# Supplementary material for: Small RNA deep sequencing revealed microRNAs’ involvement in modulating cellular senescence and immortalization state
Source: Poult Sci. 2023 Jan 4;102(3):102474. doi: 10.1016/j.psj.2022.102474 (PMC9876980; doi:10.1016/j.psj.2022.102474)
Supplement: Supplementary file 1 — Table S1. A list of identified known and novel microRNAs from the primary and 21st passage chicken embryo fibroblasts and the ZS-1 cell line. [file mmc1.xlsx]

## Sheet: Table S1
miRNA	Mature miR Seuqnece	Chr.	Strand	HairPin_loci	Mature_loci	Sequence
gga-let-7a-2	tgaggtagtaggttgtatagtt	chr24	+	3343190-3343268	3343200-3343221	gcatccaggttgaggtagtaggttgtatagtttagaattacaccaagggagataactgtacaacctcctagctttcctt
gga-let-7c	tgaggtagtaggttgtatggtt	chr1	+	99018794-99018872	99018804-99018825	gcatccgggttgaggtagtaggttgtatggtttagagttacaccctgggagttaactgtacaaccttctagctttcctt
gga-let-7j	tgaggtagtaggttgtatagtt	chr26	-	1639978-1640056	1639988-1640009	cacaaagccagggaatcacaccagacctctgtactgctctgtggaggtgaggtagtaggttgtatagtttggtgggagg
gga-mir-100	aacccgtagatccgaacttgtg	chr24	+	3335099-3335177	3335109-3335130	tgttgccacaaacccgtagatccgaacttgtggtcatattccacacaagcttgtatctataggtatgtgtctgtctggc
gga-mir-101-1	gtacagtactgtgataactga	chrZ	+	27510655-27510731	27510701-27510721	ctatcctttttcggttatcatggtaccggtgctgtatacgtgaaaggtacagtactgtgataactgaagaatggtgg
gga-mir-101-2	gtacagtactgtgataactga	chr8	-	28360428-28360504	28360438-28360458	ctgccctggctcagttatcacagtgctgatgctgtctcttgtaaaggtacagtactgtgataactgaaggatggcag
gga-mir-103-1	agcagcattgtacagggctatga	chr13	+	4689829-4689909	4689877-4689899	ttgctgccttcggcttctttacagtgctgccttgttgcatatggatcaagcagcattgtacagggctatgaaggcactgag
gga-mir-103-2	agcagcattgtacagggctatga	chr4	-	89095068-89095148	89095078-89095100	tctgtgctttcagcttctttacagtgctgccttgttgcgttcatgtcaagcagcattgtacagggctatgaaagaacagag
gga-mir-106	aaaagtgcttacagtgcaggtag	chr4	-	3995148-3995228	3995196-3995218	tgagttgtgcaaaagtgcttacagtgcaggtagagctcagcacctactgcagtataagcacttctggcatgaccgtggcga
gga-mir-107	agcagcattgtacagggctatc	chr6	-	19401516-19401594	19401526-19401547	ctttgctttcagcttctttacagtgttgccttgtggcatggagttcaagcagcattgtacagggctatcaaagcatgga
gga-mir-10a	taccctgtagatccgaatttgt	chr27	+	3834167-3834245	3834177-3834198	cttctatatgtaccctgtagatccgaatttgtgtaaaggaagttgggtcacaaattcgtatctaggggaatatgtagtt
gga-mir-10b	taccctgtagaaccgaatttgt	chr7	-	16343605-16343683	16343652-16343673	tgtctatatataccctgtagaaccgaatttgtgtgatattcatatagtcacagattcgattctaggggaatatatggtc
gga-miR-10c-5p	taccctgtagactcgaatttgt	chr33	+	1093253-1093331	1093263-1093284	cccctatatgtaccctgtagactcgaatttgtgtgagcgtctccgagtcgcaaattcgtctctaggggaatatatgggc
gga-miR-12209-3p	tcgtgaccttctctttgtatt	chr1	-	50452609-50452685	50452619-50452639	ttatgtgaatcaaagtgaaaggtcaagattttaagtcatgggttgatcgtgaccttctctttgtatttcatagtgtg
gga-mir-122-1	tggagtgtgacaatggtgtttg	chrZ	+	761119-761197	761129-761150	gccagagctgtggagtgtgacaatggtgtttgtgtccaatctatcaaacgccattatcacactaaatagctactggtag
gga-miR-12221-3p	ttcgtgtgccatcgtcctttgt	chr12	-	5317525-5317603	5317535-5317556	cggacaaaggacgatggcacatgaactgtcacaggcctccagagcacttcgtgtgccatcgtcctttgtccgctgcttt
gga-miR-12226-5p	gtgaggcggcggtcgggacgcg	chr15	+	743022-743100	743032-743053	ctcaacccaggtgaggcggcggtcgggacgcgcggcatctccgccccgcggcccgccgcggccctcacgcctcgttctc
gga-miR-12246-5p	ttgggtggacggttggacttga	chr21	-	5006605-5006683	5006652-5006673	catggtggagttgggtggacggttggacttgatggttgtagtggtcttttccaaccttcttccccccttcactattcca
gga-miR-12247-3p	cccagcacgcctaccccgggcc	chr22	+	4649582-4649660	4649629-4649650	cgcgcgggcgcccggggtgggcacgctgtacggcacgcagcggctgccccagcacgcctaccccgggccccccccgggc
gga-miR-12258-5p	tgcacggctgcagcctcctcacc	chr28	+	3917421-3917501	3917469-3917491	agccagctgtgaggtctgcatgcatcccgtgtcactgtgtgccctgggtgcacggctgcagcctcctcacccatatcccaa
gga-miR-12264-3p	atggctgttctagcagtagatc	chr3	+	87380933-87381011	87380980-87381001	tctcagacctactgctaggtttgcccttaaactatggtgctctcttaatggctgttctagcagtagatctgtgacagca
gga-miR-12272-5p	ttccgcgaaccgccttcggtc	chr4	-	39800698-39800774	39800744-39800764	ttgcggcgggttccgcgaaccgccttcggtcgcggtgtctgcggagaccaaaggtggctcgcggaactgagctcacc
gga-miR-12277-3p	tttgggtgccagccccgttgcg	chr5	+	85799-85877	85846-85867	ctgggacggggctgggatccaggacctgctgcgggcattggaagtgttttgggtgccagccccgttgcggtgcatcatc
gga-mir-124a	taaggcacgcggtgaatgcc	chr2	+	114701970-114702044	114702015-114702034	tgcctctccgtgttcacagcggaccttgatttaatgtcatacaattaaggcacgcggtgaatgccaagagcggat
gga-mir-124a-2	taaggcacgcggtgaatgcc	chr20	+	8883894-8883968	8883939-8883958	ctctctgcgtgttcacagcggaccttgatttaatgtccatacaattaaggcacgcggtgaatgccaagagaggag
gga-mir-125b-2	tccctgagaccctaacttgtga	chr1	+	99051085-99051163	99051095-99051116	cttttcctagtccctgagaccctaacttgtgaggttttgtagcaacaatcacaagtcaggctcttgggacctaggcgga
gga-mir-126	cattattacttttggtacgcg	chr17	-	8233317-8233393	8233363-8233383	ggtgacggcccattattacttttggtacgcgctgtgacacttcaaactcgtaccgtgagtaataatgcgctgtggtc
gga-mir-128-1	tcacagtgaaccggtctcttt	chr7	+	30766326-30766402	30766372-30766392	gctgttgaattcggggccgtaacactgtctgagaggtttatatttctcacagtgaaccggtctctttttcagctgct
gga-mir-128-2	tcacagtgaaccggtctcttt	chr2	+	45670118-45670194	45670164-45670184	agctggaaggggggccgttacactgtaagagagtgagtagcaggtctcacagtgaaccggtctcttttcctgctgtg
gga-mir-1306	tggacgttggctctggtggtga	chr15	+	1294130-1294208	1294177-1294198	acagcctccaccacctcccctgcaaacgtccagtgacgcagaggtaatggacgttggctctggtggtgatggacagtca
gga-mir-130a	cagtgcaatattaaaagggc	chr15	-	407970-408044	407980-407999	tgtccagagccctttttctgttgtactactggcaattatgatgagcagtgcaatattaaaagggcattggctggc
gga-mir-130b	cagtgcaataatgaaagggcgt	chr15	-	399145-399223	399155-399176	gggctgcccctctttccctgttgcactactgtcacggtcgcagcgagcagtgcaataatgaaagggcgtcagtgcgccg
gga-mir-130c	cagtgcaatgttaaaagggcat	chr19	-	7202983-7203061	7202993-7203014	tgtccagcgccctttttatgttgtactactagtgatcatacacaaagcagtgcaatgttaaaagggcattggccagcag
gga-mir-1329	acagtgatcacgttacgatggat	chr3	+	97355540-97355620	97355550-97355572	ttgtagagatacagtgatcacgttacgatggatttctcaagtaacaacctcgtagcttgatcacgatatccctatgacttg
gga-mir-133a-1	tttggtccccttcaaccagctgt	chr2	-	102812737-102812817	102812747-102812769	tgctttgctaaagctggtaaaatggaaccaaatcacctcttcaatggatttggtccccttcaaccagctgtagctatgcat
gga-mir-133a-2	tttggtccccttcaaccagctgt	chr20	+	8326974-8327054	8327022-8327044	tgctttgctaaagctggtaaaatggaaccaaatcaactgttcaatggatttggtccccttcaaccagctgtagctgtgcat
gga-mir-133b	tttggtccccttcaaccagct	chr3	-	108040391-108040467	108040401-108040421	tctgctctggctggtcaaacggaaccaagcccgtcttcttcggaggtttggtccccttcaaccagctatagcagtgt
gga-mir-133c	tttggtccccttcaaccagctg	chr23	+	4357164-4357242	4357211-4357232	tgccttcctggggctggtaaaaaggaaccagatcaactacaactggatttggtccccttcaaccagctgcagtggggca
gga-mir-135a-1	tatggctttttattcctatgtga	chr12	-	2999000-2999080	2999048-2999070	cactgtcctgtatggctttttattcctatgtgattatacatcccgcttcatatagggattgaagccgtgcaaggcgctggg
gga-mir-135a-2	tatggctttttattcctatgtga	chr1	+	46334597-46334677	46334607-46334629	tctagtgttttatggctttttattcctatgtgatagtaataaagtctcatgtagggatggaagccatgaaatacattgtga
gga-mir-135a-3	tatggctttttattcctatgtga	chr26	-	2124013-2124093	2124061-2124083	tgctgtggtctatggctttttattcctatgtgattgcttttcctaactcatgtagggcgaaaagccatgggctactcaggg
gga-mir-137	ttattgcttaagaatacgcgtag	chr8	+	12517012-12517092	12517060-12517082	ctctcttcggtgacgggtattcttgggtggataatacggattacgttgttattgcttaagaatacgcgtagtcgaggagag
gga-mir-138-1	agctggtgttgtgaatcaggccg	chr2	-	40874175-40874255	40874223-40874245	gccgtgcagcagctggtgttgtgaatcaggccgtcaccagtcggagaacggctacttcacaacaccagggtggcactgcac
gga-mir-138-2	agctggtgttgtgaatcaggccg	chr11	-	2104529-2104609	2104577-2104599	ttgttgctgcagctggtgttgtgaatcaggccgacggcaagcgcttcctactatccggctatttcactacaccagggttgc
gga-miR-1388b-5p	catgggctgacgaacctgagatt	chr20	-	9710459-9710539	9710507-9710529	gaaggcatctcatgggctgacgaacctgagattgaccctcatgtttcaccattctcaggttagacagtcctcgaggtgccc
gga-mir-1397	tgcattgcgacgggttatatc	chr1	+	126961670-126961746	126961716-126961736	catgtggagaggtcgaaaagctgttgactgaatgcgatgtgtgcattgcattgcgacgggttatatcactaatcgta
gga-mir-1397*	tgcattgcgacgggttatatc	chr1	+	126961706-126961782	126961716-126961736	atgtgtgcattgcattgcgacgggttatatcactaatcgtaacatgatgtaacccaacgcagcatgatgtaagcgtc
gga-mir-140	accacagggtagaaccacggac	chr11	+	19310314-19310392	19310361-19310382	gtcctgccagtggttttaccctatggtaggttacgtcatgctgttctaccacagggtagaaccacggacgggatgccgg
gga-mir-1416	tccttaactcatgccgctgtg	chrZ	+	34922637-34922713	34922647-34922667	tgatactttttccttaactcatgccgctgtgcctttatattttatttcacaattgtatgagttgagtacagagtatc
gga-mir-142	cccataaagtagaaagcactac	chr19	-	510419-510497	510466-510487	agtgcagtcacccataaagtagaaagcactactaaacagcactgcagggtgtagtgtttcctactttatggatgagtgt
gga-mir-144	ggatatcatcatatactgtaagt	chr19	-	5863189-5863269	5863237-5863259	gccctgggctggatatcatcatatactgtaagttcactatgagacactacagtatagatgatgtactcccctgggctgcac
gga-mir-1451	tcgcacaggagcaagttaccgc	chr3	+	76267747-76267825	76267757-76267778	agctgctgcctcgcacaggagcaagttaccgcgttcagctcgcctgccgtaactcgctgctgtgagaggcagcggctcc
gga-mir-1452	ttgagataagacagaggatatt	chrZ	+	66442096-66442174	66442106-66442127	agggactgtcttgagataagacagaggatattaagcctgaaataaaaataatatccttctttcttgtcttttagtctca
gga-mir-1456	aaaggacggaggcggcccgcgc	chrZ	-	44897368-44897446	44897415-44897436	ccgaacagggaaaggacggaggcggcccgcgcggggtcgttcagtcggggtcgtcgccgtcccttccccgttcgacccg
gga-mir-1456*	aaaggacggaggcggcccgcgc	chrZ	-	44897405-44897483	44897415-44897436	gccctgtggggttgcctcgagtcagatggagcctgggccgaacagggaaaggacggaggcggcccgcgcggggtcgttc
gga-mir-1467-1	tctcagctacatcggtgtaaatc	chr2	-	136001006-136001086	136001054-136001076	caggttgttttctcagctacatcggtgtaaatccagggcaattctactgaggttcacaccagagtaactgggatcagaatc
gga-mir-146a	tgagaactgaattccatgggttg	chr13	-	7795780-7795860	7795828-7795850	tcctcagctttgagaactgaattccatgggttgtaattgaatcctttgtcagacccatggggctcagttcttcagcttgga
gga-mir-146b	tgagaactgaattccataggcgt	chr6	+	23143394-23143474	23143404-23143426	tgcttggctttgagaactgaattccataggcgttaaagcatccaaaaatgccctatggattcagttctgcagttgggcagc
gga-mir-146c	tgagaactgaattccatggactg	chr4	-	89315847-89315927	89315895-89315917	ttcccagctctgagaactgaattccatggactggtttcaattccatgcgttcagtccatggtattcagttctctagcttgg
gga-mir-148a	tcagtgcactacagaactttgt	chr2	-	32178247-32178325	32178257-32178278	tcctgaagcaaagttctgtgacactcagactctggttacgatagcagtcagtgcactacagaactttgtctccgggggc
gga-miR-148b-3p	tcagtgcatcacagaacttggt	chr33	+	1171905-1171983	1171952-1171973	gcccgggccgaggttctgtcctacactccggctgtggctatgggcagtcagtgcatcacagaacttggtcccgggagct
gga-mir-153	ttgcatagtcacaaaagtgatc	chr2	-	8846568-8846646	8846578-8846599	ttgccagtgtcatttttgtgatgttgcagctagtaatatgagcccagttgcatagtcacaaaagtgatcattggaaact
gga-mir-1559	ttcgatgcttgtatgctactcc	chr7	-	1341236-1341314	1341283-1341304	ctagactcctttcgatgcttgtatgctactcccaagaatgctaacaggagttacatgtatgcatcgagcagagactata
gga-mir-1560	gcggcgcgagcagagaggcgctg	chr11	-	18874330-18874410	18874378-18874400	cgtgggggtggcggcgcgagcagagaggcgctgccgtgtccaaagcagcatctctggacgcgctcgttccttctgcgtggc
gga-mir-1597	tgaggagctctgcaagcatgc	chr2	-	104089457-104089533	104089467-104089487	gttttattacatgtttacagggctcttcattgtggtctcagcaatatgaggagctctgcaagcatgcaataaaaact
gga-mir-15a	tagcagcacataatggtttgt	chr1	-	169399196-169399272	169399242-169399262	tggcataacgtagcagcacataatggtttgtgggttttgaaaaggtgcaggccatattgtgctgcctcaaaaataca
gga-mir-15b	tagcagcacatcatggtttg	chr9	-	22277081-22277155	22277126-22277145	taaagtactctagcagcacatcatggtttgcatgctgtagtgaagatgcgaatcattatttgctgctttagaaat
gga-mir-15c	tagcagcacatcatggtttgta	chr4	-	4071808-4071886	4071855-4071876	tgaggagatgtagcagcacatcatggtttgtagggacaaggagatacagaccattctgggctgcctcattacctcaagg
gga-mir-16-1	tagcagcacgtaaatattggtg	chr1	-	169399053-169399131	169399100-169399121	tgtcatactctagcagcacgtaaatattggtgttaaaactgtaaatatctccagtattaactgtgctgctgaagtaagg
gga-mir-16-2	tagcagcacgtaaatattggtg	chr9	-	22276907-22276985	22276954-22276975	tgttccgccctagcagcacgtaaatattggtgtagtaaaataaaccttaaaccccaatattattgtgctgcttaagcgt
gga-mir-1635	tgcccaggctgtgctgtgctct	chr21	-	1725960-1726038	1726007-1726028	agaaccccagtgcccaggctgtgctgtgctctgggggcacgctcagctcttcccctggcacacagcctgggagcaggga
gga-mir-1636	tgccccgtcactcctgataccg	chr15	+	4735881-4735959	4735891-4735912	atccatctgctgccccgtcactcctgataccgctgtgctggtaaggtgcaggtgatggcggggctgccggtgtgccatg
gga-mir-1641	tgaggattaatgactgtctggg	chr3	-	13265633-13265711	13265680-13265701	gggcatttcctgaggattaatgactgtctggggtcatcatctcctcccagttagttattaatccccaggaaatactctg
gga-mir-1651	ttgcttttgttggcctctgct	chr1	+	539159-539235	539205-539225	gggggtggaagctaagactgataaaagcaagcaaattatttacagtttgcttttgttggcctctgctgccgggtcct
gga-mir-1653	ttgtatgcccagcactggtcctg	chr9	-	14383857-14383937	14383905-14383927	ctgttcccatttgtatgcccagcactggtcctggtgtctgctatggtttccacaggagctgtgctgcatgcaggtgtggat
gga-mir-1655	tcagctggtcttgggtaaatgc	chr8	+	7519313-7519391	7519323-7519344	caacactgtgtcagctggtcttgggtaaatgctattgttcctgcagtatttacccatggtgggctgatacagtgctgga
gga-mir-1662	ttgacatcatcatacttgggat	chr2	+	1839178-1839256	1839188-1839209	ctctatgggtttgacatcatcatacttgggatgtatgacacaaagtcccaagcaggctgatgtcaggcccaagatggct
gga-mir-1663	tggcatccagaacagcggtac	chr5	+	15821539-15821615	15821585-15821605	cagtgttgggtaccactgtcctgggtgcctggcagagctcgtgcactggcatccagaacagcggtacccaaggttgc
gga-mir-1677	ttgacttcagtaggagcaggatt	chr3	+	74231856-74231936	74231904-74231926	tgcttagggtctgatcctgcaccgctgaagtcaatggaagttttgtcattgacttcagtaggagcaggatttgaacctcat
gga-mir-1684a	aagtatgaggaaatggagatct	chr4	-	89658921-89658999	89658931-89658952	gaaaggagagctctgcttcctcatacatactcatcttttctatggataagtatgaggaaatggagatctccttccattc
gga-mir-1698-1	cgaggctgcggcaatccctgcgc	chr19	-	640948-641028	640958-640980	ctccggccgccggctgcagggatgctcctgccctccgccgagcactggcgaggctgcggcaatccctgcgccggcgcccgg
gga-mir-16c	tagcagcacgtaaatactggag	chr4	-	4071443-4071521	4071490-4071511	agcagtgctctagcagcacgtaaatactggagtgggggatcgcctgttgctctccagtattgcattgctgctttagtga
gga-mir-16c*	tagcagcacgtaaatactggag	chr4	-	4071480-4071558	4071490-4071511	gaggctgtggggagatgcacggggctggagagctgtcagcagtgctctagcagcacgtaaatactggagtgggggatcg
gga-mir-17	caaagtgcttacagtgcaggtag	chr1	-	148023975-148024055	148024023-148024045	agagtaatgtcaaagtgcttacagtgcaggtagtgatatatagaacctactgcagtgaaggcacttgtagcattatgttga
gga-mir-1703	cagaggctgtaggtcccgtgct	chr5	-	58127891-58127969	58127938-58127959	ccgcaggattcagaggctgtaggtcccgtgctttaattaaaagaacgaagctcgtgacttcagctccagcatccgtggc
gga-mir-1717	actctctaacctgacagaaaact	chr3	+	33864000-33864080	33864010-33864032	ggcccggttaactctctaacctgacagaaaactatctacttttctaggttagtttcctgtctgctcagggagttaccttgg
gga-mir-1720	aagcaacgagaggtcggtctga	chr10	-	13134576-13134654	13134586-13134607	tccacttctgatcacctcggacgttgctttggtgacaacccggagcaaagcaacgagaggtcggtctgaaacaccactg
gga-mir-1724	tgctgagcgttggctgcgctgc	chr23	+	2768536-2768614	2768546-2768567	caccgcggggtgctgagcgttggctgcgctgcgtccccaacagcaacccggctccgctcaggtcctgccttgcgccgcg
gga-mir-1728	aggcttctgtagatcagccagc	chr4	-	10981363-10981441	10981373-10981394	ctggttgatccattggaagactgagcttgagggtgaaagaggtaaacaggcttctgtagatcagccagctgacctgatt
gga-mir-1729	ctactcggtgagtaaggatagc	chr15	+	762733-762811	762780-762801	tcctgcatcccttactcacatgagtagtcgtatctatttcagtgggactactcggtgagtaaggatagcaggattggga
gga-mir-1729*	ctactcggtgagtaaggatagc	chr15	+	762770-762848	762780-762801	ttcagtgggactactcggtgagtaaggatagcaggattgggaccactacctgtaactctgaagtggaccttctgtagga
gga-mir-1731	acttgactgcaggcactgctgct	chr12	-	10660978-10661058	10661026-10661048	gaagccgggtacttgactgcaggcactgctgctctgttccagattggcagttccttggtcttgtccttgtctccagttcct
gga-mir-1732-1	caccgtgctgctgtcgggctgcc	chr2	-	32706265-32706345	32706313-32706335	tgcctgtgcgcaccgtgctgctgtcgggctgccctgttctgtgtacataccggcggtgtatttacagtgcgtgcgtgcctc
gga-mir-1732-1*	caccgtgctgctgtcgggctgcc	chr2	-	32706303-32706383	32706313-32706335	agatgtgtacaccgcagtccgacagcagcgctcgcgtctgcctgtgcgcaccgtgctgctgtcgggctgccctgttctgtg
gga-mir-1736	agcaccttcggaactgtcctca	chr1	-	139198645-139198723	139198655-139198676	tgagggcaattcctgataggtgctgagcaccatctagctgcaaagtcagcaccttcggaactgtcctcaaccttgtctg
gga-mir-1744	acttcaacaggagcaagactga	chr10	+	9906406-9906484	9906453-9906474	ggacccagtgctgctctgttgaactcaaaagcagaaccctgttgttgacttcaacaggagcaagactgagccctgattt
gga-mir-1747	tgcacttgaatggagttctgggt	chr2	-	61829371-61829451	61829419-61829441	cagggtgctgtgcacttgaatggagttctgggtgttctcatggatcctgaatcccttcaagtggacaaaacgttgggcatt
gga-mir-1754	tcgtgctggagctgttctggc	chr9	-	23541424-23541500	23541470-23541490	caggtgctgctcgtgctggagctgttctggctgggtcactgtgctgtacccagggcagctcacagcacgggggggaa
gga-mir-1756a	tccagtgattcacaccagctgt	chrZ	-	62791847-62791925	62791857-62791878	atctcagctggtgtaagtcagcagagctccactgacattattagtgctccagtgattcacaccagctgtgaatctggtc
gga-mir-1769	agtgtgaaatctgcctgaaagtc	chr15	+	2239907-2239987	2239955-2239977	gtggtgtggccttcaggcttttctcacacctgttgagctctgcagtcaagtgtgaaatctgcctgaaagtcattccaacat
gga-mir-1779	agacgtggactggaacacctgag	chrZ	-	32310353-32310433	32310363-32310385	tgcctcagctgctccagctcacagcttggtggtttaaattaatactccagacgtggactggaacacctgaggtacaggcac
gga-mir-1781	tttaaatcatgcagctgttga	chr14	-	3325517-3325593	3325527-3325547	gcgtgtttaacagctgagtgatttaaagcaatcaaattcctttggctttaaatcatgcagctgttgaacaagctctt
gga-mir-1786	attcttttctgctgtgttact	chr14	+	7768605-7768681	7768651-7768671	tctaattccttaacacaacaggaaacaaattcagcattaaaatatgattcttttctgctgtgttactgaattaaaag
gga-mir-1801	cccggcatgctgcactgtcctg	chr8	-	3820835-3820913	3820882-3820903	gactatgggtcccggcatgctgcactgtcctgtagaggctgcgccggcagtgcggcatgctgggggctgtagtgtcagc
gga-mir-1805	tgtattggaacactacagctcc	chr1	-	131070174-131070252	131070184-131070205	attctgggagttgtagtctttcaaacagagctttgcaaggacatacctgtattggaacactacagctccctgaacttcc
gga-mir-181a-1	aacattcaacgctgtcggtgagt	chr8	+	2005178-2005258	2005188-2005210	tgcttcagtgaacattcaacgctgtcggtgagtttggaatttaagtgaaaaccatcgaccgttgattgtaccctccagcta
gga-mir-181a-2	aacattcaacgctgtcggtgagt	chr17	+	9982145-9982225	9982155-9982177	agcttcagtgaacattcaacgctgtcggtgagtttgagaactaagaaaaaccatcgaccgttgactgtaccttgaggttta
gga-mir-181b-1	aacattcattgctgtcggtgggt	chr8	+	2005362-2005442	2005372-2005394	ggtcacaatcaacattcattgctgtcggtgggtttaactatgtggacaagctcactgaacaatgaatgcaactgtggcccc
gga-mir-181b-2	aacattcattgctgtcggtgggt	chr17	+	9983777-9983857	9983787-9983809	ggctgcaatcaacattcattgctgtcggtgggttttcattgctatcaactcactgatcaatgaatgcaaactgcggaccag
gga-mir-183	tatggcactggtagaattcact	chr1	-	844377-844455	844424-844445	ctgttctgtgtatggcactggtagaattcactgtgcaaccccgcggtcagtgaattaccatagggccataaacagagca
gga-mir-184	tggacggagaactgataagggt	chr10	+	19996775-19996853	19996822-19996843	ctcacccccttatcacttttccagcccagcttcttcgctctgactgttggacggagaactgataagggtgtgcgggtgg
gga-mir-187	tcgtgtcttgtgttgcagcca	chr2	+	83889621-83889697	83889667-83889687	tgagacctccggctacaacacaggacatgggagcttttctgaaccctcgtgtcttgtgttgcagccagaggggcaca
gga-mir-18a	taaggtgcatctagtgcagatag	chr1	-	148023828-148023908	148023876-148023898	ctttttgtactaaggtgcatctagtgcagatagtgaagtagattagcatctactgccctaagtgctccttctggcataaga
gga-mir-18b	taaggtgcatctagtgcagt	chr4	-	3995025-3995099	3995070-3995089	gtccttgtgttaaggtgcatctagtgcagttagtgacgtagcgtagaatctactgccctaaatgctccttctggc
gga-mir-190a	tgatatgtttgatatattaggtt	chr10	-	4206001-4206081	4206049-4206071	ggactctgtgtgatatgtttgatatattaggttgttatttaatccaactatatatcaaacatattcctacagtgtcctgcc
gga-mir-193b	aactggcccacaaagtcccgct	chr14	+	764299-764377	764346-764367	gttccagagtcggggttttgggggcgagatgagcttatgttttatccaactggcccacaaagtcccgcttttggtggtc
gga-mir-194	tgtaacagcaactccatgtggac	chr3	+	18822856-18822936	18822866-18822888	tgctctcatatgtaacagcaactccatgtggactacactgacttccagtggagatgctgttacttttgatagcggctcaaa
gga-mir-196-1	taggtagtttcatgttgttggg	chr27	+	3775049-3775127	3775059-3775080	ctctgtgaattaggtagtttcatgttgttgggctttaaattttaaacacaagaacatcaaactacctgatttactccag
gga-mir-196-2	taggtagtttcatgttgttggg	chr2	-	32707484-32707562	32707531-32707552	ctctgtggtttaggtagtttcatgttgttggggctccacctttctctctacagcacgaaactgccttaattacttcagt
gga-mir-199-1	acagtagtctgcacattggtt	chr17	+	5571586-5571662	5571632-5571652	ccgtctgcccagtgttcagactacctgttcaggactacgagattgtacagtagtctgcacattggttaggctgtgct
gga-mir-199-2	acagtagtctgcacattggtt	chr8	+	4652485-4652561	4652531-4652551	ccgtcgccccagtgttcagactacctgttcaggacaatgctgttgtacagtagtctgcacattggttagactgggca
gga-mir-19a	tgtgcaaatctatgcaaaactga	chr1	-	148023685-148023765	148023695-148023717	gcagtcttctgttagttttgcatagttgcactacaggaagaatgtagttgtgcaaatctatgcaaaactgatggtggcctg
gga-mir-19b	tgtgcaaatccatgcaaaactg	chr1	-	148023378-148023456	148023388-148023409	tctctggttagttttgcaggtttgcatccagctgtatgatactctgctgtgcaaatccatgcaaaactgactgtggcag
gga-mir-1a-1	tggaatgtaaagaagtatgtat	chr20	+	8315738-8315816	8315785-8315806	cttgagagacatacttctttatatgcccatatgaacctggcaatctatggaatgtaaagaagtatgtatttcaggtggg
gga-mir-1a-2	tggaatgtaaagaagtatgtat	chr2	-	102815861-102815939	102815871-102815892	ctcagagcacatacttctttatgtacccatatgaacatacaatgctatggaatgtaaagaagtatgtatttttggcagg
gga-mir-1b	tggaatgttaagaagtatgtat	chr23	+	4357019-4357097	4357066-4357087	aaccctacatacttcttcatatgcccatatggagtcggccggcgttatggaatgttaagaagtatgtatcctcgggctg
gga-mir-200a	taacactgtctggtaacgatgtt	chr21	-	2591940-2592020	2591950-2591972	cctctgtgggcatcttactagacagtgctggatttcttggatctattctaacactgtctggtaacgatgtttaaagggtga
gga-mir-200b	taatactgcctggtaatgatgat	chr21	-	2594269-2594349	2594279-2594301	gatgccattaccatcttactgggcagcattggatgttctctgtttttctaatactgcctggtaatgatgattgtggtgttt
gga-mir-202	ttcctatgcatatacttcttt	chr6	+	21486727-21486803	21486737-21486757	ttgttcctttttcctatgcatatacttctttgagagtttgatctaaagaggcatagagcatgggaaaatggggcgac
gga-mir-203a	gtgaaatgtttaggaccacttg	chr5	+	50769291-50769369	50769338-50769359	ccttggtgcagtggttcttaacagttcaacagttctctatcataattgtgaaatgtttaggaccacttgaccagcgagg
gga-mir-204-1	ttccctttgtcatcctatgcct	chrZ	-	35181164-35181242	35181211-35181232	acccgtggacttccctttgtcatcctatgcctgagaatatatgaagggggctgggaaggcaaagggacgttcaactgtc
gga-mir-204-2	ttccctttgtcatcctatgcct	chr10	+	5628593-5628671	5628603-5628624	acctgtgggcttccctttgtcatcctatgcctggagatcacagtgaggcagggacagcaaagggatgctcagctgtcgt
gga-mir-205a	tccttcattccaccggagtctg	chr26	+	3076081-3076159	3076091-3076112	ggttctgttgtccttcattccaccggagtctgtctcgtacctaaccagatttcagtggagtgaagcacaagagacatgg
gga-mir-205b	cccttcattccaccggaatctg	chr1	-	1273696-1273774	1273743-1273764	cttcctgatgcccttcattccaccggaatctgtcagtgcagaaaccagatttcagtgaaatgaagcccatcagagaggc
gga-mir-206	tggaatgtaaggaagtgtgtgg	chr3	-	108045145-108045223	108045192-108045213	taggctgctatggaatgtaaggaagtgtgtggtttcagggagacatcaccagtgtcctctgcttccagctactgcaagg
gga-mir-206*	tggaatgtaaggaagtgtgtgg	chr3	-	108045182-108045260	108045192-108045213	tatgagatgacatgcttctttatatccccatatggattaggctgctatggaatgtaaggaagtgtgtggtttcagggag
gga-mir-20b	caaagtgctcatagtgcaggtag	chr4	-	3994843-3994923	3994891-3994913	ctagcagtatcaaagtgctcatagtgcaggtagcttggcattggacctactgtaatgtgggcacttacagtactgttagat
gga-mir-21	tagcttatcagactgatgttgac	chr19	+	7376216-7376296	7376264-7376286	gtgttgccagccgtcgtgacatccccatggctgtaccatcctgtcggatagcttatcagactgatgttgactgttggatct
gga-mir-21*	tagcttatcagactgatgttgac	chr19	+	7376254-7376334	7376264-7376286	tcctgtcggatagcttatcagactgatgttgactgttggatctcatggcaacaacagtcggtaggctgtctgacattttgg
gga-mir-211	ttccctttgtcatcctatgcct	chr28	+	2246984-2247062	2246994-2247015	tcctgtgagcttccctttgtcatcctatgcctgagcgatgcctggaggctgggacggtgaagggaggcccacgggctgc
gga-miR-212-3p	taacagtctacagtcatggct	chr19	-	5515761-5515837	5515771-5515791	ggcaccttggctctagactgcttactgctgcgtagggacaggacagtaacagtctacagtcatggctactgaagcat
gga-mir-2131	ctgttactgttcttctgatgg	chrZ	-	70743818-70743894	70743828-70743848	ccatgcagaagtgcacggaaacagctgtttgctatcgaaaagttggctgttactgttcttctgatggaggctgctgg
gga-mir-214	acagcaggcacagacaggcagt	chr8	+	4658336-4658414	4658383-4658404	tgtgtctgcctgtctacacttgctgtgcagaacatcctctcacctgtacagcaggcacagacaggcagtcacatgacaa
gga-miR-214b-3p	cacagcaagtgtagacaggca	chr8	-	4658332-4658408	4658342-4658362	tgtgactgcctgtctgtgcctgctgtacaggtgagaggatgttctgcacagcaagtgtagacaggcagacacatgac
gga-mir-215	atgacctatgaattgacagact	chr3	+	18823174-18823252	18823184-18823205	gtccaggaaaatgacctatgaattgacagactgctttcaaaatgtgcctgtcatttctataggccaatattctgtgcac
gga-mir-218-1	ttgtgcttgatctaaccatgtg	chr4	-	75581220-75581298	75581267-75581288	agattttctgttgtgcttgatctaaccatgtggttgtgaggtatgagtaaaacatggttctgtcaagcaccatggaacg
gga-mir-218-2	ttgtgcttgatctaaccatgtg	chr13	+	4563944-4564022	4563954-4563975	gggttttcctttgtgcttgatctaaccatgtggtagaacaatacaaattgaacatggttctgtcaagcaccatggaagg
gga-miR-2184a-5p	aacagtaagagttgatgtgcgg	chr19	+	5515016-5515094	5515026-5515047	cgcccccccgaacagtaagagttgatgtgcggcgaacgcagcctgcatgtgagctcctactgccgcgggaggcggggct
gga-mir-2188	aaggtccaacctcacatgtcct	chr22	-	2664352-2664430	2664399-2664420	acctgtgggaaaggtccaacctcacatgtcctgtatagaataaggagggatatatgtggtcagacctatcccacaggcc
gga-mir-219b	cacaagaattgcgtttggacaa	chr17	-	5485250-5485328	5485260-5485281	ctgctacagatgtccagacacaattcttggttcgtacggctccagcgcacaagaattgcgtttggacaatcaggagcag
gga-mir-22	aagctgccagttgaagaactgt	chr19	-	5380355-5380433	5380365-5380386	ggcagcagttcttcagtggcaagctttatgtccttctctagtagctaaagctgccagttgaagaactgttgaatgtagc
gga-mir-221	agctacattgtctgctgggtttc	chr1	+	110650549-110650629	110650597-110650619	gggcatgaacctggcatacaatgtagatttctgtgtttgttaagcaacagctacattgtctgctgggtttccagctgcctg
gga-mir-222a	agctacatctggctactgggtct	chr1	+	110650038-110650118	110650086-110650108	cccatcaatcgctcagtagtcagtgtagattctgtctttacaatcagcagctacatctggctactgggtctctgatgacat
gga-mir-222b	agctacatctgattactgggtca	chr4	+	2183615-2183695	2183663-2183685	ttggctgctcagtagtcagtgtaggatctgtccgacagtctcactaacagctacatctgattactgggtcaccaaaggacc
gga-mir-23b	atcacattgccagggattaccac	chrZ	+	41649169-41649249	41649217-41649239	tgtggctgtttgggttcctggcatgatgatttgtgagttaagattaaaatcacattgccagggattaccacatagccatga
gga-mir-24	tggctcagttcagcaggaaca	chrZ	+	41649932-41650008	41649978-41649998	gtcctccggtgcctactgagctgatatcagttctgattttacatactggctcagttcagcaggaacaggagtcgagc
gga-mir-26a	ttcaagtaatccaggataggct	chr2	+	4575293-4575371	4575303-4575324	tgtcacctggttcaagtaatccaggataggctgtatccattcctgctggcctattcttggttacttgcactgggaggca
gga-mir-27b	ttcacagtggctaagttctgc	chrZ	+	41649416-41649492	41649462-41649482	gtgcagagcttagctgattggtgaacagtgattgtttccctctttgttcacagtggctaagttctgcacctgaagag
gga-mir-2954	catccccattccactcctagca	chrZ	+	70733032-70733110	70733079-70733100	ttggagcagtgctgagagggcttggggagaggattgtagtggagctccatccccattccactcctagcagctctctggc
gga-mir-29a	tagcaccatttgaaatcggtta	chr1	+	3434783-3434861	3434830-3434851	tagaggatgactgatttcttttggtgttcagagtcaataatattttctagcaccatttgaaatcggttatagtgattgg
gga-mir-29b-1	tagcaccatttgaaatcagtgtt	chr1	+	3433761-3433841	3433809-3433831	tcaggaagctggtttcatatggtggtttagatttaactattcattgtctagcaccatttgaaatcagtgttcttggaggaa
gga-mir-29b-2	tagcaccatttgaaatcagtgtt	chr26	-	2699719-2699799	2699729-2699751	tctggaagctggtttcacatggtggcttagattttcccactttgtatctagcaccatttgaaatcagtgttctaggagcaa
gga-mir-29c	tagcaccatttgaaatcggtta	chr26	-	2698814-2698892	2698824-2698845	cacaggctgaccgatttctcttggtgttcagagtctcagtttctgtctagcaccatttgaaatcggttatgatgtaggg
gga-mir-301a	cagtgcaataatattgtcaaagc	chr15	-	406747-406827	406757-406779	ggtatcgctggctctgacaatgttgcactactgtctgcacaaataaagcagtgcaataatattgtcaaagcatttggttcc
gga-mir-301b	cagtgcaatagtattgtcaaagc	chr19	-	7202696-7202776	7202706-7202728	tgctaacgaatgctctgactttattgcactactgtacttcacagctagcagtgcaatagtattgtcaaagcatctgaaagc
gga-mir-30a	tgtaaacatcctcgactggaagc	chr3	+	82629079-82629159	82629089-82629111	agtgagcgactgtaaacatcctcgactggaagctgtgaagcagcagatggggctttcagtcggatgtttgcagctgccaac
gga-mir-30b	tgtaaacatcctacactcagct	chr2	-	142757718-142757796	142757765-142757786	ttttagttcctgtaaacatcctacactcagctataacaagtggtagggctggggggtggatgtttacttcaactgactt
gga-mir-30c-1	tgtaaacatcctacactctcagc	chr23	+	4947361-4947441	4947371-4947393	ctgtagcacgtgtaaacatcctacactctcagctgtgaactcgaggtggctgggagaggattgtttacgccttctgccatg
gga-mir-30c-2	tgtaaacatcctacactctcagc	chr3	+	82653694-82653774	82653704-82653726	tgacaggtactgtaaacatcctacactctcagctgtggaaactaagaaagctgggagaaggctgtttactctccctgcctt
gga-mir-30d	tgtaaacatccccgactggaagc	chr2	-	142761248-142761328	142761296-142761318	agtctgttgctgtaaacatccccgactggaagctgtagcagcttgagctttcagtcagatgtttgctgcacctggctatac
gga-mir-30e	ctttcagtcggatgtttacagc	chr23	+	4946145-4946223	4946192-4946213	gctgctgtaaacatccttgactggaagctgtgaggtgtcagcgggggctttcagtcggatgtttacagctgcaggctgc
gga-mir-31	aggcaagatgttggcatagctg	chrZ	-	78512253-78512331	78512300-78512321	gctggaggggaggcaagatgttggcatagctgttaacctaaaaacctgctatgccaacatattgtcatctttcctgtct
gga-mir-32	caatttagtgtgtgcgatact	chr2	-	84498496-84498572	84498506-84498526	ggagatattgcacattactaagttgcatgttgtcacggcctcagtgcaatttagtgtgtgcgatactttcacatgag
gga-mir-33-1	gtgcattgtagttgcattgca	chr1	-	49529870-49529946	49529916-49529936	ggcagctgtagtgcattgtagttgcattgcatgtgctggcagtaactgtgcaatgttcctgcagtgcagtacagagg
gga-mir-34a	tggcagtgtcttagctggttgt	chr21	-	3263012-3263090	3263059-3263080	agtgtttctttggcagtgtcttagctggttgttgtgagcaatagttaaggaagcaatcagcaagtatactgccctagaa
gga-mir-34b	aggcagtgtagttagctgattgt	chr24	+	5539137-5539217	5539147-5539169	cttggtttgcaggcagtgtagttagctgattgtacccagcgccccacaatcactaaattcactgccatcaaaacaaggcac
gga-mir-34c	aggcagtgtagttagctgattgc	chr24	+	5539873-5539953	5539883-5539905	cctggttaccaggcagtgtagttagctgattgccaccaggaccaatcactaaccacacagccaggtaaaaaggctggggag
gga-mir-3523	ccgcgcagtgcctcgtcctcg	chr13	-	9054516-9054592	9054526-9054546	tgtgcgctggagtgcgaggcgctgcgggggctgctgcaggagcgcgccgcgcagtgcctcgtcctcgactgccgctc
gga-mir-3524a	cagaatcgcagaatggctgagg	chr1	-	105832034-105832112	105832044-105832065	ctaccaacccggaccattctatgattctctgattctaaaagttatcacagaatcgcagaatggctgaggctgaaagaga
gga-mir-3525	cagccattctgcgattctgtga	chr1	+	105832037-105832115	105832047-105832068	ctttcagcctcagccattctgcgattctgtgataacttttagaatcagagaatcatagaatggtccgggttggtaggga
gga-mir-3529	aggcagactgtgacttgttgt	chr10	+	13134728-13134804	13134738-13134758	gtgcgccctaaggcagactgtgacttgttgtggtgggatgagccatacaacaacaaaatcactagtcttccagaggg
gga-mir-3607	ctgtaaacgctttctgatg	chrZ	-	61237865-61237937	61237875-61237893	tggtacatatgatgagctttgcagtatgagtagaaacattgatgctgtaaacgctttctgatgtgccattatg
gga-mir-365-1	taatgcccctaaaaatccttat	chr14	+	769120-769198	769167-769188	gaaaatgagggacttttgggggcagatgtgtttccattacactatcataatgcccctaaaaatccttattgctcttgca
gga-mir-365-2	taatgcccctaaaaatccttat	chr18	+	6504862-6504940	6504909-6504930	aaaaatgagggactttcaggggcagctgtgttttactaacccagtcataatgcccctaaaaatccttattgttcttgca
gga-mir-375	tttgttcgttcggctcgcgtt	chr7	+	22469934-22470010	22469980-22470000	cacttgcctggcgtcgagccccacgtgcaagacctgacctgaacgttttgttcgttcggctcgcgttaggcaggtcc
gga-mir-383	agatcagaaggtgattgtggct	chr4	+	64399448-64399526	64399458-64399479	cctgctcctcagatcagaaggtgattgtggctttgggtaaatattgagcagccacagcactgcctggtcagaaagagca
gga-mir-429	taatactgtctggtaatgccg	chr21	-	2589434-2589510	2589444-2589464	ctgattgctgtcttaccaggcaaagttagatctagctatttctgtctaatactgtctggtaatgccgtcaatcgcat
gga-mir-449b	aggcagtgtgctgttagcggctg	chrZ	-	16703107-16703187	16703155-16703177	tgtggctggaaggcagtgtgctgttagcggctgctgtgctgaatggagcagtcactaccacactgccacctgctgcaggga
gga-mir-454	tagtgcaatattgcttatagggt	chr15	-	400281-400361	400291-400313	aaggatgagaccctatcaatattgcctctgcttttgtgctcagggtagtagtgcaatattgcttatagggtcttttctttt
gga-mir-455	tatgtgcccttggactacatcg	chr17	+	5239496-5239574	5239506-5239527	ggtgtgagggtatgtgcccttggactacatcgtggaagccagcaccatgcagtccatgggcatatacacttgcctcaag
gga-mir-456	caggctggttagatggttgtc	chr3	-	31514587-31514663	31514597-31514617	gtgtgagcaggcatcttctcagcctacatgtggattcctaaatctgcaggctggttagatggttgtcatgcattcat
gga-mir-458a	atagctctttgaatggtactgc	chr13	-	8233330-8233408	8233340-8233361	gtgcagatggcagcgccattttcagagctataaacagcgtcattgtcatagctctttgaatggtactgccatatgtact
gga-mir-460a	cctgcattgtacacactgtgt	chr2	+	3692584-3692660	3692594-3692614	ctatatagcacctgcattgtacacactgtgtgtgttaactggaaatgcacagcgcatacaatgtggattctgtagaa
gga-mir-460b	tcctcattgtacatgctgtgt	chr4	+	2714092-2714168	2714102-2714122	ctctacgttgtcctcattgtacatgctgtgtgtatttgccacgtacacagcgcatgcaatgtggacataatggagct
gga-mir-489	tgacatcatatgtacggctgct	chr2	-	23147300-23147378	23147310-23147331	ggcttggtggtcgtatgtatgacgtcatttacttggacttttaggagtgacatcatatgtacggctgctaaactgctgc
gga-mir-490	caacctggaggactccatgctgt	chr1	-	57923983-57924063	57923993-57924015	ggttcgacaccatggatctccaggtgggtcaagattatagagatacaccaacctggaggactccatgctgttgagctgttc
gga-mir-499	ttaagacttgtagtgatgttt	chr20	-	2734862-2734938	2734908-2734928	ggagcggcagttaagacttgtagtgatgtttagataatgtattacatgaacatcactttaagtctgtgctacttctc
gga-mir-551	gcgacccatacttggtttcag	chr9	-	20500021-20500097	20500031-20500051	gctccagaaatcaagggtgggtaagaccttgtaggataactggcaggcgacccatacttggtttcaggggctgtgtg
gga-mir-6542	acgggacagtgctgaagactac	chr3	+	4430953-4431031	4431000-4431021	ggcgccagtgtctgccagcatcagccccagtgccgtcaccagtgccaacgggacagtgctgaagactactggagccagt
gga-mir-6544	tcagaaaaggatatgaattgtc	chr5	-	24455295-24455373	24455342-24455363	cttgtaagattcagaaaaggatatgaattgtcctttcagtggtgacaagttgtatttcttttctgacagtgcgtcagcg
gga-mir-6548	aacaacagctgcgtgccatgcc	chr14	-	7328417-7328495	7328464-7328485	gccagcgatgaacaacagctgcgtgccatgcctgtaaatccataccagcagaggtgccccgctgttgctgtcaccactg
gga-mir-6550	tccaccctcggctgctttgaagt	chr10	+	19176441-19176521	19176489-19176511	aggtaggagcttcaaagcagcccaggaagcgctgctgcaaaacgtggctccaccctcggctgctttgaagttcccacttcc
gga-mir-6553	aaacactaccctgagctgctcc	chr1	-	76900691-76900769	76900701-76900722	gagcgtgccaggagcagccctgtgatagctgtttgctgctaacctgcaaacactaccctgagctgctcctggctccatc
gga-mir-6557	cgcgccgattgtctcctccgggc	chr2	+	61266492-61266572	61266540-61266562	cccgcgccgtgcccggaggagcccggcgctgcctttctacgcggccgccgcgccgattgtctcctccgggcacggggatgt
gga-mir-6561	tctttccaggcaggagctccct	chr8	+	11216331-11216409	11216341-11216362	tctgctggactctttccaggcaggagctccctgccttttttttgcatcagggagcccagaactggaaacagtagcccag
gga-mir-6570	aggacccactggatctgcatctt	chr1	+	185065716-185065796	185065726-185065748	gtttggattaaggacccactggatctgcatcttccaaacttgggagaggagagcctgtgggccagaaatcccaccagcact
gga-mir-6582	tcactctgggtgtttctcttgc	chr3	+	57474225-57474303	57474272-57474293	ttgcatcctgttagagagacactcatagagagtcttttcacagtaactcactctgggtgtttctcttgcagaaaactga
gga-mir-6582*	tcactctgggtgtttctcttgc	chr3	+	57474262-57474340	57474272-57474293	tcacagtaactcactctgggtgtttctcttgcagaaaactgaggtaatagaagaagcttttcctgggtgagtgtaaaag
gga-mir-6586	tgctgccagatagaagttcacct	chr4	-	69449253-69449333	69449301-69449323	tctaaccagttgctgccagatagaagttcaccttttcctatagcttgggtggcttccatatggtatggagctggtttttga
gga-mir-6599	tgacggatcctggctccctccg	chr18	-	5100503-5100581	5100513-5100534	tgctgggagcgaagggaggctccggtccgctctgagggcacacgatgtgacggatcctggctccctccgctcctcccgg
gga-mir-6606	gaggagcgggaggagcggga	chr1	-	76447782-76447856	76447827-76447846	cccagcccgggaggagcgggaggagcgggaggagcgactctttttggcctttgcttcccggccggtggagggctc
gga-mir-6615	ttggggacaccatcagaacagcc	chr28	-	1760738-1760818	1760786-1760808	acactggggcttggggacaccatcagaacagccacagctgtgctggattctgtggcactgatgtgttctccacaggtcctc
gga-mir-6631	gaagagaatgctgtggttctgc	chr3	+	12516672-12516750	12516682-12516703	gagctggtgggaagagaatgctgtggttctgctgaggacctgtgggccccacagctctctctcctctttagctttctgc
gga-mir-6648-1	tccggcattctgaacgctcct	chr15	+	6705944-6706020	6705990-6706010	ggctacgggggtaaaggagcgttcagaatgccggtggcagctgccctccggcattctgaacgctcctttacgcaggg
gga-mir-6665	tgcctgaaggattttgatgccc	chr8	-	5229619-5229697	5229666-5229687	tctgcaaagctgcctgaaggattttgatgccctgaaatgaagggaaagaaagggctgtctgagtcctccaggccgggtt
gga-mir-6694	ttaagagtagggattctgttcc	chr6	-	32650898-32650976	32650908-32650929	ggaaacagaaacctcattcattaacaatgacattatttcacctctggttaagagtagggattctgttcccccctgatgg
gga-mir-6698	ttaggagagagtgagaagtaagt	chr2	+	68054407-68054487	68054455-68054477	aattccacattcttctcagtatcttcctctgacctggtctcaaagtggttaggagagagtgagaagtaagttggagttgcc
gga-mir-6701	attattttacagacagatcgc	chr2	-	97511165-97511241	97511175-97511195	gagtgaagtgatctgcctgcaaagtaccccgggaaacaaaaacaggattattttacagacagatcgctttcctcagc
gga-mir-7-1	caacaaatcacagtctgccata	chrZ	-	40078130-40078208	40078140-40078161	ctgtgtggaagactagtgattttgttgtttttagataattaaattgacaacaaatcacagtctgccatatggcacagat
gga-mir-7-2	tggaagactagtgattttgttgt	chr10	-	13134729-13134809	13134777-13134799	cggtgccctctggaagactagtgattttgttgttgtatggctcatcccaccacaacaagtcacagtctgccttagggcgca
gga-mir-7-3	tggaagactagtgattttgttgt	chr28	-	4892805-4892885	4892853-4892875	tggctctgtgtggaagactagtgattttgttgttatgatttataaaggtgacaacaaatcatagcctgccatacagcacag
gga-mir-7441	catgttgggatcctcttctgca	chr17	+	2569199-2569277	2569246-2569267	agggcactgaggagggtttgtaacatggggagaaggtgaaggtgactcatgttgggatcctcttctgcaatctggactc
gga-mir-7460	cctgactgagctctgctttctc	chr13	-	10375296-10375374	10375306-10375327	tggggatggatggcagagccctcagactgaggccgagctctgtgtgccctgactgagctctgctttctctccccagtcc
gga-mir-7472	atgtgctggagatgaagctgga	chr6	+	30088753-30088831	30088763-30088784	gcggcgctgtatgtgctggagatgaagctggagctcctctccatcactctgcagctcctctccatcactctgcagctcc
gga-mir-9-1	tctttggttatctagctgtatga	chr28	+	3623138-3623218	3623186-3623208	acgcggcacggccgaggccggatcttaaagaccttgggttggtttttctctttggttatctagctgtatgagtgtatgtga
gga-mir-9-1*	tctttggttatctagctgtatga	chr28	+	3623176-3623256	3623186-3623208	ttggtttttctctttggttatctagctgtatgagtgtatgtgatatcataaagctagagaaccgaatgtaaaaacccgctc
gga-mir-9-2	tctttggttatctagctgtatga	chrZ	+	60469247-60469327	60469257-60469279	cgagttgttatctttggttatctagctgtatgagtgttttggtcttcataaagctagataaccgaaagtaaaaactccttc
gga-mir-92-1	tattgcacttgtcccggcctgt	chr1	-	148023262-148023340	148023272-148023293	ctttctacacaggttgggatcagttgcaatgctgtgcgtttctgtggtattgcacttgtcccggcctgttgaggttggt
gga-mir-99a	aacccgtagatccgatcttgtg	chr1	+	99018043-99018121	99018053-99018074	aattggcataaacccgtagatccgatcttgtgttgaaatgcactgcacaagctcgcttctatgggtctgtgtcagtatg
novelMiR_1	gacctcgtggcgcaacgg	chr1	+	46660851-46660921	46660894-46660911	attgtaggtgagttgtaaggttctgtctgcggcttcgcagtaggacctcgtggcgcaacggtagcgcgtct
novelMiR_101_1	ggggatgtagctcagcggtaga	chr7	+	6813549-6813627	6813559-6813580	ccaccatccaggggatgtagctcagcggtagagcgcctgctttgcatgcaggaggccctgggttcaacccccagcatct
novelMiR_101_2	ggggatgtagctcagcggtaga	chr7	+	6820343-6820421	6820353-6820374	ttaccacccaggggatgtagctcagcggtagagcgcctgctttgcatgcaggaggccctgggttcaacccccagcatct
novelMiR_101_3	ggggatgtagctcagcggtaga	chr7	-	6833725-6833803	6833772-6833793	ttaccacccaggggatgtagctcagcggtagagcgcctgctttgcatgcaggaggccctgggttcaacccccagcatct
novelMiR_102	ttgcatagtcacaaaagtgatc	chr7	+	22313198-22313276	22313245-22313266	gctgccggcgtcatttttgtgatttgcagctagtaatctggctccagttgcatagtcacaaaagtgatcgttggcagcc
novelMiR_103_1	gcgggcggcgcggcggcg	chr8	+	13793472-13793542	13793515-13793532	aaggggcgggcggcggcgcggcctgcaccatggtggccaccaggcgggcggcgcggcggcgggatgcggcg
novelMiR_103_2	gcgggcggcgcggcggcg	chr1	-	149397174-149397244	149397217-149397234	ggcggcggcggcgggcggcgcggcggcgggcggcggcagcggctcctcggtgccgctctcggtgctgatcc
novelMiR_103_3	gcgggcggcgcggcggcg	chr24	-	5225685-5225755	5225695-5225712	ggccgcggcgcggcccctccgccccggccccgcggcctacctggcgggcggcgcggcggcggggccctcgg
novelMiR_103_4	gcgggcggcgcggcggcg	chr3	-	20207743-20207813	20207753-20207770	aagtttccgtggcccggcgccgcgcgcttggcacgagggctcggcgggcggcgcggcggcggcaggcgcgg
novelMiR_104	ttctggtgatgagacctttgtcc	chr8	+	20841520-20841600	20841530-20841552	ttttgaagtcttctggtgatgagacctttgtccagttctgctactgaatttgagggatgactgtttggagatctgaagagg
novelMiR_105	cctcccgcaccgcctgtacgcc	chr9	+	4696139-4696217	4696186-4696207	ctgtcccccgccgaggacgacgtggcggcgctggcgttctccccgcgcctcccgcaccgcctgtacgccgcgcacgggg
novelMiR_106	cgaaaatgaccggggtggacct	chr9	+	16251097-16251175	16251107-16251128	tgctctggatcgaaaatgaccggggtggacctctttcttaatgtccgttgtcctgtgtcagaagatccggtgcaacagt
novelMiR_107_1	cctgtgctgagcactccacct	chrZ	+	7152237-7152313	7152247-7152267	ccatctctctcctgtgctgagcactccacctgtggacgcggtgctccaggtgaggtgtcacagcgcagagcagaggg
novelMiR_107_10	cctgtgctgagcactccacct	chrZ	-	8017149-8017225	8017195-8017215	ccccgtctctcctgtgctgagcactccacctgtggacgcggtgctccaggtgaggtgtcccagcgcagagcagaggg
novelMiR_107_11	cctgtgctgagcactccacct	chrZ	-	9220356-9220432	9220402-9220422	ccccgtctctcctgtgctgagcactccacctgtggacgcggtgctccaggtgaggtgtcccagcgcagagcagaggg
novelMiR_107_12	cctgtgctgagcactccacct	chrZ	-	9349327-9349403	9349373-9349393	ccccgtctctcctgtgctgagcactccacctgtggacgcggtgctccaggtgaggtgtcccagcgcagagcagaggg
novelMiR_107_2	cctgtgctgagcactccacct	chrZ	+	9280888-9280964	9280898-9280918	ccccgtctctcctgtgctgagcactccacctgtggacgcggtgctccaggtgaggtgtcccagtgcagagcagaggg
novelMiR_107_3	cctgtgctgagcactccacct	chrZ	+	9283888-9283964	9283898-9283918	ccccgtctctcctgtgctgagcactccacctgtggacgcggtgctccaggtgaggtgtcccagtgcagagcagaggg
novelMiR_107_4	cctgtgctgagcactccacct	chrZ	+	9858463-9858539	9858473-9858493	ccccgtctctcctgtgctgagcactccacctgtggacgcggtgctccaggtgaggtgtcccagcgcagagcagaggg
novelMiR_107_5	cctgtgctgagcactccacct	chrZ	-	7357831-7357907	7357877-7357897	ccccgtctctcctgtgctgagcactccacctgtggacacggtgctccaggtgaggtgtcacagcgcagaggggcagg
novelMiR_107_6	cctgtgctgagcactccacct	chrZ	-	7527375-7527451	7527421-7527441	ccccgtctctcctgtgctgagcactccacctgtggatgcggtgctccaggtgaggtgtcccagcgcagagcagaggg
novelMiR_107_7	cctgtgctgagcactccacct	chrZ	-	7641382-7641458	7641428-7641448	ccccgtctctcctgtgctgagcactccacctgtggacgcggtgctccaggtgaggtgtcccagcgcagagcagaggg
novelMiR_107_8	cctgtgctgagcactccacct	chrZ	-	7696311-7696387	7696357-7696377	ccccgtctctcctgtgctgagcactccacctgcggacgcggtgctccaggtgaggtgtcacagcgcagagcagtggg
novelMiR_107_9	cctgtgctgagcactccacct	chrZ	-	7995498-7995574	7995544-7995564	ccccgtctctcctgtgctgagcactccacctgtggacgcggtgctccaggtgaggtgtcccaacgcagagcagaggg
novelMiR_108	tcttccgtcgtgtccctaccgc	chrZ	+	20730546-20730624	20730593-20730614	gcagccgcaggggcgcggcgcggcgcggcggcctcggtctcgtacgctcttccgtcgtgtccctaccgccatccctcgg
novelMiR_109	tcaggtccctgtttgggcgcca	chrZ	+	55848762-55848840	55848772-55848793	aggtccctgctcaggtccctgtttgggcgccaactgtcatgagttagcaacacgacacagggttctcatgcaaggaaga
novelMiR_11_3	gcggcggcggcggggggg	chr17	+	9303898-9303968	9303941-9303958	gccgggcccggccgccctccggaggcggcccgcggcggaggtagcggcggcggcgggggggcgggagccgc
novelMiR_11_5	gcggcggcggcggggggg	chr20	+	2489366-2489436	2489376-2489393	agggcgggcggcggcggcggcgggggggcgggcggcggtccccggcccgccccgctccgcaccgccccgca
novelMiR_11_7	gcggcggcggcggggggg	chr28	-	3128096-3128166	3128139-3128156	cgggcggcgggcggcggcggcgggggggcggccggagctcaccatcgcccgcggccccgcggccgtcagcg
novelMiR_110	cactgccggctcggcgcccccgc	chrZ	+	70733170-70733250	70733218-70733240	aggccgggcgtgtcgggtgggcgccgggcggccgagccgaggtcgttgcactgccggctcggcgcccccgccgcccccgcc
novelMiR_111	tttggcaatggtagaactcacac	chr1	-	843236-843316	843284-843306	cctggctgcttttggcaatggtagaactcacactggtgcgctcgcaggatccggtggttctagacttgccaactacagccc
novelMiR_112	tttggcactagcacatttttgct	chr1	-	844259-844339	844307-844329	cccggcccgctttggcactagcacatttttgctttgctttatgtgttttgagcaattatgtgtagtgccaatatgggagaa
novelMiR_113	cggctcggcgcggcgccg	chr1	-	20922375-20922445	20922418-20922435	cggctcggctcggctcggcgcggcgccgcacttgtagctgttctcggtgctgaaggcggcacggctcggca
novelMiR_116	ctgactggctcagcttgtgtct	chr1	-	56993985-56994063	56994032-56994053	agcttatacactgactggctcagcttgtgtctaccctacgccggcaggcgcgggtaacccgttgaaccccattcgtgat
novelMiR_118	caccctccctcggctgcagcca	chr1	-	77350788-77350866	77350835-77350856	cacatctcatcaccctccctcggctgcagccaccacaagctcctggcttgctgcacactgggaagaggggacagatagg
novelMiR_119	ggcggggcggtcccgggc	chr1	-	101033992-101034062	101034035-101034052	cggcgcgccgggcggggcggtcccgggcggggggtctctcgggccggcgcccgcctcggcgatccggatag
novelMiR_12_1	ggaataccgggtgctgtaggctt	chr1	+	132055527-132055607	132055575-132055597	agctaagcagggtcgggcctggttagtacttggatgggagacctcctgggaataccgggtgctgtaggctttattttttta
novelMiR_12_2	ggaataccgggtgctgtaggctt	chr6	+	8612884-8612964	8612894-8612916	agacctcctgggaataccgggtgctgtaggcttgcccagagaggtggtggagtcaccgagcctggtggtgttcaaagagca
novelMiR_12_3	ggaataccgggtgctgtaggctt	chr9	+	3369768-3369848	3369816-3369838	agctaagcagggtcgggcctggttagtacttggatgggagacctcctgggaataccgggtgctgtaggcttttgctgtatt
novelMiR_12_4	ggaataccgggtgctgtaggctt	chr9	-	942130-942210	942140-942162	gctaagcaggggtcgggcctggttagtacttggatgggagacctcctgggaataccgggtgctgtaggcttttgctcccac
novelMiR_121	ccggtagtggcggtgagcgggcg	chr1	-	101043739-101043819	101043749-101043771	ttcggatgccttatatgttcgtctgtaggagcgagtgaggactcggctccggtagtggcggtgagcgggcgctcgcgagca
novelMiR_122	acttcaggatccaaggatttca	chr1	-	112075055-112075133	112075102-112075123	ggctgcagcgacttcaggatccaaggatttcagtggtgttggtgtgagtcctgctgatgttggcacttgatggttgatg
novelMiR_123	ggagcgggccccgccgcccggc	chr1	-	118209220-118209298	118209230-118209251	cgccgagccgagcgccgccgcccgccacccgcacggtaagcagcccgggagcgggccccgccgcccggcccggcccggg
novelMiR_124	tcggccctgggagtgtcgttctt	chr1	-	131726825-131726905	131726835-131726857	ctggcggccacaacggcacctccgggcgccgcgggctgaaggcggccctcggccctgggagtgtcgttctttttccctctg
novelMiR_125_1	ccttccaagcagttgacccgggt	chr10	-	643573-643653	643583-643605	ggaaggttgcaggcagctgcgttggtggtatagtggtgagcatagctgccttccaagcagttgacccgggttcgattcccg
novelMiR_125_2	ccttccaagcagttgacccgggt	chr10	-	657241-657321	657251-657273	ggaaggttgcaggcagctgcgttggtggtatagtggtgagcatagctgccttccaagcagttgacccgggttcgattcccg
novelMiR_125_3	ccttccaagcagttgacccgggt	chr10	-	669621-669701	669631-669653	ggaaggttgcaggcagctgcgttggtggtatagtggtgagcatagctgccttccaagcagttgacccgggttcgattcccg
novelMiR_125_4	ccttccaagcagttgacccgggt	chr28	-	4923241-4923321	4923251-4923273	aaggagccctcgtgcggtgcgttggtggtatagtggttagcatagctgccttccaagcagttgacccgggttcgattcccg
novelMiR_126	ctgtagcgttcggacatcg	chr10	-	1262878-1262950	1262888-1262906	gcgtttcccgtgtttggttgggtctgtgctatccctcccaaaccctgtagcgttcggacatcggccttgcacc
novelMiR_127_1	tctttggttatctagctgtatga	chr10	-	12934124-12934204	12934172-12934194	gatgtttctgtctttggttatctagctgtatgagtgttgtggagccatcataaagctagataaccgaaagtagaaatgact
novelMiR_127_2	tctttggttatctagctgtatga	chr25	-	1538383-1538463	1538431-1538453	ttggttgttatctttggttatctagctgtatgagtggtgtcgattcttcataaagctagataaccgaaagtaaaaataacc
novelMiR_129	aagcactgcctttgaacctgatg	chr11	-	1500499-1500579	1500547-1500569	cacttgaactaagcactgcctttgaacctgatgtgtcttgtttgtagcttcatgggccaagcagcagtgctagagcataag
novelMiR_13	cgctagctgctctgcactgact	chr1	+	133682279-133682357	133682326-133682347	acatggggaggttagtgcgcggtaagctagggtgtgagctgacagcacgctagctgctctgcactgactgcccctgtgg
novelMiR_130	tctggctgccgcctactgacacc	chr11	-	18685055-18685135	18685065-18685087	tgggcaggaggtggccgtgcagagcacgatgacacgacgatgcccagctctggctgccgcctactgacacccatatccctg
novelMiR_131	atggggcggggatgctctgcgcc	chr11	-	18690361-18690441	18690409-18690431	gtgggcagcgatggggcggggatgctctgcgccctgagcacagtggggctgagcacccctcgccccccccagaaccacctc
novelMiR_132	tatggctttttattcctatgtga	chr12	-	2993576-2993656	2993624-2993646	cactgtcctgtatggctttttattcctatgtgattatacatcccgcttcatatagggattgaagccgtgcaaggcgctggg
novelMiR_133	acccttcccctgatcgcgcagt	chr12	-	19775158-19775236	19775168-19775189	gctcgagcgcagcgcggtgcgggggcagcgcgtgctctgatccgggcacccttcccctgatcgcgcagttcctcgcggc
novelMiR_134	ccggcggcgccgggcggg	chr13	-	1458406-1458476	1458449-1458466	gacgtcggctccggcggcgccgggcgggagtcccgcactcgagcgcggtgtggcggccggcggccaggcgt
novelMiR_135	gtccagttttcccaggaatccct	chr13	-	8492487-8492567	8492535-8492557	tgctctcagggtccagttttcccaggaatcccttaggcgctacgttggggattcctggaaatactgttcttggggccacgg
novelMiR_136	tgagatgaagcactgtagctc	chr13	-	8493100-8493176	8493110-8493130	ctcccagcccaaggtgcagtgctgcatctctggtcaattgggagtctgagatgaagcactgtagctcgggaagggag
novelMiR_138	tgctcagcactgagcgcagggc	chr13	-	13092963-13093041	13093010-13093031	caggactgcgtgctcagcactgagcgcagggcagctggcagagggaccatccctgtgcccagtgctgggggggcacagc
novelMiR_139	tcatcagagaggctgggctctgt	chr13	-	17162731-17162811	17162741-17162763	cagctggtcaggacatagttcagctgtctgtgaatgagggcagagacctcatcagagaggctgggctctgttctgagctgc
novelMiR_14	cagctgtgatgagcaccctgagg	chr1	+	169020767-169020847	169020815-169020837	ctagatgccattggccttctcgaccacctgagctggctcatgttcagccagctgtgatgagcaccctgaggtccttttcta
novelMiR_141	agccggggatgatttctgcct	chr14	-	6454640-6454716	6454686-6454706	aggcggggcgagccggggatgatttctgcctttctgacacctcgtctgagggcggcgggcggccgtggccactgctg
novelMiR_142	tgactgcacgcatgcctctggct	chr14	-	12750839-12750919	12750887-12750909	gctcgcagcctgactgcacgcatgcctctggctctggaccacgtgagagcggggagcggcgtgcagatgggcagcggggat
novelMiR_144_1	ggggatgtagctcagtggtaga	chr15	-	4536302-4536380	4536349-4536370	ttcgcagcaaggggatgtagctcagtggtagagcgcatgctttgcatgtatgaggccccgggttcaatccccggcatct
novelMiR_144_2	ggggatgtagctcagtggtaga	chr15	-	4916511-4916589	4916558-4916579	aattattaacggggatgtagctcagtggtagagcgcatgctttgcatgtatgaggccccgggttcaatccccggcatct
novelMiR_145	tgcaggagaggtgcatctggcc	chr15	-	10984198-10984276	10984208-10984229	tcggccccttcccccttttgacagagcagcgttgctcggtgcagttgtgcaggagaggtgcatctggccgtgtcctgct
novelMiR_146	ctcggatcggccccggcggggt	chr16	-	617165-617243	617212-617233	tagtgaggtcctcggatcggccccggcggggtcggccacggccctgccggagcgtcgagaagacggtcgaacttgacta
novelMiR_148	tagggctgctgctgaattcctgc	chr19	-	5379559-5379639	5379607-5379629	tctggctgtgtagggctgctgctgaattcctgcacctggtgatgtgcagaaagcagctcagtgcccctcaactggcagaag
novelMiR_149	accgtggctttagattgttact	chr19	-	5515193-5515271	5515240-5515261	cgcccgggcgaccgtggctttagattgttactgtgctgctgggggggtaacagtctacagccatggtcgccgggcccgg
novelMiR_15	cggggcgggcgggcggca	chr1	+	169468066-169468136	169468076-169468093	ctccgtgtgccggggcgggcgggcggcacagcgcggctcttctcggtgcggcgcggcgcggctcggcgccg
novelMiR_151	gggccggggaccgccgcc	chr2	-	13043170-13043240	13043213-13043230	acgcagcgcggggccggggaccgccgcctcccagccgagcgcgggctccctgcgctcagcgcggcgacgct
novelMiR_152	tcagttctctgcagtctcttgc	chr2	-	22335555-22335633	22335565-22335586	tgctgggttcttgaggctgcacagatactcatatgtaatacaccatgtcagttctctgcagtctcttgcttccatatgc
novelMiR_153_1	cgccggggcggggcgggc	chr2	-	22702811-22702881	22702854-22702871	ggcagctcggcgccggggcggggcgggcgcgcagcggcggcggggtccagcccagccggccgccggcatgt
novelMiR_153_2	cgccggggcggggcgggc	chr23	-	5564248-5564318	5564291-5564308	acgggtggggcgccggggcggggcgggcggggcggtacggccgagtcccgccgcaggggccacccggagag
novelMiR_154	tttcggctgtttccggcgactgc	chr2	-	32251628-32251708	32251638-32251660	gctgattccggaaatcgccgaagcgagccgaacgcgctgccatttctgtttcggctgtttccggcgactgccgaagcggat
novelMiR_155	cgtgtgtgtgtgtctgtg	chr2	-	32684951-32685021	32684961-32684978	cacacgcacgcacgcacacacacgcacagccccggcccgcacacgtgtgtgtgtgtctgtgtgcgtgtgtg
novelMiR_156_1	gcggggggcgccgggggg	chr2	-	37270401-37270471	37270411-37270428	gggggcagcccttccgtgaaggcagcccggggcaggaggcagagcggggggcgccggggggcagggccggc
novelMiR_156_2	gcggggggcgccgggggg	chr33	-	307426-307496	307436-307453	aggtgcagccccaggcagtgcccaaccgcaaccacaagtaagggcggggggcgccggggggctcagggcgt
novelMiR_157	gcggccgcgggcgcggcg	chr2	-	43342820-43342890	43342830-43342847	gcggccggccggcgcggcggcggctgcggggctgctgggggcggcggccgcgggcgcggcgaagctggcac
novelMiR_160	ctgaagaactgtaggcacctca	chr2	-	129847080-129847158	129847127-129847148	tggcaccactctgaagaactgtaggcacctcatggaatgtgctaaggagtttggagtccaaatagttggtgttaagtga
novelMiR_161	cgggccggggaccgccgcc	chr20	-	2489352-2489424	2489396-2489414	cggagcggggcgggccggggaccgccgcccgcccccccgccgccgccgccgcccgccctctccccgccccccg
novelMiR_162	cacggcactcacacccccgtagt	chr20	-	5246364-5246444	5246374-5246396	gggtggatgacgtcagcaggcggaggcgcggtgtcgcagcggtgacgtcacggcactcacacccccgtagtctctcactac
novelMiR_163_1	gcaggcgggcgggcgggc	chr20	-	7912565-7912635	7912608-7912625	ggtcccacacgcaggcgggcgggcgggccgcagccgggccgggagccctcagcgctgctctccggggactc
novelMiR_163_2	gcaggcgggcgggcgggc	chr5	-	451989-452059	452032-452049	gcgcaggcaggcaggcgggcgggcgggcaggatcccctccgggcacgcagcgttcctttaaggcggccgca
novelMiR_163_3	gcaggcgggcgggcgggc	chr7	+	17146603-17146673	17146613-17146630	ttccgggctggcaggcgggcgggcgggcggcggtgtcggccgggccccctctcccgctgcaagccccacct
novelMiR_165	ttcatcctcctcatcttcgtcct	chr20	-	10004099-10004179	10004147-10004169	tgtgctctgcttcatcctcctcatcttcgtccttgccttctgcttgtaccgcaggaagaagaggggaggggagcagagcca
novelMiR_168	cggcggggggcggggggct	chr22	-	4722950-4723022	4722994-4723012	agtatggggccggcggggggcggggggctgcggggcggccctgcaggggtcccacgctgccccctcggtctct
novelMiR_169	tcaatgagagcacggtctgcc	chr23	-	1881167-1881243	1881213-1881233	cacagggtggtcaatgagagcacggtctgccttatgggacacgagcggaggcagaccctgaacctcattgccacgct
novelMiR_17_1	aatcacagactggtttgggttg	chr1	+	188883318-188883396	188883328-188883349	tcctccctagaatcacagactggtttgggttggaagggactttaaagccctcacagttccaacctctgacatgtgctgg
novelMiR_17_2	aatcacagactggtttgggttg	chr1	+	195564534-195564612	195564581-195564602	ctctccctccatagtcttaaacttctcaatctctgatataatcccagaatcacagactggtttgggttggaagggtccc
novelMiR_17_3	aatcacagactggtttgggttg	chr22	+	1944299-1944377	1944309-1944330	aagatcacagaatcacagactggtttgggttggaagaacatctcattccaaccccctaccatggacaccctttgatcac
novelMiR_17_4	aatcacagactggtttgggttg	chr1	-	192887061-192887139	192887071-192887092	cccttccgacccaaaccattctatgattctatgatttagagtcacagaatcacagactggtttgggttggaaggggcct
novelMiR_170	ttttcctcgacggtcgctgcgcg	chr23	-	2558083-2558163	2558131-2558153	gagccacgcgttttcctcgacggtcgctgcgcggtttggtcttctgtaaccgcccagcaacaaatggggaaactacagggg
novelMiR_171	cggggcgcgggggcgggg	chr24	-	5370390-5370460	5370433-5370450	cggcggggagcggggcgcgggggcggggagtgcgcgggagcccggcccaccctcccgacgccactcgccgg
novelMiR_173	tgatatgtttgatattaggttg	chr25	-	2120325-2120403	2120372-2120393	tgcctctgtctgatatgtttgatattaggttgtttgattggaaaccaactaaatatcaaacatattcttacagcggcag
novelMiR_174	gcccgccggcccccggcg	chr27	-	3186987-3187057	3186997-3187014	ccaaataccacgcggtgcggatccggcaggagcagcgctacccgcccgccggcccccggcgcaagaaacac
novelMiR_175	actgatagaagctgagacct	chr27	-	4042316-4042390	4042361-4042380	gtgatgcatgactgatagaagctgagacctggggctgcacggagcccacgaggcgtgttggctctgcagggagca
novelMiR_176	accccattgcatctgagactt	chr27	-	4044210-4044286	4044256-4044276	ttgatgcataaccccattgcatctgagacttggattcgtttccatgcagccatgcaggggcgttgtcgtgatgcagg
novelMiR_177	acccatggcaatgagcaaacctg	chr27	-	5090894-5090974	5090942-5090964	catcagcttcacccatggcaatgagcaaacctgcagtgccatcaggcaggtgcctattgctggggtggtgctgggccagct
novelMiR_178	gtagggcctggaccgggcgagg	chr27	-	5515266-5515344	5515313-5515334	cggcgggcaggtagggcctggaccgggcgaggagcggggcggcacgaccgggcccggacagcggctctctgtctccgca
novelMiR_179	ttgagtacactgtggaaaagca	chr3	-	31509254-31509332	31509264-31509285	gcatgtgttttcacagtgtgctgtccttgtagaagtatttagttatcttgagtacactgtggaaaagcatggtactatc
novelMiR_18_1	agagaatcatagaatggcctgg	chr1	+	193890791-193890869	193890838-193890859	gtcccttagtgccacatctccatggttttttattctgtcatagaatcagagaatcatagaatggcctgggttgaaaagg
novelMiR_18_2	agagaatcatagaatggcctgg	chr11	+	16027397-16027475	16027407-16027428	acagaggcccagagaatcatagaatggcctgggttgaaaaggaccacaaggaccatctagtttcaacccccctgccatg
novelMiR_18_3	agagaatcatagaatggcctgg	chr1	-	162917247-162917325	162917294-162917315	aaggggaatcagagaatcatagaatggcctgggttgaaaaggacctcagtgatcatctactttcaatcccccctgatat
novelMiR_18_4	agagaatcatagaatggcctgg	chrZ	-	19673786-19673864	19673833-19673854	aagcatagtcagagaatcatagaatggcctggattggaagagaccttaaagatcatccagctctaattccctgacacag
novelMiR_180	cccgcggccgtcgcacagcgct	chr3	-	104925665-104925743	104925712-104925733	atttctcccccccgcggccgtcgcacagcgctcccgctgccccctcacagcgctgtgcggttcccgcctcgctccgttc
novelMiR_183	gtgagcggccaggcagcacagc	chr32	-	70310-70388	70357-70378	gtacgctaaggtgagcggccaggcagcacagcagcccgcagcgcgctgctgccagcgctcattcctctgtctgtctgtc
novelMiR_184	aattgcacggtatccatctgt	chr4	-	3994420-3994496	3994430-3994450	tgtcgggtggatcacgatgcaattttgattagtttagtaggagaaaaattgcacggtatccatctgtaaaccgcaag
novelMiR_185	tattgcacttgtcccggcctgt	chr4	-	3994559-3994637	3994569-3994590	cctccgtgggtggggatttgttgcattacttgtagctgtgtgtagagtattgcacttgtcccggcctgtggaggaaagg
novelMiR_186	tgtgcaaatccatgcaaaactga	chr4	-	3994707-3994787	3994717-3994739	tgctcacagtcagttttgcaggtttgcatcccagcttgctaaaattgctgtgcaaatccatgcaaaactgactgtggtggt
novelMiR_187_1	tactgaggactccacatctggt	chr4	-	20676101-20676179	20676148-20676169	atctctcctgtactgaggactccacatctggtcacagtgcagatgtgagtacagatgaggtctccccagcacagagcag
novelMiR_187_2	tactgaggactccacatctggt	chrZ	-	79135354-79135432	79135401-79135422	ttctctcctgtactgaggactccacatctggtagcagcactccggatgaggtctcgccaacacagaatagaggggcagg
novelMiR_188	cggcgcgcggctcggcgcggc	chr4	-	30831193-30831269	30831239-30831259	cggaggatggcggcgcgcggctcggcgcggcacggccgtcccgggggcggcaggccgccccccgcaggcgccgcgac
novelMiR_189	ccgcgtcgagctgagccgagc	chr4	-	33964453-33964529	33964463-33964483	cgggagggagccggctccgcgccgcgcagcatcgggccgagcggtgccgcgtcgagctgagccgagccgccctagtg
novelMiR_19	ggggcgcgggggcgggggg	chr1	+	194864413-194864485	194864423-194864441	tgatggatgaggggcgcgggggcggggggcacaggggctgcccctcacccacccactcactgctcccacagaa
novelMiR_191	tgcacctcgcgctgcgggc	chr4	-	50090799-50090871	50090809-50090827	gctcagcctgcagcctgctaagcgcatggtgagaggccattccatgcacctcgcgctgcgggcccagcaaggg
novelMiR_192	gcagggcgaggagctgccccggt	chr4	-	58156627-58156707	58156675-58156697	cagcaccagggcagggcgaggagctgccccggtgctggggaggcaatgaggacggggcagatgcagtgggttggcgtggag
novelMiR_193	tttccaaccttcgtgattctga	chr4	-	89099764-89099842	89099811-89099832	ctagagctcttttccaaccttcgtgattctgattcttcattagggatcacagaatcatgaaggttgggaaagagctcta
novelMiR_194	gcggcggcggccgcgggc	chr5	-	955660-955730	955703-955720	ggcgttgggcgcggcggcggccgcgggcctgggcctcagcctgctgtgggccttgcggcggcggcggcgcg
novelMiR_195	ttgactggggcggtacacct	chr5	-	2676386-2676460	2676431-2676450	ggtggggagtttgactggggcggtacacctgtcaaagcgtaacgcaggtgtcctaaggcgagctcagggaggcca
novelMiR_196_1	ggcggcggcggcggccgcgggc	chr5	-	17625769-17625847	17625779-17625800	ctgcgcggggggcggcggaggctgcgcggcttttgcgcggagcgtagggcggcggcggcggccgcgggcagcccccgcg
novelMiR_196_2	ggcggcggcggcggccgcgggc	chr6	-	11098643-11098721	11098653-11098674	cggccgcgggcgccgcgcgggcgtcgacgggcgaggaggggggggggggcggcggcggcggccgcgggcgccgcgcggg
novelMiR_198	cgaggggcggcggcggcg	chr6	-	22308648-22308718	22308691-22308708	ggggtcccgccgaggggcggcggcggcgcggccacctccccagccggcaccccgccccgtcgggcggcgct
novelMiR_199	ccaggagaagcagactgtagtt	chr6	-	23172171-23172249	23172218-23172239	gggcagcatgccaggagaagcagactgtagtttggggtagtcctgactgaatctcttattctcctagatatcagctcct
novelMiR_2	atgctgccttccttctgagaaca	chr1	+	50729585-50729665	50729595-50729617	gagtcattccatgctgccttccttctgagaacaacacttcctagggacagtcagggagagagcatgggcagttttagcaca
novelMiR_20	agcgcggcgagctggcggctgtt	chr11	+	2405731-2405811	2405741-2405763	cgtggctgtgagcgcggcgagctggcggctgtttcctggttgatcgccgccttaccgccgtgtcacaccgcgccgctccga
novelMiR_201	ttcaagtaatccaggataggct	chr7	-	22670546-22670624	22670593-22670614	tggcgctgggttcaagtaatccaggataggctgtggtctggcagtcagcctgttctaggttacttggctccggagcccg
novelMiR_202	tccgtcccgcggctctgccact	chr7	-	35212291-35212369	35212301-35212322	acaaagcagtctgcgcgggaccggcgggtgggagcagtgggtcgcgctccgtcccgcggctctgccacttccactgggg
novelMiR_203	gcattggtggttcagtgg	chr7	-	36238009-36238079	36238052-36238069	agcaagtcgtgcattggtggttcagtggtagaattctcgcctgccacgcgggaggcccgggttcgattccc
novelMiR_204	tgcacagcaagtgtagacaggc	chr8	-	4658333-4658411	4658343-4658364	tcatgtgactgcctgtctgtgcctgctgtacaggtgagaggatgttctgcacagcaagtgtagacaggcagacacatga
novelMiR_206	gcctacggccatcccaccc	chr9	-	938064-938136	938074-938092	tgttgtgcagatgggaagagggtgctggagccggagcagcccgtgcctacggccatcccaccctgggtaacgc
novelMiR_209	tggagtgtgacaatggtgtttg	chrW	-	2525186-2525264	2525233-2525254	gccagagctatggagtgtgacaatggtgtttgtgtccaatctatcaaacgccattatcacactaaatagctactggtag
novelMiR_21_1	gccggggcggggcgggcc	chr11	+	19057653-19057723	19057663-19057680	agcgggcggggccggggcggggcgggccgagccgtgccgagccgagcggagccgtccccccgcccctcccg
novelMiR_21_2	gccggggcggggcgggcc	chr1	-	63096415-63096485	63096458-63096475	aggggctgtggccggggcggggcgggccggcagagggagctcggctccgttccgctccgcggctgttcccg
novelMiR_212	aggcagtgtattgttagttagct	chrZ	-	16702079-16702159	16702127-16702149	tgtgatgattaggcagtgtattgttagttagctgctcttcatacaccagcaactaactacactgccacattagcacatcac
novelMiR_215	ctcctggctggctcgcca	chrZ	-	42270072-42270142	42270082-42270099	agcgccccctggtccgaccagccctgtggtccagcaaagagctctcctggctggctcgccaaaactgcctt
novelMiR_216	ttcggcagcagctgtatggcct	chrZ	-	81606697-81606775	81606744-81606765	aaggtcctctttcggcagcagctgtatggcctgaaaacaaaggatgcaatacatcagctgcagaaagatggaattcgaa
novelMiR_218_1	ttagagagttttcttcctggat	chr1	+	22853732-22853810	22853779-22853800	ccaacgacagaaattcacagggaagaaattctaatactgcactggagttagagagttttcttcctggattttggatgac
novelMiR_218_10	ttagagagttttcttcctggat	chr2	-	130264964-130265042	130264974-130264995	caatcgtgaagaataaaggaatgccactttctaataccacattggagttagagagttttcttcctggatttccgatgac
novelMiR_218_11	ttagagagttttcttcctggat	chr5	-	38863791-38863869	38863801-38863822	gcatcgtgaggaataaaggaatgctgctttctaacaccacattggagttagagagttttcttcctggattttggatggc
novelMiR_218_12	ttagagagttttcttcctggat	chr9	-	2465888-2465966	2465898-2465919	gcattgtgaggaataaaggaatgccactttctaacaccacattggagttagagagttttcttcctggattttggatgac
novelMiR_218_13	ttagagagttttcttcctggat	chrZ	-	40810882-40810960	40810929-40810950	cacattggagttagagagttttcttcctggatttcagatgacaactctgagttttccactgatggtagctgcctaactg
novelMiR_218_2	ttagagagttttcttcctggat	chr1	+	76060973-76061051	76061020-76061041	acgtcatgaggaataaaggaatgtcgctttctaacgccacactggagttagagagttttcttcctggatttcagatgac
novelMiR_218_4	ttagagagttttcttcctggat	chr3	+	28611838-28611916	28611885-28611906	gcatggtgaagaataaaggaatgccactttctaacaccacattggagttagagagttttcttcctggatttcaggtgac
novelMiR_218_5	ttagagagttttcttcctggat	chr4	+	11026472-11026550	11026519-11026540	gtatcgcgaggaacaaaagaatgccactttctaacaccacattggagttagagagttttcttcctggatgtcggatgac
novelMiR_218_6	ttagagagttttcttcctggat	chrW	+	608887-608965	608934-608955	gtgttgtgagaataaaggaatgctggctttccaacaccacattggagttagagagttttcttcctggatttttctgatg
novelMiR_218_7	ttagagagttttcttcctggat	chrZ	+	43261936-43262014	43261983-43262004	gtgttgtgaggaataaaggaatgccactttctaacaccacactggagttagagagttttcttcctggatttcagatgac
novelMiR_218_8	ttagagagttttcttcctggat	chr1	-	85816525-85816603	85816535-85816556	gtatcgtgaggaataaaggaatgcctctttctaacaccacactggagttagagagttttcttcctggatttcggatgac
novelMiR_22	tggtgagaagcgtgctgtggagc	chr12	+	3154767-3154847	3154777-3154799	aaggtgaggctggtgagaagcgtgctgtggagcgtggtatggcaaagcttggtgctcatggtgctcttctcttccagggcg
novelMiR_220	cgggcagggccgagctgagcc	chr1	+	72122780-72122856	72122826-72122846	gccgcggcccggcccggcccccgccctgccccgcctcacgtgccgccgggcagggccgagctgagccgggccgggcg
novelMiR_221	aggggtatgattctcgct	chr1	+	91545533-91545603	91545576-91545593	ctcgagcgacggaaaaccgcctctcgcgctggctcgttggtctaggggtatgattctcgcttagggtgcga
novelMiR_225	tgctgctccgcgctcgcgcgctg	chr14	+	7316410-7316490	7316458-7316480	agctgagcctggcgctgagcggagaggtggatgagtgcgtcccgccgctgctgctccgcgctcgcgcgctgctttacgagg
novelMiR_227	cctctgagaagttgactgagg	chr15	+	11206067-11206143	11206113-11206133	ccttctctccctgatggctccgatggtgatggacatcaacccaaagcctctgagaagttgactgaggaggctgtttc
novelMiR_23	caacggaatcccaaaagcagctg	chr12	+	11670969-11671049	11670979-11671001	ccggcacgggcaacggaatcccaaaagcagctgtccccgcagcgcccagctgccctgggatttcgttacccgcgcctccgc
novelMiR_231	tgcggaacctggcccgcgcgcac	chr2	+	115487957-115488037	115488005-115488027	tgcggcgcgccaagcgcgagcgggtggcccgcaacgagctcaaccggctgcggaacctggcccgcgcgcaccgcgccgccg
novelMiR_236	cgtgaggctgcacggggctccg	chr27	+	1656005-1656083	1656015-1656036	cgcggtgcggcgtgaggctgcacggggctccgtggctcccaactgcggccccaccgcagcctctcccggcactgccggt
novelMiR_238	gcgcgccgggcccggggc	chr3	+	6563047-6563117	6563090-6563107	cccacctccccgggccgtgcccgctgcagtgcagagcctcggggcgcgccgggcccggggcggggcggtcc
novelMiR_24	aatgacacgatcactcccgctga	chr12	+	11671353-11671433	11671363-11671385	acggctttggaatgacacgatcactcccgctgagcgcgcagccacagagccatcggggatgtcgtgtctgtcctaagctct
novelMiR_243	tgggccctcccctgtcaggctgg	chr4	+	4158903-4158983	4158913-4158935	cagcacaccgtgggccctcccctgtcaggctggtggttttgaatcccccccgcctgggaggggagccgtgtgtggtgtggt
novelMiR_245	actgggagatcggattcggagc	chr5	+	380314-380392	380361-380382	tatcccggccgccggatccggtttcccctctgcaatctcaccctggcactgggagatcggattcggagcccggagggag
novelMiR_25	gacagtcagcagttggtctgt	chr12	+	11671618-11671694	11671628-11671648	ctgccctgcggacagtcagcagttggtctgtgtgagcagccgttctcagatcacctcttggctgtgggtggtgcagg
novelMiR_251_1	gtcccatctggggtgcca	chrW	+	1281840-1281910	1281883-1281900	aaaggcatcccctctcagccggacctgcagctgaacagagcgggtcccatctggggtgccaaattgatgtg
novelMiR_251_2	gtcccatctggggtgcca	chrW	+	1362553-1362623	1362596-1362613	aaaggcatcccctctcagccggacctgcagctgaacagagcgggtcccatctggggtgccaaattgatgtg
novelMiR_251_3	gtcccatctggggtgcca	chrW	-	1319284-1319354	1319294-1319311	aaaggcatcccctctcagccggacctgcagctgaacagagcgggtcccatctggggtgccaaattgatgtg
novelMiR_251_4	gtcccatctggggtgcca	chrW	-	1398134-1398204	1398144-1398161	aaaggcatcccctctcagccggacctgcagctgaacagagcgggtcccatctggggtgccaaattgatgtg
novelMiR_252	cccggcccccgccctgccccgc	chr1	-	32040805-32040883	32040815-32040836	ggcgcggcgcccggcccggcgacaacgagccagcgaggaaggcagcgcccggcccccgccctgccccgcgcccgcaggc
novelMiR_254	acttcaggatccaaggatttcag	chr1	-	112075053-112075133	112075101-112075123	ggctgcagcgacttcaggatccaaggatttcagtggtgttggtgtgagtcctgctgatgttggcacttgatggttgatgta
novelMiR_255	tcggccctgggagtgtcgttct	chr1	-	131726826-131726904	131726836-131726857	tggcggccacaacggcacctccgggcgccgcgggctgaaggcggccctcggccctgggagtgtcgttctttttccctct
novelMiR_256	gccggggcggtcgggttgc	chr1	-	170140718-170140790	170140728-170140746	agcgggcggcgagcgaggaagcgcctcagtcagagagagaaagtgccggggcggtcgggttgcggctggtccg
novelMiR_259	cgtagcggcgctgtgtctccgca	chr12	-	1457407-1457487	1457455-1457477	ggcggtgcgacgtagcggcgctgtgtctccgcagtgggacgccttctcgctgccagagctgcacaacttcctgcgcatcct
novelMiR_26_1	ggcggcgcggcggcggcg	chr13	+	12296356-12296426	12296399-12296416	cccccggtgccgccggctccgttacgaaacgcggccggggcggggcggcgcggcggcggcggcagccaatg
novelMiR_26_2	ggcggcgcggcggcggcg	chr22	+	2190166-2190236	2190209-2190226	ctgctctgcgctgcgctgcgccggcggccgctctcccccacgcggcggcgcggcggcggcgcttcgccccc
novelMiR_26_3	ggcggcgcggcggcggcg	chr23	+	2379741-2379811	2379784-2379801	ccggctctccccgcgccccacgtgcggttcggcggcggggcggggcggcgcggcggcggcgggcgccatgt
novelMiR_26_4	ggcggcgcggcggcggcg	chr3	+	60376272-60376342	60376315-60376332	cgtctcctccgggccgtcctcccgcgggcccccggccgggctgggcggcgcggcggcggcggcccgcgggg
novelMiR_26_5	ggcggcgcggcggcggcg	chr4	+	60455874-60455944	60455917-60455934	cgtcgcggggccccgcacgccgccgtccgccgggggcttggcgggcggcgcggcggcggcggggccccgga
novelMiR_26_6	ggcggcgcggcggcggcg	chr1	-	54682449-54682519	54682459-54682476	gggcccgggggctgctcgccccccacttcctggtccccgcggcggcggcgcggcggcggcgccggggcccg
novelMiR_26_7	ggcggcgcggcggcggcg	chr23	-	1208980-1209050	1208990-1209007	ggttttggcctttcggagctgccccacgtcggccccggggggcggcggcgcggcggcggcggggctctgcg
novelMiR_26_8	ggcggcgcggcggcggcg	chrZ	-	24755704-24755774	24755714-24755731	gaagggcgtccgtgccagctccgcagccggcagcaaggggcccggcggcgcggcggcggcggcggcggcgg
novelMiR_261_1	tttcacttcccgcagcggact	chr18	-	8995709-8995785	8995719-8995739	ctcgcctctgcctgctgctggcaccgtgcagatgctgatcgatgcatttcacttcccgcagcggactgagacctgtg
novelMiR_261_2	tttcacttcccgcagcggact	chr18	-	9009141-9009217	9009151-9009171	ctcgcctctgcctgctgctggcaccgtgcagatgctgatcgatgcatttcacttcccgcagcggactgagacctgtg
novelMiR_27	ccgccggcggcgccgggc	chr13	+	15795652-15795722	15795695-15795712	cgcccgcaggccgccgcggccctttgttcccacacgcagccacccgccggcggcgccgggccgctactcga
novelMiR_270	ttgagtacactgtggaaaagc	chr3	-	31509255-31509331	31509265-31509285	catgtgttttcacagtgtgctgtccttgtagaagtatttagttatcttgagtacactgtggaaaagcatggtactat
novelMiR_271	cagtggtagaattctcgcct	chr3	-	48330099-48330173	48330109-48330128	aactgaggtagcgcgggaatgtttactgtgtgagcattggtggttcagtggtagaattctcgcctgccacgcggg
novelMiR_273	taaggcacgcggtgaatgcca	chr3	-	106825253-106825329	106825263-106825283	ctctctccgtgttcacagcggaccttgatttaaatgtccatacaattaaggcacgcggtgaatgccaagaacgaggc
novelMiR_274	tgctgtgtcctcactcacct	chr33	-	217277-217351	217287-217306	ccctgcaggtgggctgggagcacaggcactgtgggcttcgtgtggtgctgtgtcctcactcaccttcatggcttg
novelMiR_276	tgtgcaaatccatgcaaaactg	chr4	-	3994708-3994786	3994718-3994739	gctcacagtcagttttgcaggtttgcatcccagcttgctaaaattgctgtgcaaatccatgcaaaactgactgtggtgg
novelMiR_28_1	gggcggcggcggcggccg	chr14	+	13067561-13067631	13067604-13067621	ctccggctgccgcacgacgcccgcagcccccgcggggctgtcggggcggcggcggcggccgtccctccatg
novelMiR_28_2	gggcggcggcggcggccg	chr3	+	12582628-12582698	12582671-12582688	aaggggctccgcgcgcccggcgaggcgccgctaggaggaggcggggcggcggcggcggccgcgcggcccgg
novelMiR_28_3	gggcggcggcggcggccg	chr12	-	6380745-6380815	6380788-6380805	ccctgaggcggggcggcggcggcggccgtgcggggaaagcccccggcagcaccgagtccgccccgcgccgc
novelMiR_28_4	gggcggcggcggcggccg	chr28	-	4291009-4291079	4291019-4291036	ggcgcgcggcggcggcggctccgactcccaacatggcggcggggggcggcggcggcggccgggggggcagc
novelMiR_28_5	gggcggcggcggcggccg	chr8	-	18813420-18813490	18813463-18813480	gctgcgggccgggcggcggcggcggccggtggggtacggcgctgcgccgccgcgcctctcccggcgcagcg
novelMiR_286	caacaaatcacagtctaccata	chrW	-	3067239-3067317	3067249-3067270	tgtgtggaagactagtgatttttgttgtttttagataactaaattgacaacaaatcacagtctaccatatggcacagac
novelMiR_289	tagtggttagtactctgcg	chrZ	-	31592775-31592847	31592785-31592803	agaaggggatttgtgcagtgttctgatagcttgccgtgatcgtatagtggttagtactctgcgttgtggccgc
novelMiR_29_1	gcgggcgggcgggcggcg	chr14	+	14563964-14564034	14564007-14564024	gggggccgcgccgcgctcgccgccgccgctgagcgtgcgagaggcgggcgggcgggcggcgcggccggggc
novelMiR_29_2	gcgggcgggcgggcggcg	chr3	+	79785495-79785565	79785505-79785522	ggaagaaagggcgggcgggcgggcggcggggccgggagccgcagccctcaccctgccctctccccgcagag
novelMiR_29_3	gcgggcgggcgggcggcg	chr1	-	105648441-105648511	105648451-105648468	ggcagctcccgcccgcgcggctcccgggctgcacacacaccgagcgggcgggcgggcggcgcggcttaaag
novelMiR_29_4	gcgggcgggcgggcggcg	chr1	-	145108821-145108891	145108831-145108848	gcccgctgtccggactgcgcccggcctcggggcagcggggcgggcgggcgggcgggcggcgcggtgccttt
novelMiR_29_5	gcgggcgggcgggcggcg	chr10	-	20038310-20038380	20038320-20038337	ctccgcccgccgccatcgctcccggcccggcgcggggaggcgggcgggcgggcgggcggcgaagcgcgggg
novelMiR_29_6	gcgggcgggcgggcggcg	chr15	-	12654583-12654653	12654626-12654643	cgcgtccccggcgggcgggcgggcggcgctcaccctggggtcgcggccgcttccgtccctgcctcggtttt
novelMiR_29_7	gcgggcgggcgggcggcg	chr20	-	10933621-10933691	10933664-10933681	cggaggggcggcgggcgggcgggcggcggcagtgacggcggctgtcggtcccgcagagcttcccgttcccg
novelMiR_29_8	gcgggcgggcgggcggcg	chr5	-	13769334-13769404	13769377-13769394	gggacggcgggcgggcgggcgggcggcggagccggcgcggctcggatcggctcggcatggcacggcaccgg
novelMiR_29_9	gcgggcgggcgggcggcg	chr5	-	49591097-49591167	49591107-49591124	gcccacgacgcagccccgcgccccctcggcgggcggcccctcagcgggcgggcgggcggcgcggaggccct
novelMiR_290	ccgggcagggccgagctgagcc	chr1	+	72122778-72122856	72122825-72122846	gtgccgcggcccggcccggcccccgccctgccccgcctcacgtgccgccgggcagggccgagctgagccgggccgggcg
novelMiR_293	ttgggctgggggatccctcgc	chr13	+	2583442-2583518	2583488-2583508	ggtgagcggctcagagagcccccagccaaatgtgcagtgctgtccgttgggctgggggatccctcgctgcctccccg
novelMiR_294	tgagatactgcaagagcattc	chr15	+	4195612-4195688	4195658-4195678	cagggataatgtttcttgtgaagtttcttatgaagtttcaaaagcatgagatactgcaagagcattccccccacctt
novelMiR_295	tgcggaaggcgcaggcgtcga	chr19	+	4883267-4883343	4883313-4883333	gcagccctgttctgcgcctcgcccttcttcacccagtgccggtaggtgcggaaggcgcaggcgtcgatcagcttgcg
novelMiR_3	atttcagctaagctattggact	chr1	+	58263271-58263349	58263318-58263339	ctttagtacaaagtccagcagcttagcttgaatagtcgtctctgacaatttcagctaagctattggactttgcatcaaa
novelMiR_30	gtgaggcggcggtcgggacgc	chr15	+	743022-743098	743032-743052	ctcaacccaggtgaggcggcggtcgggacgcgcggcatctccgccccgcggcccgccgcggccctcacgcctcgttc
novelMiR_301	ccgggcccgaggcggactgtcc	chr6	+	16138226-16138304	16138273-16138294	tcgccacgctcccgcagtcccctcgtggggcggcggcgcggtgcatgccgggcccgaggcggactgtcccttcgctgcg
novelMiR_304	ttcaaaagacttagggtgctt	chrZ	+	34943279-34943355	34943325-34943345	gatgaggctgccctaaggcttgtgaacttcaaatgcttatgtgtgcttcaaaagacttagggtgctttgtatttccc
novelMiR_305	actgccggctcggcgcccccgcc	chrZ	+	70733171-70733251	70733219-70733241	ggccgggcgtgtcgggtgggcgccgggcggccgagccgaggtcgttgcactgccggctcggcgcccccgccgcccccgccg
novelMiR_308_1	tcccgtccccgtcggtcgcgg	chr1	-	101037967-101038043	101038013-101038033	cctggtctgctcccgtccccgtcggtcgcggcggcggcggcggcggcggtccgtcgcggcagcggggcttcggccgg
novelMiR_308_2	tcccgtccccgtcggtcgcgg	chr16	-	615019-615095	615065-615085	cctggtctgctcccgtccccgtcggtcgcggcggcggcggcggcggcggtccgtcgcggcagcggggcttcggccgg
novelMiR_31	ggcgcagcgttggattttt	chr16	+	204085-204157	204129-204147	accaggggtcgtgagttcaagtctcactggggccttcgtggggtggcgcagcgttggatttttgccctaaatt
novelMiR_32_1	tgaggcccgatgtgtcattcctg	chr16	+	575864-575944	575874-575896	gagaagcggttgaggcccgatgtgtcattcctggattttctctgtcatccagcaggccatggggtcgcagctgctccggac
novelMiR_32_2	tgaggcccgatgtgtcattcctg	chr16	-	522808-522888	522856-522878	gagaagcggttgaggcccgatgtgtcattcctggattttctctgtcatccagcaggccatggggtcgcagctgctccggac
novelMiR_32_3	tgaggcccgatgtgtcattcctg	chr16	-	550664-550744	550712-550734	gagaagcggttgaggcccgatgtgtcattcctggattttctctgtcatccagcaggccatggggtcgcagctgctccggac
novelMiR_323	cgtaccaaaagtaataatgggc	chr17	+	8233318-8233396	8233365-8233386	accacagcgcattattactcacggtacgagtttgaagtgtcacagcgcgtaccaaaagtaataatgggccgtcaccagc
novelMiR_325	ggtggacaggggtcactttt	chr18	+	3515330-3515404	3515340-3515359	ggtagaacctggtggacaggggtcactttttccactacggcagagataacggaaggagtaacgcgtccgcggagc
novelMiR_327	aaggagtccccaggctgtgctg	chr24	+	5204316-5204394	5204326-5204347	gggtatggggaaggagtccccaggctgtgctgaccccgctgcctccccagcgctgcctacgggctcctcgtccgcccca
novelMiR_33	attgatagcctgacattg	chr17	+	8207752-8207822	8207762-8207779	actcagagtgattgatagcctgacattgcttagatataggcttgttgtgttgggctttttaattcccctta
novelMiR_330	gggcggcggcggcggccgc	chr3	+	12582627-12582699	12582671-12582689	aaaggggctccgcgcgcccggcgaggcgccgctaggaggaggcggggcggcggcggcggccgcgcggcccggc
novelMiR_332	agccactgactaacgcacattg	chr5	+	15887068-15887146	15887078-15887099	ggagcaggtgagccactgactaacgcacattgtgctctcggcgactccactgtgcgtgtgacagcggctaacctgctcc
novelMiR_333	ccgcccccctcgggcgggc	chr5	+	28220535-28220607	28220545-28220563	cccccgcccgccgcccccctcgggcgggccggggccgcaggtgcgccctggggcggcggggggcggcccgggg
novelMiR_334	taactagaaggaaatgaattc	chr5	+	29545083-29545159	29545129-29545149	cttctgaatcatttccttttaggcagagaatatttttacctctatctaactagaaggaaatgaattcagaatagata
novelMiR_338	tgcaacagctgctggagtggt	chr1	-	106095066-106095142	106095112-106095132	cccatggttgtgcaacagctgctggagtggttgagattgtgctgcttcattccagagcacagggctttttgtggttt
novelMiR_340	tccgctgtggcctggagcc	chr1	-	193443487-193443559	193443531-193443549	tcccctctgctccgctgtggcctggagccggcgccgcgatggctccggccgctgaccgggagggttattgggg
novelMiR_343	gtgcattgtagttgcattgca	chr14	-	4937949-4938025	4937995-4938015	cctcgcgggggtgcattgtagttgcattgcatgtgtcagactgggagtgcaatgcccctgccatgcagcccggcggg
novelMiR_345_1	agcgcggcggggccggacgtt	chr16	-	614110-614186	614156-614176	cgcgcggcgcagcgcggcggggccggacgttcgttcgttcgttcgtccggccccccgccccggaggagcgcacctcg
novelMiR_346	gttgatgatgataccccagaat	chr19	-	5127596-5127674	5127606-5127627	aagatgaagcagtttctctgtgtattcacctatcaaagttgctggctgttgatgatgataccccagaataggaagtgcc
novelMiR_350	ccggccctatcgaagctgcgcct	chr23	-	2558154-2558234	2558202-2558224	cgggcctcgcccggccctatcgaagctgcgcctgccgtgcgctgtggcagccgcagtcaaaaaggagcccagagccacgcg
novelMiR_357	acagaatgtctctttgaaaacc	chr3	-	60052697-60052775	60052707-60052728	ggttctggcaattcaaagggcagtccgcttggctggagcaatgcaaaacagaatgtctctttgaaaacccggtacgtcc
novelMiR_359	gcgcgcggctcggcgcggc	chr4	-	30831195-30831267	30831239-30831257	gaggatggcggcgcgcggctcggcgcggcacggccgtcccgggggcggcaggccgccccccgcaggcgccgcg
novelMiR_36	aactggcctacaaagtcccagt	chr18	+	6491327-6491405	6491374-6491395	agctgagggctgggtctttgcgggcgagatgagaggttcgtgtcttcaactggcctacaaagtcccagttctcggctcc
novelMiR_360	gcgaggggcggcggcggcggcc	chr4	-	34097502-34097580	34097549-34097570	ccggggggcagcgaggggcggcggcggcggccccatgtgaggaggggcggcgccgctgcccagccagcccggggctcgg
novelMiR_363	ggggcgcgggggcggggg	chr1	+	194864413-194864483	194864423-194864440	tgatggatgaggggcgcgggggcggggggcacaggggctgcccctcacccacccactcactgctcccacag
novelMiR_38	tccagcatcagtgattttgttg	chr18	+	9383526-9383604	9383573-9383594	ctcctgcccaacaatatcctggtgctgagtgagttgcacacagagactccagcatcagtgattttgttgaggaagggga
novelMiR_39	gagactggcaggactggcagt	chr19	+	57155-57231	57165-57185	catgcagcacgagactggcaggactggcagtgagcgggagaaactgctgccggcccttccggctcaggagctgcaag
novelMiR_4	ttatgcttctgaatgcctttgg	chr1	+	66061712-66061790	66061759-66061780	ggatctccaaaggcagtcaggagcctaattcctttctagaatgagatttatgcttctgaatgcctttgggaatccaaag
novelMiR_40	tgtgcggttgcagaagaagaaga	chr19	+	58562-58642	58572-58594	ggacagtgcctgtgcggttgcagaagaagaagaccggcgcttcacggctttcttcctcttctcttccgccccaggtgacta
novelMiR_403_1	tgccgactcgtctgtccgcc	chr1	-	101042832-101042906	101042842-101042861	ccgagggcggcggcggcggcggcttcggggcgcgtggccccgccgtgccgactcgtctgtccgcccgccctgtcg
novelMiR_403_2	tgccgactcgtctgtccgcc	chr20	-	45278-45352	45288-45307	ccgagggcggcggcggcggcggcttcggggcgcgtggccccgccgtgccgactcgtctgtccgcccgccctgtcg
novelMiR_41	tgcgctgcgctccctgcacaga	chr19	+	86472-86550	86519-86540	ccgcacccccctccctgcagggagcgctgcggccgtgcgctgagccctgcgctgcgctccctgcacagatgtggctgtg
novelMiR_411	attccagtgattgatgtttggct	chr1	+	8227358-8227438	8227406-8227428	ttccccagcccatcaatcctggacatgtcccttggctccttgcagtgcattccagtgattgatgtttggctttatggttgc
novelMiR_412	aatgcaaagcagctgtaaaact	chr1	+	49251155-49251233	49251165-49251186	gatccccagcaatgcaaagcagctgtaaaactcttgcactcagctgcataacacagagttacagctgctttgcatcacc
novelMiR_417	tcttacactgcagggctgagt	chr13	+	17261736-17261812	17261782-17261802	aggtcagcatgtggtacagctctgctgtggtgctgggctctggtgctcttacactgcagggctgagtcactctcaca
novelMiR_42	tgcgcctcgcccttcttcacc	chr19	+	4883269-4883345	4883279-4883299	agccctgttctgcgcctcgcccttcttcacccagtgccggtaggtgcggaaggcgcaggcgtcgatcagcttgcgga
novelMiR_424	aggggaggctttgctgtcgtcc	chr4	+	2137521-2137599	2137531-2137552	taaatgaaagaggggaggctttgctgtcgtcctgtccaggtggcactggtgcaggctgcaggtcattcccacactgaac
novelMiR_428	ttgcatagtcacaaaagtgatcg	chr7	+	22313197-22313277	22313245-22313267	agctgccggcgtcatttttgtgatttgcagctagtaatctggctccagttgcatagtcacaaaagtgatcgttggcagccg
novelMiR_44	accatggctgtagactgttacc	chr19	+	5515195-5515273	5515205-5515226	gggcccggcgaccatggctgtagactgttacccccccagcagcacagtaacaatctaaagccacggtcgcccgggcgac
novelMiR_45	tgactgtagactgttactgt	chr19	+	5515766-5515840	5515776-5515795	tcagtagccatgactgtagactgttactgtcctgtccctacgcagcagtaagcagtctagagccaaggtgccgat
novelMiR_46	ttggtggctgcatgctctcagc	chr19	+	7378729-7378807	7378776-7378797	gtcattgagggcagagctgcagcctcacatttcttcttttgttggacttggtggctgcatgctctcagcattcacaaga
novelMiR_48	gatgaaatccccctatggcctgt	chr2	+	412752-412832	412762-412784	ggagatgtctgatgaaatccccctatggcctgtttgtgatggtaccgcaggataggtgggtttcattgaatgtctgtgcca
novelMiR_49	cggagcgaggagggctcggaga	chr2	+	13885891-13885969	13885901-13885922	cggagcggagcggagcgaggagggctcggagaagcactttgccaaactccggcgtccgtccccgctcaccgccgctctc
novelMiR_51	gcgctgccgcccgcggtcgagc	chr2	+	62336806-62336884	62336853-62336874	cggggaggcggccggcgggcggccgcggccgacatggcgggggagcggcgctgccgcccgcggtcgagcgcgggatggt
novelMiR_52	aaacgtgggcggctctgccct	chr2	+	99620206-99620282	99620252-99620272	aggcgccgcgccgggcagagccgcctccggttcgggtaccgccgccaaacgtgggcggctctgccctcccgcggggc
novelMiR_54	ggggaattagctcaaatggtaga	chr2	+	108363713-108363793	108363761-108363783	acgctgtgactcaccaataggaagcgtgccccagtagtacaacagggtggggaattagctcaaatggtagagcgctcgctt
novelMiR_55	aggactgtctaacctgagaatg	chr20	+	9710459-9710537	9710469-9710490	gggcacctcgaggactgtctaacctgagaatggtgaaacatgagggtcaatctcaggttcgtcagcccatgagatgcct
novelMiR_56	cccggcggaggctgaggcctgct	chr20	+	10344185-10344265	10344233-10344255	cctgcatgggtgaggccctcccgccgccgctgagcccggtgctgaggtcccggcggaggctgaggcctgctctcctcccct
novelMiR_58	tcccggccgggccgagcggagc	chr22	+	2751013-2751091	2751023-2751044	ggcctggcgctcccggccgggccgagcggagcccaacgcccccactcctccgggcccggccctgcgaggcgcattgtaa
novelMiR_59	ctgagcccacctgccccctgcag	chr22	+	2846477-2846557	2846525-2846547	cggggtcagggatgggggcgggggggatgggggtcccgcagagccatgctgagcccacctgccccctgcagccgagcggga
novelMiR_6_1	caacccaaactgttctgtgatt	chr1	+	76753828-76753906	76753875-76753896	tgcctacagcaggggggttggaactaaatgatcttagaggtcccttccaacccaaactgttctgtgattctatgattct
novelMiR_6_2	caacccaaactgttctgtgatt	chr4	+	83374413-83374491	83374460-83374481	cagtccatagtggggggttgggactgggtggaccataaggtcccttccaacccaaactgttctgtgattggagggcaag
novelMiR_6_3	caacccaaactgttctgtgatt	chr5	+	52101459-52101537	52101506-52101527	cagcccacagcacagggttggagctcaatgatctttaagttcccttccaacccaaactgttctgtgattctgtcattct
novelMiR_6_4	caacccaaactgttctgtgatt	chr1	-	103988650-103988728	103988660-103988681	ccctgcccacggcagtggttggggctgggtggactttgactcccttccaacccaaactgttctgtgattgtaggatcac
novelMiR_6_5	caacccaaactgttctgtgatt	chr2	-	78847954-78848032	78847964-78847985	ctgcccatggcacggggttggagctgggagggctttgaggtcccttccaacccaaactgttctgtgattccacgattca
novelMiR_6_6	caacccaaactgttctgtgatt	chr2	-	149374578-149374656	149374625-149374646	aggtctgttccaacccaaactgttctgtgattgtcttgtggtgaaatcacagaatctcaggggttagaagggacctcaa
novelMiR_6_7	caacccaaactgttctgtgatt	chr3	-	65762038-65762116	65762048-65762069	cctgcccacatcagggtttggggctgggtgggctttaaggtcccatccaacccaaactgttctgtgattctatgattct
novelMiR_6_8	caacccaaactgttctgtgatt	chr3	-	107129851-107129929	107129861-107129882	atatatatagcagggggttggaactaggtgatcttaaaggtcccttccaacccaaactgttctgtgattctatgattct
novelMiR_61	tccctgagaccctaacttgtga	chr24	+	3360820-3360898	3360830-3360851	cccctctcaatccctgagaccctaacttgtgatgtttagcttttaaatccacgggttaggctcttgggagctgtgagtt
novelMiR_62	gaactgccatactctgacacac	chr25	+	2144083-2144161	2144130-2144151	aaaacctggggttgtgcaggctgaggtcagcctcaatgagactgattgaactgccatactctgacacacctggtgcctg
novelMiR_63	ctgcttgcccaggatgggggt	chr26	+	4908121-4908197	4908131-4908151	tgacgtggctctgcttgcccaggatgggggtatgtagtgggcgcacagccccaccatgggcagggagagctgcacca
novelMiR_64	cgtgaggctgcacggggctccgt	chr27	+	1656005-1656085	1656015-1656037	cgcggtgcggcgtgaggctgcacggggctccgtggctcccaactgcggccccaccgcagcctctcccggcactgccggtca
novelMiR_65	cggacggccgcagagcggcgct	chr27	+	5063928-5064006	5063938-5063959	cttcggggctcggacggccgcagagcggcgctcgccgtgtgctgagcagcgcagctccgttccgtccccgcgcccggag
novelMiR_7	gtagtcgtggccgagtggttaag	chr1	+	79327565-79327645	79327613-79327635	ttgtcttccttgttcctcggggcagagagtacacacccataatgtgcagtagtcgtggccgagtggttaaggcgatggact
novelMiR_70	ggcgcgccgggcccggggc	chr3	+	6563045-6563117	6563089-6563107	cgcccacctccccgggccgtgcccgctgcagtgcagagcctcggggcgcgccgggcccggggcggggcggtcc
novelMiR_71	ggcgcggcggcggcggggg	chr3	+	8714066-8714138	8714110-8714128	cggcgaggacccgccgccccccgccgcggcatcatccggggagcggcgcggcggcggcgggggccgcgggcac
novelMiR_72	tgcctctttgtctatctgcaga	chr3	+	30349125-30349203	30349172-30349193	gtgcaggtaggcagggggagcaggctgtgtgctggttgcctaccgtctgcctctttgtctatctgcagattttgtgttc
novelMiR_73	cgcttgatcttgattttcagta	chr3	+	43676610-43676688	43676657-43676678	accccttccggtcacacaggtgaaggtggagcagaagggcgaaagctcgcttgatcttgattttcagtacgaatacaga
novelMiR_74	cggacgaggcttcccgcgctgt	chr3	+	81811330-81811408	81811377-81811398	ccgacgcggctcgaccgcgcgggaagcctcggccgacgagcaaccggcggacgaggcttcccgcgctgtcgtgccgcgc
novelMiR_76	gcggccggcagcgaggctcgga	chr3	+	98313994-98314072	98314041-98314062	ggcggcggggcagtcagcctgcgcgctgggcaccgtgcgggcgtgcggcggccggcagcgaggctcggagcagccagcg
novelMiR_77	agggccacgtccgcgtcgggcc	chr3	+	110315765-110315843	110315775-110315796	ttcgtggagcagggccacgtccgcgtcgggcccgaggtggtcaccgaccccgcgctgctcgtgccccgcgccatggagg
novelMiR_78	tgcggagctgtgccgatgtgcct	chr3	+	110316138-110316218	110316186-110316208	ctgctcggagcggcaccgaaggagctttgcacgtggccaagcagccgctgcggagctgtgccgatgtgcctgcactgctgc
novelMiR_79	tctggctgctcagtgctctgct	chr32	+	15521-15599	15568-15589	tctttgtgcagagcaggagcactgggtgacgaggagcctcgcacagctctggctgctcagtgctctgctcggtgctcgg
novelMiR_8_1	ctgtcacgcgggagaccggggt	chr1	+	84159528-84159606	84159575-84159596	tgcgcgtgcacccagctcctcgttagtatagtggtgagtatccccgcctgtcacgcgggagaccggggttcgattcccc
novelMiR_8_2	ctgtcacgcgggagaccggggt	chr15	+	4536467-4536545	4536514-4536535	aactcgaaagcacctgtcctcgttagtatagtggtgagtatccccgcctgtcacgcgggagaccggggttcgattcccc
novelMiR_80	ccgcaccgggtcggctccgggc	chr33	+	676221-676299	676268-676289	cagcgccgcggggctgtgctgtggtcccgtgccggggtcccgtcccgccgcaccgggtcggctccgggctctgtagcgc
novelMiR_81	gacggacgggtccgacccgcg	chr33	+	703212-703288	703222-703242	ttttaacggggacggacgggtccgacccgcgcggtttgtgggctcgcgcgggaacagcccgtcccgttttggggttc
novelMiR_82	taggtagtttcatgttgttggg	chr33	+	1025350-1025428	1025360-1025381	atctgtggtttaggtagtttcatgttgttgggattggcttttagctcggcaacaagaaactgccttaattacgtcagtt
novelMiR_85	ccgctgcccgtccccgagctg	chr4	+	25598788-25598864	25598798-25598818	tcttacagcaccgctgcccgtccccgagctgccgtctcccgcttgcagcccgtggtggtacagcgcagcgtgctgtg
novelMiR_87	gctgtcgagctgaggacg	chr4	+	46643772-46643842	46643815-46643832	atgaacctcaatgctgttcacatcctgacacgccgtgacgagcgctgtcgagctgaggacggccggccccg
novelMiR_90	actgggagatcggattcggagcc	chr5	+	380313-380393	380361-380383	gtatcccggccgccggatccggtttcccctctgcaatctcaccctggcactgggagatcggattcggagcccggagggagg
novelMiR_91	atctggctgcgacatctgtcacc	chr5	+	3688006-3688086	3688054-3688076	aacactgtttctgatgcaagccaggatgccaggatggatgtgaaggcaatctggctgcgacatctgtcaccccattgattg
novelMiR_92	ctgtgcgtgtgacagcggct	chr5	+	15887072-15887146	15887117-15887136	caggtgagccactgactaacgcacattgtgctctcggcgactccactgtgcgtgtgacagcggctaacctgctcc
novelMiR_93	ctggcgcgcgtccgtcctgggc	chr5	+	18454511-18454589	18454558-18454579	cggggccgagtcagtgggacgggggcgcgcccagccggcaggtgcggctggcgcgcgtccgtcctgggcgtggggaagc
novelMiR_94	ctttttgcggtctgggcttgc	chr5	+	21516901-21516977	21516911-21516931	cttcgcgaatctttttgcggtctgggcttgctgtacataactacctacccgggaagcccttaccccaaaaagcattc
novelMiR_95	cgcccccctcgggcgggc	chr5	+	28220536-28220606	28220546-28220563	ccccgcccgccgcccccctcgggcgggccggggccgcaggtgcgccctggggcggcggggggcggcccggg
novelMiR_96	taactagaaggaaatgaattca	chr5	+	29545082-29545160	29545129-29545150	tcttctgaatcatttccttttaggcagagaatatttttacctctatctaactagaaggaaatgaattcagaatagataa
novelMiR_98	cggcgcgccgggcccgggg	chr6	+	10626993-10627065	10627037-10627055	cgcacccacctccggcgatgaaggagcgcagccagtagaagtcgcggcgcgccgggcccgggggtagcgcggc
novelMiR_99	tgtggcgaggcgggcgggc	chr6	+	11762563-11762635	11762607-11762625	gctccgcctccctccccgccccgccgccgcgggcagcccggcagtgtggcgaggcgggcgggcagcagcgctc
