# Supplementary material for: Small RNA deep sequencing revealed microRNAs’ involvement in modulating cellular senescence and immortalization state
Source: Poult Sci. 2023 Jan 4;102(3):102474. doi: 10.1016/j.psj.2022.102474 (PMC9876980; doi:10.1016/j.psj.2022.102474)
Supplement: Supplementary file 2 — Table S2. MicroRNAs identified in the primary chicken embryo fibroblast samples. [file mmc2.xlsx]

## Sheet: RFS_ControlResults By (myLoci-M
miRNA	Mean(TPM)	Std Err(TPM)	Mature.miR	Chr	HairPin_loci	Mature_loci	Sequence
gga-let-7a-2	7199.65	1292.76	tgaggtagtaggttgtatagtt	chr24	3343190-3343268	3343200-3343221	gcatccaggttgaggtagtaggttgtatagtttagaattacaccaagggagataactgtacaacctcctagctttcctt
gga-let-7c	2513.98	164.308	tgaggtagtaggttgtatggtt	chr1	99018794-99018872	99018804-99018825	gcatccgggttgaggtagtaggttgtatggtttagagttacaccctgggagttaactgtacaaccttctagctttcctt
gga-let-7j	7218.79	1295.67	tgaggtagtaggttgtatagtt	chr26	1639978-1640056	1639988-1640009	cacaaagccagggaatcacaccagacctctgtactgctctgtggaggtgaggtagtaggttgtatagtttggtgggagg
gga-mir-100	12731.9	582.227	aacccgtagatccgaacttgtg	chr24	3335099-3335177	3335109-3335130	tgttgccacaaacccgtagatccgaacttgtggtcatattccacacaagcttgtatctataggtatgtgtctgtctggc
gga-mir-101-1	2431.33	268.519	gtacagtactgtgataactga	chrZ	27510655-27510731	27510701-27510721	ctatcctttttcggttatcatggtaccggtgctgtatacgtgaaaggtacagtactgtgataactgaagaatggtgg
gga-mir-101-2	2431.33	268.519	gtacagtactgtgataactga	chr8	28360428-28360504	28360438-28360458	ctgccctggctcagttatcacagtgctgatgctgtctcttgtaaaggtacagtactgtgataactgaaggatggcag
gga-mir-103-1	7678.37	138.868	agcagcattgtacagggctatga	chr13	4689829-4689909	4689877-4689899	ttgctgccttcggcttctttacagtgctgccttgttgcatatggatcaagcagcattgtacagggctatgaaggcactgag
gga-mir-103-2	7679.55	139.05	agcagcattgtacagggctatga	chr4	89095068-89095148	89095078-89095100	tctgtgctttcagcttctttacagtgctgccttgttgcgttcatgtcaagcagcattgtacagggctatgaaagaacagag
gga-mir-106	307.587	9.73389	aaaagtgcttacagtgcaggtag	chr4	3995148-3995228	3995196-3995218	tgagttgtgcaaaagtgcttacagtgcaggtagagctcagcacctactgcagtataagcacttctggcatgaccgtggcga
gga-mir-107	1673.21	76.3874	agcagcattgtacagggctatc	chr6	19401516-19401594	19401526-19401547	ctttgctttcagcttctttacagtgttgccttgtggcatggagttcaagcagcattgtacagggctatcaaagcatgga
gga-mir-10a	40305.1	2241.82	taccctgtagatccgaatttgt	chr27	3834167-3834245	3834177-3834198	cttctatatgtaccctgtagatccgaatttgtgtaaaggaagttgggtcacaaattcgtatctaggggaatatgtagtt
gga-mir-10b	75875.7	7913.51	taccctgtagaaccgaatttgt	chr7	16343605-16343683	16343652-16343673	tgtctatatataccctgtagaaccgaatttgtgtgatattcatatagtcacagattcgattctaggggaatatatggtc
gga-miR-10c-5p	5450.42	418.159	taccctgtagactcgaatttgt	chr33	1093253-1093331	1093263-1093284	cccctatatgtaccctgtagactcgaatttgtgtgagcgtctccgagtcgcaaattcgtctctaggggaatatatgggc
gga-miR-12209-3p	1.69333	0.327329	tcgtgaccttctctttgtatt	chr1	50452609-50452685	50452619-50452639	ttatgtgaatcaaagtgaaaggtcaagattttaagtcatgggttgatcgtgaccttctctttgtatttcatagtgtg
gga-mir-122-1	11.57	0.18037	tggagtgtgacaatggtgtttg	chrZ	761119-761197	761129-761150	gccagagctgtggagtgtgacaatggtgtttgtgtccaatctatcaaacgccattatcacactaaatagctactggtag
gga-miR-12226-5p	4.59	0.3	gtgaggcggcggtcgggacgcg	chr15	743022-743100	743032-743053	ctcaacccaggtgaggcggcggtcgggacgcgcggcatctccgccccgcggcccgccgcggccctcacgcctcgttctc
gga-miR-12246-5p	0.936667	0.103976	ttgggtggacggttggacttga	chr21	5006605-5006683	5006652-5006673	catggtggagttgggtggacggttggacttgatggttgtagtggtcttttccaaccttcttccccccttcactattcca
gga-miR-12247-3p	6.67667	0.501907	cccagcacgcctaccccgggcc	chr22	4649582-4649660	4649629-4649650	cgcgcgggcgcccggggtgggcacgctgtacggcacgcagcggctgccccagcacgcctaccccgggccccccccgggc
gga-miR-12258-5p	28.2733	1.07521	tgcacggctgcagcctcctcacc	chr28	3917421-3917501	3917469-3917491	agccagctgtgaggtctgcatgcatcccgtgtcactgtgtgccctgggtgcacggctgcagcctcctcacccatatcccaa
gga-miR-12264-3p	1.27	0.132288	atggctgttctagcagtagatc	chr3	87380933-87381011	87380980-87381001	tctcagacctactgctaggtttgcccttaaactatggtgctctcttaatggctgttctagcagtagatctgtgacagca
gga-miR-12272-5p	2.12	0.105987	ttccgcgaaccgccttcggtc	chr4	39800698-39800774	39800744-39800764	ttgcggcgggttccgcgaaccgccttcggtcgcggtgtctgcggagaccaaaggtggctcgcggaactgagctcacc
gga-miR-12277-3p	2.45	0.175594	tttgggtgccagccccgttgcg	chr5	85799-85877	85846-85867	ctgggacggggctgggatccaggacctgctgcgggcattggaagtgttttgggtgccagccccgttgcggtgcatcatc
gga-mir-124a	2.04667	0.20955	taaggcacgcggtgaatgcc	chr2	114701970-114702044	114702015-114702034	tgcctctccgtgttcacagcggaccttgatttaatgtcatacaattaaggcacgcggtgaatgccaagagcggat
gga-mir-124a-2	2.04667	0.20955	taaggcacgcggtgaatgcc	chr20	8883894-8883968	8883939-8883958	ctctctgcgtgttcacagcggaccttgatttaatgtccatacaattaaggcacgcggtgaatgccaagagaggag
gga-mir-125b-2	5809.13	133.698	tccctgagaccctaacttgtga	chr1	99051085-99051163	99051095-99051116	cttttcctagtccctgagaccctaacttgtgaggttttgtagcaacaatcacaagtcaggctcttgggacctaggcgga
gga-mir-126	181.37	19.8423	cattattacttttggtacgcg	chr17	8233317-8233393	8233363-8233383	ggtgacggcccattattacttttggtacgcgctgtgacacttcaaactcgtaccgtgagtaataatgcgctgtggtc
gga-mir-128-1	2376.93	63.9878	tcacagtgaaccggtctcttt	chr7	30766326-30766402	30766372-30766392	gctgttgaattcggggccgtaacactgtctgagaggtttatatttctcacagtgaaccggtctctttttcagctgct
gga-mir-128-2	2362.56	66.1122	tcacagtgaaccggtctcttt	chr2	45670118-45670194	45670164-45670184	agctggaaggggggccgttacactgtaagagagtgagtagcaggtctcacagtgaaccggtctcttttcctgctgtg
gga-mir-1306	8.41	1.56564	tggacgttggctctggtggtga	chr15	1294130-1294208	1294177-1294198	acagcctccaccacctcccctgcaaacgtccagtgacgcagaggtaatggacgttggctctggtggtgatggacagtca
gga-mir-130a	1310.58	37.6862	cagtgcaatattaaaagggc	chr15	407970-408044	407980-407999	tgtccagagccctttttctgttgtactactggcaattatgatgagcagtgcaatattaaaagggcattggctggc
gga-mir-130b	2062.19	3.18923	cagtgcaataatgaaagggcgt	chr15	399145-399223	399155-399176	gggctgcccctctttccctgttgcactactgtcacggtcgcagcgagcagtgcaataatgaaagggcgtcagtgcgccg
gga-mir-130c	961.78	58.7622	cagtgcaatgttaaaagggcat	chr19	7202983-7203061	7202993-7203014	tgtccagcgccctttttatgttgtactactagtgatcatacacaaagcagtgcaatgttaaaagggcattggccagcag
gga-mir-1329	19.63	1.07872	acagtgatcacgttacgatggat	chr3	97355540-97355620	97355550-97355572	ttgtagagatacagtgatcacgttacgatggatttctcaagtaacaacctcgtagcttgatcacgatatccctatgacttg
gga-mir-133a-1	1969.92	85.5058	tttggtccccttcaaccagctgt	chr2	102812737-102812817	102812747-102812769	tgctttgctaaagctggtaaaatggaaccaaatcacctcttcaatggatttggtccccttcaaccagctgtagctatgcat
gga-mir-133a-2	1969.92	85.5058	tttggtccccttcaaccagctgt	chr20	8326974-8327054	8327022-8327044	tgctttgctaaagctggtaaaatggaaccaaatcaactgttcaatggatttggtccccttcaaccagctgtagctgtgcat
gga-mir-133b	150.12	14.2874	tttggtccccttcaaccagct	chr3	108040391-108040467	108040401-108040421	tctgctctggctggtcaaacggaaccaagcccgtcttcttcggaggtttggtccccttcaaccagctatagcagtgt
gga-mir-133c	391.383	26.3265	tttggtccccttcaaccagctg	chr23	4357164-4357242	4357211-4357232	tgccttcctggggctggtaaaaaggaaccagatcaactacaactggatttggtccccttcaaccagctgcagtggggca
gga-mir-135a-1	14.9	0.638514	tatggctttttattcctatgtga	chr12	2999000-2999080	2999048-2999070	cactgtcctgtatggctttttattcctatgtgattatacatcccgcttcatatagggattgaagccgtgcaaggcgctggg
gga-mir-135a-2	14.9	0.638514	tatggctttttattcctatgtga	chr1	46334597-46334677	46334607-46334629	tctagtgttttatggctttttattcctatgtgatagtaataaagtctcatgtagggatggaagccatgaaatacattgtga
gga-mir-135a-3	14.9	0.638514	tatggctttttattcctatgtga	chr26	2124013-2124093	2124061-2124083	tgctgtggtctatggctttttattcctatgtgattgcttttcctaactcatgtagggcgaaaagccatgggctactcaggg
gga-mir-137	6.99667	1.22422	ttattgcttaagaatacgcgtag	chr8	12517012-12517092	12517060-12517082	ctctcttcggtgacgggtattcttgggtggataatacggattacgttgttattgcttaagaatacgcgtagtcgaggagag
gga-mir-138-1	583.21	45.4791	agctggtgttgtgaatcaggccg	chr2	40874175-40874255	40874223-40874245	gccgtgcagcagctggtgttgtgaatcaggccgtcaccagtcggagaacggctacttcacaacaccagggtggcactgcac
gga-mir-138-2	583.21	45.4791	agctggtgttgtgaatcaggccg	chr11	2104529-2104609	2104577-2104599	ttgttgctgcagctggtgttgtgaatcaggccgacggcaagcgcttcctactatccggctatttcactacaccagggttgc
gga-miR-1388b-5p	1.345	0.505	catgggctgacgaacctgagatt	chr20	9710459-9710539	9710507-9710529	gaaggcatctcatgggctgacgaacctgagattgaccctcatgtttcaccattctcaggttagacagtcctcgaggtgccc
gga-mir-1397	7.24	0.182483	tgcattgcgacgggttatatc	chr1	126961670-126961746	126961716-126961736	catgtggagaggtcgaaaagctgttgactgaatgcgatgtgtgcattgcattgcgacgggttatatcactaatcgta
gga-mir-1397*	7.24	0.182483	tgcattgcgacgggttatatc	chr1	126961706-126961782	126961716-126961736	atgtgtgcattgcattgcgacgggttatatcactaatcgtaacatgatgtaacccaacgcagcatgatgtaagcgtc
gga-mir-140	5200.55	197.266	accacagggtagaaccacggac	chr11	19310314-19310392	19310361-19310382	gtcctgccagtggttttaccctatggtaggttacgtcatgctgttctaccacagggtagaaccacggacgggatgccgg
gga-mir-1416	52.3067	2.49823	tccttaactcatgccgctgtg	chrZ	34922637-34922713	34922647-34922667	tgatactttttccttaactcatgccgctgtgcctttatattttatttcacaattgtatgagttgagtacagagtatc
gga-mir-142	23.03	3.47648	cccataaagtagaaagcactac	chr19	510419-510497	510466-510487	agtgcagtcacccataaagtagaaagcactactaaacagcactgcagggtgtagtgtttcctactttatggatgagtgt
gga-mir-144	1.65	0.6	ggatatcatcatatactgtaagt	chr19	5863189-5863269	5863237-5863259	gccctgggctggatatcatcatatactgtaagttcactatgagacactacagtatagatgatgtactcccctgggctgcac
gga-mir-1451	57.17	5.3109	tcgcacaggagcaagttaccgc	chr3	76267747-76267825	76267757-76267778	agctgctgcctcgcacaggagcaagttaccgcgttcagctcgcctgccgtaactcgctgctgtgagaggcagcggctcc
gga-mir-1452	1.40333	0.131318	ttgagataagacagaggatatt	chrZ	66442096-66442174	66442106-66442127	agggactgtcttgagataagacagaggatattaagcctgaaataaaaataatatccttctttcttgtcttttagtctca
gga-mir-1456	132.97	8.70523	aaaggacggaggcggcccgcgc	chrZ	44897368-44897446	44897415-44897436	ccgaacagggaaaggacggaggcggcccgcgcggggtcgttcagtcggggtcgtcgccgtcccttccccgttcgacccg
gga-mir-1456*	132.97	8.70523	aaaggacggaggcggcccgcgc	chrZ	44897405-44897483	44897415-44897436	gccctgtggggttgcctcgagtcagatggagcctgggccgaacagggaaaggacggaggcggcccgcgcggggtcgttc
gga-mir-1467-1	6.82667	0.394011	tctcagctacatcggtgtaaatc	chr2	136001006-136001086	136001054-136001076	caggttgttttctcagctacatcggtgtaaatccagggcaattctactgaggttcacaccagagtaactgggatcagaatc
gga-mir-146a	56.83	5.22628	tgagaactgaattccatgggttg	chr13	7795780-7795860	7795828-7795850	tcctcagctttgagaactgaattccatgggttgtaattgaatcctttgtcagacccatggggctcagttcttcagcttgga
gga-mir-146b	84.2767	10.6299	tgagaactgaattccataggcgt	chr6	23143394-23143474	23143404-23143426	tgcttggctttgagaactgaattccataggcgttaaagcatccaaaaatgccctatggattcagttctgcagttgggcagc
gga-mir-146c	10155.5	829.314	tgagaactgaattccatggactg	chr4	89315847-89315927	89315895-89315917	ttcccagctctgagaactgaattccatggactggtttcaattccatgcgttcagtccatggtattcagttctctagcttgg
gga-mir-148a	38464.6	2564.53	tcagtgcactacagaactttgt	chr2	32178247-32178325	32178257-32178278	tcctgaagcaaagttctgtgacactcagactctggttacgatagcagtcagtgcactacagaactttgtctccgggggc
gga-miR-148b-3p	459.257	84.8134	tcagtgcatcacagaacttggt	chr33	1171905-1171983	1171952-1171973	gcccgggccgaggttctgtcctacactccggctgtggctatgggcagtcagtgcatcacagaacttggtcccgggagct
gga-mir-153	12.5233	1.55015	ttgcatagtcacaaaagtgatc	chr2	8846568-8846646	8846578-8846599	ttgccagtgtcatttttgtgatgttgcagctagtaatatgagcccagttgcatagtcacaaaagtgatcattggaaact
gga-mir-1559	310.71	15.3988	ttcgatgcttgtatgctactcc	chr7	1341236-1341314	1341283-1341304	ctagactcctttcgatgcttgtatgctactcccaagaatgctaacaggagttacatgtatgcatcgagcagagactata
gga-mir-1560	9.43667	0.814071	gcggcgcgagcagagaggcgctg	chr11	18874330-18874410	18874378-18874400	cgtgggggtggcggcgcgagcagagaggcgctgccgtgtccaaagcagcatctctggacgcgctcgttccttctgcgtggc
gga-mir-1597	2.06333	0.218352	tgaggagctctgcaagcatgc	chr2	104089457-104089533	104089467-104089487	gttttattacatgtttacagggctcttcattgtggtctcagcaatatgaggagctctgcaagcatgcaataaaaact
gga-mir-15a	342.91	37.537	tagcagcacataatggtttgt	chr1	169399196-169399272	169399242-169399262	tggcataacgtagcagcacataatggtttgtgggttttgaaaaggtgcaggccatattgtgctgcctcaaaaataca
gga-mir-15b	335.88	20.5075	tagcagcacatcatggtttg	chr9	22277081-22277155	22277126-22277145	taaagtactctagcagcacatcatggtttgcatgctgtagtgaagatgcgaatcattatttgctgctttagaaat
gga-mir-15c	1882.31	36.6758	tagcagcacatcatggtttgta	chr4	4071808-4071886	4071855-4071876	tgaggagatgtagcagcacatcatggtttgtagggacaaggagatacagaccattctgggctgcctcattacctcaagg
gga-mir-16-1	2046.25	71.9641	tagcagcacgtaaatattggtg	chr1	169399053-169399131	169399100-169399121	tgtcatactctagcagcacgtaaatattggtgttaaaactgtaaatatctccagtattaactgtgctgctgaagtaagg
gga-mir-16-2	2046.25	71.9641	tagcagcacgtaaatattggtg	chr9	22276907-22276985	22276954-22276975	tgttccgccctagcagcacgtaaatattggtgtagtaaaataaaccttaaaccccaatattattgtgctgcttaagcgt
gga-mir-1635	2.01667	0.460302	tgcccaggctgtgctgtgctct	chr21	1725960-1726038	1726007-1726028	agaaccccagtgcccaggctgtgctgtgctctgggggcacgctcagctcttcccctggcacacagcctgggagcaggga
gga-mir-1636	2.11	0.21362	tgccccgtcactcctgataccg	chr15	4735881-4735959	4735891-4735912	atccatctgctgccccgtcactcctgataccgctgtgctggtaaggtgcaggtgatggcggggctgccggtgtgccatg
gga-mir-1641	1.1	0.05	tgaggattaatgactgtctggg	chr3	13265633-13265711	13265680-13265701	gggcatttcctgaggattaatgactgtctggggtcatcatctcctcccagttagttattaatccccaggaaatactctg
gga-mir-1651	1.12667	0.0717248	ttgcttttgttggcctctgct	chr1	539159-539235	539205-539225	gggggtggaagctaagactgataaaagcaagcaaattatttacagtttgcttttgttggcctctgctgccgggtcct
gga-mir-1653	1.37	0.1	ttgtatgcccagcactggtcctg	chr9	14383857-14383937	14383905-14383927	ctgttcccatttgtatgcccagcactggtcctggtgtctgctatggtttccacaggagctgtgctgcatgcaggtgtggat
gga-mir-1655	1.38	0.151767	tcagctggtcttgggtaaatgc	chr8	7519313-7519391	7519323-7519344	caacactgtgtcagctggtcttgggtaaatgctattgttcctgcagtatttacccatggtgggctgatacagtgctgga
gga-mir-1662	108.43	4.33258	ttgacatcatcatacttgggat	chr2	1839178-1839256	1839188-1839209	ctctatgggtttgacatcatcatacttgggatgtatgacacaaagtcccaagcaggctgatgtcaggcccaagatggct
gga-mir-1663	2.26	0.181475	tggcatccagaacagcggtac	chr5	15821539-15821615	15821585-15821605	cagtgttgggtaccactgtcctgggtgcctggcagagctcgtgcactggcatccagaacagcggtacccaaggttgc
gga-mir-1677	56.2433	4.57262	ttgacttcagtaggagcaggatt	chr3	74231856-74231936	74231904-74231926	tgcttagggtctgatcctgcaccgctgaagtcaatggaagttttgtcattgacttcagtaggagcaggatttgaacctcat
gga-mir-1684a	46.67	1.67623	aagtatgaggaaatggagatct	chr4	89658921-89658999	89658931-89658952	gaaaggagagctctgcttcctcatacatactcatcttttctatggataagtatgaggaaatggagatctccttccattc
gga-mir-1698-1	1.30667	0.208673	cgaggctgcggcaatccctgcgc	chr19	640948-641028	640958-640980	ctccggccgccggctgcagggatgctcctgccctccgccgagcactggcgaggctgcggcaatccctgcgccggcgcccgg
gga-mir-16c	214.11	11.1611	tagcagcacgtaaatactggag	chr4	4071443-4071521	4071490-4071511	agcagtgctctagcagcacgtaaatactggagtgggggatcgcctgttgctctccagtattgcattgctgctttagtga
gga-mir-16c*	214.11	11.1611	tagcagcacgtaaatactggag	chr4	4071480-4071558	4071490-4071511	gaggctgtggggagatgcacggggctggagagctgtcagcagtgctctagcagcacgtaaatactggagtgggggatcg
gga-mir-17	519.587	12.6525	caaagtgcttacagtgcaggtag	chr1	148023975-148024055	148024023-148024045	agagtaatgtcaaagtgcttacagtgcaggtagtgatatatagaacctactgcagtgaaggcacttgtagcattatgttga
gga-mir-1703	3.32	0.197569	cagaggctgtaggtcccgtgct	chr5	58127891-58127969	58127938-58127959	ccgcaggattcagaggctgtaggtcccgtgctttaattaaaagaacgaagctcgtgacttcagctccagcatccgtggc
gga-mir-1717	0.89	0.26	actctctaacctgacagaaaact	chr3	33864000-33864080	33864010-33864032	ggcccggttaactctctaacctgacagaaaactatctacttttctaggttagtttcctgtctgctcagggagttaccttgg
gga-mir-1720	15.08	1.28582	aagcaacgagaggtcggtctga	chr10	13134576-13134654	13134586-13134607	tccacttctgatcacctcggacgttgctttggtgacaacccggagcaaagcaacgagaggtcggtctgaaacaccactg
gga-mir-1724	6.39	0.209841	tgctgagcgttggctgcgctgc	chr23	2768536-2768614	2768546-2768567	caccgcggggtgctgagcgttggctgcgctgcgtccccaacagcaacccggctccgctcaggtcctgccttgcgccgcg
gga-mir-1728	1.4	0.299054	aggcttctgtagatcagccagc	chr4	10981363-10981441	10981373-10981394	ctggttgatccattggaagactgagcttgagggtgaaagaggtaaacaggcttctgtagatcagccagctgacctgatt
gga-mir-1729	22.3333	0.926721	ctactcggtgagtaaggatagc	chr15	762733-762811	762780-762801	tcctgcatcccttactcacatgagtagtcgtatctatttcagtgggactactcggtgagtaaggatagcaggattggga
gga-mir-1729*	22.3333	0.926721	ctactcggtgagtaaggatagc	chr15	762770-762848	762780-762801	ttcagtgggactactcggtgagtaaggatagcaggattgggaccactacctgtaactctgaagtggaccttctgtagga
gga-mir-1731	10.8133	0.97554	acttgactgcaggcactgctgct	chr12	10660978-10661058	10661026-10661048	gaagccgggtacttgactgcaggcactgctgctctgttccagattggcagttccttggtcttgtccttgtctccagttcct
gga-mir-1732-1	1.09	0.0964365	caccgtgctgctgtcgggctgcc	chr2	32706265-32706345	32706313-32706335	tgcctgtgcgcaccgtgctgctgtcgggctgccctgttctgtgtacataccggcggtgtatttacagtgcgtgcgtgcctc
gga-mir-1732-1*	1.09	0.0964365	caccgtgctgctgtcgggctgcc	chr2	32706303-32706383	32706313-32706335	agatgtgtacaccgcagtccgacagcagcgctcgcgtctgcctgtgcgcaccgtgctgctgtcgggctgccctgttctgtg
gga-mir-1736	6.44	0.914349	agcaccttcggaactgtcctca	chr1	139198645-139198723	139198655-139198676	tgagggcaattcctgataggtgctgagcaccatctagctgcaaagtcagcaccttcggaactgtcctcaaccttgtctg
gga-mir-1744	3.25667	0.612572	acttcaacaggagcaagactga	chr10	9906406-9906484	9906453-9906474	ggacccagtgctgctctgttgaactcaaaagcagaaccctgttgttgacttcaacaggagcaagactgagccctgattt
gga-mir-1747	3.84	0.633167	tgcacttgaatggagttctgggt	chr2	61829371-61829451	61829419-61829441	cagggtgctgtgcacttgaatggagttctgggtgttctcatggatcctgaatcccttcaagtggacaaaacgttgggcatt
gga-mir-1754	1.49	0.17	tcgtgctggagctgttctggc	chr9	23541424-23541500	23541470-23541490	caggtgctgctcgtgctggagctgttctggctgggtcactgtgctgtacccagggcagctcacagcacgggggggaa
gga-mir-1756a	4.71667	0.751717	tccagtgattcacaccagctgt	chrZ	62791847-62791925	62791857-62791878	atctcagctggtgtaagtcagcagagctccactgacattattagtgctccagtgattcacaccagctgtgaatctggtc
gga-mir-1769	3.41667	0.468342	agtgtgaaatctgcctgaaagtc	chr15	2239907-2239987	2239955-2239977	gtggtgtggccttcaggcttttctcacacctgttgagctctgcagtcaagtgtgaaatctgcctgaaagtcattccaacat
gga-mir-1779	4.35667	0.367257	agacgtggactggaacacctgag	chrZ	32310353-32310433	32310363-32310385	tgcctcagctgctccagctcacagcttggtggtttaaattaatactccagacgtggactggaacacctgaggtacaggcac
gga-mir-1781	3.98	0.283549	tttaaatcatgcagctgttga	chr14	3325517-3325593	3325527-3325547	gcgtgtttaacagctgagtgatttaaagcaatcaaattcctttggctttaaatcatgcagctgttgaacaagctctt
gga-mir-1786	9.82667	0.389629	attcttttctgctgtgttact	chr14	7768605-7768681	7768651-7768671	tctaattccttaacacaacaggaaacaaattcagcattaaaatatgattcttttctgctgtgttactgaattaaaag
gga-mir-1801	2.825	1.765	cccggcatgctgcactgtcctg	chr8	3820835-3820913	3820882-3820903	gactatgggtcccggcatgctgcactgtcctgtagaggctgcgccggcagtgcggcatgctgggggctgtagtgtcagc
gga-mir-1805	20.32	2.53441	tgtattggaacactacagctcc	chr1	131070174-131070252	131070184-131070205	attctgggagttgtagtctttcaaacagagctttgcaaggacatacctgtattggaacactacagctccctgaacttcc
gga-mir-181a-1	76876.9	1675.28	aacattcaacgctgtcggtgagt	chr8	2005178-2005258	2005188-2005210	tgcttcagtgaacattcaacgctgtcggtgagtttggaatttaagtgaaaaccatcgaccgttgattgtaccctccagcta
gga-mir-181a-2	76876.9	1675.28	aacattcaacgctgtcggtgagt	chr17	9982145-9982225	9982155-9982177	agcttcagtgaacattcaacgctgtcggtgagtttgagaactaagaaaaaccatcgaccgttgactgtaccttgaggttta
gga-mir-181b-1	8284.13	363.348	aacattcattgctgtcggtgggt	chr8	2005362-2005442	2005372-2005394	ggtcacaatcaacattcattgctgtcggtgggtttaactatgtggacaagctcactgaacaatgaatgcaactgtggcccc
gga-mir-181b-2	8284.13	363.348	aacattcattgctgtcggtgggt	chr17	9983777-9983857	9983787-9983809	ggctgcaatcaacattcattgctgtcggtgggttttcattgctatcaactcactgatcaatgaatgcaaactgcggaccag
gga-mir-183	63.2833	1.41217	tatggcactggtagaattcact	chr1	844377-844455	844424-844445	ctgttctgtgtatggcactggtagaattcactgtgcaaccccgcggtcagtgaattaccatagggccataaacagagca
gga-mir-184	58.66	6.6924	tggacggagaactgataagggt	chr10	19996775-19996853	19996822-19996843	ctcacccccttatcacttttccagcccagcttcttcgctctgactgttggacggagaactgataagggtgtgcgggtgg
gga-mir-187	13.01	0.779252	tcgtgtcttgtgttgcagcca	chr2	83889621-83889697	83889667-83889687	tgagacctccggctacaacacaggacatgggagcttttctgaaccctcgtgtcttgtgttgcagccagaggggcaca
gga-mir-18a	143.537	13.9733	taaggtgcatctagtgcagatag	chr1	148023828-148023908	148023876-148023898	ctttttgtactaaggtgcatctagtgcagatagtgaagtagattagcatctactgccctaagtgctccttctggcataaga
gga-mir-18b	112.997	18.1572	taaggtgcatctagtgcagt	chr4	3995025-3995099	3995070-3995089	gtccttgtgttaaggtgcatctagtgcagttagtgacgtagcgtagaatctactgccctaaatgctccttctggc
gga-mir-190a	14.74	0.907377	tgatatgtttgatatattaggtt	chr10	4206001-4206081	4206049-4206071	ggactctgtgtgatatgtttgatatattaggttgttatttaatccaactatatatcaaacatattcctacagtgtcctgcc
gga-mir-193b	146.757	12.0206	aactggcccacaaagtcccgct	chr14	764299-764377	764346-764367	gttccagagtcggggttttgggggcgagatgagcttatgttttatccaactggcccacaaagtcccgcttttggtggtc
gga-mir-194	7.37	0.807857	tgtaacagcaactccatgtggac	chr3	18822856-18822936	18822866-18822888	tgctctcatatgtaacagcaactccatgtggactacactgacttccagtggagatgctgttacttttgatagcggctcaaa
gga-mir-196-1	1631.3	22.619	taggtagtttcatgttgttggg	chr27	3775049-3775127	3775059-3775080	ctctgtgaattaggtagtttcatgttgttgggctttaaattttaaacacaagaacatcaaactacctgatttactccag
gga-mir-196-2	1632.89	22.7575	taggtagtttcatgttgttggg	chr2	32707484-32707562	32707531-32707552	ctctgtggtttaggtagtttcatgttgttggggctccacctttctctctacagcacgaaactgccttaattacttcagt
gga-mir-199-1	36195.4	4016.2	acagtagtctgcacattggtt	chr17	5571586-5571662	5571632-5571652	ccgtctgcccagtgttcagactacctgttcaggactacgagattgtacagtagtctgcacattggttaggctgtgct
gga-mir-199-2	36195.4	4016.2	acagtagtctgcacattggtt	chr8	4652485-4652561	4652531-4652551	ccgtcgccccagtgttcagactacctgttcaggacaatgctgttgtacagtagtctgcacattggttagactgggca
gga-mir-19a	75.0733	11.4803	tgtgcaaatctatgcaaaactga	chr1	148023685-148023765	148023695-148023717	gcagtcttctgttagttttgcatagttgcactacaggaagaatgtagttgtgcaaatctatgcaaaactgatggtggcctg
gga-mir-19b	514.97		tgtgcaaatccatgcaaaactg	chr1	148023378-148023456	148023388-148023409	tctctggttagttttgcaggtttgcatccagctgtatgatactctgctgtgcaaatccatgcaaaactgactgtggcag
gga-mir-1a-1	73.01	6.15373	tggaatgtaaagaagtatgtat	chr20	8315738-8315816	8315785-8315806	cttgagagacatacttctttatatgcccatatgaacctggcaatctatggaatgtaaagaagtatgtatttcaggtggg
gga-mir-1a-2	73.01	6.15373	tggaatgtaaagaagtatgtat	chr2	102815861-102815939	102815871-102815892	ctcagagcacatacttctttatgtacccatatgaacatacaatgctatggaatgtaaagaagtatgtatttttggcagg
gga-mir-1b	3.95333	0.338936	tggaatgttaagaagtatgtat	chr23	4357019-4357097	4357066-4357087	aaccctacatacttcttcatatgcccatatggagtcggccggcgttatggaatgttaagaagtatgtatcctcgggctg
gga-mir-200a	35.9867	0.793774	taacactgtctggtaacgatgtt	chr21	2591940-2592020	2591950-2591972	cctctgtgggcatcttactagacagtgctggatttcttggatctattctaacactgtctggtaacgatgtttaaagggtga
gga-mir-200b	23.35	0.15695	taatactgcctggtaatgatgat	chr21	2594269-2594349	2594279-2594301	gatgccattaccatcttactgggcagcattggatgttctctgtttttctaatactgcctggtaatgatgattgtggtgttt
gga-mir-202	7.78667	1.18223	ttcctatgcatatacttcttt	chr6	21486727-21486803	21486737-21486757	ttgttcctttttcctatgcatatacttctttgagagtttgatctaaagaggcatagagcatgggaaaatggggcgac
gga-mir-203a	127.493	2.92724	gtgaaatgtttaggaccacttg	chr5	50769291-50769369	50769338-50769359	ccttggtgcagtggttcttaacagttcaacagttctctatcataattgtgaaatgtttaggaccacttgaccagcgagg
gga-mir-204-1	139.437	6.4439	ttccctttgtcatcctatgcct	chrZ	35181164-35181242	35181211-35181232	acccgtggacttccctttgtcatcctatgcctgagaatatatgaagggggctgggaaggcaaagggacgttcaactgtc
gga-mir-204-2	139.437	6.4439	ttccctttgtcatcctatgcct	chr10	5628593-5628671	5628603-5628624	acctgtgggcttccctttgtcatcctatgcctggagatcacagtgaggcagggacagcaaagggatgctcagctgtcgt
gga-mir-205a	301.543	13.999	tccttcattccaccggagtctg	chr26	3076081-3076159	3076091-3076112	ggttctgttgtccttcattccaccggagtctgtctcgtacctaaccagatttcagtggagtgaagcacaagagacatgg
gga-mir-205b	774.66	71.3097	cccttcattccaccggaatctg	chr1	1273696-1273774	1273743-1273764	cttcctgatgcccttcattccaccggaatctgtcagtgcagaaaccagatttcagtgaaatgaagcccatcagagaggc
gga-mir-206	223.723	9.84336	tggaatgtaaggaagtgtgtgg	chr3	108045145-108045223	108045192-108045213	taggctgctatggaatgtaaggaagtgtgtggtttcagggagacatcaccagtgtcctctgcttccagctactgcaagg
gga-mir-206*	223.723	9.84336	tggaatgtaaggaagtgtgtgg	chr3	108045182-108045260	108045192-108045213	tatgagatgacatgcttctttatatccccatatggattaggctgctatggaatgtaaggaagtgtgtggtttcagggag
gga-mir-20b	343.847	10.4579	caaagtgctcatagtgcaggtag	chr4	3994843-3994923	3994891-3994913	ctagcagtatcaaagtgctcatagtgcaggtagcttggcattggacctactgtaatgtgggcacttacagtactgttagat
gga-mir-21	26010.7	929.39	tagcttatcagactgatgttgac	chr19	7376216-7376296	7376264-7376286	gtgttgccagccgtcgtgacatccccatggctgtaccatcctgtcggatagcttatcagactgatgttgactgttggatct
gga-mir-21*	26010.7	929.39	tagcttatcagactgatgttgac	chr19	7376254-7376334	7376264-7376286	tcctgtcggatagcttatcagactgatgttgactgttggatctcatggcaacaacagtcggtaggctgtctgacattttgg
gga-mir-211	139.437	6.4439	ttccctttgtcatcctatgcct	chr28	2246984-2247062	2246994-2247015	tcctgtgagcttccctttgtcatcctatgcctgagcgatgcctggaggctgggacggtgaagggaggcccacgggctgc
gga-miR-212-3p	416.247	46.5608	taacagtctacagtcatggct	chr19	5515761-5515837	5515771-5515791	ggcaccttggctctagactgcttactgctgcgtagggacaggacagtaacagtctacagtcatggctactgaagcat
gga-mir-2131	23.1467	0.678389	ctgttactgttcttctgatgg	chrZ	70743818-70743894	70743828-70743848	ccatgcagaagtgcacggaaacagctgtttgctatcgaaaagttggctgttactgttcttctgatggaggctgctgg
gga-mir-214	1447.03	146.346	acagcaggcacagacaggcagt	chr8	4658336-4658414	4658383-4658404	tgtgtctgcctgtctacacttgctgtgcagaacatcctctcacctgtacagcaggcacagacaggcagtcacatgacaa
gga-miR-214b-3p	13.41		cacagcaagtgtagacaggca	chr8	4658332-4658408	4658342-4658362	tgtgactgcctgtctgtgcctgctgtacaggtgagaggatgttctgcacagcaagtgtagacaggcagacacatgac
gga-mir-215	232.417	5.4426	atgacctatgaattgacagact	chr3	18823174-18823252	18823184-18823205	gtccaggaaaatgacctatgaattgacagactgctttcaaaatgtgcctgtcatttctataggccaatattctgtgcac
gga-mir-218-1	913.897	73.0388	ttgtgcttgatctaaccatgtg	chr4	75581220-75581298	75581267-75581288	agattttctgttgtgcttgatctaaccatgtggttgtgaggtatgagtaaaacatggttctgtcaagcaccatggaacg
gga-mir-218-2	913.897	73.0388	ttgtgcttgatctaaccatgtg	chr13	4563944-4564022	4563954-4563975	gggttttcctttgtgcttgatctaaccatgtggtagaacaatacaaattgaacatggttctgtcaagcaccatggaagg
gga-miR-2184a-5p	646.977	20.9246	aacagtaagagttgatgtgcgg	chr19	5515016-5515094	5515026-5515047	cgcccccccgaacagtaagagttgatgtgcggcgaacgcagcctgcatgtgagctcctactgccgcgggaggcggggct
gga-mir-2188	6.45	1.27269	aaggtccaacctcacatgtcct	chr22	2664352-2664430	2664399-2664420	acctgtgggaaaggtccaacctcacatgtcctgtatagaataaggagggatatatgtggtcagacctatcccacaggcc
gga-mir-219b	1392.81	52.3659	cacaagaattgcgtttggacaa	chr17	5485250-5485328	5485260-5485281	ctgctacagatgtccagacacaattcttggttcgtacggctccagcgcacaagaattgcgtttggacaatcaggagcag
gga-mir-22	86961.5	2441.58	aagctgccagttgaagaactgt	chr19	5380355-5380433	5380365-5380386	ggcagcagttcttcagtggcaagctttatgtccttctctagtagctaaagctgccagttgaagaactgttgaatgtagc
gga-mir-221	1841.16	110.205	agctacattgtctgctgggtttc	chr1	110650549-110650629	110650597-110650619	gggcatgaacctggcatacaatgtagatttctgtgtttgttaagcaacagctacattgtctgctgggtttccagctgcctg
gga-mir-222a	829.98	64.6376	agctacatctggctactgggtct	chr1	110650038-110650118	110650086-110650108	cccatcaatcgctcagtagtcagtgtagattctgtctttacaatcagcagctacatctggctactgggtctctgatgacat
gga-mir-222b	3.92667	0.262953	agctacatctgattactgggtca	chr4	2183615-2183695	2183663-2183685	ttggctgctcagtagtcagtgtaggatctgtccgacagtctcactaacagctacatctgattactgggtcaccaaaggacc
gga-mir-23b	140.187	9.25175	atcacattgccagggattaccac	chrZ	41649169-41649249	41649217-41649239	tgtggctgtttgggttcctggcatgatgatttgtgagttaagattaaaatcacattgccagggattaccacatagccatga
gga-mir-24	274.567	8.98661	tggctcagttcagcaggaaca	chrZ	41649932-41650008	41649978-41649998	gtcctccggtgcctactgagctgatatcagttctgattttacatactggctcagttcagcaggaacaggagtcgagc
gga-mir-26a	49005.3	1667.86	ttcaagtaatccaggataggct	chr2	4575293-4575371	4575303-4575324	tgtcacctggttcaagtaatccaggataggctgtatccattcctgctggcctattcttggttacttgcactgggaggca
gga-mir-27b	6426.24	116.923	ttcacagtggctaagttctgc	chrZ	41649416-41649492	41649462-41649482	gtgcagagcttagctgattggtgaacagtgattgtttccctctttgttcacagtggctaagttctgcacctgaagag
gga-mir-2954	2660.87	71.2825	catccccattccactcctagca	chrZ	70733032-70733110	70733079-70733100	ttggagcagtgctgagagggcttggggagaggattgtagtggagctccatccccattccactcctagcagctctctggc
gga-mir-29a	78.5667	6.22119	tagcaccatttgaaatcggtta	chr1	3434783-3434861	3434830-3434851	tagaggatgactgatttcttttggtgttcagagtcaataatattttctagcaccatttgaaatcggttatagtgattgg
gga-mir-29b-1	5.19333	0.933351	tagcaccatttgaaatcagtgtt	chr1	3433761-3433841	3433809-3433831	tcaggaagctggtttcatatggtggtttagatttaactattcattgtctagcaccatttgaaatcagtgttcttggaggaa
gga-mir-29b-2	5.19333	0.933351	tagcaccatttgaaatcagtgtt	chr26	2699719-2699799	2699729-2699751	tctggaagctggtttcacatggtggcttagattttcccactttgtatctagcaccatttgaaatcagtgttctaggagcaa
gga-mir-29c	78.5233	6.25346	tagcaccatttgaaatcggtta	chr26	2698814-2698892	2698824-2698845	cacaggctgaccgatttctcttggtgttcagagtctcagtttctgtctagcaccatttgaaatcggttatgatgtaggg
gga-mir-301a	988.863	59.9354	cagtgcaataatattgtcaaagc	chr15	406747-406827	406757-406779	ggtatcgctggctctgacaatgttgcactactgtctgcacaaataaagcagtgcaataatattgtcaaagcatttggttcc
gga-mir-301b	1240.56	86.2101	cagtgcaatagtattgtcaaagc	chr19	7202696-7202776	7202706-7202728	tgctaacgaatgctctgactttattgcactactgtacttcacagctagcagtgcaatagtattgtcaaagcatctgaaagc
gga-mir-30a	1301.68	48.4691	tgtaaacatcctcgactggaagc	chr3	82629079-82629159	82629089-82629111	agtgagcgactgtaaacatcctcgactggaagctgtgaagcagcagatggggctttcagtcggatgtttgcagctgccaac
gga-mir-30b	757.527	63.8099	tgtaaacatcctacactcagct	chr2	142757718-142757796	142757765-142757786	ttttagttcctgtaaacatcctacactcagctataacaagtggtagggctggggggtggatgtttacttcaactgactt
gga-mir-30c-1	307.617	15.2623	tgtaaacatcctacactctcagc	chr23	4947361-4947441	4947371-4947393	ctgtagcacgtgtaaacatcctacactctcagctgtgaactcgaggtggctgggagaggattgtttacgccttctgccatg
gga-mir-30c-2	307.617	15.2623	tgtaaacatcctacactctcagc	chr3	82653694-82653774	82653704-82653726	tgacaggtactgtaaacatcctacactctcagctgtggaaactaagaaagctgggagaaggctgtttactctccctgcctt
gga-mir-30d	3758.99	121.751	tgtaaacatccccgactggaagc	chr2	142761248-142761328	142761296-142761318	agtctgttgctgtaaacatccccgactggaagctgtagcagcttgagctttcagtcagatgtttgctgcacctggctatac
gga-mir-30e	533.56	9.87426	ctttcagtcggatgtttacagc	chr23	4946145-4946223	4946192-4946213	gctgctgtaaacatccttgactggaagctgtgaggtgtcagcgggggctttcagtcggatgtttacagctgcaggctgc
gga-mir-31	231.99	6.78527	aggcaagatgttggcatagctg	chrZ	78512253-78512331	78512300-78512321	gctggaggggaggcaagatgttggcatagctgttaacctaaaaacctgctatgccaacatattgtcatctttcctgtct
gga-mir-32	4.06	0.72404	caatttagtgtgtgcgatact	chr2	84498496-84498572	84498506-84498526	ggagatattgcacattactaagttgcatgttgtcacggcctcagtgcaatttagtgtgtgcgatactttcacatgag
gga-mir-33-1	31.8833	7.06865	gtgcattgtagttgcattgca	chr1	49529870-49529946	49529916-49529936	ggcagctgtagtgcattgtagttgcattgcatgtgctggcagtaactgtgcaatgttcctgcagtgcagtacagagg
gga-mir-34a	211.973	9.88157	tggcagtgtcttagctggttgt	chr21	3263012-3263090	3263059-3263080	agtgtttctttggcagtgtcttagctggttgttgtgagcaatagttaaggaagcaatcagcaagtatactgccctagaa
gga-mir-34b	1.94333	0.545476	aggcagtgtagttagctgattgt	chr24	5539137-5539217	5539147-5539169	cttggtttgcaggcagtgtagttagctgattgtacccagcgccccacaatcactaaattcactgccatcaaaacaaggcac
gga-mir-34c	5.96	1.13477	aggcagtgtagttagctgattgc	chr24	5539873-5539953	5539883-5539905	cctggttaccaggcagtgtagttagctgattgccaccaggaccaatcactaaccacacagccaggtaaaaaggctggggag
gga-mir-3523	278.95	33.5941	ccgcgcagtgcctcgtcctcg	chr13	9054516-9054592	9054526-9054546	tgtgcgctggagtgcgaggcgctgcgggggctgctgcaggagcgcgccgcgcagtgcctcgtcctcgactgccgctc
gga-mir-3524a	1.4		cagaatcgcagaatggctgagg	chr1	105832034-105832112	105832044-105832065	ctaccaacccggaccattctatgattctctgattctaaaagttatcacagaatcgcagaatggctgaggctgaaagaga
gga-mir-3525	5.88667	0.499478	cagccattctgcgattctgtga	chr1	105832037-105832115	105832047-105832068	ctttcagcctcagccattctgcgattctgtgataacttttagaatcagagaatcatagaatggtccgggttggtaggga
gga-mir-3529	23.0233	0.642115	aggcagactgtgacttgttgt	chr10	13134728-13134804	13134738-13134758	gtgcgccctaaggcagactgtgacttgttgtggtgggatgagccatacaacaacaaaatcactagtcttccagaggg
gga-mir-3607	8.00333	0.526002	ctgtaaacgctttctgatg	chrZ	61237865-61237937	61237875-61237893	tggtacatatgatgagctttgcagtatgagtagaaacattgatgctgtaaacgctttctgatgtgccattatg
gga-mir-365-1	90.1567	5.00231	taatgcccctaaaaatccttat	chr14	769120-769198	769167-769188	gaaaatgagggacttttgggggcagatgtgtttccattacactatcataatgcccctaaaaatccttattgctcttgca
gga-mir-365-2	90.1567	5.00231	taatgcccctaaaaatccttat	chr18	6504862-6504940	6504909-6504930	aaaaatgagggactttcaggggcagctgtgttttactaacccagtcataatgcccctaaaaatccttattgttcttgca
gga-mir-375	62.05	0.745453	tttgttcgttcggctcgcgtt	chr7	22469934-22470010	22469980-22470000	cacttgcctggcgtcgagccccacgtgcaagacctgacctgaacgttttgttcgttcggctcgcgttaggcaggtcc
gga-mir-383	29.07	0.480729	agatcagaaggtgattgtggct	chr4	64399448-64399526	64399458-64399479	cctgctcctcagatcagaaggtgattgtggctttgggtaaatattgagcagccacagcactgcctggtcagaaagagca
gga-mir-429	73.8867	0.235112	taatactgtctggtaatgccg	chr21	2589434-2589510	2589444-2589464	ctgattgctgtcttaccaggcaaagttagatctagctatttctgtctaatactgtctggtaatgccgtcaatcgcat
gga-mir-449b	2.79333	0.453921	aggcagtgtgctgttagcggctg	chrZ	16703107-16703187	16703155-16703177	tgtggctggaaggcagtgtgctgttagcggctgctgtgctgaatggagcagtcactaccacactgccacctgctgcaggga
gga-mir-454	1649.62	72.4783	tagtgcaatattgcttatagggt	chr15	400281-400361	400291-400313	aaggatgagaccctatcaatattgcctctgcttttgtgctcagggtagtagtgcaatattgcttatagggtcttttctttt
gga-mir-455	783.78	58.0689	tatgtgcccttggactacatcg	chr17	5239496-5239574	5239506-5239527	ggtgtgagggtatgtgcccttggactacatcgtggaagccagcaccatgcagtccatgggcatatacacttgcctcaag
gga-mir-456	174	9.59507	caggctggttagatggttgtc	chr3	31514587-31514663	31514597-31514617	gtgtgagcaggcatcttctcagcctacatgtggattcctaaatctgcaggctggttagatggttgtcatgcattcat
gga-mir-458a	48.96	0.914895	atagctctttgaatggtactgc	chr13	8233330-8233408	8233340-8233361	gtgcagatggcagcgccattttcagagctataaacagcgtcattgtcatagctctttgaatggtactgccatatgtact
gga-mir-460a	295.95	26.9888	cctgcattgtacacactgtgt	chr2	3692584-3692660	3692594-3692614	ctatatagcacctgcattgtacacactgtgtgtgttaactggaaatgcacagcgcatacaatgtggattctgtagaa
gga-mir-460b	6.61	1.09098	tcctcattgtacatgctgtgt	chr4	2714092-2714168	2714102-2714122	ctctacgttgtcctcattgtacatgctgtgtgtatttgccacgtacacagcgcatgcaatgtggacataatggagct
gga-mir-489	537.373	20.5852	tgacatcatatgtacggctgct	chr2	23147300-23147378	23147310-23147331	ggcttggtggtcgtatgtatgacgtcatttacttggacttttaggagtgacatcatatgtacggctgctaaactgctgc
gga-mir-490	59.9967	5.03859	caacctggaggactccatgctgt	chr1	57923983-57924063	57923993-57924015	ggttcgacaccatggatctccaggtgggtcaagattatagagatacaccaacctggaggactccatgctgttgagctgttc
gga-mir-499	447.88	68.8874	ttaagacttgtagtgatgttt	chr20	2734862-2734938	2734908-2734928	ggagcggcagttaagacttgtagtgatgtttagataatgtattacatgaacatcactttaagtctgtgctacttctc
gga-mir-551	22.53	1.88553	gcgacccatacttggtttcag	chr9	20500021-20500097	20500031-20500051	gctccagaaatcaagggtgggtaagaccttgtaggataactggcaggcgacccatacttggtttcaggggctgtgtg
gga-mir-6544	3.38333	0.53561	tcagaaaaggatatgaattgtc	chr5	24455295-24455373	24455342-24455363	cttgtaagattcagaaaaggatatgaattgtcctttcagtggtgacaagttgtatttcttttctgacagtgcgtcagcg
gga-mir-6548	6.6		aacaacagctgcgtgccatgcc	chr14	7328417-7328495	7328464-7328485	gccagcgatgaacaacagctgcgtgccatgcctgtaaatccataccagcagaggtgccccgctgttgctgtcaccactg
gga-mir-6550	1.34	0.19	tccaccctcggctgctttgaagt	chr10	19176441-19176521	19176489-19176511	aggtaggagcttcaaagcagcccaggaagcgctgctgcaaaacgtggctccaccctcggctgctttgaagttcccacttcc
gga-mir-6553	3.28	0.410528	aaacactaccctgagctgctcc	chr1	76900691-76900769	76900701-76900722	gagcgtgccaggagcagccctgtgatagctgtttgctgctaacctgcaaacactaccctgagctgctcctggctccatc
gga-mir-6557	1.41	0.25658	cgcgccgattgtctcctccgggc	chr2	61266492-61266572	61266540-61266562	cccgcgccgtgcccggaggagcccggcgctgcctttctacgcggccgccgcgccgattgtctcctccgggcacggggatgt
gga-mir-6561	2.63333	0.465916	tctttccaggcaggagctccct	chr8	11216331-11216409	11216341-11216362	tctgctggactctttccaggcaggagctccctgccttttttttgcatcagggagcccagaactggaaacagtagcccag
gga-mir-6570	1.61667	0.276908	aggacccactggatctgcatctt	chr1	185065716-185065796	185065726-185065748	gtttggattaaggacccactggatctgcatcttccaaacttgggagaggagagcctgtgggccagaaatcccaccagcact
gga-mir-6582	2.46333	0.375603	tcactctgggtgtttctcttgc	chr3	57474225-57474303	57474272-57474293	ttgcatcctgttagagagacactcatagagagtcttttcacagtaactcactctgggtgtttctcttgcagaaaactga
gga-mir-6582*	1.91		tcactctgggtgtttctcttgc	chr3	57474262-57474340	57474272-57474293	tcacagtaactcactctgggtgtttctcttgcagaaaactgaggtaatagaagaagcttttcctgggtgagtgtaaaag
gga-mir-6586	9.69667	0.0864741	tgctgccagatagaagttcacct	chr4	69449253-69449333	69449301-69449323	tctaaccagttgctgccagatagaagttcaccttttcctatagcttgggtggcttccatatggtatggagctggtttttga
gga-mir-6599	2.37667	0.0920748	tgacggatcctggctccctccg	chr18	5100503-5100581	5100513-5100534	tgctgggagcgaagggaggctccggtccgctctgagggcacacgatgtgacggatcctggctccctccgctcctcccgg
gga-mir-6606	2.795	0.245	gaggagcgggaggagcggga	chr1	76447782-76447856	76447827-76447846	cccagcccgggaggagcgggaggagcgggaggagcgactctttttggcctttgcttcccggccggtggagggctc
gga-mir-6615	20.51	0.461303	ttggggacaccatcagaacagcc	chr28	1760738-1760818	1760786-1760808	acactggggcttggggacaccatcagaacagccacagctgtgctggattctgtggcactgatgtgttctccacaggtcctc
gga-mir-6631	1.08	0.278747	gaagagaatgctgtggttctgc	chr3	12516672-12516750	12516682-12516703	gagctggtgggaagagaatgctgtggttctgctgaggacctgtgggccccacagctctctctcctctttagctttctgc
gga-mir-6648-1	9.38	0.919293	tccggcattctgaacgctcct	chr15	6705944-6706020	6705990-6706010	ggctacgggggtaaaggagcgttcagaatgccggtggcagctgccctccggcattctgaacgctcctttacgcaggg
gga-mir-6665	3.55667	0.469409	tgcctgaaggattttgatgccc	chr8	5229619-5229697	5229666-5229687	tctgcaaagctgcctgaaggattttgatgccctgaaatgaagggaaagaaagggctgtctgagtcctccaggccgggtt
gga-mir-6694	4.77333	0.312641	ttaagagtagggattctgttcc	chr6	32650898-32650976	32650908-32650929	ggaaacagaaacctcattcattaacaatgacattatttcacctctggttaagagtagggattctgttcccccctgatgg
gga-mir-6698	0.95	0.32	ttaggagagagtgagaagtaagt	chr2	68054407-68054487	68054455-68054477	aattccacattcttctcagtatcttcctctgacctggtctcaaagtggttaggagagagtgagaagtaagttggagttgcc
gga-mir-6701	0.975	0.085	attattttacagacagatcgc	chr2	97511165-97511241	97511175-97511195	gagtgaagtgatctgcctgcaaagtaccccgggaaacaaaaacaggattattttacagacagatcgctttcctcagc
gga-mir-7-1	5.68667	0.177044	caacaaatcacagtctgccata	chrZ	40078130-40078208	40078140-40078161	ctgtgtggaagactagtgattttgttgtttttagataattaaattgacaacaaatcacagtctgccatatggcacagat
gga-mir-7-2	1.94	0.181751	tggaagactagtgattttgttgt	chr10	13134729-13134809	13134777-13134799	cggtgccctctggaagactagtgattttgttgttgtatggctcatcccaccacaacaagtcacagtctgccttagggcgca
gga-mir-7-3	2.02667	0.266229	tggaagactagtgattttgttgt	chr28	4892805-4892885	4892853-4892875	tggctctgtgtggaagactagtgattttgttgttatgatttataaaggtgacaacaaatcatagcctgccatacagcacag
gga-mir-7441	1.12	0.125033	catgttgggatcctcttctgca	chr17	2569199-2569277	2569246-2569267	agggcactgaggagggtttgtaacatggggagaaggtgaaggtgactcatgttgggatcctcttctgcaatctggactc
gga-mir-7460	1.60333	0.277208	cctgactgagctctgctttctc	chr13	10375296-10375374	10375306-10375327	tggggatggatggcagagccctcagactgaggccgagctctgtgtgccctgactgagctctgctttctctccccagtcc
gga-mir-7472	1.17	0.115036	atgtgctggagatgaagctgga	chr6	30088753-30088831	30088763-30088784	gcggcgctgtatgtgctggagatgaagctggagctcctctccatcactctgcagctcctctccatcactctgcagctcc
gga-mir-9-1	79.3233	2.50686	tctttggttatctagctgtatga	chr28	3623138-3623218	3623186-3623208	acgcggcacggccgaggccggatcttaaagaccttgggttggtttttctctttggttatctagctgtatgagtgtatgtga
gga-mir-9-1*	79.3233	2.50686	tctttggttatctagctgtatga	chr28	3623176-3623256	3623186-3623208	ttggtttttctctttggttatctagctgtatgagtgtatgtgatatcataaagctagagaaccgaatgtaaaaacccgctc
gga-mir-9-2	79.28	2.46763	tctttggttatctagctgtatga	chrZ	60469247-60469327	60469257-60469279	cgagttgttatctttggttatctagctgtatgagtgttttggtcttcataaagctagataaccgaaagtaaaaactccttc
gga-mir-92-1	38347.3	1094.64	tattgcacttgtcccggcctgt	chr1	148023262-148023340	148023272-148023293	ctttctacacaggttgggatcagttgcaatgctgtgcgtttctgtggtattgcacttgtcccggcctgttgaggttggt
gga-mir-99a	1215.36	116.691	aacccgtagatccgatcttgtg	chr1	99018043-99018121	99018053-99018074	aattggcataaacccgtagatccgatcttgtgttgaaatgcactgcacaagctcgcttctatgggtctgtgtcagtatg
novelMiR_1	2.335	0.045	gacctcgtggcgcaacgg	chr1	46660851-46660921	46660894-46660911	attgtaggtgagttgtaaggttctgtctgcggcttcgcagtaggacctcgtggcgcaacggtagcgcgtct
novelMiR_101_1	26.0167	2.18329	ggggatgtagctcagcggtaga	chr7	6813549-6813627	6813559-6813580	ccaccatccaggggatgtagctcagcggtagagcgcctgctttgcatgcaggaggccctgggttcaacccccagcatct
novelMiR_101_2	26.0167	2.18329	ggggatgtagctcagcggtaga	chr7	6820343-6820421	6820353-6820374	ttaccacccaggggatgtagctcagcggtagagcgcctgctttgcatgcaggaggccctgggttcaacccccagcatct
novelMiR_101_3	26.0167	2.18329	ggggatgtagctcagcggtaga	chr7	6833725-6833803	6833772-6833793	ttaccacccaggggatgtagctcagcggtagagcgcctgctttgcatgcaggaggccctgggttcaacccccagcatct
novelMiR_102	23.1367	3.58966	ttgcatagtcacaaaagtgatc	chr7	22313198-22313276	22313245-22313266	gctgccggcgtcatttttgtgatttgcagctagtaatctggctccagttgcatagtcacaaaagtgatcgttggcagcc
novelMiR_103_1	3.55333	0.20955	gcgggcggcgcggcggcg	chr8	13793472-13793542	13793515-13793532	aaggggcgggcggcggcgcggcctgcaccatggtggccaccaggcgggcggcgcggcggcgggatgcggcg
novelMiR_103_2	3.55333	0.132531	gcgggcggcgcggcggcg	chr1	149397174-149397244	149397217-149397234	ggcggcggcggcgggcggcgcggcggcgggcggcggcagcggctcctcggtgccgctctcggtgctgatcc
novelMiR_103_3	3.55333	0.20955	gcgggcggcgcggcggcg	chr24	5225685-5225755	5225695-5225712	ggccgcggcgcggcccctccgccccggccccgcggcctacctggcgggcggcgcggcggcggggccctcgg
novelMiR_103_4	3.55333	0.20955	gcgggcggcgcggcggcg	chr3	20207743-20207813	20207753-20207770	aagtttccgtggcccggcgccgcgcgcttggcacgagggctcggcgggcggcgcggcggcggcaggcgcgg
novelMiR_104	32.57	2.78824	ttctggtgatgagacctttgtcc	chr8	20841520-20841600	20841530-20841552	ttttgaagtcttctggtgatgagacctttgtccagttctgctactgaatttgagggatgactgtttggagatctgaagagg
novelMiR_105	1.23	0.023094	cctcccgcaccgcctgtacgcc	chr9	4696139-4696217	4696186-4696207	ctgtcccccgccgaggacgacgtggcggcgctggcgttctccccgcgcctcccgcaccgcctgtacgccgcgcacgggg
novelMiR_106	5.44333	1.06891	cgaaaatgaccggggtggacct	chr9	16251097-16251175	16251107-16251128	tgctctggatcgaaaatgaccggggtggacctctttcttaatgtccgttgtcctgtgtcagaagatccggtgcaacagt
novelMiR_107_1	1.23	0.235018	cctgtgctgagcactccacct	chrZ	7152237-7152313	7152247-7152267	ccatctctctcctgtgctgagcactccacctgtggacgcggtgctccaggtgaggtgtcacagcgcagagcagaggg
novelMiR_107_10	1.23	0.235018	cctgtgctgagcactccacct	chrZ	8017149-8017225	8017195-8017215	ccccgtctctcctgtgctgagcactccacctgtggacgcggtgctccaggtgaggtgtcccagcgcagagcagaggg
novelMiR_107_11	1.23	0.235018	cctgtgctgagcactccacct	chrZ	9220356-9220432	9220402-9220422	ccccgtctctcctgtgctgagcactccacctgtggacgcggtgctccaggtgaggtgtcccagcgcagagcagaggg
novelMiR_107_12	1.23	0.235018	cctgtgctgagcactccacct	chrZ	9349327-9349403	9349373-9349393	ccccgtctctcctgtgctgagcactccacctgtggacgcggtgctccaggtgaggtgtcccagcgcagagcagaggg
novelMiR_107_2	1.23	0.235018	cctgtgctgagcactccacct	chrZ	9280888-9280964	9280898-9280918	ccccgtctctcctgtgctgagcactccacctgtggacgcggtgctccaggtgaggtgtcccagtgcagagcagaggg
novelMiR_107_3	1.23	0.235018	cctgtgctgagcactccacct	chrZ	9283888-9283964	9283898-9283918	ccccgtctctcctgtgctgagcactccacctgtggacgcggtgctccaggtgaggtgtcccagtgcagagcagaggg
novelMiR_107_4	1.23	0.235018	cctgtgctgagcactccacct	chrZ	9858463-9858539	9858473-9858493	ccccgtctctcctgtgctgagcactccacctgtggacgcggtgctccaggtgaggtgtcccagcgcagagcagaggg
novelMiR_107_5	1.23	0.235018	cctgtgctgagcactccacct	chrZ	7357831-7357907	7357877-7357897	ccccgtctctcctgtgctgagcactccacctgtggacacggtgctccaggtgaggtgtcacagcgcagaggggcagg
novelMiR_107_6	1.23	0.235018	cctgtgctgagcactccacct	chrZ	7527375-7527451	7527421-7527441	ccccgtctctcctgtgctgagcactccacctgtggatgcggtgctccaggtgaggtgtcccagcgcagagcagaggg
novelMiR_107_7	1.23	0.235018	cctgtgctgagcactccacct	chrZ	7641382-7641458	7641428-7641448	ccccgtctctcctgtgctgagcactccacctgtggacgcggtgctccaggtgaggtgtcccagcgcagagcagaggg
novelMiR_107_8	1.18333	0.21605	cctgtgctgagcactccacct	chrZ	7696311-7696387	7696357-7696377	ccccgtctctcctgtgctgagcactccacctgcggacgcggtgctccaggtgaggtgtcacagcgcagagcagtggg
novelMiR_107_9	1.23	0.235018	cctgtgctgagcactccacct	chrZ	7995498-7995574	7995544-7995564	ccccgtctctcctgtgctgagcactccacctgtggacgcggtgctccaggtgaggtgtcccaacgcagagcagaggg
novelMiR_108	0.85	0.061101	tcttccgtcgtgtccctaccgc	chrZ	20730546-20730624	20730593-20730614	gcagccgcaggggcgcggcgcggcgcggcggcctcggtctcgtacgctcttccgtcgtgtccctaccgccatccctcgg
novelMiR_109	1.31	0.16	tcaggtccctgtttgggcgcca	chrZ	55848762-55848840	55848772-55848793	aggtccctgctcaggtccctgtttgggcgccaactgtcatgagttagcaacacgacacagggttctcatgcaaggaaga
novelMiR_11_3	1.92667	0.332081	gcggcggcggcggggggg	chr17	9303898-9303968	9303941-9303958	gccgggcccggccgccctccggaggcggcccgcggcggaggtagcggcggcggcgggggggcgggagccgc
novelMiR_11_5	1.92667	0.332081	gcggcggcggcggggggg	chr20	2489366-2489436	2489376-2489393	agggcgggcggcggcggcggcgggggggcgggcggcggtccccggcccgccccgctccgcaccgccccgca
novelMiR_11_7	1.92667	0.332081	gcggcggcggcggggggg	chr28	3128096-3128166	3128139-3128156	cgggcggcgggcggcggcggcgggggggcggccggagctcaccatcgcccgcggccccgcggccgtcagcg
novelMiR_110	8.305	0.235	cactgccggctcggcgcccccgc	chrZ	70733170-70733250	70733218-70733240	aggccgggcgtgtcgggtgggcgccgggcggccgagccgaggtcgttgcactgccggctcggcgcccccgccgcccccgcc
novelMiR_111	246.427	8.10671	tttggcaatggtagaactcacac	chr1	843236-843316	843284-843306	cctggctgcttttggcaatggtagaactcacactggtgcgctcgcaggatccggtggttctagacttgccaactacagccc
novelMiR_112	2.13	0.06245	tttggcactagcacatttttgct	chr1	844259-844339	844307-844329	cccggcccgctttggcactagcacatttttgctttgctttatgtgttttgagcaattatgtgtagtgccaatatgggagaa
novelMiR_113	1.37333	0.203661	cggctcggcgcggcgccg	chr1	20922375-20922445	20922418-20922435	cggctcggctcggctcggcgcggcgccgcacttgtagctgttctcggtgctgaaggcggcacggctcggca
novelMiR_116	23.5467	1.26286	ctgactggctcagcttgtgtct	chr1	56993985-56994063	56994032-56994053	agcttatacactgactggctcagcttgtgtctaccctacgccggcaggcgcgggtaacccgttgaaccccattcgtgat
novelMiR_118	5.11667	0.630485	caccctccctcggctgcagcca	chr1	77350788-77350866	77350835-77350856	cacatctcatcaccctccctcggctgcagccaccacaagctcctggcttgctgcacactgggaagaggggacagatagg
novelMiR_119	15.135	0.475	ggcggggcggtcccgggc	chr1	101033992-101034062	101034035-101034052	cggcgcgccgggcggggcggtcccgggcggggggtctctcgggccggcgcccgcctcggcgatccggatag
novelMiR_12_1	2479.84	216.248	ggaataccgggtgctgtaggctt	chr1	132055527-132055607	132055575-132055597	agctaagcagggtcgggcctggttagtacttggatgggagacctcctgggaataccgggtgctgtaggctttattttttta
novelMiR_12_2	2350.48	219.987	ggaataccgggtgctgtaggctt	chr6	8612884-8612964	8612894-8612916	agacctcctgggaataccgggtgctgtaggcttgcccagagaggtggtggagtcaccgagcctggtggtgttcaaagagca
novelMiR_12_3	2498.01	217.73	ggaataccgggtgctgtaggctt	chr9	3369768-3369848	3369816-3369838	agctaagcagggtcgggcctggttagtacttggatgggagacctcctgggaataccgggtgctgtaggcttttgctgtatt
novelMiR_12_4	2498.01	217.73	ggaataccgggtgctgtaggctt	chr9	942130-942210	942140-942162	gctaagcaggggtcgggcctggttagtacttggatgggagacctcctgggaataccgggtgctgtaggcttttgctcccac
novelMiR_121	21.72	3.15644	ccggtagtggcggtgagcgggcg	chr1	101043739-101043819	101043749-101043771	ttcggatgccttatatgttcgtctgtaggagcgagtgaggactcggctccggtagtggcggtgagcgggcgctcgcgagca
novelMiR_122	3.82		acttcaggatccaaggatttca	chr1	112075055-112075133	112075102-112075123	ggctgcagcgacttcaggatccaaggatttcagtggtgttggtgtgagtcctgctgatgttggcacttgatggttgatg
novelMiR_123	0.736667	0.11893	ggagcgggccccgccgcccggc	chr1	118209220-118209298	118209230-118209251	cgccgagccgagcgccgccgcccgccacccgcacggtaagcagcccgggagcgggccccgccgcccggcccggcccggg
novelMiR_124	2.29		tcggccctgggagtgtcgttctt	chr1	131726825-131726905	131726835-131726857	ctggcggccacaacggcacctccgggcgccgcgggctgaaggcggccctcggccctgggagtgtcgttctttttccctctg
novelMiR_125_1	13.65	0.77	ccttccaagcagttgacccgggt	chr10	643573-643653	643583-643605	ggaaggttgcaggcagctgcgttggtggtatagtggtgagcatagctgccttccaagcagttgacccgggttcgattcccg
novelMiR_125_2	13.65	0.77	ccttccaagcagttgacccgggt	chr10	657241-657321	657251-657273	ggaaggttgcaggcagctgcgttggtggtatagtggtgagcatagctgccttccaagcagttgacccgggttcgattcccg
novelMiR_125_3	13.65	0.77	ccttccaagcagttgacccgggt	chr10	669621-669701	669631-669653	ggaaggttgcaggcagctgcgttggtggtatagtggtgagcatagctgccttccaagcagttgacccgggttcgattcccg
novelMiR_125_4	12.88		ccttccaagcagttgacccgggt	chr28	4923241-4923321	4923251-4923273	aaggagccctcgtgcggtgcgttggtggtatagtggttagcatagctgccttccaagcagttgacccgggttcgattcccg
novelMiR_126	55.7033	3.93342	ctgtagcgttcggacatcg	chr10	1262878-1262950	1262888-1262906	gcgtttcccgtgtttggttgggtctgtgctatccctcccaaaccctgtagcgttcggacatcggccttgcacc
novelMiR_127_1	79.28	2.46763	tctttggttatctagctgtatga	chr10	12934124-12934204	12934172-12934194	gatgtttctgtctttggttatctagctgtatgagtgttgtggagccatcataaagctagataaccgaaagtagaaatgact
novelMiR_127_2	79.28	2.46763	tctttggttatctagctgtatga	chr25	1538383-1538463	1538431-1538453	ttggttgttatctttggttatctagctgtatgagtggtgtcgattcttcataaagctagataaccgaaagtaaaaataacc
novelMiR_129	13.3967	1.30825	aagcactgcctttgaacctgatg	chr11	1500499-1500579	1500547-1500569	cacttgaactaagcactgcctttgaacctgatgtgtcttgtttgtagcttcatgggccaagcagcagtgctagagcataag
novelMiR_13	43.81	3.76777	cgctagctgctctgcactgact	chr1	133682279-133682357	133682326-133682347	acatggggaggttagtgcgcggtaagctagggtgtgagctgacagcacgctagctgctctgcactgactgcccctgtgg
novelMiR_130	9.48333	1.58999	tctggctgccgcctactgacacc	chr11	18685055-18685135	18685065-18685087	tgggcaggaggtggccgtgcagagcacgatgacacgacgatgcccagctctggctgccgcctactgacacccatatccctg
novelMiR_131	0.98	0.04	atggggcggggatgctctgcgcc	chr11	18690361-18690441	18690409-18690431	gtgggcagcgatggggcggggatgctctgcgccctgagcacagtggggctgagcacccctcgccccccccagaaccacctc
novelMiR_132	14.9	0.638514	tatggctttttattcctatgtga	chr12	2993576-2993656	2993624-2993646	cactgtcctgtatggctttttattcctatgtgattatacatcccgcttcatatagggattgaagccgtgcaaggcgctggg
novelMiR_133	5.22667	0.170717	acccttcccctgatcgcgcagt	chr12	19775158-19775236	19775168-19775189	gctcgagcgcagcgcggtgcgggggcagcgcgtgctctgatccgggcacccttcccctgatcgcgcagttcctcgcggc
novelMiR_134	0.796667	0.0698411	ccggcggcgccgggcggg	chr13	1458406-1458476	1458449-1458466	gacgtcggctccggcggcgccgggcgggagtcccgcactcgagcgcggtgtggcggccggcggccaggcgt
novelMiR_135	1126.7	189.114	gtccagttttcccaggaatccct	chr13	8492487-8492567	8492535-8492557	tgctctcagggtccagttttcccaggaatcccttaggcgctacgttggggattcctggaaatactgttcttggggccacgg
novelMiR_136	114754	3296.73	tgagatgaagcactgtagctc	chr13	8493100-8493176	8493110-8493130	ctcccagcccaaggtgcagtgctgcatctctggtcaattgggagtctgagatgaagcactgtagctcgggaagggag
novelMiR_138	1.19667	0.233975	tgctcagcactgagcgcagggc	chr13	13092963-13093041	13093010-13093031	caggactgcgtgctcagcactgagcgcagggcagctggcagagggaccatccctgtgcccagtgctgggggggcacagc
novelMiR_139	7.05667	0.66814	tcatcagagaggctgggctctgt	chr13	17162731-17162811	17162741-17162763	cagctggtcaggacatagttcagctgtctgtgaatgagggcagagacctcatcagagaggctgggctctgttctgagctgc
novelMiR_14	2.45	0.241109	cagctgtgatgagcaccctgagg	chr1	169020767-169020847	169020815-169020837	ctagatgccattggccttctcgaccacctgagctggctcatgttcagccagctgtgatgagcaccctgaggtccttttcta
novelMiR_141	40.4733	3.78383	agccggggatgatttctgcct	chr14	6454640-6454716	6454686-6454706	aggcggggcgagccggggatgatttctgcctttctgacacctcgtctgagggcggcgggcggccgtggccactgctg
novelMiR_142	0.76		tgactgcacgcatgcctctggct	chr14	12750839-12750919	12750887-12750909	gctcgcagcctgactgcacgcatgcctctggctctggaccacgtgagagcggggagcggcgtgcagatgggcagcggggat
novelMiR_144_1	88.665	14.085	ggggatgtagctcagtggtaga	chr15	4536302-4536380	4536349-4536370	ttcgcagcaaggggatgtagctcagtggtagagcgcatgctttgcatgtatgaggccccgggttcaatccccggcatct
novelMiR_144_2	88.72	14.03	ggggatgtagctcagtggtaga	chr15	4916511-4916589	4916558-4916579	aattattaacggggatgtagctcagtggtagagcgcatgctttgcatgtatgaggccccgggttcaatccccggcatct
novelMiR_145	1.68	0.295127	tgcaggagaggtgcatctggcc	chr15	10984198-10984276	10984208-10984229	tcggccccttcccccttttgacagagcagcgttgctcggtgcagttgtgcaggagaggtgcatctggccgtgtcctgct
novelMiR_146	545.427	50.3512	ctcggatcggccccggcggggt	chr16	617165-617243	617212-617233	tagtgaggtcctcggatcggccccggcggggtcggccacggccctgccggagcgtcgagaagacggtcgaacttgacta
novelMiR_148	2.06	0.301993	tagggctgctgctgaattcctgc	chr19	5379559-5379639	5379607-5379629	tctggctgtgtagggctgctgctgaattcctgcacctggtgatgtgcagaaagcagctcagtgcccctcaactggcagaag
novelMiR_149	562.427	42.9801	accgtggctttagattgttact	chr19	5515193-5515271	5515240-5515261	cgcccgggcgaccgtggctttagattgttactgtgctgctgggggggtaacagtctacagccatggtcgccgggcccgg
novelMiR_15	1.67667	0.316456	cggggcgggcgggcggca	chr1	169468066-169468136	169468076-169468093	ctccgtgtgccggggcgggcgggcggcacagcgcggctcttctcggtgcggcgcggcgcggctcggcgccg
novelMiR_151	1.59	0.21	gggccggggaccgccgcc	chr2	13043170-13043240	13043213-13043230	acgcagcgcggggccggggaccgccgcctcccagccgagcgcgggctccctgcgctcagcgcggcgacgct
novelMiR_152	1.57	0.317543	tcagttctctgcagtctcttgc	chr2	22335555-22335633	22335565-22335586	tgctgggttcttgaggctgcacagatactcatatgtaatacaccatgtcagttctctgcagtctcttgcttccatatgc
novelMiR_153_1	0.816667	0.166767	cgccggggcggggcgggc	chr2	22702811-22702881	22702854-22702871	ggcagctcggcgccggggcggggcgggcgcgcagcggcggcggggtccagcccagccggccgccggcatgt
novelMiR_153_2	0.816667	0.166767	cgccggggcggggcgggc	chr23	5564248-5564318	5564291-5564308	acgggtggggcgccggggcggggcgggcggggcggtacggccgagtcccgccgcaggggccacccggagag
novelMiR_154	5.07	0.411866	tttcggctgtttccggcgactgc	chr2	32251628-32251708	32251638-32251660	gctgattccggaaatcgccgaagcgagccgaacgcgctgccatttctgtttcggctgtttccggcgactgccgaagcggat
novelMiR_155	0.803333	0.0856997	cgtgtgtgtgtgtctgtg	chr2	32684951-32685021	32684961-32684978	cacacgcacgcacgcacacacacgcacagccccggcccgcacacgtgtgtgtgtgtctgtgtgcgtgtgtg
novelMiR_156_1	5.38667	0.956039	gcggggggcgccgggggg	chr2	37270401-37270471	37270411-37270428	gggggcagcccttccgtgaaggcagcccggggcaggaggcagagcggggggcgccggggggcagggccggc
novelMiR_156_2	5.38667	0.956039	gcggggggcgccgggggg	chr33	307426-307496	307436-307453	aggtgcagccccaggcagtgcccaaccgcaaccacaagtaagggcggggggcgccggggggctcagggcgt
novelMiR_157	9.87	2.34001	gcggccgcgggcgcggcg	chr2	43342820-43342890	43342830-43342847	gcggccggccggcgcggcggcggctgcggggctgctgggggcggcggccgcgggcgcggcgaagctggcac
novelMiR_160	1.09667	0.25208	ctgaagaactgtaggcacctca	chr2	129847080-129847158	129847127-129847148	tggcaccactctgaagaactgtaggcacctcatggaatgtgctaaggagtttggagtccaaatagttggtgttaagtga
novelMiR_161	35.52	2.76089	cgggccggggaccgccgcc	chr20	2489352-2489424	2489396-2489414	cggagcggggcgggccggggaccgccgcccgcccccccgccgccgccgccgcccgccctctccccgccccccg
novelMiR_162	0.845	0.205	cacggcactcacacccccgtagt	chr20	5246364-5246444	5246374-5246396	gggtggatgacgtcagcaggcggaggcgcggtgtcgcagcggtgacgtcacggcactcacacccccgtagtctctcactac
novelMiR_163_1	1.37667	0.320017	gcaggcgggcgggcgggc	chr20	7912565-7912635	7912608-7912625	ggtcccacacgcaggcgggcgggcgggccgcagccgggccgggagccctcagcgctgctctccggggactc
novelMiR_163_2	2.20333	0.438571	gcaggcgggcgggcgggc	chr5	451989-452059	452032-452049	gcgcaggcaggcaggcgggcgggcgggcaggatcccctccgggcacgcagcgttcctttaaggcggccgca
novelMiR_163_3	1.86	0.39	gcaggcgggcgggcgggc	chr7	17146603-17146673	17146613-17146630	ttccgggctggcaggcgggcgggcgggcggcggtgtcggccgggccccctctcccgctgcaagccccacct
novelMiR_165	2.795	0.115	ttcatcctcctcatcttcgtcct	chr20	10004099-10004179	10004147-10004169	tgtgctctgcttcatcctcctcatcttcgtccttgccttctgcttgtaccgcaggaagaagaggggaggggagcagagcca
novelMiR_168	1.15	0.178979	cggcggggggcggggggct	chr22	4722950-4723022	4722994-4723012	agtatggggccggcggggggcggggggctgcggggcggccctgcaggggtcccacgctgccccctcggtctct
novelMiR_169	1.41667	0.0511642	tcaatgagagcacggtctgcc	chr23	1881167-1881243	1881213-1881233	cacagggtggtcaatgagagcacggtctgccttatgggacacgagcggaggcagaccctgaacctcattgccacgct
novelMiR_17_1	9.04333	1.70764	aatcacagactggtttgggttg	chr1	188883318-188883396	188883328-188883349	tcctccctagaatcacagactggtttgggttggaagggactttaaagccctcacagttccaacctctgacatgtgctgg
novelMiR_17_2	9.04333	1.08001	aatcacagactggtttgggttg	chr1	195564534-195564612	195564581-195564602	ctctccctccatagtcttaaacttctcaatctctgatataatcccagaatcacagactggtttgggttggaagggtccc
novelMiR_17_3	9.04333	1.70764	aatcacagactggtttgggttg	chr22	1944299-1944377	1944309-1944330	aagatcacagaatcacagactggtttgggttggaagaacatctcattccaaccccctaccatggacaccctttgatcac
novelMiR_17_4	9.04333	1.70764	aatcacagactggtttgggttg	chr1	192887061-192887139	192887071-192887092	cccttccgacccaaaccattctatgattctatgatttagagtcacagaatcacagactggtttgggttggaaggggcct
novelMiR_170	1.45	0.72	ttttcctcgacggtcgctgcgcg	chr23	2558083-2558163	2558131-2558153	gagccacgcgttttcctcgacggtcgctgcgcggtttggtcttctgtaaccgcccagcaacaaatggggaaactacagggg
novelMiR_171	4.26667	0.18169	cggggcgcgggggcgggg	chr24	5370390-5370460	5370433-5370450	cggcggggagcggggcgcgggggcggggagtgcgcgggagcccggcccaccctcccgacgccactcgccgg
novelMiR_173	6.43667	0.796457	tgatatgtttgatattaggttg	chr25	2120325-2120403	2120372-2120393	tgcctctgtctgatatgtttgatattaggttgtttgattggaaaccaactaaatatcaaacatattcttacagcggcag
novelMiR_174	2.59667	0.243607	gcccgccggcccccggcg	chr27	3186987-3187057	3186997-3187014	ccaaataccacgcggtgcggatccggcaggagcagcgctacccgcccgccggcccccggcgcaagaaacac
novelMiR_175	23.0033	1.52165	actgatagaagctgagacct	chr27	4042316-4042390	4042361-4042380	gtgatgcatgactgatagaagctgagacctggggctgcacggagcccacgaggcgtgttggctctgcagggagca
novelMiR_176	8.40333	0.363792	accccattgcatctgagactt	chr27	4044210-4044286	4044256-4044276	ttgatgcataaccccattgcatctgagacttggattcgtttccatgcagccatgcaggggcgttgtcgtgatgcagg
novelMiR_177	1.97667	0.162925	acccatggcaatgagcaaacctg	chr27	5090894-5090974	5090942-5090964	catcagcttcacccatggcaatgagcaaacctgcagtgccatcaggcaggtgcctattgctggggtggtgctgggccagct
novelMiR_178	2.22	0.33	gtagggcctggaccgggcgagg	chr27	5515266-5515344	5515313-5515334	cggcgggcaggtagggcctggaccgggcgaggagcggggcggcacgaccgggcccggacagcggctctctgtctccgca
novelMiR_179	1.4		ttgagtacactgtggaaaagca	chr3	31509254-31509332	31509264-31509285	gcatgtgttttcacagtgtgctgtccttgtagaagtatttagttatcttgagtacactgtggaaaagcatggtactatc
novelMiR_18_1	25.49	1.20799	agagaatcatagaatggcctgg	chr1	193890791-193890869	193890838-193890859	gtcccttagtgccacatctccatggttttttattctgtcatagaatcagagaatcatagaatggcctgggttgaaaagg
novelMiR_18_2	25.49	1.20799	agagaatcatagaatggcctgg	chr11	16027397-16027475	16027407-16027428	acagaggcccagagaatcatagaatggcctgggttgaaaaggaccacaaggaccatctagtttcaacccccctgccatg
novelMiR_18_3	25.49	1.20799	agagaatcatagaatggcctgg	chr1	162917247-162917325	162917294-162917315	aaggggaatcagagaatcatagaatggcctgggttgaaaaggacctcagtgatcatctactttcaatcccccctgatat
novelMiR_18_4	25.5233	1.20889	agagaatcatagaatggcctgg	chrZ	19673786-19673864	19673833-19673854	aagcatagtcagagaatcatagaatggcctggattggaagagaccttaaagatcatccagctctaattccctgacacag
novelMiR_180	4.86667	0.144952	cccgcggccgtcgcacagcgct	chr3	104925665-104925743	104925712-104925733	atttctcccccccgcggccgtcgcacagcgctcccgctgccccctcacagcgctgtgcggttcccgcctcgctccgttc
novelMiR_183	0.915	0.025	gtgagcggccaggcagcacagc	chr32	70310-70388	70357-70378	gtacgctaaggtgagcggccaggcagcacagcagcccgcagcgcgctgctgccagcgctcattcctctgtctgtctgtc
novelMiR_184	4284.89	76.2663	aattgcacggtatccatctgt	chr4	3994420-3994496	3994430-3994450	tgtcgggtggatcacgatgcaattttgattagtttagtaggagaaaaattgcacggtatccatctgtaaaccgcaag
novelMiR_185	34788.4	997.913	tattgcacttgtcccggcctgt	chr4	3994559-3994637	3994569-3994590	cctccgtgggtggggatttgttgcattacttgtagctgtgtgtagagtattgcacttgtcccggcctgtggaggaaagg
novelMiR_186	468.51		tgtgcaaatccatgcaaaactga	chr4	3994707-3994787	3994717-3994739	tgctcacagtcagttttgcaggtttgcatcccagcttgctaaaattgctgtgcaaatccatgcaaaactgactgtggtggt
novelMiR_187_1	0.8	0.04	tactgaggactccacatctggt	chr4	20676101-20676179	20676148-20676169	atctctcctgtactgaggactccacatctggtcacagtgcagatgtgagtacagatgaggtctccccagcacagagcag
novelMiR_187_2	1.075	0.185	tactgaggactccacatctggt	chrZ	79135354-79135432	79135401-79135422	ttctctcctgtactgaggactccacatctggtagcagcactccggatgaggtctcgccaacacagaatagaggggcagg
novelMiR_188	5.32667	0.181138	cggcgcgcggctcggcgcggc	chr4	30831193-30831269	30831239-30831259	cggaggatggcggcgcgcggctcggcgcggcacggccgtcccgggggcggcaggccgccccccgcaggcgccgcgac
novelMiR_189	2.38667	0.537815	ccgcgtcgagctgagccgagc	chr4	33964453-33964529	33964463-33964483	cgggagggagccggctccgcgccgcgcagcatcgggccgagcggtgccgcgtcgagctgagccgagccgccctagtg
novelMiR_19	12.0633	1.40097	ggggcgcgggggcgggggg	chr1	194864413-194864485	194864423-194864441	tgatggatgaggggcgcgggggcggggggcacaggggctgcccctcacccacccactcactgctcccacagaa
novelMiR_191	2.04667	0.309318	tgcacctcgcgctgcgggc	chr4	50090799-50090871	50090809-50090827	gctcagcctgcagcctgctaagcgcatggtgagaggccattccatgcacctcgcgctgcgggcccagcaaggg
novelMiR_192	2.845	0.268468	gcagggcgaggagctgccccggt	chr4	58156627-58156707	58156675-58156697	cagcaccagggcagggcgaggagctgccccggtgctggggaggcaatgaggacggggcagatgcagtgggttggcgtggag
novelMiR_193	23.7667	0.432918	tttccaaccttcgtgattctga	chr4	89099764-89099842	89099811-89099832	ctagagctcttttccaaccttcgtgattctgattcttcattagggatcacagaatcatgaaggttgggaaagagctcta
novelMiR_194	2.26	0.0800833	gcggcggcggccgcgggc	chr5	955660-955730	955703-955720	ggcgttgggcgcggcggcggccgcgggcctgggcctcagcctgctgtgggccttgcggcggcggcggcgcg
novelMiR_195	59.07	11.05	ttgactggggcggtacacct	chr5	2676386-2676460	2676431-2676450	ggtggggagtttgactggggcggtacacctgtcaaagcgtaacgcaggtgtcctaaggcgagctcagggaggcca
novelMiR_196_1	60.2667	2.13068	ggcggcggcggcggccgcgggc	chr5	17625769-17625847	17625779-17625800	ctgcgcggggggcggcggaggctgcgcggcttttgcgcggagcgtagggcggcggcggcggccgcgggcagcccccgcg
novelMiR_196_2	67.8333	2.38216	ggcggcggcggcggccgcgggc	chr6	11098643-11098721	11098653-11098674	cggccgcgggcgccgcgcgggcgtcgacgggcgaggaggggggggggggcggcggcggcggccgcgggcgccgcgcggg
novelMiR_198	2.24	0.37072	cgaggggcggcggcggcg	chr6	22308648-22308718	22308691-22308708	ggggtcccgccgaggggcggcggcggcgcggccacctccccagccggcaccccgccccgtcgggcggcgct
novelMiR_199	3.56333	0.222286	ccaggagaagcagactgtagtt	chr6	23172171-23172249	23172218-23172239	gggcagcatgccaggagaagcagactgtagtttggggtagtcctgactgaatctcttattctcctagatatcagctcct
novelMiR_2	10.83	0.768397	atgctgccttccttctgagaaca	chr1	50729585-50729665	50729595-50729617	gagtcattccatgctgccttccttctgagaacaacacttcctagggacagtcagggagagagcatgggcagttttagcaca
novelMiR_20	1.165	0.235	agcgcggcgagctggcggctgtt	chr11	2405731-2405811	2405741-2405763	cgtggctgtgagcgcggcgagctggcggctgtttcctggttgatcgccgccttaccgccgtgtcacaccgcgccgctccga
novelMiR_201	49005.3	1667.86	ttcaagtaatccaggataggct	chr7	22670546-22670624	22670593-22670614	tggcgctgggttcaagtaatccaggataggctgtggtctggcagtcagcctgttctaggttacttggctccggagcccg
novelMiR_202	13.7433	0.982672	tccgtcccgcggctctgccact	chr7	35212291-35212369	35212301-35212322	acaaagcagtctgcgcgggaccggcgggtgggagcagtgggtcgcgctccgtcccgcggctctgccacttccactgggg
novelMiR_203	43.8	1.2	gcattggtggttcagtgg	chr7	36238009-36238079	36238052-36238069	agcaagtcgtgcattggtggttcagtggtagaattctcgcctgccacgcgggaggcccgggttcgattccc
novelMiR_204	12.7	1.45	tgcacagcaagtgtagacaggc	chr8	4658333-4658411	4658343-4658364	tcatgtgactgcctgtctgtgcctgctgtacaggtgagaggatgttctgcacagcaagtgtagacaggcagacacatga
novelMiR_206	90.32	11.7624	gcctacggccatcccaccc	chr9	938064-938136	938074-938092	tgttgtgcagatgggaagagggtgctggagccggagcagcccgtgcctacggccatcccaccctgggtaacgc
novelMiR_209	11.57	0.18037	tggagtgtgacaatggtgtttg	chrW	2525186-2525264	2525233-2525254	gccagagctatggagtgtgacaatggtgtttgtgtccaatctatcaaacgccattatcacactaaatagctactggtag
novelMiR_21_1	0.95	0.223383	gccggggcggggcgggcc	chr11	19057653-19057723	19057663-19057680	agcgggcggggccggggcggggcgggccgagccgtgccgagccgagcggagccgtccccccgcccctcccg
novelMiR_21_2	0.95	0.14128	gccggggcggggcgggcc	chr1	63096415-63096485	63096458-63096475	aggggctgtggccggggcggggcgggccggcagagggagctcggctccgttccgctccgcggctgttcccg
novelMiR_212	3.04333	0.934921	aggcagtgtattgttagttagct	chrZ	16702079-16702159	16702127-16702149	tgtgatgattaggcagtgtattgttagttagctgctcttcatacaccagcaactaactacactgccacattagcacatcac
novelMiR_215	14.42	2.82613	ctcctggctggctcgcca	chrZ	42270072-42270142	42270082-42270099	agcgccccctggtccgaccagccctgtggtccagcaaagagctctcctggctggctcgccaaaactgcctt
novelMiR_216	1.38	0.02	ttcggcagcagctgtatggcct	chrZ	81606697-81606775	81606744-81606765	aaggtcctctttcggcagcagctgtatggcctgaaaacaaaggatgcaatacatcagctgcagaaagatggaattcgaa
novelMiR_218_1	1.095	0.165	ttagagagttttcttcctggat	chr1	22853732-22853810	22853779-22853800	ccaacgacagaaattcacagggaagaaattctaatactgcactggagttagagagttttcttcctggattttggatgac
novelMiR_218_10	1.095	0.165	ttagagagttttcttcctggat	chr2	130264964-130265042	130264974-130264995	caatcgtgaagaataaaggaatgccactttctaataccacattggagttagagagttttcttcctggatttccgatgac
novelMiR_218_11	1.095	0.165	ttagagagttttcttcctggat	chr5	38863791-38863869	38863801-38863822	gcatcgtgaggaataaaggaatgctgctttctaacaccacattggagttagagagttttcttcctggattttggatggc
novelMiR_218_12	1.095	0.165	ttagagagttttcttcctggat	chr9	2465888-2465966	2465898-2465919	gcattgtgaggaataaaggaatgccactttctaacaccacattggagttagagagttttcttcctggattttggatgac
novelMiR_218_13	1.15	0.11	ttagagagttttcttcctggat	chrZ	40810882-40810960	40810929-40810950	cacattggagttagagagttttcttcctggatttcagatgacaactctgagttttccactgatggtagctgcctaactg
novelMiR_218_2	1.095	0.165	ttagagagttttcttcctggat	chr1	76060973-76061051	76061020-76061041	acgtcatgaggaataaaggaatgtcgctttctaacgccacactggagttagagagttttcttcctggatttcagatgac
novelMiR_218_4	1.095	0.165	ttagagagttttcttcctggat	chr3	28611838-28611916	28611885-28611906	gcatggtgaagaataaaggaatgccactttctaacaccacattggagttagagagttttcttcctggatttcaggtgac
novelMiR_218_5	1.095	0.165	ttagagagttttcttcctggat	chr4	11026472-11026550	11026519-11026540	gtatcgcgaggaacaaaagaatgccactttctaacaccacattggagttagagagttttcttcctggatgtcggatgac
novelMiR_218_6	1.095	0.165	ttagagagttttcttcctggat	chrW	608887-608965	608934-608955	gtgttgtgagaataaaggaatgctggctttccaacaccacattggagttagagagttttcttcctggatttttctgatg
novelMiR_218_7	1.095	0.165	ttagagagttttcttcctggat	chrZ	43261936-43262014	43261983-43262004	gtgttgtgaggaataaaggaatgccactttctaacaccacactggagttagagagttttcttcctggatttcagatgac
novelMiR_218_8	1.095	0.165	ttagagagttttcttcctggat	chr1	85816525-85816603	85816535-85816556	gtatcgtgaggaataaaggaatgcctctttctaacaccacactggagttagagagttttcttcctggatttcggatgac
novelMiR_22	4.24	0.757166	tggtgagaagcgtgctgtggagc	chr12	3154767-3154847	3154777-3154799	aaggtgaggctggtgagaagcgtgctgtggagcgtggtatggcaaagcttggtgctcatggtgctcttctcttccagggcg
novelMiR_220	4.29		cgggcagggccgagctgagcc	chr1	72122780-72122856	72122826-72122846	gccgcggcccggcccggcccccgccctgccccgcctcacgtgccgccgggcagggccgagctgagccgggccgggcg
novelMiR_221	38.34		aggggtatgattctcgct	chr1	91545533-91545603	91545576-91545593	ctcgagcgacggaaaaccgcctctcgcgctggctcgttggtctaggggtatgattctcgcttagggtgcga
novelMiR_225	0.84	0	tgctgctccgcgctcgcgcgctg	chr14	7316410-7316490	7316458-7316480	agctgagcctggcgctgagcggagaggtggatgagtgcgtcccgccgctgctgctccgcgctcgcgcgctgctttacgagg
novelMiR_227	5.16	0.66	cctctgagaagttgactgagg	chr15	11206067-11206143	11206113-11206133	ccttctctccctgatggctccgatggtgatggacatcaacccaaagcctctgagaagttgactgaggaggctgtttc
novelMiR_23	3031.88	91.623	caacggaatcccaaaagcagctg	chr12	11670969-11671049	11670979-11671001	ccggcacgggcaacggaatcccaaaagcagctgtccccgcagcgcccagctgccctgggatttcgttacccgcgcctccgc
novelMiR_231	1.57		tgcggaacctggcccgcgcgcac	chr2	115487957-115488037	115488005-115488027	tgcggcgcgccaagcgcgagcgggtggcccgcaacgagctcaaccggctgcggaacctggcccgcgcgcaccgcgccgccg
novelMiR_236	11.05	0.47	cgtgaggctgcacggggctccg	chr27	1656005-1656083	1656015-1656036	cgcggtgcggcgtgaggctgcacggggctccgtggctcccaactgcggccccaccgcagcctctcccggcactgccggt
novelMiR_238	3.3	1.2	gcgcgccgggcccggggc	chr3	6563047-6563117	6563090-6563107	cccacctccccgggccgtgcccgctgcagtgcagagcctcggggcgcgccgggcccggggcggggcggtcc
novelMiR_24	227.28	9.8263	aatgacacgatcactcccgctga	chr12	11671353-11671433	11671363-11671385	acggctttggaatgacacgatcactcccgctgagcgcgcagccacagagccatcggggatgtcgtgtctgtcctaagctct
novelMiR_243	0.63		tgggccctcccctgtcaggctgg	chr4	4158903-4158983	4158913-4158935	cagcacaccgtgggccctcccctgtcaggctggtggttttgaatcccccccgcctgggaggggagccgtgtgtggtgtggt
novelMiR_245	3.17	0.39	actgggagatcggattcggagc	chr5	380314-380392	380361-380382	tatcccggccgccggatccggtttcccctctgcaatctcaccctggcactgggagatcggattcggagcccggagggag
novelMiR_25	1049.47	89.1937	gacagtcagcagttggtctgt	chr12	11671618-11671694	11671628-11671648	ctgccctgcggacagtcagcagttggtctgtgtgagcagccgttctcagatcacctcttggctgtgggtggtgcagg
novelMiR_251_1	0.91	0.28	gtcccatctggggtgcca	chrW	1281840-1281910	1281883-1281900	aaaggcatcccctctcagccggacctgcagctgaacagagcgggtcccatctggggtgccaaattgatgtg
novelMiR_251_2	0.91	0.28	gtcccatctggggtgcca	chrW	1362553-1362623	1362596-1362613	aaaggcatcccctctcagccggacctgcagctgaacagagcgggtcccatctggggtgccaaattgatgtg
novelMiR_251_3	0.91	0.28	gtcccatctggggtgcca	chrW	1319284-1319354	1319294-1319311	aaaggcatcccctctcagccggacctgcagctgaacagagcgggtcccatctggggtgccaaattgatgtg
novelMiR_251_4	0.91	0.28	gtcccatctggggtgcca	chrW	1398134-1398204	1398144-1398161	aaaggcatcccctctcagccggacctgcagctgaacagagcgggtcccatctggggtgccaaattgatgtg
novelMiR_252	0.885	0.045	cccggcccccgccctgccccgc	chr1	32040805-32040883	32040815-32040836	ggcgcggcgcccggcccggcgacaacgagccagcgaggaaggcagcgcccggcccccgccctgccccgcgcccgcaggc
novelMiR_254	4.88	0.25	acttcaggatccaaggatttcag	chr1	112075053-112075133	112075101-112075123	ggctgcagcgacttcaggatccaaggatttcagtggtgttggtgtgagtcctgctgatgttggcacttgatggttgatgta
novelMiR_255	2.265	0.145	tcggccctgggagtgtcgttct	chr1	131726826-131726904	131726836-131726857	tggcggccacaacggcacctccgggcgccgcgggctgaaggcggccctcggccctgggagtgtcgttctttttccctct
novelMiR_256	0.52		gccggggcggtcgggttgc	chr1	170140718-170140790	170140728-170140746	agcgggcggcgagcgaggaagcgcctcagtcagagagagaaagtgccggggcggtcgggttgcggctggtccg
novelMiR_259	1.025	0.135677	cgtagcggcgctgtgtctccgca	chr12	1457407-1457487	1457455-1457477	ggcggtgcgacgtagcggcgctgtgtctccgcagtgggacgccttctcgctgccagagctgcacaacttcctgcgcatcct
novelMiR_26_1	5.48333	0.448714	ggcggcgcggcggcggcg	chr13	12296356-12296426	12296399-12296416	cccccggtgccgccggctccgttacgaaacgcggccggggcggggcggcgcggcggcggcggcagccaatg
novelMiR_26_2	3.15667	0.378256	ggcggcgcggcggcggcg	chr22	2190166-2190236	2190209-2190226	ctgctctgcgctgcgctgcgccggcggccgctctcccccacgcggcggcgcggcggcggcgcttcgccccc
novelMiR_26_3	5.48333	0.448714	ggcggcgcggcggcggcg	chr23	2379741-2379811	2379784-2379801	ccggctctccccgcgccccacgtgcggttcggcggcggggcggggcggcgcggcggcggcgggcgccatgt
novelMiR_26_4	5.48333	0.283792	ggcggcgcggcggcggcg	chr3	60376272-60376342	60376315-60376332	cgtctcctccgggccgtcctcccgcgggcccccggccgggctgggcggcgcggcggcggcggcccgcgggg
novelMiR_26_5	5.48333	0.448714	ggcggcgcggcggcggcg	chr4	60455874-60455944	60455917-60455934	cgtcgcggggccccgcacgccgccgtccgccgggggcttggcgggcggcgcggcggcggcggggccccgga
novelMiR_26_6	3.15667	0.378256	ggcggcgcggcggcggcg	chr1	54682449-54682519	54682459-54682476	gggcccgggggctgctcgccccccacttcctggtccccgcggcggcggcgcggcggcggcgccggggcccg
novelMiR_26_7	3.12333	0.380453	ggcggcgcggcggcggcg	chr23	1208980-1209050	1208990-1209007	ggttttggcctttcggagctgccccacgtcggccccggggggcggcggcgcggcggcggcggggctctgcg
novelMiR_26_8	3.43	0.39	ggcggcgcggcggcggcg	chrZ	24755704-24755774	24755714-24755731	gaagggcgtccgtgccagctccgcagccggcagcaaggggcccggcggcgcggcggcggcggcggcggcgg
novelMiR_261_1	9.685	0.685	tttcacttcccgcagcggact	chr18	8995709-8995785	8995719-8995739	ctcgcctctgcctgctgctggcaccgtgcagatgctgatcgatgcatttcacttcccgcagcggactgagacctgtg
novelMiR_261_2	9.685	0.685	tttcacttcccgcagcggact	chr18	9009141-9009217	9009151-9009171	ctcgcctctgcctgctgctggcaccgtgcagatgctgatcgatgcatttcacttcccgcagcggactgagacctgtg
novelMiR_27	3.40667	0.0713987	ccgccggcggcgccgggc	chr13	15795652-15795722	15795695-15795712	cgcccgcaggccgccgcggccctttgttcccacacgcagccacccgccggcggcgccgggccgctactcga
novelMiR_270	1.54	0.35	ttgagtacactgtggaaaagc	chr3	31509255-31509331	31509265-31509285	catgtgttttcacagtgtgctgtccttgtagaagtatttagttatcttgagtacactgtggaaaagcatggtactat
novelMiR_271	169.8		cagtggtagaattctcgcct	chr3	48330099-48330173	48330109-48330128	aactgaggtagcgcgggaatgtttactgtgtgagcattggtggttcagtggtagaattctcgcctgccacgcggg
novelMiR_273	2.24	0.14	taaggcacgcggtgaatgcca	chr3	106825253-106825329	106825263-106825283	ctctctccgtgttcacagcggaccttgatttaaatgtccatacaattaaggcacgcggtgaatgccaagaacgaggc
novelMiR_274	1.225	0.035	tgctgtgtcctcactcacct	chr33	217277-217351	217287-217306	ccctgcaggtgggctgggagcacaggcactgtgggcttcgtgtggtgctgtgtcctcactcaccttcatggcttg
novelMiR_276	410.35	104.62	tgtgcaaatccatgcaaaactg	chr4	3994708-3994786	3994718-3994739	gctcacagtcagttttgcaggtttgcatcccagcttgctaaaattgctgtgcaaatccatgcaaaactgactgtggtgg
novelMiR_28_1	1.28333	0.0861265	gggcggcggcggcggccg	chr14	13067561-13067631	13067604-13067621	ctccggctgccgcacgacgcccgcagcccccgcggggctgtcggggcggcggcggcggccgtccctccatg
novelMiR_28_2	1.87333	0.0617342	gggcggcggcggcggccg	chr3	12582628-12582698	12582671-12582688	aaggggctccgcgcgcccggcgaggcgccgctaggaggaggcggggcggcggcggcggccgcgcggcccgg
novelMiR_28_3	1.28333	0.136178	gggcggcggcggcggccg	chr12	6380745-6380815	6380788-6380805	ccctgaggcggggcggcggcggcggccgtgcggggaaagcccccggcagcaccgagtccgccccgcgccgc
novelMiR_28_4	1.28333	0.136178	gggcggcggcggcggccg	chr28	4291009-4291079	4291019-4291036	ggcgcgcggcggcggcggctccgactcccaacatggcggcggggggcggcggcggcggccgggggggcagc
novelMiR_28_5	0.926667	0.112596	gggcggcggcggcggccg	chr8	18813420-18813490	18813463-18813480	gctgcgggccgggcggcggcggcggccggtggggtacggcgctgcgccgccgcgcctctcccggcgcagcg
novelMiR_286	1.15		caacaaatcacagtctaccata	chrW	3067239-3067317	3067249-3067270	tgtgtggaagactagtgatttttgttgtttttagataactaaattgacaacaaatcacagtctaccatatggcacagac
novelMiR_289	96.48		tagtggttagtactctgcg	chrZ	31592775-31592847	31592785-31592803	agaaggggatttgtgcagtgttctgatagcttgccgtgatcgtatagtggttagtactctgcgttgtggccgc
novelMiR_29_1	1.25667	0.142517	gcgggcgggcgggcggcg	chr14	14563964-14564034	14564007-14564024	gggggccgcgccgcgctcgccgccgccgctgagcgtgcgagaggcgggcgggcgggcggcgcggccggggc
novelMiR_29_2	1.57333	0.0554777	gcgggcgggcgggcggcg	chr3	79785495-79785565	79785505-79785522	ggaagaaagggcgggcgggcgggcggcggggccgggagccgcagccctcaccctgccctctccccgcagag
novelMiR_29_3	1.25667	0.142517	gcgggcgggcgggcggcg	chr1	105648441-105648511	105648451-105648468	ggcagctcccgcccgcgcggctcccgggctgcacacacaccgagcgggcgggcgggcggcgcggcttaaag
novelMiR_29_4	1.25667	0.142517	gcgggcgggcgggcggcg	chr1	145108821-145108891	145108831-145108848	gcccgctgtccggactgcgcccggcctcggggcagcggggcgggcgggcgggcgggcggcgcggtgccttt
novelMiR_29_5	1.21333	0.15836	gcgggcgggcgggcggcg	chr10	20038310-20038380	20038320-20038337	ctccgcccgccgccatcgctcccggcccggcgcggggaggcgggcgggcgggcgggcggcgaagcgcgggg
novelMiR_29_6	1.25667	0.142517	gcgggcgggcgggcggcg	chr15	12654583-12654653	12654626-12654643	cgcgtccccggcgggcgggcgggcggcgctcaccctggggtcgcggccgcttccgtccctgcctcggtttt
novelMiR_29_7	1.57333	0.0554777	gcgggcgggcgggcggcg	chr20	10933621-10933691	10933664-10933681	cggaggggcggcgggcgggcgggcggcggcagtgacggcggctgtcggtcccgcagagcttcccgttcccg
novelMiR_29_8	1.57333	0.0554777	gcgggcgggcgggcggcg	chr5	13769334-13769404	13769377-13769394	gggacggcgggcgggcgggcgggcggcggagccggcgcggctcggatcggctcggcatggcacggcaccgg
novelMiR_29_9	1.25667	0.142517	gcgggcgggcgggcggcg	chr5	49591097-49591167	49591107-49591124	gcccacgacgcagccccgcgccccctcggcgggcggcccctcagcgggcgggcgggcggcgcggaggccct
novelMiR_290	6.22		ccgggcagggccgagctgagcc	chr1	72122778-72122856	72122825-72122846	gtgccgcggcccggcccggcccccgccctgccccgcctcacgtgccgccgggcagggccgagctgagccgggccgggcg
novelMiR_293	1.19		ttgggctgggggatccctcgc	chr13	2583442-2583518	2583488-2583508	ggtgagcggctcagagagcccccagccaaatgtgcagtgctgtccgttgggctgggggatccctcgctgcctccccg
novelMiR_294	1.06		tgagatactgcaagagcattc	chr15	4195612-4195688	4195658-4195678	cagggataatgtttcttgtgaagtttcttatgaagtttcaaaagcatgagatactgcaagagcattccccccacctt
novelMiR_295	1.85		tgcggaaggcgcaggcgtcga	chr19	4883267-4883343	4883313-4883333	gcagccctgttctgcgcctcgcccttcttcacccagtgccggtaggtgcggaaggcgcaggcgtcgatcagcttgcg
novelMiR_3	4.35	0.441852	atttcagctaagctattggact	chr1	58263271-58263349	58263318-58263339	ctttagtacaaagtccagcagcttagcttgaatagtcgtctctgacaatttcagctaagctattggactttgcatcaaa
novelMiR_30	4.59		gtgaggcggcggtcgggacgc	chr15	743022-743098	743032-743052	ctcaacccaggtgaggcggcggtcgggacgcgcggcatctccgccccgcggcccgccgcggccctcacgcctcgttc
novelMiR_301	0.79		ccgggcccgaggcggactgtcc	chr6	16138226-16138304	16138273-16138294	tcgccacgctcccgcagtcccctcgtggggcggcggcgcggtgcatgccgggcccgaggcggactgtcccttcgctgcg
novelMiR_304	1.06		ttcaaaagacttagggtgctt	chrZ	34943279-34943355	34943325-34943345	gatgaggctgccctaaggcttgtgaacttcaaatgcttatgtgtgcttcaaaagacttagggtgctttgtatttccc
novelMiR_305	6.22		actgccggctcggcgcccccgcc	chrZ	70733171-70733251	70733219-70733241	ggccgggcgtgtcgggtgggcgccgggcggccgagccgaggtcgttgcactgccggctcggcgcccccgccgcccccgccg
novelMiR_308_1	80.57	0	tcccgtccccgtcggtcgcgg	chr1	101037967-101038043	101038013-101038033	cctggtctgctcccgtccccgtcggtcgcggcggcggcggcggcggcggtccgtcgcggcagcggggcttcggccgg
novelMiR_31	2.36667	0.17742	ggcgcagcgttggattttt	chr16	204085-204157	204129-204147	accaggggtcgtgagttcaagtctcactggggccttcgtggggtggcgcagcgttggatttttgccctaaatt
novelMiR_32_1	1.22333	0.151914	tgaggcccgatgtgtcattcctg	chr16	575864-575944	575874-575896	gagaagcggttgaggcccgatgtgtcattcctggattttctctgtcatccagcaggccatggggtcgcagctgctccggac
novelMiR_32_2	1.22333	0.0960787	tgaggcccgatgtgtcattcctg	chr16	522808-522888	522856-522878	gagaagcggttgaggcccgatgtgtcattcctggattttctctgtcatccagcaggccatggggtcgcagctgctccggac
novelMiR_32_3	1.22333	0.0960787	tgaggcccgatgtgtcattcctg	chr16	550664-550744	550712-550734	gagaagcggttgaggcccgatgtgtcattcctggattttctctgtcatccagcaggccatggggtcgcagctgctccggac
novelMiR_33	1.36	0.04	attgatagcctgacattg	chr17	8207752-8207822	8207762-8207779	actcagagtgattgatagcctgacattgcttagatataggcttgttgtgttgggctttttaattcccctta
novelMiR_36	251.067	53.2228	aactggcctacaaagtcccagt	chr18	6491327-6491405	6491374-6491395	agctgagggctgggtctttgcgggcgagatgagaggttcgtgtcttcaactggcctacaaagtcccagttctcggctcc
novelMiR_38	120.697	10.2868	tccagcatcagtgattttgttg	chr18	9383526-9383604	9383573-9383594	ctcctgcccaacaatatcctggtgctgagtgagttgcacacagagactccagcatcagtgattttgttgaggaagggga
novelMiR_39	1.70333	0.170522	gagactggcaggactggcagt	chr19	57155-57231	57165-57185	catgcagcacgagactggcaggactggcagtgagcgggagaaactgctgccggcccttccggctcaggagctgcaag
novelMiR_4	0.966667	0.255365	ttatgcttctgaatgcctttgg	chr1	66061712-66061790	66061759-66061780	ggatctccaaaggcagtcaggagcctaattcctttctagaatgagatttatgcttctgaatgcctttgggaatccaaag
novelMiR_40	27.24	1.59387	tgtgcggttgcagaagaagaaga	chr19	58562-58642	58572-58594	ggacagtgcctgtgcggttgcagaagaagaagaccggcgcttcacggctttcttcctcttctcttccgccccaggtgacta
novelMiR_41	2.01	0.582866	tgcgctgcgctccctgcacaga	chr19	86472-86550	86519-86540	ccgcacccccctccctgcagggagcgctgcggccgtgcgctgagccctgcgctgcgctccctgcacagatgtggctgtg
novelMiR_42	2.335	0.345	tgcgcctcgcccttcttcacc	chr19	4883269-4883345	4883279-4883299	agccctgttctgcgcctcgcccttcttcacccagtgccggtaggtgcggaaggcgcaggcgtcgatcagcttgcgga
novelMiR_44	5.36667	0.499744	accatggctgtagactgttacc	chr19	5515195-5515273	5515205-5515226	gggcccggcgaccatggctgtagactgttacccccccagcagcacagtaacaatctaaagccacggtcgcccgggcgac
novelMiR_45	50.2467	5.71674	tgactgtagactgttactgt	chr19	5515766-5515840	5515776-5515795	tcagtagccatgactgtagactgttactgtcctgtccctacgcagcagtaagcagtctagagccaaggtgccgat
novelMiR_46	5.03	1.36756	ttggtggctgcatgctctcagc	chr19	7378729-7378807	7378776-7378797	gtcattgagggcagagctgcagcctcacatttcttcttttgttggacttggtggctgcatgctctcagcattcacaaga
novelMiR_48	4.36333	1.04284	gatgaaatccccctatggcctgt	chr2	412752-412832	412762-412784	ggagatgtctgatgaaatccccctatggcctgtttgtgatggtaccgcaggataggtgggtttcattgaatgtctgtgcca
novelMiR_49	3.94333	0.258478	cggagcgaggagggctcggaga	chr2	13885891-13885969	13885901-13885922	cggagcggagcggagcgaggagggctcggagaagcactttgccaaactccggcgtccgtccccgctcaccgccgctctc
novelMiR_51	1.02333	0.147121	gcgctgccgcccgcggtcgagc	chr2	62336806-62336884	62336853-62336874	cggggaggcggccggcgggcggccgcggccgacatggcgggggagcggcgctgccgcccgcggtcgagcgcgggatggt
novelMiR_52	1.52333	0.278109	aaacgtgggcggctctgccct	chr2	99620206-99620282	99620252-99620272	aggcgccgcgccgggcagagccgcctccggttcgggtaccgccgccaaacgtgggcggctctgccctcccgcggggc
novelMiR_54	5.70667	0.729162	ggggaattagctcaaatggtaga	chr2	108363713-108363793	108363761-108363783	acgctgtgactcaccaataggaagcgtgccccagtagtacaacagggtggggaattagctcaaatggtagagcgctcgctt
novelMiR_55	40.5533	2.16992	aggactgtctaacctgagaatg	chr20	9710459-9710537	9710469-9710490	gggcacctcgaggactgtctaacctgagaatggtgaaacatgagggtcaatctcaggttcgtcagcccatgagatgcct
novelMiR_56	1.98333	0.283569	cccggcggaggctgaggcctgct	chr20	10344185-10344265	10344233-10344255	cctgcatgggtgaggccctcccgccgccgctgagcccggtgctgaggtcccggcggaggctgaggcctgctctcctcccct
novelMiR_58	0.905	0.245	tcccggccgggccgagcggagc	chr22	2751013-2751091	2751023-2751044	ggcctggcgctcccggccgggccgagcggagcccaacgcccccactcctccgggcccggccctgcgaggcgcattgtaa
novelMiR_59	2.73667	0.212315	ctgagcccacctgccccctgcag	chr22	2846477-2846557	2846525-2846547	cggggtcagggatgggggcgggggggatgggggtcccgcagagccatgctgagcccacctgccccctgcagccgagcggga
novelMiR_6_1	1.14667	0.371768	caacccaaactgttctgtgatt	chr1	76753828-76753906	76753875-76753896	tgcctacagcaggggggttggaactaaatgatcttagaggtcccttccaacccaaactgttctgtgattctatgattct
novelMiR_6_2	1.19333	0.351773	caacccaaactgttctgtgatt	chr4	83374413-83374491	83374460-83374481	cagtccatagtggggggttgggactgggtggaccataaggtcccttccaacccaaactgttctgtgattggagggcaag
novelMiR_6_3	1.14667	0.371768	caacccaaactgttctgtgatt	chr5	52101459-52101537	52101506-52101527	cagcccacagcacagggttggagctcaatgatctttaagttcccttccaacccaaactgttctgtgattctgtcattct
novelMiR_6_4	1.19333	0.351773	caacccaaactgttctgtgatt	chr1	103988650-103988728	103988660-103988681	ccctgcccacggcagtggttggggctgggtggactttgactcccttccaacccaaactgttctgtgattgtaggatcac
novelMiR_6_5	1.14667	0.371768	caacccaaactgttctgtgatt	chr2	78847954-78848032	78847964-78847985	ctgcccatggcacggggttggagctgggagggctttgaggtcccttccaacccaaactgttctgtgattccacgattca
novelMiR_6_6	1.19333	0.351773	caacccaaactgttctgtgatt	chr2	149374578-149374656	149374625-149374646	aggtctgttccaacccaaactgttctgtgattgtcttgtggtgaaatcacagaatctcaggggttagaagggacctcaa
novelMiR_6_7	1.14667	0.371768	caacccaaactgttctgtgatt	chr3	65762038-65762116	65762048-65762069	cctgcccacatcagggtttggggctgggtgggctttaaggtcccatccaacccaaactgttctgtgattctatgattct
novelMiR_6_8	1.3325	0.321931	caacccaaactgttctgtgatt	chr3	107129851-107129929	107129861-107129882	atatatatagcagggggttggaactaggtgatcttaaaggtcccttccaacccaaactgttctgtgattctatgattct
novelMiR_61	6025.3	136.415	tccctgagaccctaacttgtga	chr24	3360820-3360898	3360830-3360851	cccctctcaatccctgagaccctaacttgtgatgtttagcttttaaatccacgggttaggctcttgggagctgtgagtt
novelMiR_62	1.48	0.72	gaactgccatactctgacacac	chr25	2144083-2144161	2144130-2144151	aaaacctggggttgtgcaggctgaggtcagcctcaatgagactgattgaactgccatactctgacacacctggtgcctg
novelMiR_63	1.57	0.231805	ctgcttgcccaggatgggggt	chr26	4908121-4908197	4908131-4908151	tgacgtggctctgcttgcccaggatgggggtatgtagtgggcgcacagccccaccatgggcagggagagctgcacca
novelMiR_64	12.37		cgtgaggctgcacggggctccgt	chr27	1656005-1656085	1656015-1656037	cgcggtgcggcgtgaggctgcacggggctccgtggctcccaactgcggccccaccgcagcctctcccggcactgccggtca
novelMiR_65	1.62	0.30271	cggacggccgcagagcggcgct	chr27	5063928-5064006	5063938-5063959	cttcggggctcggacggccgcagagcggcgctcgccgtgtgctgagcagcgcagctccgttccgtccccgcgcccggag
novelMiR_7	28.6867	3.65505	gtagtcgtggccgagtggttaag	chr1	79327565-79327645	79327613-79327635	ttgtcttccttgttcctcggggcagagagtacacacccataatgtgcagtagtcgtggccgagtggttaaggcgatggact
novelMiR_70	2.55		ggcgcgccgggcccggggc	chr3	6563045-6563117	6563089-6563107	cgcccacctccccgggccgtgcccgctgcagtgcagagcctcggggcgcgccgggcccggggcggggcggtcc
novelMiR_71	2.73	0.310966	ggcgcggcggcggcggggg	chr3	8714066-8714138	8714110-8714128	cggcgaggacccgccgccccccgccgcggcatcatccggggagcggcgcggcggcggcgggggccgcgggcac
novelMiR_72	1.56	0.29	tgcctctttgtctatctgcaga	chr3	30349125-30349203	30349172-30349193	gtgcaggtaggcagggggagcaggctgtgtgctggttgcctaccgtctgcctctttgtctatctgcagattttgtgttc
novelMiR_73	18.3767	1.4516	cgcttgatcttgattttcagta	chr3	43676610-43676688	43676657-43676678	accccttccggtcacacaggtgaaggtggagcagaagggcgaaagctcgcttgatcttgattttcagtacgaatacaga
novelMiR_74	4.67	0.0807465	cggacgaggcttcccgcgctgt	chr3	81811330-81811408	81811377-81811398	ccgacgcggctcgaccgcgcgggaagcctcggccgacgagcaaccggcggacgaggcttcccgcgctgtcgtgccgcgc
novelMiR_76	3.12667	0.700508	gcggccggcagcgaggctcgga	chr3	98313994-98314072	98314041-98314062	ggcggcggggcagtcagcctgcgcgctgggcaccgtgcgggcgtgcggcggccggcagcgaggctcggagcagccagcg
novelMiR_77	2.68333	0.142634	agggccacgtccgcgtcgggcc	chr3	110315765-110315843	110315775-110315796	ttcgtggagcagggccacgtccgcgtcgggcccgaggtggtcaccgaccccgcgctgctcgtgccccgcgccatggagg
novelMiR_78	3.56667	0.00333333	tgcggagctgtgccgatgtgcct	chr3	110316138-110316218	110316186-110316208	ctgctcggagcggcaccgaaggagctttgcacgtggccaagcagccgctgcggagctgtgccgatgtgcctgcactgctgc
novelMiR_79	1.36	0.173205	tctggctgctcagtgctctgct	chr32	15521-15599	15568-15589	tctttgtgcagagcaggagcactgggtgacgaggagcctcgcacagctctggctgctcagtgctctgctcggtgctcgg
novelMiR_8_1	41.42	8.88444	ctgtcacgcgggagaccggggt	chr1	84159528-84159606	84159575-84159596	tgcgcgtgcacccagctcctcgttagtatagtggtgagtatccccgcctgtcacgcgggagaccggggttcgattcccc
novelMiR_8_2	41.42	8.88444	ctgtcacgcgggagaccggggt	chr15	4536467-4536545	4536514-4536535	aactcgaaagcacctgtcctcgttagtatagtggtgagtatccccgcctgtcacgcgggagaccggggttcgattcccc
novelMiR_80	2.80667	0.5393	ccgcaccgggtcggctccgggc	chr33	676221-676299	676268-676289	cagcgccgcggggctgtgctgtggtcccgtgccggggtcccgtcccgccgcaccgggtcggctccgggctctgtagcgc
novelMiR_81	2.015	0.105	gacggacgggtccgacccgcg	chr33	703212-703288	703222-703242	ttttaacggggacggacgggtccgacccgcgcggtttgtgggctcgcgcgggaacagcccgtcccgttttggggttc
novelMiR_82	1997.37	19.6585	taggtagtttcatgttgttggg	chr33	1025350-1025428	1025360-1025381	atctgtggtttaggtagtttcatgttgttgggattggcttttagctcggcaacaagaaactgccttaattacgtcagtt
novelMiR_85	1.565	0.095	ccgctgcccgtccccgagctg	chr4	25598788-25598864	25598798-25598818	tcttacagcaccgctgcccgtccccgagctgccgtctcccgcttgcagcccgtggtggtacagcgcagcgtgctgtg
novelMiR_87	16.5633	2.43807	gctgtcgagctgaggacg	chr4	46643772-46643842	46643815-46643832	atgaacctcaatgctgttcacatcctgacacgccgtgacgagcgctgtcgagctgaggacggccggccccg
novelMiR_90	5.35		actgggagatcggattcggagcc	chr5	380313-380393	380361-380383	gtatcccggccgccggatccggtttcccctctgcaatctcaccctggcactgggagatcggattcggagcccggagggagg
novelMiR_91	5.64333	1.63742	atctggctgcgacatctgtcacc	chr5	3688006-3688086	3688054-3688076	aacactgtttctgatgcaagccaggatgccaggatggatgtgaaggcaatctggctgcgacatctgtcaccccattgattg
novelMiR_92	1593.64	139.005	ctgtgcgtgtgacagcggct	chr5	15887072-15887146	15887117-15887136	caggtgagccactgactaacgcacattgtgctctcggcgactccactgtgcgtgtgacagcggctaacctgctcc
novelMiR_93	14.3033	1.23965	ctggcgcgcgtccgtcctgggc	chr5	18454511-18454589	18454558-18454579	cggggccgagtcagtgggacgggggcgcgcccagccggcaggtgcggctggcgcgcgtccgtcctgggcgtggggaagc
novelMiR_94	147.117	8.70172	ctttttgcggtctgggcttgc	chr5	21516901-21516977	21516911-21516931	cttcgcgaatctttttgcggtctgggcttgctgtacataactacctacccgggaagcccttaccccaaaaagcattc
novelMiR_95	8.1	0.610109	cgcccccctcgggcgggc	chr5	28220536-28220606	28220546-28220563	ccccgcccgccgcccccctcgggcgggccggggccgcaggtgcgccctggggcggcggggggcggcccggg
novelMiR_96	1.245	0.225	taactagaaggaaatgaattca	chr5	29545082-29545160	29545129-29545150	tcttctgaatcatttccttttaggcagagaatatttttacctctatctaactagaaggaaatgaattcagaatagataa
novelMiR_98	1.79	0.123342	cggcgcgccgggcccgggg	chr6	10626993-10627065	10627037-10627055	cgcacccacctccggcgatgaaggagcgcagccagtagaagtcgcggcgcgccgggcccgggggtagcgcggc
novelMiR_99	4.32667	0.0372976	tgtggcgaggcgggcgggc	chr6	11762563-11762635	11762607-11762625	gctccgcctccctccccgccccgccgccgcgggcagcccggcagtgtggcgaggcgggcgggcagcagcgctc
