# Supplementary material for: Small RNA deep sequencing revealed microRNAs’ involvement in modulating cellular senescence and immortalization state
Source: Poult Sci. 2023 Jan 4;102(3):102474. doi: 10.1016/j.psj.2022.102474 (PMC9876980; doi:10.1016/j.psj.2022.102474)
Supplement: Supplementary file 3 — Table S3. MicroRNAs identified in the 21st passage chicken embryo fibroblast samples. [file mmc3.xlsx]

## Sheet: RFS_Passage21Results By (myLoci
miRNA	Mean(TPM)	Std Err(TPM)	Mature.miR	Chr	HairPin_loci	Mature_loci	Sequence
gga-miR-2184a-5p	392.91	10.3208	aacagtaagagttgatgtgcgg	chr19	5515016-5515094	5515026-5515047	cgcccccccgaacagtaagagttgatgtgcggcgaacgcagcctgcatgtgagctcctactgccgcgggaggcggggct
gga-miR-12247-3p	7.78667	0.538341	cccagcacgcctaccccgggcc	chr22	4649582-4649660	4649629-4649650	cgcgcgggcgcccggggtgggcacgctgtacggcacgcagcggctgccccagcacgcctaccccgggccccccccgggc
gga-miR-12258-5p	54.9067	1.52893	tgcacggctgcagcctcctcacc	chr28	3917421-3917501	3917469-3917491	agccagctgtgaggtctgcatgcatcccgtgtcactgtgtgccctgggtgcacggctgcagcctcctcacccatatcccaa
gga-miR-12264-3p	1.17667	0.197512	atggctgttctagcagtagatc	chr3	87380933-87381011	87380980-87381001	tctcagacctactgctaggtttgcccttaaactatggtgctctcttaatggctgttctagcagtagatctgtgacagca
gga-miR-10c-5p	1094.08	94.5732	taccctgtagactcgaatttgt	chr33	1093253-1093331	1093263-1093284	cccctatatgtaccctgtagactcgaatttgtgtgagcgtctccgagtcgcaaattcgtctctaggggaatatatgggc
gga-miR-148b-3p	991.843	76.1582	tcagtgcatcacagaacttggt	chr33	1171905-1171983	1171952-1171973	gcccgggccgaggttctgtcctacactccggctgtggctatgggcagtcagtgcatcacagaacttggtcccgggagct
gga-miR-12277-3p	1.34333	0.126007	tttgggtgccagccccgttgcg	chr5	85799-85877	85846-85867	ctgggacggggctgggatccaggacctgctgcgggcattggaagtgttttgggtgccagccccgttgcggtgcatcatc
gga-miR-212-3p	27.9533	1.48522	taacagtctacagtcatggct	chr19	5515761-5515837	5515771-5515791	ggcaccttggctctagactgcttactgctgcgtagggacaggacagtaacagtctacagtcatggctactgaagcat
gga-miR-12272-5p	1.57667	0.0783865	ttccgcgaaccgccttcggtc	chr4	39800698-39800774	39800744-39800764	ttgcggcgggttccgcgaaccgccttcggtcgcggtgtctgcggagaccaaaggtggctcgcggaactgagctcacc
gga-miR-12226-5p	4.6		gtgaggcggcggtcgggacgcg	chr15	743022-743100	743032-743053	ctcaacccaggtgaggcggcggtcgggacgcgcggcatctccgccccgcggcccgccgcggccctcacgcctcgttctc
gga-miR-1388b-5p	1.04		catgggctgacgaacctgagatt	chr20	9710459-9710539	9710507-9710529	gaaggcatctcatgggctgacgaacctgagattgaccctcatgtttcaccattctcaggttagacagtcctcgaggtgccc
gga-miR-214b-3p	4.425	0.255	cacagcaagtgtagacaggca	chr8	4658332-4658408	4658342-4658362	tgtgactgcctgtctgtgcctgctgtacaggtgagaggatgttctgcacagcaagtgtagacaggcagacacatgac
gga-miR-12221-3p	1.08	0.22	ttcgtgtgccatcgtcctttgt	chr12	5317525-5317603	5317535-5317556	cggacaaaggacgatggcacatgaactgtcacaggcctccagagcacttcgtgtgccatcgtcctttgtccgctgcttt
gga-let-7a-2	7947	90.8034	tgaggtagtaggttgtatagtt	chr24	3343190-3343268	3343200-3343221	gcatccaggttgaggtagtaggttgtatagtttagaattacaccaagggagataactgtacaacctcctagctttcctt
gga-let-7c	1823.3	26.7817	tgaggtagtaggttgtatggtt	chr1	99018794-99018872	99018804-99018825	gcatccgggttgaggtagtaggttgtatggtttagagttacaccctgggagttaactgtacaaccttctagctttcctt
gga-let-7j	7959.33	92.135	tgaggtagtaggttgtatagtt	chr26	1639978-1640056	1639988-1640009	cacaaagccagggaatcacaccagacctctgtactgctctgtggaggtgaggtagtaggttgtatagtttggtgggagg
gga-mir-1a-1	1.88	0.310054	tggaatgtaaagaagtatgtat	chr20	8315738-8315816	8315785-8315806	cttgagagacatacttctttatatgcccatatgaacctggcaatctatggaatgtaaagaagtatgtatttcaggtggg
gga-mir-1a-2	1.88	0.310054	tggaatgtaaagaagtatgtat	chr2	102815861-102815939	102815871-102815892	ctcagagcacatacttctttatgtacccatatgaacatacaatgctatggaatgtaaagaagtatgtatttttggcagg
gga-mir-7-1	5.13333	0.943404	caacaaatcacagtctgccata	chrZ	40078130-40078208	40078140-40078161	ctgtgtggaagactagtgattttgttgtttttagataattaaattgacaacaaatcacagtctgccatatggcacagat
gga-mir-9-1	6.59333	0.278348	tctttggttatctagctgtatga	chr28	3623138-3623218	3623186-3623208	acgcggcacggccgaggccggatcttaaagaccttgggttggtttttctctttggttatctagctgtatgagtgtatgtga
gga-mir-9-1*	6.59333	0.278348	tctttggttatctagctgtatga	chr28	3623176-3623256	3623186-3623208	ttggtttttctctttggttatctagctgtatgagtgtatgtgatatcataaagctagagaaccgaatgtaaaaacccgctc
gga-mir-9-2	6.59333	0.278348	tctttggttatctagctgtatga	chrZ	60469247-60469327	60469257-60469279	cgagttgttatctttggttatctagctgtatgagtgttttggtcttcataaagctagataaccgaaagtaaaaactccttc
gga-mir-10a	2624.62	211.27	taccctgtagatccgaatttgt	chr27	3834167-3834245	3834177-3834198	cttctatatgtaccctgtagatccgaatttgtgtaaaggaagttgggtcacaaattcgtatctaggggaatatgtagtt
gga-mir-10b	41099.2	4274.12	taccctgtagaaccgaatttgt	chr7	16343605-16343683	16343652-16343673	tgtctatatataccctgtagaaccgaatttgtgtgatattcatatagtcacagattcgattctaggggaatatatggtc
gga-mir-15a	1138.01	6.54344	tagcagcacataatggtttgt	chr1	169399196-169399272	169399242-169399262	tggcataacgtagcagcacataatggtttgtgggttttgaaaaggtgcaggccatattgtgctgcctcaaaaataca
gga-mir-15b	436.293	8.50732	tagcagcacatcatggtttg	chr9	22277081-22277155	22277126-22277145	taaagtactctagcagcacatcatggtttgcatgctgtagtgaagatgcgaatcattatttgctgctttagaaat
gga-mir-15c	2085.85	39.5742	tagcagcacatcatggtttgta	chr4	4071808-4071886	4071855-4071876	tgaggagatgtagcagcacatcatggtttgtagggacaaggagatacagaccattctgggctgcctcattacctcaagg
gga-mir-16-1	6352.6	230.249	tagcagcacgtaaatattggtg	chr1	169399053-169399131	169399100-169399121	tgtcatactctagcagcacgtaaatattggtgttaaaactgtaaatatctccagtattaactgtgctgctgaagtaagg
gga-mir-16-2	6352.6	230.249	tagcagcacgtaaatattggtg	chr9	22276907-22276985	22276954-22276975	tgttccgccctagcagcacgtaaatattggtgtagtaaaataaaccttaaaccccaatattattgtgctgcttaagcgt
gga-mir-16c	198.08	4.11171	tagcagcacgtaaatactggag	chr4	4071443-4071521	4071490-4071511	agcagtgctctagcagcacgtaaatactggagtgggggatcgcctgttgctctccagtattgcattgctgctttagtga
gga-mir-16c*	198.08	4.11171	tagcagcacgtaaatactggag	chr4	4071480-4071558	4071490-4071511	gaggctgtggggagatgcacggggctggagagctgtcagcagtgctctagcagcacgtaaatactggagtgggggatcg
gga-mir-17	434.247	2.8517	caaagtgcttacagtgcaggtag	chr1	148023975-148024055	148024023-148024045	agagtaatgtcaaagtgcttacagtgcaggtagtgatatatagaacctactgcagtgaaggcacttgtagcattatgttga
gga-mir-18a	142.143	5.92674	taaggtgcatctagtgcagatag	chr1	148023828-148023908	148023876-148023898	ctttttgtactaaggtgcatctagtgcagatagtgaagtagattagcatctactgccctaagtgctccttctggcataaga
gga-mir-18b	111.107	0.979819	taaggtgcatctagtgcagt	chr4	3995025-3995099	3995070-3995089	gtccttgtgttaaggtgcatctagtgcagttagtgacgtagcgtagaatctactgccctaaatgctccttctggc
gga-mir-19a	211.773	49.7752	tgtgcaaatctatgcaaaactga	chr1	148023685-148023765	148023695-148023717	gcagtcttctgttagttttgcatagttgcactacaggaagaatgtagttgtgcaaatctatgcaaaactgatggtggcctg
gga-mir-19b	703.415	105.595	tgtgcaaatccatgcaaaactg	chr1	148023378-148023456	148023388-148023409	tctctggttagttttgcaggtttgcatccagctgtatgatactctgctgtgcaaatccatgcaaaactgactgtggcag
gga-mir-20b	258.16	6.79915	caaagtgctcatagtgcaggtag	chr4	3994843-3994923	3994891-3994913	ctagcagtatcaaagtgctcatagtgcaggtagcttggcattggacctactgtaatgtgggcacttacagtactgttagat
gga-mir-21	100759	593.258	tagcttatcagactgatgttgac	chr19	7376216-7376296	7376264-7376286	gtgttgccagccgtcgtgacatccccatggctgtaccatcctgtcggatagcttatcagactgatgttgactgttggatct
gga-mir-21*	100759	593.258	tagcttatcagactgatgttgac	chr19	7376254-7376334	7376264-7376286	tcctgtcggatagcttatcagactgatgttgactgttggatctcatggcaacaacagtcggtaggctgtctgacattttgg
gga-mir-22	162573	749.121	aagctgccagttgaagaactgt	chr19	5380355-5380433	5380365-5380386	ggcagcagttcttcagtggcaagctttatgtccttctctagtagctaaagctgccagttgaagaactgttgaatgtagc
gga-mir-23b	120.03	7.9035	atcacattgccagggattaccac	chrZ	41649169-41649249	41649217-41649239	tgtggctgtttgggttcctggcatgatgatttgtgagttaagattaaaatcacattgccagggattaccacatagccatga
gga-mir-24	671.993	16.136	tggctcagttcagcaggaaca	chrZ	41649932-41650008	41649978-41649998	gtcctccggtgcctactgagctgatatcagttctgattttacatactggctcagttcagcaggaacaggagtcgagc
gga-mir-26a	37473.3	66.5419	ttcaagtaatccaggataggct	chr2	4575293-4575371	4575303-4575324	tgtcacctggttcaagtaatccaggataggctgtatccattcctgctggcctattcttggttacttgcactgggaggca
gga-mir-27b	6337.84	96.7107	ttcacagtggctaagttctgc	chrZ	41649416-41649492	41649462-41649482	gtgcagagcttagctgattggtgaacagtgattgtttccctctttgttcacagtggctaagttctgcacctgaagag
gga-mir-29a	433.037	3.72749	tagcaccatttgaaatcggtta	chr1	3434783-3434861	3434830-3434851	tagaggatgactgatttcttttggtgttcagagtcaataatattttctagcaccatttgaaatcggttatagtgattgg
gga-mir-29b-1	37.6267	1.23099	tagcaccatttgaaatcagtgtt	chr1	3433761-3433841	3433809-3433831	tcaggaagctggtttcatatggtggtttagatttaactattcattgtctagcaccatttgaaatcagtgttcttggaggaa
gga-mir-29b-2	37.6267	1.23099	tagcaccatttgaaatcagtgtt	chr26	2699719-2699799	2699729-2699751	tctggaagctggtttcacatggtggcttagattttcccactttgtatctagcaccatttgaaatcagtgttctaggagcaa
gga-mir-29c	432.95	3.72683	tagcaccatttgaaatcggtta	chr26	2698814-2698892	2698824-2698845	cacaggctgaccgatttctcttggtgttcagagtctcagtttctgtctagcaccatttgaaatcggttatgatgtaggg
gga-mir-30a	814.017	6.57004	tgtaaacatcctcgactggaagc	chr3	82629079-82629159	82629089-82629111	agtgagcgactgtaaacatcctcgactggaagctgtgaagcagcagatggggctttcagtcggatgtttgcagctgccaac
gga-mir-30b	1003.69	27.2675	tgtaaacatcctacactcagct	chr2	142757718-142757796	142757765-142757786	ttttagttcctgtaaacatcctacactcagctataacaagtggtagggctggggggtggatgtttacttcaactgactt
gga-mir-30c-1	166.227	4.33558	tgtaaacatcctacactctcagc	chr23	4947361-4947441	4947371-4947393	ctgtagcacgtgtaaacatcctacactctcagctgtgaactcgaggtggctgggagaggattgtttacgccttctgccatg
gga-mir-30c-2	166.273	4.2992	tgtaaacatcctacactctcagc	chr3	82653694-82653774	82653704-82653726	tgacaggtactgtaaacatcctacactctcagctgtggaaactaagaaagctgggagaaggctgtttactctccctgcctt
gga-mir-30d	2396.17	38.5802	tgtaaacatccccgactggaagc	chr2	142761248-142761328	142761296-142761318	agtctgttgctgtaaacatccccgactggaagctgtagcagcttgagctttcagtcagatgtttgctgcacctggctatac
gga-mir-30e	494.003	5.74619	ctttcagtcggatgtttacagc	chr23	4946145-4946223	4946192-4946213	gctgctgtaaacatccttgactggaagctgtgaggtgtcagcgggggctttcagtcggatgtttacagctgcaggctgc
gga-mir-31	7620.96	203.025	aggcaagatgttggcatagctg	chrZ	78512253-78512331	78512300-78512321	gctggaggggaggcaagatgttggcatagctgttaacctaaaaacctgctatgccaacatattgtcatctttcctgtct
gga-mir-32	3.98667	0.217894	caatttagtgtgtgcgatact	chr2	84498496-84498572	84498506-84498526	ggagatattgcacattactaagttgcatgttgtcacggcctcagtgcaatttagtgtgtgcgatactttcacatgag
gga-mir-33-1	109.04	2.25558	gtgcattgtagttgcattgca	chr1	49529870-49529946	49529916-49529936	ggcagctgtagtgcattgtagttgcattgcatgtgctggcagtaactgtgcaatgttcctgcagtgcagtacagagg
gga-mir-34a	193.307	2.63404	tggcagtgtcttagctggttgt	chr21	3263012-3263090	3263059-3263080	agtgtttctttggcagtgtcttagctggttgttgtgagcaatagttaaggaagcaatcagcaagtatactgccctagaa
gga-mir-34c	1.34333	0.261173	aggcagtgtagttagctgattgc	chr24	5539873-5539953	5539883-5539905	cctggttaccaggcagtgtagttagctgattgccaccaggaccaatcactaaccacacagccaggtaaaaaggctggggag
gga-mir-92-1	25610.9	1131.39	tattgcacttgtcccggcctgt	chr1	148023262-148023340	148023272-148023293	ctttctacacaggttgggatcagttgcaatgctgtgcgtttctgtggtattgcacttgtcccggcctgttgaggttggt
gga-mir-99a	1051.8	10.8895	aacccgtagatccgatcttgtg	chr1	99018043-99018121	99018053-99018074	aattggcataaacccgtagatccgatcttgtgttgaaatgcactgcacaagctcgcttctatgggtctgtgtcagtatg
gga-mir-100	9689.98	194.223	aacccgtagatccgaacttgtg	chr24	3335099-3335177	3335109-3335130	tgttgccacaaacccgtagatccgaacttgtggtcatattccacacaagcttgtatctataggtatgtgtctgtctggc
gga-mir-101-1	2611.55	11.5197	gtacagtactgtgataactga	chrZ	27510655-27510731	27510701-27510721	ctatcctttttcggttatcatggtaccggtgctgtatacgtgaaaggtacagtactgtgataactgaagaatggtgg
gga-mir-101-2	2590.45	11.7855	gtacagtactgtgataactga	chr8	28360428-28360504	28360438-28360458	ctgccctggctcagttatcacagtgctgatgctgtctcttgtaaaggtacagtactgtgataactgaaggatggcag
gga-mir-103-1	3354.44	20.1821	agcagcattgtacagggctatga	chr13	4689829-4689909	4689877-4689899	ttgctgccttcggcttctttacagtgctgccttgttgcatatggatcaagcagcattgtacagggctatgaaggcactgag
gga-mir-103-2	3354.99	20.2268	agcagcattgtacagggctatga	chr4	89095068-89095148	89095078-89095100	tctgtgctttcagcttctttacagtgctgccttgttgcgttcatgtcaagcagcattgtacagggctatgaaagaacagag
gga-mir-106	269.427	4.82462	aaaagtgcttacagtgcaggtag	chr4	3995148-3995228	3995196-3995218	tgagttgtgcaaaagtgcttacagtgcaggtagagctcagcacctactgcagtataagcacttctggcatgaccgtggcga
gga-mir-107	500.777	11.6387	agcagcattgtacagggctatc	chr6	19401516-19401594	19401526-19401547	ctttgctttcagcttctttacagtgttgccttgtggcatggagttcaagcagcattgtacagggctatcaaagcatgga
gga-mir-125b-2	5005.67	146.003	tccctgagaccctaacttgtga	chr1	99051085-99051163	99051095-99051116	cttttcctagtccctgagaccctaacttgtgaggttttgtagcaacaatcacaagtcaggctcttgggacctaggcgga
gga-mir-126	91.8167	1.8772	cattattacttttggtacgcg	chr17	8233317-8233393	8233363-8233383	ggtgacggcccattattacttttggtacgcgctgtgacacttcaaactcgtaccgtgagtaataatgcgctgtggtc
gga-mir-128-1	871.883	26.3155	tcacagtgaaccggtctcttt	chr7	30766326-30766402	30766372-30766392	gctgttgaattcggggccgtaacactgtctgagaggtttatatttctcacagtgaaccggtctctttttcagctgct
gga-mir-128-2	869.07	25.9992	tcacagtgaaccggtctcttt	chr2	45670118-45670194	45670164-45670184	agctggaaggggggccgttacactgtaagagagtgagtagcaggtctcacagtgaaccggtctcttttcctgctgtg
gga-mir-130a	880.42	9.32032	cagtgcaatattaaaagggc	chr15	407970-408044	407980-407999	tgtccagagccctttttctgttgtactactggcaattatgatgagcagtgcaatattaaaagggcattggctggc
gga-mir-130b	1084.26	22.807	cagtgcaataatgaaagggcgt	chr15	399145-399223	399155-399176	gggctgcccctctttccctgttgcactactgtcacggtcgcagcgagcagtgcaataatgaaagggcgtcagtgcgccg
gga-mir-130c	812.903	12.0945	cagtgcaatgttaaaagggcat	chr19	7202983-7203061	7202993-7203014	tgtccagcgccctttttatgttgtactactagtgatcatacacaaagcagtgcaatgttaaaagggcattggccagcag
gga-mir-133a-1	48.2467	1.79119	tttggtccccttcaaccagctgt	chr2	102812737-102812817	102812747-102812769	tgctttgctaaagctggtaaaatggaaccaaatcacctcttcaatggatttggtccccttcaaccagctgtagctatgcat
gga-mir-133a-2	48.2467	1.79119	tttggtccccttcaaccagctgt	chr20	8326974-8327054	8327022-8327044	tgctttgctaaagctggtaaaatggaaccaaatcaactgttcaatggatttggtccccttcaaccagctgtagctgtgcat
gga-mir-133c	4.30333	0.413374	tttggtccccttcaaccagctg	chr23	4357164-4357242	4357211-4357232	tgccttcctggggctggtaaaaaggaaccagatcaactacaactggatttggtccccttcaaccagctgcagtggggca
gga-mir-135a-1	11.95	1.75929	tatggctttttattcctatgtga	chr12	2999000-2999080	2999048-2999070	cactgtcctgtatggctttttattcctatgtgattatacatcccgcttcatatagggattgaagccgtgcaaggcgctggg
gga-mir-135a-2	11.95	1.75929	tatggctttttattcctatgtga	chr1	46334597-46334677	46334607-46334629	tctagtgttttatggctttttattcctatgtgatagtaataaagtctcatgtagggatggaagccatgaaatacattgtga
gga-mir-135a-3	11.95	1.75929	tatggctttttattcctatgtga	chr26	2124013-2124093	2124061-2124083	tgctgtggtctatggctttttattcctatgtgattgcttttcctaactcatgtagggcgaaaagccatgggctactcaggg
gga-mir-138-1	575.053	10.7588	agctggtgttgtgaatcaggccg	chr2	40874175-40874255	40874223-40874245	gccgtgcagcagctggtgttgtgaatcaggccgtcaccagtcggagaacggctacttcacaacaccagggtggcactgcac
gga-mir-138-2	574.967	10.8021	agctggtgttgtgaatcaggccg	chr11	2104529-2104609	2104577-2104599	ttgttgctgcagctggtgttgtgaatcaggccgacggcaagcgcttcctactatccggctatttcactacaccagggttgc
gga-mir-140	23786.5	426.672	accacagggtagaaccacggac	chr11	19310314-19310392	19310361-19310382	gtcctgccagtggttttaccctatggtaggttacgtcatgctgttctaccacagggtagaaccacggacgggatgccgg
gga-mir-144	1.01		ggatatcatcatatactgtaagt	chr19	5863189-5863269	5863237-5863259	gccctgggctggatatcatcatatactgtaagttcactatgagacactacagtatagatgatgtactcccctgggctgcac
gga-mir-146a	5.96667	0.410054	tgagaactgaattccatgggttg	chr13	7795780-7795860	7795828-7795850	tcctcagctttgagaactgaattccatgggttgtaattgaatcctttgtcagacccatggggctcagttcttcagcttgga
gga-mir-146b	105.767	2.73794	tgagaactgaattccataggcgt	chr6	23143394-23143474	23143404-23143426	tgcttggctttgagaactgaattccataggcgttaaagcatccaaaaatgccctatggattcagttctgcagttgggcagc
gga-mir-146c	17362.2	489.406	tgagaactgaattccatggactg	chr4	89315847-89315927	89315895-89315917	ttcccagctctgagaactgaattccatggactggtttcaattccatgcgttcagtccatggtattcagttctctagcttgg
gga-mir-148a	79309.6	1577.47	tcagtgcactacagaactttgt	chr2	32178247-32178325	32178257-32178278	tcctgaagcaaagttctgtgacactcagactctggttacgatagcagtcagtgcactacagaactttgtctccgggggc
gga-mir-153	17.1333	0.289386	ttgcatagtcacaaaagtgatc	chr2	8846568-8846646	8846578-8846599	ttgccagtgtcatttttgtgatgttgcagctagtaatatgagcccagttgcatagtcacaaaagtgatcattggaaact
gga-mir-181a-1	40749.2	800.65	aacattcaacgctgtcggtgagt	chr8	2005178-2005258	2005188-2005210	tgcttcagtgaacattcaacgctgtcggtgagtttggaatttaagtgaaaaccatcgaccgttgattgtaccctccagcta
gga-mir-181a-2	40749.2	800.65	aacattcaacgctgtcggtgagt	chr17	9982145-9982225	9982155-9982177	agcttcagtgaacattcaacgctgtcggtgagtttgagaactaagaaaaaccatcgaccgttgactgtaccttgaggttta
gga-mir-181b-1	4940.65	131.091	aacattcattgctgtcggtgggt	chr8	2005362-2005442	2005372-2005394	ggtcacaatcaacattcattgctgtcggtgggtttaactatgtggacaagctcactgaacaatgaatgcaactgtggcccc
gga-mir-181b-2	4940.65	131.091	aacattcattgctgtcggtgggt	chr17	9983777-9983857	9983787-9983809	ggctgcaatcaacattcattgctgtcggtgggttttcattgctatcaactcactgatcaatgaatgcaaactgcggaccag
gga-mir-183	17.9867	1.33167	tatggcactggtagaattcact	chr1	844377-844455	844424-844445	ctgttctgtgtatggcactggtagaattcactgtgcaaccccgcggtcagtgaattaccatagggccataaacagagca
gga-mir-184	3.12667	0.396246	tggacggagaactgataagggt	chr10	19996775-19996853	19996822-19996843	ctcacccccttatcacttttccagcccagcttcttcgctctgactgttggacggagaactgataagggtgtgcgggtgg
gga-mir-187	1.24	0.19	tcgtgtcttgtgttgcagcca	chr2	83889621-83889697	83889667-83889687	tgagacctccggctacaacacaggacatgggagcttttctgaaccctcgtgtcttgtgttgcagccagaggggcaca
gga-mir-190a	22.2533	0.678438	tgatatgtttgatatattaggtt	chr10	4206001-4206081	4206049-4206071	ggactctgtgtgatatgtttgatatattaggttgttatttaatccaactatatatcaaacatattcctacagtgtcctgcc
gga-mir-193b	134.493	5.99202	aactggcccacaaagtcccgct	chr14	764299-764377	764346-764367	gttccagagtcggggttttgggggcgagatgagcttatgttttatccaactggcccacaaagtcccgcttttggtggtc
gga-mir-194	5.8	0.323574	tgtaacagcaactccatgtggac	chr3	18822856-18822936	18822866-18822888	tgctctcatatgtaacagcaactccatgtggactacactgacttccagtggagatgctgttacttttgatagcggctcaaa
gga-mir-196-1	887.277	24.3145	taggtagtttcatgttgttggg	chr27	3775049-3775127	3775059-3775080	ctctgtgaattaggtagtttcatgttgttgggctttaaattttaaacacaagaacatcaaactacctgatttactccag
gga-mir-196-2	889.517	24.7185	taggtagtttcatgttgttggg	chr2	32707484-32707562	32707531-32707552	ctctgtggtttaggtagtttcatgttgttggggctccacctttctctctacagcacgaaactgccttaattacttcagt
gga-mir-199-1	14748.4	432.223	acagtagtctgcacattggtt	chr17	5571586-5571662	5571632-5571652	ccgtctgcccagtgttcagactacctgttcaggactacgagattgtacagtagtctgcacattggttaggctgtgct
gga-mir-199-2	14748.4	432.223	acagtagtctgcacattggtt	chr8	4652485-4652561	4652531-4652551	ccgtcgccccagtgttcagactacctgttcaggacaatgctgttgtacagtagtctgcacattggttagactgggca
gga-mir-203a	0.86		gtgaaatgtttaggaccacttg	chr5	50769291-50769369	50769338-50769359	ccttggtgcagtggttcttaacagttcaacagttctctatcataattgtgaaatgtttaggaccacttgaccagcgagg
gga-mir-204-1	30.7167	1.02131	ttccctttgtcatcctatgcct	chrZ	35181164-35181242	35181211-35181232	acccgtggacttccctttgtcatcctatgcctgagaatatatgaagggggctgggaaggcaaagggacgttcaactgtc
gga-mir-204-2	30.7167	1.02131	ttccctttgtcatcctatgcct	chr10	5628593-5628671	5628603-5628624	acctgtgggcttccctttgtcatcctatgcctggagatcacagtgaggcagggacagcaaagggatgctcagctgtcgt
gga-mir-205a	1.70333	0.405887	tccttcattccaccggagtctg	chr26	3076081-3076159	3076091-3076112	ggttctgttgtccttcattccaccggagtctgtctcgtacctaaccagatttcagtggagtgaagcacaagagacatgg
gga-mir-205b	0.755	0.105	cccttcattccaccggaatctg	chr1	1273696-1273774	1273743-1273764	cttcctgatgcccttcattccaccggaatctgtcagtgcagaaaccagatttcagtgaaatgaagcccatcagagaggc
gga-mir-211	30.7167	1.02131	ttccctttgtcatcctatgcct	chr28	2246984-2247062	2246994-2247015	tcctgtgagcttccctttgtcatcctatgcctgagcgatgcctggaggctgggacggtgaagggaggcccacgggctgc
gga-mir-214	899.287	11.8858	acagcaggcacagacaggcagt	chr8	4658336-4658414	4658383-4658404	tgtgtctgcctgtctacacttgctgtgcagaacatcctctcacctgtacagcaggcacagacaggcagtcacatgacaa
gga-mir-215	153.703	3.04244	atgacctatgaattgacagact	chr3	18823174-18823252	18823184-18823205	gtccaggaaaatgacctatgaattgacagactgctttcaaaatgtgcctgtcatttctataggccaatattctgtgcac
gga-mir-218-1	13.0133	0.725909	ttgtgcttgatctaaccatgtg	chr4	75581220-75581298	75581267-75581288	agattttctgttgtgcttgatctaaccatgtggttgtgaggtatgagtaaaacatggttctgtcaagcaccatggaacg
gga-mir-218-2	13.0133	0.725909	ttgtgcttgatctaaccatgtg	chr13	4563944-4564022	4563954-4563975	gggttttcctttgtgcttgatctaaccatgtggtagaacaatacaaattgaacatggttctgtcaagcaccatggaagg
gga-mir-219b	2197.39	85.2229	cacaagaattgcgtttggacaa	chr17	5485250-5485328	5485260-5485281	ctgctacagatgtccagacacaattcttggttcgtacggctccagcgcacaagaattgcgtttggacaatcaggagcag
gga-mir-221	2109.55	31.0676	agctacattgtctgctgggtttc	chr1	110650549-110650629	110650597-110650619	gggcatgaacctggcatacaatgtagatttctgtgtttgttaagcaacagctacattgtctgctgggtttccagctgcctg
gga-mir-222a	967.127	8.56991	agctacatctggctactgggtct	chr1	110650038-110650118	110650086-110650108	cccatcaatcgctcagtagtcagtgtagattctgtctttacaatcagcagctacatctggctactgggtctctgatgacat
gga-mir-301a	772.55	31.6001	cagtgcaataatattgtcaaagc	chr15	406747-406827	406757-406779	ggtatcgctggctctgacaatgttgcactactgtctgcacaaataaagcagtgcaataatattgtcaaagcatttggttcc
gga-mir-301b	1316.08	54.3363	cagtgcaatagtattgtcaaagc	chr19	7202696-7202776	7202706-7202728	tgctaacgaatgctctgactttattgcactactgtacttcacagctagcagtgcaatagtattgtcaaagcatctgaaagc
gga-mir-365-1	226.66	6.29525	taatgcccctaaaaatccttat	chr14	769120-769198	769167-769188	gaaaatgagggacttttgggggcagatgtgtttccattacactatcataatgcccctaaaaatccttattgctcttgca
gga-mir-365-2	226.66	6.29525	taatgcccctaaaaatccttat	chr18	6504862-6504940	6504909-6504930	aaaaatgagggactttcaggggcagctgtgttttactaacccagtcataatgcccctaaaaatccttattgttcttgca
gga-mir-383	7.42667	0.811508	agatcagaaggtgattgtggct	chr4	64399448-64399526	64399458-64399479	cctgctcctcagatcagaaggtgattgtggctttgggtaaatattgagcagccacagcactgcctggtcagaaagagca
gga-mir-449b	1.24	0.19	aggcagtgtgctgttagcggctg	chrZ	16703107-16703187	16703155-16703177	tgtggctggaaggcagtgtgctgttagcggctgctgtgctgaatggagcagtcactaccacactgccacctgctgcaggga
gga-mir-454	574.457	32.0225	tagtgcaatattgcttatagggt	chr15	400281-400361	400291-400313	aaggatgagaccctatcaatattgcctctgcttttgtgctcagggtagtagtgcaatattgcttatagggtcttttctttt
gga-mir-455	1406.85	15.1065	tatgtgcccttggactacatcg	chr17	5239496-5239574	5239506-5239527	ggtgtgagggtatgtgcccttggactacatcgtggaagccagcaccatgcagtccatgggcatatacacttgcctcaag
gga-mir-456	130.873	5.2584	caggctggttagatggttgtc	chr3	31514587-31514663	31514597-31514617	gtgtgagcaggcatcttctcagcctacatgtggattcctaaatctgcaggctggttagatggttgtcatgcattcat
gga-mir-458a	738.863	27.6761	atagctctttgaatggtactgc	chr13	8233330-8233408	8233340-8233361	gtgcagatggcagcgccattttcagagctataaacagcgtcattgtcatagctctttgaatggtactgccatatgtact
gga-mir-460a	32.6833	0.899673	cctgcattgtacacactgtgt	chr2	3692584-3692660	3692594-3692614	ctatatagcacctgcattgtacacactgtgtgtgttaactggaaatgcacagcgcatacaatgtggattctgtagaa
gga-mir-460b	32.99	1.44143	tcctcattgtacatgctgtgt	chr4	2714092-2714168	2714102-2714122	ctctacgttgtcctcattgtacatgctgtgtgtatttgccacgtacacagcgcatgcaatgtggacataatggagct
gga-mir-489	1.15		tgacatcatatgtacggctgct	chr2	23147300-23147378	23147310-23147331	ggcttggtggtcgtatgtatgacgtcatttacttggacttttaggagtgacatcatatgtacggctgctaaactgctgc
gga-mir-499	1.96667	0.27552	ttaagacttgtagtgatgttt	chr20	2734862-2734938	2734908-2734928	ggagcggcagttaagacttgtagtgatgtttagataatgtattacatgaacatcactttaagtctgtgctacttctc
gga-mir-551	3.79	0.537029	gcgacccatacttggtttcag	chr9	20500021-20500097	20500031-20500051	gctccagaaatcaagggtgggtaagaccttgtaggataactggcaggcgacccatacttggtttcaggggctgtgtg
gga-mir-1306	4.82667	0.317508	tggacgttggctctggtggtga	chr15	1294130-1294208	1294177-1294198	acagcctccaccacctcccctgcaaacgtccagtgacgcagaggtaatggacgttggctctggtggtgatggacagtca
gga-mir-1329	2.95333	0.963887	acagtgatcacgttacgatggat	chr3	97355540-97355620	97355550-97355572	ttgtagagatacagtgatcacgttacgatggatttctcaagtaacaacctcgtagcttgatcacgatatccctatgacttg
gga-mir-1416	52.7667	4.01975	tccttaactcatgccgctgtg	chrZ	34922637-34922713	34922647-34922667	tgatactttttccttaactcatgccgctgtgcctttatattttatttcacaattgtatgagttgagtacagagtatc
gga-mir-1451	43.34	1.28555	tcgcacaggagcaagttaccgc	chr3	76267747-76267825	76267757-76267778	agctgctgcctcgcacaggagcaagttaccgcgttcagctcgcctgccgtaactcgctgctgtgagaggcagcggctcc
gga-mir-1452	1.545	0.535	ttgagataagacagaggatatt	chrZ	66442096-66442174	66442106-66442127	agggactgtcttgagataagacagaggatattaagcctgaaataaaaataatatccttctttcttgtcttttagtctca
gga-mir-1456	126.257	6.87415	aaaggacggaggcggcccgcgc	chrZ	44897368-44897446	44897415-44897436	ccgaacagggaaaggacggaggcggcccgcgcggggtcgttcagtcggggtcgtcgccgtcccttccccgttcgacccg
gga-mir-1456*	126.257	6.87415	aaaggacggaggcggcccgcgc	chrZ	44897405-44897483	44897415-44897436	gccctgtggggttgcctcgagtcagatggagcctgggccgaacagggaaaggacggaggcggcccgcgcggggtcgttc
gga-mir-1467-1	12.14	0.230723	tctcagctacatcggtgtaaatc	chr2	136001006-136001086	136001054-136001076	caggttgttttctcagctacatcggtgtaaatccagggcaattctactgaggttcacaccagagtaactgggatcagaatc
gga-mir-1559	613.437	15.9749	ttcgatgcttgtatgctactcc	chr7	1341236-1341314	1341283-1341304	ctagactcctttcgatgcttgtatgctactcccaagaatgctaacaggagttacatgtatgcatcgagcagagactata
gga-mir-1560	8.78333	1.22956	gcggcgcgagcagagaggcgctg	chr11	18874330-18874410	18874378-18874400	cgtgggggtggcggcgcgagcagagaggcgctgccgtgtccaaagcagcatctctggacgcgctcgttccttctgcgtggc
gga-mir-1597	1.40667	0.242647	tgaggagctctgcaagcatgc	chr2	104089457-104089533	104089467-104089487	gttttattacatgtttacagggctcttcattgtggtctcagcaatatgaggagctctgcaagcatgcaataaaaact
gga-mir-1635	1.44	0.01	tgcccaggctgtgctgtgctct	chr21	1725960-1726038	1726007-1726028	agaaccccagtgcccaggctgtgctgtgctctgggggcacgctcagctcttcccctggcacacagcctgggagcaggga
gga-mir-1636	2.26333	0.303388	tgccccgtcactcctgataccg	chr15	4735881-4735959	4735891-4735912	atccatctgctgccccgtcactcctgataccgctgtgctggtaaggtgcaggtgatggcggggctgccggtgtgccatg
gga-mir-1651	1.29333	0.263586	ttgcttttgttggcctctgct	chr1	539159-539235	539205-539225	gggggtggaagctaagactgataaaagcaagcaaattatttacagtttgcttttgttggcctctgctgccgggtcct
gga-mir-1653	2.39667	0.307481	ttgtatgcccagcactggtcctg	chr9	14383857-14383937	14383905-14383927	ctgttcccatttgtatgcccagcactggtcctggtgtctgctatggtttccacaggagctgtgctgcatgcaggtgtggat
gga-mir-1655	0.72		tcagctggtcttgggtaaatgc	chr8	7519313-7519391	7519323-7519344	caacactgtgtcagctggtcttgggtaaatgctattgttcctgcagtatttacccatggtgggctgatacagtgctgga
gga-mir-1662	1.08	0.22	ttgacatcatcatacttgggat	chr2	1839178-1839256	1839188-1839209	ctctatgggtttgacatcatcatacttgggatgtatgacacaaagtcccaagcaggctgatgtcaggcccaagatggct
gga-mir-1663	7.04333	0.36094	tggcatccagaacagcggtac	chr5	15821539-15821615	15821585-15821605	cagtgttgggtaccactgtcctgggtgcctggcagagctcgtgcactggcatccagaacagcggtacccaaggttgc
gga-mir-1677	0.91		ttgacttcagtaggagcaggatt	chr3	74231856-74231936	74231904-74231926	tgcttagggtctgatcctgcaccgctgaagtcaatggaagttttgtcattgacttcagtaggagcaggatttgaacctcat
gga-mir-1684a	54.14	3.38618	aagtatgaggaaatggagatct	chr4	89658921-89658999	89658931-89658952	gaaaggagagctctgcttcctcatacatactcatcttttctatggataagtatgaggaaatggagatctccttccattc
gga-mir-1698-1	0.896667	0.0800694	cgaggctgcggcaatccctgcgc	chr19	640948-641028	640958-640980	ctccggccgccggctgcagggatgctcctgccctccgccgagcactggcgaggctgcggcaatccctgcgccggcgcccgg
gga-mir-1717	0.72		actctctaacctgacagaaaact	chr3	33864000-33864080	33864010-33864032	ggcccggttaactctctaacctgacagaaaactatctacttttctaggttagtttcctgtctgctcagggagttaccttgg
gga-mir-1720	1.3		aagcaacgagaggtcggtctga	chr10	13134576-13134654	13134586-13134607	tccacttctgatcacctcggacgttgctttggtgacaacccggagcaaagcaacgagaggtcggtctgaaacaccactg
gga-mir-1724	1.17		tgctgagcgttggctgcgctgc	chr23	2768536-2768614	2768546-2768567	caccgcggggtgctgagcgttggctgcgctgcgtccccaacagcaacccggctccgctcaggtcctgccttgcgccgcg
gga-mir-1728	1.07667	0.114649	aggcttctgtagatcagccagc	chr4	10981363-10981441	10981373-10981394	ctggttgatccattggaagactgagcttgagggtgaaagaggtaaacaggcttctgtagatcagccagctgacctgatt
gga-mir-1729	40.43	1.12878	ctactcggtgagtaaggatagc	chr15	762733-762811	762780-762801	tcctgcatcccttactcacatgagtagtcgtatctatttcagtgggactactcggtgagtaaggatagcaggattggga
gga-mir-1729*	40.43	1.12878	ctactcggtgagtaaggatagc	chr15	762770-762848	762780-762801	ttcagtgggactactcggtgagtaaggatagcaggattgggaccactacctgtaactctgaagtggaccttctgtagga
gga-mir-1731	2.13	0.371663	acttgactgcaggcactgctgct	chr12	10660978-10661058	10661026-10661048	gaagccgggtacttgactgcaggcactgctgctctgttccagattggcagttccttggtcttgtccttgtctccagttcct
gga-mir-1732-1	1.02	0.16	caccgtgctgctgtcgggctgcc	chr2	32706265-32706345	32706313-32706335	tgcctgtgcgcaccgtgctgctgtcgggctgccctgttctgtgtacataccggcggtgtatttacagtgcgtgcgtgcctc
gga-mir-1732-1*	1.18		caccgtgctgctgtcgggctgcc	chr2	32706303-32706383	32706313-32706335	agatgtgtacaccgcagtccgacagcagcgctcgcgtctgcctgtgcgcaccgtgctgctgtcgggctgccctgttctgtg
gga-mir-1736	3.75667	0.422466	agcaccttcggaactgtcctca	chr1	139198645-139198723	139198655-139198676	tgagggcaattcctgataggtgctgagcaccatctagctgcaaagtcagcaccttcggaactgtcctcaaccttgtctg
gga-mir-1747	5.01	0.68352	tgcacttgaatggagttctgggt	chr2	61829371-61829451	61829419-61829441	cagggtgctgtgcacttgaatggagttctgggtgttctcatggatcctgaatcccttcaagtggacaaaacgttgggcatt
gga-mir-1754	1.3		tcgtgctggagctgttctggc	chr9	23541424-23541500	23541470-23541490	caggtgctgctcgtgctggagctgttctggctgggtcactgtgctgtacccagggcagctcacagcacgggggggaa
gga-mir-1756a	3.20333	0.93848	tccagtgattcacaccagctgt	chrZ	62791847-62791925	62791857-62791878	atctcagctggtgtaagtcagcagagctccactgacattattagtgctccagtgattcacaccagctgtgaatctggtc
gga-mir-1769	0.92		agtgtgaaatctgcctgaaagtc	chr15	2239907-2239987	2239955-2239977	gtggtgtggccttcaggcttttctcacacctgttgagctctgcagtcaagtgtgaaatctgcctgaaagtcattccaacat
gga-mir-1779	1.44		agacgtggactggaacacctgag	chrZ	32310353-32310433	32310363-32310385	tgcctcagctgctccagctcacagcttggtggtttaaattaatactccagacgtggactggaacacctgaggtacaggcac
gga-mir-1781	2.66333	0.35732	tttaaatcatgcagctgttga	chr14	3325517-3325593	3325527-3325547	gcgtgtttaacagctgagtgatttaaagcaatcaaattcctttggctttaaatcatgcagctgttgaacaagctctt
gga-mir-1786	8.55667	0.91683	attcttttctgctgtgttact	chr14	7768605-7768681	7768651-7768671	tctaattccttaacacaacaggaaacaaattcagcattaaaatatgattcttttctgctgtgttactgaattaaaag
gga-mir-1801	2.56667	0.819132	cccggcatgctgcactgtcctg	chr8	3820835-3820913	3820882-3820903	gactatgggtcccggcatgctgcactgtcctgtagaggctgcgccggcagtgcggcatgctgggggctgtagtgtcagc
gga-mir-2131	19.1833	1.50167	ctgttactgttcttctgatgg	chrZ	70743818-70743894	70743828-70743848	ccatgcagaagtgcacggaaacagctgtttgctatcgaaaagttggctgttactgttcttctgatggaggctgctgg
gga-mir-2954	1690.89	14.7615	catccccattccactcctagca	chrZ	70733032-70733110	70733079-70733100	ttggagcagtgctgagagggcttggggagaggattgtagtggagctccatccccattccactcctagcagctctctggc
gga-mir-3523	135.29	4.08973	ccgcgcagtgcctcgtcctcg	chr13	9054516-9054592	9054526-9054546	tgtgcgctggagtgcgaggcgctgcgggggctgctgcaggagcgcgccgcgcagtgcctcgtcctcgactgccgctc
gga-mir-3524a	1.84		cagaatcgcagaatggctgagg	chr1	105832034-105832112	105832044-105832065	ctaccaacccggaccattctatgattctctgattctaaaagttatcacagaatcgcagaatggctgaggctgaaagaga
gga-mir-3529	16.75	1.31367	aggcagactgtgacttgttgt	chr10	13134728-13134804	13134738-13134758	gtgcgccctaaggcagactgtgacttgttgtggtgggatgagccatacaacaacaaaatcactagtcttccagaggg
gga-mir-3607	5.94	0.133167	ctgtaaacgctttctgatg	chrZ	61237865-61237937	61237875-61237893	tggtacatatgatgagctttgcagtatgagtagaaacattgatgctgtaaacgctttctgatgtgccattatg
gga-mir-6542	19.53	0.347707	acgggacagtgctgaagactac	chr3	4430953-4431031	4431000-4431021	ggcgccagtgtctgccagcatcagccccagtgccgtcaccagtgccaacgggacagtgctgaagactactggagccagt
gga-mir-6544	6.98333	0.624936	tcagaaaaggatatgaattgtc	chr5	24455295-24455373	24455342-24455363	cttgtaagattcagaaaaggatatgaattgtcctttcagtggtgacaagttgtatttcttttctgacagtgcgtcagcg
gga-mir-6548	2.73		aacaacagctgcgtgccatgcc	chr14	7328417-7328495	7328464-7328485	gccagcgatgaacaacagctgcgtgccatgcctgtaaatccataccagcagaggtgccccgctgttgctgtcaccactg
gga-mir-6553	2.80333	1.05619	aaacactaccctgagctgctcc	chr1	76900691-76900769	76900701-76900722	gagcgtgccaggagcagccctgtgatagctgtttgctgctaacctgcaaacactaccctgagctgctcctggctccatc
gga-mir-6557	0.86		cgcgccgattgtctcctccgggc	chr2	61266492-61266572	61266540-61266562	cccgcgccgtgcccggaggagcccggcgctgcctttctacgcggccgccgcgccgattgtctcctccgggcacggggatgt
gga-mir-6561	3.48333	0.426198	tctttccaggcaggagctccct	chr8	11216331-11216409	11216341-11216362	tctgctggactctttccaggcaggagctccctgccttttttttgcatcagggagcccagaactggaaacagtagcccag
gga-mir-6570	1.69		aggacccactggatctgcatctt	chr1	185065716-185065796	185065726-185065748	gtttggattaaggacccactggatctgcatcttccaaacttgggagaggagagcctgtgggccagaaatcccaccagcact
gga-mir-6582	1.865	0.285	tcactctgggtgtttctcttgc	chr3	57474225-57474303	57474272-57474293	ttgcatcctgttagagagacactcatagagagtcttttcacagtaactcactctgggtgtttctcttgcagaaaactga
gga-mir-6586	6.36667	0.245922	tgctgccagatagaagttcacct	chr4	69449253-69449333	69449301-69449323	tctaaccagttgctgccagatagaagttcaccttttcctatagcttgggtggcttccatatggtatggagctggtttttga
gga-mir-6606	1.95333	0.321265	gaggagcgggaggagcggga	chr1	76447782-76447856	76447827-76447846	cccagcccgggaggagcgggaggagcgggaggagcgactctttttggcctttgcttcccggccggtggagggctc
gga-mir-6615	3.62333	0.343624	ttggggacaccatcagaacagcc	chr28	1760738-1760818	1760786-1760808	acactggggcttggggacaccatcagaacagccacagctgtgctggattctgtggcactgatgtgttctccacaggtcctc
gga-mir-6631	0.79		gaagagaatgctgtggttctgc	chr3	12516672-12516750	12516682-12516703	gagctggtgggaagagaatgctgtggttctgctgaggacctgtgggccccacagctctctctcctctttagctttctgc
gga-mir-6648-1	15.34	0.950438	tccggcattctgaacgctcct	chr15	6705944-6706020	6705990-6706010	ggctacgggggtaaaggagcgttcagaatgccggtggcagctgccctccggcattctgaacgctcctttacgcaggg
gga-mir-6665	3.02667	0.505184	tgcctgaaggattttgatgccc	chr8	5229619-5229697	5229666-5229687	tctgcaaagctgcctgaaggattttgatgccctgaaatgaagggaaagaaagggctgtctgagtcctccaggccgggtt
gga-mir-6694	3.78333	0.448008	ttaagagtagggattctgttcc	chr6	32650898-32650976	32650908-32650929	ggaaacagaaacctcattcattaacaatgacattatttcacctctggttaagagtagggattctgttcccccctgatgg
gga-mir-6698	1.07667	0.114649	ttaggagagagtgagaagtaagt	chr2	68054407-68054487	68054455-68054477	aattccacattcttctcagtatcttcctctgacctggtctcaaagtggttaggagagagtgagaagtaagttggagttgcc
gga-mir-6701	0.96	0.05	attattttacagacagatcgc	chr2	97511165-97511241	97511175-97511195	gagtgaagtgatctgcctgcaaagtaccccgggaaacaaaaacaggattattttacagacagatcgctttcctcagc
gga-mir-7441	0.78		catgttgggatcctcttctgca	chr17	2569199-2569277	2569246-2569267	agggcactgaggagggtttgtaacatggggagaaggtgaaggtgactcatgttgggatcctcttctgcaatctggactc
novelMiR_1	1.43667	0.147234	gacctcgtggcgcaacgg	chr1	46660851-46660921	46660894-46660911	attgtaggtgagttgtaaggttctgtctgcggcttcgcagtaggacctcgtggcgcaacggtagcgcgtct
novelMiR_2	6.935	0.305	atgctgccttccttctgagaaca	chr1	50729585-50729665	50729595-50729617	gagtcattccatgctgccttccttctgagaacaacacttcctagggacagtcagggagagagcatgggcagttttagcaca
novelMiR_3	5.10667	0.733901	atttcagctaagctattggact	chr1	58263271-58263349	58263318-58263339	ctttagtacaaagtccagcagcttagcttgaatagtcgtctctgacaatttcagctaagctattggactttgcatcaaa
novelMiR_4	2.67667	0.456411	ttatgcttctgaatgcctttgg	chr1	66061712-66061790	66061759-66061780	ggatctccaaaggcagtcaggagcctaattcctttctagaatgagatttatgcttctgaatgcctttgggaatccaaag
novelMiR_6_1	0.905	0.245	caacccaaactgttctgtgatt	chr1	76753828-76753906	76753875-76753896	tgcctacagcaggggggttggaactaaatgatcttagaggtcccttccaacccaaactgttctgtgattctatgattct
novelMiR_6_2	1.05	0.39	caacccaaactgttctgtgatt	chr4	83374413-83374491	83374460-83374481	cagtccatagtggggggttgggactgggtggaccataaggtcccttccaacccaaactgttctgtgattggagggcaag
novelMiR_6_3	0.905	0.245	caacccaaactgttctgtgatt	chr5	52101459-52101537	52101506-52101527	cagcccacagcacagggttggagctcaatgatctttaagttcccttccaacccaaactgttctgtgattctgtcattct
novelMiR_6_4	1.05	0.39	caacccaaactgttctgtgatt	chr1	103988650-103988728	103988660-103988681	ccctgcccacggcagtggttggggctgggtggactttgactcccttccaacccaaactgttctgtgattgtaggatcac
novelMiR_6_5	0.905	0.245	caacccaaactgttctgtgatt	chr2	78847954-78848032	78847964-78847985	ctgcccatggcacggggttggagctgggagggctttgaggtcccttccaacccaaactgttctgtgattccacgattca
novelMiR_6_6	1.05	0.39	caacccaaactgttctgtgatt	chr2	149374578-149374656	149374625-149374646	aggtctgttccaacccaaactgttctgtgattgtcttgtggtgaaatcacagaatctcaggggttagaagggacctcaa
novelMiR_6_7	0.905	0.245	caacccaaactgttctgtgatt	chr3	65762038-65762116	65762048-65762069	cctgcccacatcagggtttggggctgggtgggctttaaggtcccatccaacccaaactgttctgtgattctatgattct
novelMiR_6_8	0.986667	0.163333	caacccaaactgttctgtgatt	chr3	107129851-107129929	107129861-107129882	atatatatagcagggggttggaactaggtgatcttaaaggtcccttccaacccaaactgttctgtgattctatgattct
novelMiR_7	32.0967	0.328955	gtagtcgtggccgagtggttaag	chr1	79327565-79327645	79327613-79327635	ttgtcttccttgttcctcggggcagagagtacacacccataatgtgcagtagtcgtggccgagtggttaaggcgatggact
novelMiR_8_1	32.62	0.601692	ctgtcacgcgggagaccggggt	chr1	84159528-84159606	84159575-84159596	tgcgcgtgcacccagctcctcgttagtatagtggtgagtatccccgcctgtcacgcgggagaccggggttcgattcccc
novelMiR_8_2	32.62	0.601692	ctgtcacgcgggagaccggggt	chr15	4536467-4536545	4536514-4536535	aactcgaaagcacctgtcctcgttagtatagtggtgagtatccccgcctgtcacgcgggagaccggggttcgattcccc
novelMiR_12_1	1441.18	45.4649	ggaataccgggtgctgtaggctt	chr1	132055527-132055607	132055575-132055597	agctaagcagggtcgggcctggttagtacttggatgggagacctcctgggaataccgggtgctgtaggctttattttttta
novelMiR_12_2	1334.73	44.9212	ggaataccgggtgctgtaggctt	chr6	8612884-8612964	8612894-8612916	agacctcctgggaataccgggtgctgtaggcttgcccagagaggtggtggagtcaccgagcctggtggtgttcaaagagca
novelMiR_12_3	1440.68	46.3791	ggaataccgggtgctgtaggctt	chr9	3369768-3369848	3369816-3369838	agctaagcagggtcgggcctggttagtacttggatgggagacctcctgggaataccgggtgctgtaggcttttgctgtatt
novelMiR_12_4	1440.68	46.3791	ggaataccgggtgctgtaggctt	chr9	942130-942210	942140-942162	gctaagcaggggtcgggcctggttagtacttggatgggagacctcctgggaataccgggtgctgtaggcttttgctcccac
novelMiR_13	70.0767	4.62596	cgctagctgctctgcactgact	chr1	133682279-133682357	133682326-133682347	acatggggaggttagtgcgcggtaagctagggtgtgagctgacagcacgctagctgctctgcactgactgcccctgtgg
novelMiR_14	2.93667	0.463477	cagctgtgatgagcaccctgagg	chr1	169020767-169020847	169020815-169020837	ctagatgccattggccttctcgaccacctgagctggctcatgttcagccagctgtgatgagcaccctgaggtccttttcta
novelMiR_15	2.02333	0.301183	cggggcgggcgggcggca	chr1	169468066-169468136	169468076-169468093	ctccgtgtgccggggcgggcgggcggcacagcgcggctcttctcggtgcggcgcggcgcggctcggcgccg
novelMiR_17_1	2.38	0.061101	aatcacagactggtttgggttg	chr1	188883318-188883396	188883328-188883349	tcctccctagaatcacagactggtttgggttggaagggactttaaagccctcacagttccaacctctgacatgtgctgg
novelMiR_17_2	2.38	0.0386437	aatcacagactggtttgggttg	chr1	195564534-195564612	195564581-195564602	ctctccctccatagtcttaaacttctcaatctctgatataatcccagaatcacagactggtttgggttggaagggtccc
novelMiR_17_3	2.38	0.061101	aatcacagactggtttgggttg	chr22	1944299-1944377	1944309-1944330	aagatcacagaatcacagactggtttgggttggaagaacatctcattccaaccccctaccatggacaccctttgatcac
novelMiR_17_4	2.38	0.061101	aatcacagactggtttgggttg	chr1	192887061-192887139	192887071-192887092	cccttccgacccaaaccattctatgattctatgatttagagtcacagaatcacagactggtttgggttggaaggggcct
novelMiR_18_1	2.91333	0.168951	agagaatcatagaatggcctgg	chr1	193890791-193890869	193890838-193890859	gtcccttagtgccacatctccatggttttttattctgtcatagaatcagagaatcatagaatggcctgggttgaaaagg
novelMiR_18_2	2.91333	0.168951	agagaatcatagaatggcctgg	chr11	16027397-16027475	16027407-16027428	acagaggcccagagaatcatagaatggcctgggttgaaaaggaccacaaggaccatctagtttcaacccccctgccatg
novelMiR_18_3	2.91333	0.168951	agagaatcatagaatggcctgg	chr1	162917247-162917325	162917294-162917315	aaggggaatcagagaatcatagaatggcctgggttgaaaaggacctcagtgatcatctactttcaatcccccctgatat
novelMiR_18_4	3.19	0.051316	agagaatcatagaatggcctgg	chrZ	19673786-19673864	19673833-19673854	aagcatagtcagagaatcatagaatggcctggattggaagagaccttaaagatcatccagctctaattccctgacacag
novelMiR_19	7.93	0.83	ggggcgcgggggcgggggg	chr1	194864413-194864485	194864423-194864441	tgatggatgaggggcgcgggggcggggggcacaggggctgcccctcacccacccactcactgctcccacagaa
novelMiR_20	1.44		agcgcggcgagctggcggctgtt	chr11	2405731-2405811	2405741-2405763	cgtggctgtgagcgcggcgagctggcggctgtttcctggttgatcgccgccttaccgccgtgtcacaccgcgccgctccga
novelMiR_21_1	1.02333	0.151694	gccggggcggggcgggcc	chr11	19057653-19057723	19057663-19057680	agcgggcggggccggggcggggcgggccgagccgtgccgagccgagcggagccgtccccccgcccctcccg
novelMiR_21_2	1.02333	0.0959398	gccggggcggggcgggcc	chr1	63096415-63096485	63096458-63096475	aggggctgtggccggggcggggcgggccggcagagggagctcggctccgttccgctccgcggctgttcccg
novelMiR_22	3.12333	0.342653	tggtgagaagcgtgctgtggagc	chr12	3154767-3154847	3154777-3154799	aaggtgaggctggtgagaagcgtgctgtggagcgtggtatggcaaagcttggtgctcatggtgctcttctcttccagggcg
novelMiR_23	2894.96	78.4764	caacggaatcccaaaagcagctg	chr12	11670969-11671049	11670979-11671001	ccggcacgggcaacggaatcccaaaagcagctgtccccgcagcgcccagctgccctgggatttcgttacccgcgcctccgc
novelMiR_24	121.347	4.59205	aatgacacgatcactcccgctga	chr12	11671353-11671433	11671363-11671385	acggctttggaatgacacgatcactcccgctgagcgcgcagccacagagccatcggggatgtcgtgtctgtcctaagctct
novelMiR_25	747.36	33.9724	gacagtcagcagttggtctgt	chr12	11671618-11671694	11671628-11671648	ctgccctgcggacagtcagcagttggtctgtgtgagcagccgttctcagatcacctcttggctgtgggtggtgcagg
novelMiR_26_1	2.31	0.16	ggcggcgcggcggcggcg	chr13	12296356-12296426	12296399-12296416	cccccggtgccgccggctccgttacgaaacgcggccggggcggggcggcgcggcggcggcggcagccaatg
novelMiR_26_2	1.765	0.185	ggcggcgcggcggcggcg	chr22	2190166-2190236	2190209-2190226	ctgctctgcgctgcgctgcgccggcggccgctctcccccacgcggcggcgcggcggcggcgcttcgccccc
novelMiR_26_3	2.31	0.16	ggcggcgcggcggcggcg	chr23	2379741-2379811	2379784-2379801	ccggctctccccgcgccccacgtgcggttcggcggcggggcggggcggcgcggcggcggcgggcgccatgt
novelMiR_26_4	2.31	0.092376	ggcggcgcggcggcggcg	chr3	60376272-60376342	60376315-60376332	cgtctcctccgggccgtcctcccgcgggcccccggccgggctgggcggcgcggcggcggcggcccgcgggg
novelMiR_26_6	1.765	0.185	ggcggcgcggcggcggcg	chr1	54682449-54682519	54682459-54682476	gggcccgggggctgctcgccccccacttcctggtccccgcggcggcggcgcggcggcggcgccggggcccg
novelMiR_26_7	1.695	0.255	ggcggcgcggcggcggcg	chr23	1208980-1209050	1208990-1209007	ggttttggcctttcggagctgccccacgtcggccccggggggcggcggcgcggcggcggcggggctctgcg
novelMiR_26_8	1.695	0.255	ggcggcgcggcggcggcg	chrZ	24755704-24755774	24755714-24755731	gaagggcgtccgtgccagctccgcagccggcagcaaggggcccggcggcgcggcggcggcggcggcggcgg
novelMiR_28_1	2.41	0.171736	gggcggcggcggcggccg	chr14	13067561-13067631	13067604-13067621	ctccggctgccgcacgacgcccgcagcccccgcggggctgtcggggcggcggcggcggccgtccctccatg
novelMiR_28_3	2.41	0.271539	gggcggcggcggcggccg	chr12	6380745-6380815	6380788-6380805	ccctgaggcggggcggcggcggcggccgtgcggggaaagcccccggcagcaccgagtccgccccgcgccgc
novelMiR_28_4	2.41	0.271539	gggcggcggcggcggccg	chr28	4291009-4291079	4291019-4291036	ggcgcgcggcggcggcggctccgactcccaacatggcggcggggggcggcggcggcggccgggggggcagc
novelMiR_28_5	1.57	0.0723418	gggcggcggcggcggccg	chr8	18813420-18813490	18813463-18813480	gctgcgggccgggcggcggcggcggccggtggggtacggcgctgcgccgccgcgcctctcccggcgcagcg
novelMiR_29_1	1.4	0.305123	gcgggcgggcgggcggcg	chr14	14563964-14564034	14564007-14564024	gggggccgcgccgcgctcgccgccgccgctgagcgtgcgagaggcgggcgggcgggcggcgcggccggggc
novelMiR_29_2	1.71	0.344287	gcgggcgggcgggcggcg	chr3	79785495-79785565	79785505-79785522	ggaagaaagggcgggcgggcgggcggcggggccgggagccgcagccctcaccctgccctctccccgcagag
novelMiR_29_3	1.4	0.305123	gcgggcgggcgggcggcg	chr1	105648441-105648511	105648451-105648468	ggcagctcccgcccgcgcggctcccgggctgcacacacaccgagcgggcgggcgggcggcgcggcttaaag
novelMiR_29_4	1.4	0.305123	gcgggcgggcgggcggcg	chr1	145108821-145108891	145108831-145108848	gcccgctgtccggactgcgcccggcctcggggcagcggggcgggcgggcgggcgggcggcgcggtgccttt
novelMiR_29_5	1.4	0.305123	gcgggcgggcgggcggcg	chr10	20038310-20038380	20038320-20038337	ctccgcccgccgccatcgctcccggcccggcgcggggaggcgggcgggcgggcgggcggcgaagcgcgggg
novelMiR_29_6	1.4	0.305123	gcgggcgggcgggcggcg	chr15	12654583-12654653	12654626-12654643	cgcgtccccggcgggcgggcgggcggcgctcaccctggggtcgcggccgcttccgtccctgcctcggtttt
novelMiR_29_7	1.71	0.344287	gcgggcgggcgggcggcg	chr20	10933621-10933691	10933664-10933681	cggaggggcggcgggcgggcgggcggcggcagtgacggcggctgtcggtcccgcagagcttcccgttcccg
novelMiR_29_8	1.71	0.344287	gcgggcgggcgggcggcg	chr5	13769334-13769404	13769377-13769394	gggacggcgggcgggcgggcgggcggcggagccggcgcggctcggatcggctcggcatggcacggcaccgg
novelMiR_29_9	1.4	0.305123	gcgggcgggcgggcggcg	chr5	49591097-49591167	49591107-49591124	gcccacgacgcagccccgcgccccctcggcgggcggcccctcagcgggcgggcgggcggcgcggaggccct
novelMiR_30	4.905	0.165	gtgaggcggcggtcgggacgc	chr15	743022-743098	743032-743052	ctcaacccaggtgaggcggcggtcgggacgcgcggcatctccgccccgcggcccgccgcggccctcacgcctcgttc
novelMiR_31	1.29		ggcgcagcgttggattttt	chr16	204085-204157	204129-204147	accaggggtcgtgagttcaagtctcactggggccttcgtggggtggcgcagcgttggatttttgccctaaatt
novelMiR_32_1	1.05		tgaggcccgatgtgtcattcctg	chr16	575864-575944	575874-575896	gagaagcggttgaggcccgatgtgtcattcctggattttctctgtcatccagcaggccatggggtcgcagctgctccggac
novelMiR_32_2	1.05	0	tgaggcccgatgtgtcattcctg	chr16	522808-522888	522856-522878	gagaagcggttgaggcccgatgtgtcattcctggattttctctgtcatccagcaggccatggggtcgcagctgctccggac
novelMiR_32_3	1.05	0	tgaggcccgatgtgtcattcctg	chr16	550664-550744	550712-550734	gagaagcggttgaggcccgatgtgtcattcctggattttctctgtcatccagcaggccatggggtcgcagctgctccggac
novelMiR_33	1.285	0.275	attgatagcctgacattg	chr17	8207752-8207822	8207762-8207779	actcagagtgattgatagcctgacattgcttagatataggcttgttgtgttgggctttttaattcccctta
novelMiR_36	1282.7	46.8809	aactggcctacaaagtcccagt	chr18	6491327-6491405	6491374-6491395	agctgagggctgggtctttgcgggcgagatgagaggttcgtgtcttcaactggcctacaaagtcccagttctcggctcc
novelMiR_38	56.1933	1.84556	tccagcatcagtgattttgttg	chr18	9383526-9383604	9383573-9383594	ctcctgcccaacaatatcctggtgctgagtgagttgcacacagagactccagcatcagtgattttgttgaggaagggga
novelMiR_39	0.66		gagactggcaggactggcagt	chr19	57155-57231	57165-57185	catgcagcacgagactggcaggactggcagtgagcgggagaaactgctgccggcccttccggctcaggagctgcaag
novelMiR_40	25.2333	0.389715	tgtgcggttgcagaagaagaaga	chr19	58562-58642	58572-58594	ggacagtgcctgtgcggttgcagaagaagaagaccggcgcttcacggctttcttcctcttctcttccgccccaggtgacta
novelMiR_41	1.81667	0.333383	tgcgctgcgctccctgcacaga	chr19	86472-86550	86519-86540	ccgcacccccctccctgcagggagcgctgcggccgtgcgctgagccctgcgctgcgctccctgcacagatgtggctgtg
novelMiR_42	1.7	0.25	tgcgcctcgcccttcttcacc	chr19	4883269-4883345	4883279-4883299	agccctgttctgcgcctcgcccttcttcacccagtgccggtaggtgcggaaggcgcaggcgtcgatcagcttgcgga
novelMiR_44	2.14667	0.429897	accatggctgtagactgttacc	chr19	5515195-5515273	5515205-5515226	gggcccggcgaccatggctgtagactgttacccccccagcagcacagtaacaatctaaagccacggtcgcccgggcgac
novelMiR_45	29.1433	2.92598	tgactgtagactgttactgt	chr19	5515766-5515840	5515776-5515795	tcagtagccatgactgtagactgttactgtcctgtccctacgcagcagtaagcagtctagagccaaggtgccgat
novelMiR_46	32.8333	0.323127	ttggtggctgcatgctctcagc	chr19	7378729-7378807	7378776-7378797	gtcattgagggcagagctgcagcctcacatttcttcttttgttggacttggtggctgcatgctctcagcattcacaaga
novelMiR_48	0.94	0.0568624	gatgaaatccccctatggcctgt	chr2	412752-412832	412762-412784	ggagatgtctgatgaaatccccctatggcctgtttgtgatggtaccgcaggataggtgggtttcattgaatgtctgtgcca
novelMiR_49	3.44	0.15	cggagcgaggagggctcggaga	chr2	13885891-13885969	13885901-13885922	cggagcggagcggagcgaggagggctcggagaagcactttgccaaactccggcgtccgtccccgctcaccgccgctctc
novelMiR_51	1.42667	0.239606	gcgctgccgcccgcggtcgagc	chr2	62336806-62336884	62336853-62336874	cggggaggcggccggcgggcggccgcggccgacatggcgggggagcggcgctgccgcccgcggtcgagcgcgggatggt
novelMiR_52	2.10667	0.261428	aaacgtgggcggctctgccct	chr2	99620206-99620282	99620252-99620272	aggcgccgcgccgggcagagccgcctccggttcgggtaccgccgccaaacgtgggcggctctgccctcccgcggggc
novelMiR_54	11.66	0.690724	ggggaattagctcaaatggtaga	chr2	108363713-108363793	108363761-108363783	acgctgtgactcaccaataggaagcgtgccccagtagtacaacagggtggggaattagctcaaatggtagagcgctcgctt
novelMiR_55	33.1533	1.47411	aggactgtctaacctgagaatg	chr20	9710459-9710537	9710469-9710490	gggcacctcgaggactgtctaacctgagaatggtgaaacatgagggtcaatctcaggttcgtcagcccatgagatgcct
novelMiR_56	2.16	0.302655	cccggcggaggctgaggcctgct	chr20	10344185-10344265	10344233-10344255	cctgcatgggtgaggccctcccgccgccgctgagcccggtgctgaggtcccggcggaggctgaggcctgctctcctcccct
novelMiR_58	1.91333	0.488683	tcccggccgggccgagcggagc	chr22	2751013-2751091	2751023-2751044	ggcctggcgctcccggccgggccgagcggagcccaacgcccccactcctccgggcccggccctgcgaggcgcattgtaa
novelMiR_59	6.6	0.773585	ctgagcccacctgccccctgcag	chr22	2846477-2846557	2846525-2846547	cggggtcagggatgggggcgggggggatgggggtcccgcagagccatgctgagcccacctgccccctgcagccgagcggga
novelMiR_61	5199.4	149.592	tccctgagaccctaacttgtga	chr24	3360820-3360898	3360830-3360851	cccctctcaatccctgagaccctaacttgtgatgtttagcttttaaatccacgggttaggctcttgggagctgtgagtt
novelMiR_62	1.15		gaactgccatactctgacacac	chr25	2144083-2144161	2144130-2144151	aaaacctggggttgtgcaggctgaggtcagcctcaatgagactgattgaactgccatactctgacacacctggtgcctg
novelMiR_63	1.38667	0.167365	ctgcttgcccaggatgggggt	chr26	4908121-4908197	4908131-4908151	tgacgtggctctgcttgcccaggatgggggtatgtagtgggcgcacagccccaccatgggcagggagagctgcacca
novelMiR_64	26.14		cgtgaggctgcacggggctccgt	chr27	1656005-1656085	1656015-1656037	cgcggtgcggcgtgaggctgcacggggctccgtggctcccaactgcggccccaccgcagcctctcccggcactgccggtca
novelMiR_65	1.3		cggacggccgcagagcggcgct	chr27	5063928-5064006	5063938-5063959	cttcggggctcggacggccgcagagcggcgctcgccgtgtgctgagcagcgcagctccgttccgtccccgcgcccggag
novelMiR_70	1.31	0.27	ggcgcgccgggcccggggc	chr3	6563045-6563117	6563089-6563107	cgcccacctccccgggccgtgcccgctgcagtgcagagcctcggggcgcgccgggcccggggcggggcggtcc
novelMiR_72	0.66		tgcctctttgtctatctgcaga	chr3	30349125-30349203	30349172-30349193	gtgcaggtaggcagggggagcaggctgtgtgctggttgcctaccgtctgcctctttgtctatctgcagattttgtgttc
novelMiR_74	3.62333	0.159847	cggacgaggcttcccgcgctgt	chr3	81811330-81811408	81811377-81811398	ccgacgcggctcgaccgcgcgggaagcctcggccgacgagcaaccggcggacgaggcttcccgcgctgtcgtgccgcgc
novelMiR_76	2.345	0.525	gcggccggcagcgaggctcgga	chr3	98313994-98314072	98314041-98314062	ggcggcggggcagtcagcctgcgcgctgggcaccgtgcgggcgtgcggcggccggcagcgaggctcggagcagccagcg
novelMiR_77	2.77333	0.196412	agggccacgtccgcgtcgggcc	chr3	110315765-110315843	110315775-110315796	ttcgtggagcagggccacgtccgcgtcgggcccgaggtggtcaccgaccccgcgctgctcgtgccccgcgccatggagg
novelMiR_78	2.28	0.310966	tgcggagctgtgccgatgtgcct	chr3	110316138-110316218	110316186-110316208	ctgctcggagcggcaccgaaggagctttgcacgtggccaagcagccgctgcggagctgtgccgatgtgcctgcactgctgc
novelMiR_79	1.01		tctggctgctcagtgctctgct	chr32	15521-15599	15568-15589	tctttgtgcagagcaggagcactgggtgacgaggagcctcgcacagctctggctgctcagtgctctgctcggtgctcgg
novelMiR_80	1.29667	0.269959	ccgcaccgggtcggctccgggc	chr33	676221-676299	676268-676289	cagcgccgcggggctgtgctgtggtcccgtgccggggtcccgtcccgccgcaccgggtcggctccgggctctgtagcgc
novelMiR_81	1.765	0.205	gacggacgggtccgacccgcg	chr33	703212-703288	703222-703242	ttttaacggggacggacgggtccgacccgcgcggtttgtgggctcgcgcgggaacagcccgtcccgttttggggttc
novelMiR_82	1019.79	32.6907	taggtagtttcatgttgttggg	chr33	1025350-1025428	1025360-1025381	atctgtggtttaggtagtttcatgttgttgggattggcttttagctcggcaacaagaaactgccttaattacgtcagtt
novelMiR_85	1.32		ccgctgcccgtccccgagctg	chr4	25598788-25598864	25598798-25598818	tcttacagcaccgctgcccgtccccgagctgccgtctcccgcttgcagcccgtggtggtacagcgcagcgtgctgtg
novelMiR_87	8.27	1.26132	gctgtcgagctgaggacg	chr4	46643772-46643842	46643815-46643832	atgaacctcaatgctgttcacatcctgacacgccgtgacgagcgctgtcgagctgaggacggccggccccg
novelMiR_90	1.82		actgggagatcggattcggagcc	chr5	380313-380393	380361-380383	gtatcccggccgccggatccggtttcccctctgcaatctcaccctggcactgggagatcggattcggagcccggagggagg
novelMiR_93	7.56	0.899018	ctggcgcgcgtccgtcctgggc	chr5	18454511-18454589	18454558-18454579	cggggccgagtcagtgggacgggggcgcgcccagccggcaggtgcggctggcgcgcgtccgtcctgggcgtggggaagc
novelMiR_94	29.2833	0.395699	ctttttgcggtctgggcttgc	chr5	21516901-21516977	21516911-21516931	cttcgcgaatctttttgcggtctgggcttgctgtacataactacctacccgggaagcccttaccccaaaaagcattc
novelMiR_99	4.45	0.499693	tgtggcgaggcgggcgggc	chr6	11762563-11762635	11762607-11762625	gctccgcctccctccccgccccgccgccgcgggcagcccggcagtgtggcgaggcgggcgggcagcagcgctc
novelMiR_101_1	79.6667	5.87323	ggggatgtagctcagcggtaga	chr7	6813549-6813627	6813559-6813580	ccaccatccaggggatgtagctcagcggtagagcgcctgctttgcatgcaggaggccctgggttcaacccccagcatct
novelMiR_101_2	79.6667	5.87323	ggggatgtagctcagcggtaga	chr7	6820343-6820421	6820353-6820374	ttaccacccaggggatgtagctcagcggtagagcgcctgctttgcatgcaggaggccctgggttcaacccccagcatct
novelMiR_101_3	79.6667	5.87323	ggggatgtagctcagcggtaga	chr7	6833725-6833803	6833772-6833793	ttaccacccaggggatgtagctcagcggtagagcgcctgctttgcatgcaggaggccctgggttcaacccccagcatct
novelMiR_102	21.6133	0.535423	ttgcatagtcacaaaagtgatc	chr7	22313198-22313276	22313245-22313266	gctgccggcgtcatttttgtgatttgcagctagtaatctggctccagttgcatagtcacaaaagtgatcgttggcagcc
novelMiR_103_1	2.21667	0.390612	gcgggcggcgcggcggcg	chr8	13793472-13793542	13793515-13793532	aaggggcgggcggcggcgcggcctgcaccatggtggccaccaggcgggcggcgcggcggcgggatgcggcg
novelMiR_103_2	2.21667	0.247045	gcgggcggcgcggcggcg	chr1	149397174-149397244	149397217-149397234	ggcggcggcggcgggcggcgcggcggcgggcggcggcagcggctcctcggtgccgctctcggtgctgatcc
novelMiR_103_3	2.21667	0.390612	gcgggcggcgcggcggcg	chr24	5225685-5225755	5225695-5225712	ggccgcggcgcggcccctccgccccggccccgcggcctacctggcgggcggcgcggcggcggggccctcgg
novelMiR_103_4	2.21667	0.390612	gcgggcggcgcggcggcg	chr3	20207743-20207813	20207753-20207770	aagtttccgtggcccggcgccgcgcgcttggcacgagggctcggcgggcggcgcggcggcggcaggcgcgg
novelMiR_104	48.5233	1.02889	ttctggtgatgagacctttgtcc	chr8	20841520-20841600	20841530-20841552	ttttgaagtcttctggtgatgagacctttgtccagttctgctactgaatttgagggatgactgtttggagatctgaagagg
novelMiR_105	2.14667	0.110534	cctcccgcaccgcctgtacgcc	chr9	4696139-4696217	4696186-4696207	ctgtcccccgccgaggacgacgtggcggcgctggcgttctccccgcgcctcccgcaccgcctgtacgccgcgcacgggg
novelMiR_107_1	1.38333	0.218505	cctgtgctgagcactccacct	chrZ	7152237-7152313	7152247-7152267	ccatctctctcctgtgctgagcactccacctgtggacgcggtgctccaggtgaggtgtcacagcgcagagcagaggg
novelMiR_107_2	1.38333	0.218505	cctgtgctgagcactccacct	chrZ	9280888-9280964	9280898-9280918	ccccgtctctcctgtgctgagcactccacctgtggacgcggtgctccaggtgaggtgtcccagtgcagagcagaggg
novelMiR_107_3	1.38333	0.218505	cctgtgctgagcactccacct	chrZ	9283888-9283964	9283898-9283918	ccccgtctctcctgtgctgagcactccacctgtggacgcggtgctccaggtgaggtgtcccagtgcagagcagaggg
novelMiR_107_4	1.38333	0.218505	cctgtgctgagcactccacct	chrZ	9858463-9858539	9858473-9858493	ccccgtctctcctgtgctgagcactccacctgtggacgcggtgctccaggtgaggtgtcccagcgcagagcagaggg
novelMiR_107_5	1.38333	0.218505	cctgtgctgagcactccacct	chrZ	7357831-7357907	7357877-7357897	ccccgtctctcctgtgctgagcactccacctgtggacacggtgctccaggtgaggtgtcacagcgcagaggggcagg
novelMiR_107_6	1.38333	0.218505	cctgtgctgagcactccacct	chrZ	7527375-7527451	7527421-7527441	ccccgtctctcctgtgctgagcactccacctgtggatgcggtgctccaggtgaggtgtcccagcgcagagcagaggg
novelMiR_107_7	1.38333	0.218505	cctgtgctgagcactccacct	chrZ	7641382-7641458	7641428-7641448	ccccgtctctcctgtgctgagcactccacctgtggacgcggtgctccaggtgaggtgtcccagcgcagagcagaggg
novelMiR_107_8	1.34	0.175214	cctgtgctgagcactccacct	chrZ	7696311-7696387	7696357-7696377	ccccgtctctcctgtgctgagcactccacctgcggacgcggtgctccaggtgaggtgtcacagcgcagagcagtggg
novelMiR_107_9	1.38333	0.218505	cctgtgctgagcactccacct	chrZ	7995498-7995574	7995544-7995564	ccccgtctctcctgtgctgagcactccacctgtggacgcggtgctccaggtgaggtgtcccaacgcagagcagaggg
novelMiR_107_10	1.38333	0.218505	cctgtgctgagcactccacct	chrZ	8017149-8017225	8017195-8017215	ccccgtctctcctgtgctgagcactccacctgtggacgcggtgctccaggtgaggtgtcccagcgcagagcagaggg
novelMiR_107_11	1.38333	0.218505	cctgtgctgagcactccacct	chrZ	9220356-9220432	9220402-9220422	ccccgtctctcctgtgctgagcactccacctgtggacgcggtgctccaggtgaggtgtcccagcgcagagcagaggg
novelMiR_107_12	1.38333	0.218505	cctgtgctgagcactccacct	chrZ	9349327-9349403	9349373-9349393	ccccgtctctcctgtgctgagcactccacctgtggacgcggtgctccaggtgaggtgtcccagcgcagagcagaggg
novelMiR_108	0.66		tcttccgtcgtgtccctaccgc	chrZ	20730546-20730624	20730593-20730614	gcagccgcaggggcgcggcgcggcgcggcggcctcggtctcgtacgctcttccgtcgtgtccctaccgccatccctcgg
novelMiR_109	1.04		tcaggtccctgtttgggcgcca	chrZ	55848762-55848840	55848772-55848793	aggtccctgctcaggtccctgtttgggcgccaactgtcatgagttagcaacacgacacagggttctcatgcaaggaaga
novelMiR_110	3.08	0.21	cactgccggctcggcgcccccgc	chrZ	70733170-70733250	70733218-70733240	aggccgggcgtgtcgggtgggcgccgggcggccgagccgaggtcgttgcactgccggctcggcgcccccgccgcccccgcc
novelMiR_111	46.0767	1.82608	tttggcaatggtagaactcacac	chr1	843236-843316	843284-843306	cctggctgcttttggcaatggtagaactcacactggtgcgctcgcaggatccggtggttctagacttgccaactacagccc
novelMiR_112	1.26667	0.318032	tttggcactagcacatttttgct	chr1	844259-844339	844307-844329	cccggcccgctttggcactagcacatttttgctttgctttatgtgttttgagcaattatgtgtagtgccaatatgggagaa
novelMiR_116	8.33	0.820813	ctgactggctcagcttgtgtct	chr1	56993985-56994063	56994032-56994053	agcttatacactgactggctcagcttgtgtctaccctacgccggcaggcgcgggtaacccgttgaaccccattcgtgat
novelMiR_118	5.46667	0.556936	caccctccctcggctgcagcca	chr1	77350788-77350866	77350835-77350856	cacatctcatcaccctccctcggctgcagccaccacaagctcctggcttgctgcacactgggaagaggggacagatagg
novelMiR_119	20.3833	1.2481	ggcggggcggtcccgggc	chr1	101033992-101034062	101034035-101034052	cggcgcgccgggcggggcggtcccgggcggggggtctctcgggccggcgcccgcctcggcgatccggatag
novelMiR_121	20.2833	0.536698	ccggtagtggcggtgagcgggcg	chr1	101043739-101043819	101043749-101043771	ttcggatgccttatatgttcgtctgtaggagcgagtgaggactcggctccggtagtggcggtgagcgggcgctcgcgagca
novelMiR_122	1.82		acttcaggatccaaggatttca	chr1	112075055-112075133	112075102-112075123	ggctgcagcgacttcaggatccaaggatttcagtggtgttggtgtgagtcctgctgatgttggcacttgatggttgatg
novelMiR_123	0.655	0.005	ggagcgggccccgccgcccggc	chr1	118209220-118209298	118209230-118209251	cgccgagccgagcgccgccgcccgccacccgcacggtaagcagcccgggagcgggccccgccgcccggcccggcccggg
novelMiR_124	3.73	0.61	tcggccctgggagtgtcgttctt	chr1	131726825-131726905	131726835-131726857	ctggcggccacaacggcacctccgggcgccgcgggctgaaggcggccctcggccctgggagtgtcgttctttttccctctg
novelMiR_125_1	13.27		ccttccaagcagttgacccgggt	chr10	643573-643653	643583-643605	ggaaggttgcaggcagctgcgttggtggtatagtggtgagcatagctgccttccaagcagttgacccgggttcgattcccg
novelMiR_125_2	13.27		ccttccaagcagttgacccgggt	chr10	657241-657321	657251-657273	ggaaggttgcaggcagctgcgttggtggtatagtggtgagcatagctgccttccaagcagttgacccgggttcgattcccg
novelMiR_125_3	13.27		ccttccaagcagttgacccgggt	chr10	669621-669701	669631-669653	ggaaggttgcaggcagctgcgttggtggtatagtggtgagcatagctgccttccaagcagttgacccgggttcgattcccg
novelMiR_125_4	13.27		ccttccaagcagttgacccgggt	chr28	4923241-4923321	4923251-4923273	aaggagccctcgtgcggtgcgttggtggtatagtggttagcatagctgccttccaagcagttgacccgggttcgattcccg
novelMiR_126	36.8133	3.08006	ctgtagcgttcggacatcg	chr10	1262878-1262950	1262888-1262906	gcgtttcccgtgtttggttgggtctgtgctatccctcccaaaccctgtagcgttcggacatcggccttgcacc
novelMiR_127_1	6.59333	0.278348	tctttggttatctagctgtatga	chr10	12934124-12934204	12934172-12934194	gatgtttctgtctttggttatctagctgtatgagtgttgtggagccatcataaagctagataaccgaaagtagaaatgact
novelMiR_127_2	6.59333	0.278348	tctttggttatctagctgtatga	chr25	1538383-1538463	1538431-1538453	ttggttgttatctttggttatctagctgtatgagtggtgtcgattcttcataaagctagataaccgaaagtaaaaataacc
novelMiR_129	10.7867	1.33881	aagcactgcctttgaacctgatg	chr11	1500499-1500579	1500547-1500569	cacttgaactaagcactgcctttgaacctgatgtgtcttgtttgtagcttcatgggccaagcagcagtgctagagcataag
novelMiR_130	15.3333	0.695565	tctggctgccgcctactgacacc	chr11	18685055-18685135	18685065-18685087	tgggcaggaggtggccgtgcagagcacgatgacacgacgatgcccagctctggctgccgcctactgacacccatatccctg
novelMiR_131	2.99667	0.270883	atggggcggggatgctctgcgcc	chr11	18690361-18690441	18690409-18690431	gtgggcagcgatggggcggggatgctctgcgccctgagcacagtggggctgagcacccctcgccccccccagaaccacctc
novelMiR_132	11.95	1.75929	tatggctttttattcctatgtga	chr12	2993576-2993656	2993624-2993646	cactgtcctgtatggctttttattcctatgtgattatacatcccgcttcatatagggattgaagccgtgcaaggcgctggg
novelMiR_133	3.11	0.370405	acccttcccctgatcgcgcagt	chr12	19775158-19775236	19775168-19775189	gctcgagcgcagcgcggtgcgggggcagcgcgtgctctgatccgggcacccttcccctgatcgcgcagttcctcgcggc
novelMiR_135	1274.64	209.704	gtccagttttcccaggaatccct	chr13	8492487-8492567	8492535-8492557	tgctctcagggtccagttttcccaggaatcccttaggcgctacgttggggattcctggaaatactgttcttggggccacgg
novelMiR_136	88685.3	2006.84	tgagatgaagcactgtagctc	chr13	8493100-8493176	8493110-8493130	ctcccagcccaaggtgcagtgctgcatctctggtcaattgggagtctgagatgaagcactgtagctcgggaagggag
novelMiR_138	1.12333	0.237791	tgctcagcactgagcgcagggc	chr13	13092963-13093041	13093010-13093031	caggactgcgtgctcagcactgagcgcagggcagctggcagagggaccatccctgtgcccagtgctgggggggcacagc
novelMiR_139	5.95	0.74081	tcatcagagaggctgggctctgt	chr13	17162731-17162811	17162741-17162763	cagctggtcaggacatagttcagctgtctgtgaatgagggcagagacctcatcagagaggctgggctctgttctgagctgc
novelMiR_142	0.72	0.07	tgactgcacgcatgcctctggct	chr14	12750839-12750919	12750887-12750909	gctcgcagcctgactgcacgcatgcctctggctctggaccacgtgagagcggggagcggcgtgcagatgggcagcggggat
novelMiR_144_1	57.9333	2.76303	ggggatgtagctcagtggtaga	chr15	4536302-4536380	4536349-4536370	ttcgcagcaaggggatgtagctcagtggtagagcgcatgctttgcatgtatgaggccccgggttcaatccccggcatct
novelMiR_144_2	57.9333	2.76303	ggggatgtagctcagtggtaga	chr15	4916511-4916589	4916558-4916579	aattattaacggggatgtagctcagtggtagagcgcatgctttgcatgtatgaggccccgggttcaatccccggcatct
novelMiR_145	2.1	0.195533	tgcaggagaggtgcatctggcc	chr15	10984198-10984276	10984208-10984229	tcggccccttcccccttttgacagagcagcgttgctcggtgcagttgtgcaggagaggtgcatctggccgtgtcctgct
novelMiR_148	4.88667	0.594876	tagggctgctgctgaattcctgc	chr19	5379559-5379639	5379607-5379629	tctggctgtgtagggctgctgctgaattcctgcacctggtgatgtgcagaaagcagctcagtgcccctcaactggcagaag
novelMiR_149	75.5033	1.42509	accgtggctttagattgttact	chr19	5515193-5515271	5515240-5515261	cgcccgggcgaccgtggctttagattgttactgtgctgctgggggggtaacagtctacagccatggtcgccgggcccgg
novelMiR_152	0.79		tcagttctctgcagtctcttgc	chr2	22335555-22335633	22335565-22335586	tgctgggttcttgaggctgcacagatactcatatgtaatacaccatgtcagttctctgcagtctcttgcttccatatgc
novelMiR_154	5.37667	0.73372	tttcggctgtttccggcgactgc	chr2	32251628-32251708	32251638-32251660	gctgattccggaaatcgccgaagcgagccgaacgcgctgccatttctgtttcggctgtttccggcgactgccgaagcggat
novelMiR_156_1	4.06333	0.601507	gcggggggcgccgggggg	chr2	37270401-37270471	37270411-37270428	gggggcagcccttccgtgaaggcagcccggggcaggaggcagagcggggggcgccggggggcagggccggc
novelMiR_156_2	4.06333	0.601507	gcggggggcgccgggggg	chr33	307426-307496	307436-307453	aggtgcagccccaggcagtgcccaaccgcaaccacaagtaagggcggggggcgccggggggctcagggcgt
novelMiR_157	5.28667	0.779879	gcggccgcgggcgcggcg	chr2	43342820-43342890	43342830-43342847	gcggccggccggcgcggcggcggctgcggggctgctgggggcggcggccgcgggcgcggcgaagctggcac
novelMiR_160	1.045	0.125	ctgaagaactgtaggcacctca	chr2	129847080-129847158	129847127-129847148	tggcaccactctgaagaactgtaggcacctcatggaatgtgctaaggagtttggagtccaaatagttggtgttaagtga
novelMiR_161	2.22667	0.422111	cgggccggggaccgccgcc	chr20	2489352-2489424	2489396-2489414	cggagcggggcgggccggggaccgccgcccgcccccccgccgccgccgccgcccgccctctccccgccccccg
novelMiR_162	1.11	0.32	cacggcactcacacccccgtagt	chr20	5246364-5246444	5246374-5246396	gggtggatgacgtcagcaggcggaggcgcggtgtcgcagcggtgacgtcacggcactcacacccccgtagtctctcactac
novelMiR_163_1	0.763333	0.0808977	gcaggcgggcgggcgggc	chr20	7912565-7912635	7912608-7912625	ggtcccacacgcaggcgggcgggcgggccgcagccgggccgggagccctcagcgctgctctccggggactc
novelMiR_163_2	1.375	0.075	gcaggcgggcgggcgggc	chr5	451989-452059	452032-452049	gcgcaggcaggcaggcgggcgggcgggcaggatcccctccgggcacgcagcgttcctttaaggcggccgca
novelMiR_163_3	1.05		gcaggcgggcgggcgggc	chr7	17146603-17146673	17146613-17146630	ttccgggctggcaggcgggcgggcgggcggcggtgtcggccgggccccctctcccgctgcaagccccacct
novelMiR_165	1.23	0.22	ttcatcctcctcatcttcgtcct	chr20	10004099-10004179	10004147-10004169	tgtgctctgcttcatcctcctcatcttcgtccttgccttctgcttgtaccgcaggaagaagaggggaggggagcagagcca
novelMiR_168	0.98	0.19	cggcggggggcggggggct	chr22	4722950-4723022	4722994-4723012	agtatggggccggcggggggcggggggctgcggggcggccctgcaggggtcccacgctgccccctcggtctct
novelMiR_169	1.155	0.0837158	tcaatgagagcacggtctgcc	chr23	1881167-1881243	1881213-1881233	cacagggtggtcaatgagagcacggtctgccttatgggacacgagcggaggcagaccctgaacctcattgccacgct
novelMiR_170	1.035	0.115	ttttcctcgacggtcgctgcgcg	chr23	2558083-2558163	2558131-2558153	gagccacgcgttttcctcgacggtcgctgcgcggtttggtcttctgtaaccgcccagcaacaaatggggaaactacagggg
novelMiR_171	0.86		cggggcgcgggggcgggg	chr24	5370390-5370460	5370433-5370450	cggcggggagcggggcgcgggggcggggagtgcgcgggagcccggcccaccctcccgacgccactcgccgg
novelMiR_173	1.73	0.356417	tgatatgtttgatattaggttg	chr25	2120325-2120403	2120372-2120393	tgcctctgtctgatatgtttgatattaggttgtttgattggaaaccaactaaatatcaaacatattcttacagcggcag
novelMiR_176	4.48667	0.161898	accccattgcatctgagactt	chr27	4044210-4044286	4044256-4044276	ttgatgcataaccccattgcatctgagacttggattcgtttccatgcagccatgcaggggcgttgtcgtgatgcagg
novelMiR_177	1.67333	0.173813	acccatggcaatgagcaaacctg	chr27	5090894-5090974	5090942-5090964	catcagcttcacccatggcaatgagcaaacctgcagtgccatcaggcaggtgcctattgctggggtggtgctgggccagct
novelMiR_178	1.735	0.565	gtagggcctggaccgggcgagg	chr27	5515266-5515344	5515313-5515334	cggcgggcaggtagggcctggaccgggcgaggagcggggcggcacgaccgggcccggacagcggctctctgtctccgca
novelMiR_179	2.45	0.15	ttgagtacactgtggaaaagca	chr3	31509254-31509332	31509264-31509285	gcatgtgttttcacagtgtgctgtccttgtagaagtatttagttatcttgagtacactgtggaaaagcatggtactatc
novelMiR_180	7.76		cccgcggccgtcgcacagcgct	chr3	104925665-104925743	104925712-104925733	atttctcccccccgcggccgtcgcacagcgctcccgctgccccctcacagcgctgtgcggttcccgcctcgctccgttc
novelMiR_184	2795.93	45.6385	aattgcacggtatccatctgt	chr4	3994420-3994496	3994430-3994450	tgtcgggtggatcacgatgcaattttgattagtttagtaggagaaaaattgcacggtatccatctgtaaaccgcaag
novelMiR_185	23559.3	1057.3	tattgcacttgtcccggcctgt	chr4	3994559-3994637	3994569-3994590	cctccgtgggtggggatttgttgcattacttgtagctgtgtgtagagtattgcacttgtcccggcctgtggaggaaagg
novelMiR_186	582.953	135.01	tgtgcaaatccatgcaaaactga	chr4	3994707-3994787	3994717-3994739	tgctcacagtcagttttgcaggtttgcatcccagcttgctaaaattgctgtgcaaatccatgcaaaactgactgtggtggt
novelMiR_187_1	1.04	0.125033	tactgaggactccacatctggt	chr4	20676101-20676179	20676148-20676169	atctctcctgtactgaggactccacatctggtcacagtgcagatgtgagtacagatgaggtctccccagcacagagcag
novelMiR_187_2	1.31	0.15308	tactgaggactccacatctggt	chrZ	79135354-79135432	79135401-79135422	ttctctcctgtactgaggactccacatctggtagcagcactccggatgaggtctcgccaacacagaatagaggggcagg
novelMiR_189	7.45	0.810946	ccgcgtcgagctgagccgagc	chr4	33964453-33964529	33964463-33964483	cgggagggagccggctccgcgccgcgcagcatcgggccgagcggtgccgcgtcgagctgagccgagccgccctagtg
novelMiR_192	4.46667	0.283698	gcagggcgaggagctgccccggt	chr4	58156627-58156707	58156675-58156697	cagcaccagggcagggcgaggagctgccccggtgctggggaggcaatgaggacggggcagatgcagtgggttggcgtggag
novelMiR_193	13.1433	0.823766	tttccaaccttcgtgattctga	chr4	89099764-89099842	89099811-89099832	ctagagctcttttccaaccttcgtgattctgattcttcattagggatcacagaatcatgaaggttgggaaagagctcta
novelMiR_195	27.64	1.238	ttgactggggcggtacacct	chr5	2676386-2676460	2676431-2676450	ggtggggagtttgactggggcggtacacctgtcaaagcgtaacgcaggtgtcctaaggcgagctcagggaggcca
novelMiR_196_1	17.4467	1.81835	ggcggcggcggcggccgcgggc	chr5	17625769-17625847	17625779-17625800	ctgcgcggggggcggcggaggctgcgcggcttttgcgcggagcgtagggcggcggcggcggccgcgggcagcccccgcg
novelMiR_196_2	19.91	1.42158	ggcggcggcggcggccgcgggc	chr6	11098643-11098721	11098653-11098674	cggccgcgggcgccgcgcgggcgtcgacgggcgaggaggggggggggggcggcggcggcggccgcgggcgccgcgcggg
novelMiR_198	0.94	0.0568624	cgaggggcggcggcggcg	chr6	22308648-22308718	22308691-22308708	ggggtcccgccgaggggcggcggcggcgcggccacctccccagccggcaccccgccccgtcgggcggcgct
novelMiR_199	8.15	0.308923	ccaggagaagcagactgtagtt	chr6	23172171-23172249	23172218-23172239	gggcagcatgccaggagaagcagactgtagtttggggtagtcctgactgaatctcttattctcctagatatcagctcct
novelMiR_201	37473.3	66.5419	ttcaagtaatccaggataggct	chr7	22670546-22670624	22670593-22670614	tggcgctgggttcaagtaatccaggataggctgtggtctggcagtcagcctgttctaggttacttggctccggagcccg
novelMiR_202	9.61667	0.383942	tccgtcccgcggctctgccact	chr7	35212291-35212369	35212301-35212322	acaaagcagtctgcgcgggaccggcgggtgggagcagtgggtcgcgctccgtcccgcggctctgccacttccactgggg
novelMiR_203	60.93	4.5	gcattggtggttcagtgg	chr7	36238009-36238079	36238052-36238069	agcaagtcgtgcattggtggttcagtggtagaattctcgcctgccacgcgggaggcccgggttcgattccc
novelMiR_204	4.6		tgcacagcaagtgtagacaggc	chr8	4658333-4658411	4658343-4658364	tcatgtgactgcctgtctgtgcctgctgtacaggtgagaggatgttctgcacagcaagtgtagacaggcagacacatga
novelMiR_206	36.88	1.27594	gcctacggccatcccaccc	chr9	938064-938136	938074-938092	tgttgtgcagatgggaagagggtgctggagccggagcagcccgtgcctacggccatcccaccctgggtaacgc
novelMiR_215	15.9367	1.79105	ctcctggctggctcgcca	chrZ	42270072-42270142	42270082-42270099	agcgccccctggtccgaccagccctgtggtccagcaaagagctctcctggctggctcgccaaaactgcctt
novelMiR_216	1.175	0.125	ttcggcagcagctgtatggcct	chrZ	81606697-81606775	81606744-81606765	aaggtcctctttcggcagcagctgtatggcctgaaaacaaaggatgcaatacatcagctgcagaaagatggaattcgaa
novelMiR_218_1	0.825	0.035	ttagagagttttcttcctggat	chr1	22853732-22853810	22853779-22853800	ccaacgacagaaattcacagggaagaaattctaatactgcactggagttagagagttttcttcctggattttggatgac
novelMiR_218_2	0.825	0.035	ttagagagttttcttcctggat	chr1	76060973-76061051	76061020-76061041	acgtcatgaggaataaaggaatgtcgctttctaacgccacactggagttagagagttttcttcctggatttcagatgac
novelMiR_218_4	0.825	0.035	ttagagagttttcttcctggat	chr3	28611838-28611916	28611885-28611906	gcatggtgaagaataaaggaatgccactttctaacaccacattggagttagagagttttcttcctggatttcaggtgac
novelMiR_218_5	0.76	0.1	ttagagagttttcttcctggat	chr4	11026472-11026550	11026519-11026540	gtatcgcgaggaacaaaagaatgccactttctaacaccacattggagttagagagttttcttcctggatgtcggatgac
novelMiR_218_6	0.825	0.035	ttagagagttttcttcctggat	chrW	608887-608965	608934-608955	gtgttgtgagaataaaggaatgctggctttccaacaccacattggagttagagagttttcttcctggatttttctgatg
novelMiR_218_7	0.825	0.035	ttagagagttttcttcctggat	chrZ	43261936-43262014	43261983-43262004	gtgttgtgaggaataaaggaatgccactttctaacaccacactggagttagagagttttcttcctggatttcagatgac
novelMiR_218_8	0.825	0.035	ttagagagttttcttcctggat	chr1	85816525-85816603	85816535-85816556	gtatcgtgaggaataaaggaatgcctctttctaacaccacactggagttagagagttttcttcctggatttcggatgac
novelMiR_218_10	0.825	0.035	ttagagagttttcttcctggat	chr2	130264964-130265042	130264974-130264995	caatcgtgaagaataaaggaatgccactttctaataccacattggagttagagagttttcttcctggatttccgatgac
novelMiR_218_11	0.825	0.035	ttagagagttttcttcctggat	chr5	38863791-38863869	38863801-38863822	gcatcgtgaggaataaaggaatgctgctttctaacaccacattggagttagagagttttcttcctggattttggatggc
novelMiR_218_12	0.825	0.035	ttagagagttttcttcctggat	chr9	2465888-2465966	2465898-2465919	gcattgtgaggaataaaggaatgccactttctaacaccacattggagttagagagttttcttcctggattttggatgac
novelMiR_218_13	0.825	0.035	ttagagagttttcttcctggat	chrZ	40810882-40810960	40810929-40810950	cacattggagttagagagttttcttcctggatttcagatgacaactctgagttttccactgatggtagctgcctaactg
novelMiR_220	5.325	0.005	cgggcagggccgagctgagcc	chr1	72122780-72122856	72122826-72122846	gccgcggcccggcccggcccccgccctgccccgcctcacgtgccgccgggcagggccgagctgagccgggccgggcg
novelMiR_221	49.0533	1.96558	aggggtatgattctcgct	chr1	91545533-91545603	91545576-91545593	ctcgagcgacggaaaaccgcctctcgcgctggctcgttggtctaggggtatgattctcgcttagggtgcga
novelMiR_225	0.66	0	tgctgctccgcgctcgcgcgctg	chr14	7316410-7316490	7316458-7316480	agctgagcctggcgctgagcggagaggtggatgagtgcgtcccgccgctgctgctccgcgctcgcgcgctgctttacgagg
novelMiR_227	3.16		cctctgagaagttgactgagg	chr15	11206067-11206143	11206113-11206133	ccttctctccctgatggctccgatggtgatggacatcaacccaaagcctctgagaagttgactgaggaggctgtttc
novelMiR_231	2.17333	0.302453	tgcggaacctggcccgcgcgcac	chr2	115487957-115488037	115488005-115488027	tgcggcgcgccaagcgcgagcgggtggcccgcaacgagctcaaccggctgcggaacctggcccgcgcgcaccgcgccgccg
novelMiR_236	26.8		cgtgaggctgcacggggctccg	chr27	1656005-1656083	1656015-1656036	cgcggtgcggcgtgaggctgcacggggctccgtggctcccaactgcggccccaccgcagcctctcccggcactgccggt
novelMiR_238	1.18		gcgcgccgggcccggggc	chr3	6563047-6563117	6563090-6563107	cccacctccccgggccgtgcccgctgcagtgcagagcctcggggcgcgccgggcccggggcggggcggtcc
novelMiR_243	0.86		tgggccctcccctgtcaggctgg	chr4	4158903-4158983	4158913-4158935	cagcacaccgtgggccctcccctgtcaggctggtggttttgaatcccccccgcctgggaggggagccgtgtgtggtgtggt
novelMiR_245	1.555	0.545	actgggagatcggattcggagc	chr5	380314-380392	380361-380382	tatcccggccgccggatccggtttcccctctgcaatctcaccctggcactgggagatcggattcggagcccggagggag
novelMiR_251_1	1.32		gtcccatctggggtgcca	chrW	1281840-1281910	1281883-1281900	aaaggcatcccctctcagccggacctgcagctgaacagagcgggtcccatctggggtgccaaattgatgtg
novelMiR_251_2	1.32		gtcccatctggggtgcca	chrW	1362553-1362623	1362596-1362613	aaaggcatcccctctcagccggacctgcagctgaacagagcgggtcccatctggggtgccaaattgatgtg
novelMiR_251_3	1.32		gtcccatctggggtgcca	chrW	1319284-1319354	1319294-1319311	aaaggcatcccctctcagccggacctgcagctgaacagagcgggtcccatctggggtgccaaattgatgtg
novelMiR_251_4	1.32		gtcccatctggggtgcca	chrW	1398134-1398204	1398144-1398161	aaaggcatcccctctcagccggacctgcagctgaacagagcgggtcccatctggggtgccaaattgatgtg
novelMiR_252	1.62	0.0950438	cccggcccccgccctgccccgc	chr1	32040805-32040883	32040815-32040836	ggcgcggcgcccggcccggcgacaacgagccagcgaggaaggcagcgcccggcccccgccctgccccgcgcccgcaggc
novelMiR_254	1.32		acttcaggatccaaggatttcag	chr1	112075053-112075133	112075101-112075123	ggctgcagcgacttcaggatccaaggatttcagtggtgttggtgtgagtcctgctgatgttggcacttgatggttgatgta
novelMiR_255	4.6		tcggccctgggagtgtcgttct	chr1	131726826-131726904	131726836-131726857	tggcggccacaacggcacctccgggcgccgcgggctgaaggcggccctcggccctgggagtgtcgttctttttccctct
novelMiR_256	0.905	0.245	gccggggcggtcgggttgc	chr1	170140718-170140790	170140728-170140746	agcgggcggcgagcgaggaagcgcctcagtcagagagagaaagtgccggggcggtcgggttgcggctggtccg
novelMiR_259	1.40667	0.153464	cgtagcggcgctgtgtctccgca	chr12	1457407-1457487	1457455-1457477	ggcggtgcgacgtagcggcgctgtgtctccgcagtgggacgccttctcgctgccagagctgcacaacttcctgcgcatcct
novelMiR_261_1	12.975	0.045	tttcacttcccgcagcggact	chr18	8995709-8995785	8995719-8995739	ctcgcctctgcctgctgctggcaccgtgcagatgctgatcgatgcatttcacttcccgcagcggactgagacctgtg
novelMiR_261_2	12.975	0.045	tttcacttcccgcagcggact	chr18	9009141-9009217	9009151-9009171	ctcgcctctgcctgctgctggcaccgtgcagatgctgatcgatgcatttcacttcccgcagcggactgagacctgtg
novelMiR_270	2.76		ttgagtacactgtggaaaagc	chr3	31509255-31509331	31509265-31509285	catgtgttttcacagtgtgctgtccttgtagaagtatttagttatcttgagtacactgtggaaaagcatggtactat
novelMiR_271	193.64		cagtggtagaattctcgcct	chr3	48330099-48330173	48330109-48330128	aactgaggtagcgcgggaatgtttactgtgtgagcattggtggttcagtggtagaattctcgcctgccacgcggg
novelMiR_274	1.68667	0.521739	tgctgtgtcctcactcacct	chr33	217277-217351	217287-217306	ccctgcaggtgggctgggagcacaggcactgtgggcttcgtgtggtgctgtgtcctcactcaccttcatggcttg
novelMiR_286	1.7	0.27	caacaaatcacagtctaccata	chrW	3067239-3067317	3067249-3067270	tgtgtggaagactagtgatttttgttgtttttagataactaaattgacaacaaatcacagtctaccatatggcacagac
novelMiR_289	51.96		tagtggttagtactctgcg	chrZ	31592775-31592847	31592785-31592803	agaaggggatttgtgcagtgttctgatagcttgccgtgatcgtatagtggttagtactctgcgttgtggccgc
novelMiR_290	5		ccgggcagggccgagctgagcc	chr1	72122778-72122856	72122825-72122846	gtgccgcggcccggcccggcccccgccctgccccgcctcacgtgccgccgggcagggccgagctgagccgggccgggcg
novelMiR_293	1.03	0.12	ttgggctgggggatccctcgc	chr13	2583442-2583518	2583488-2583508	ggtgagcggctcagagagcccccagccaaatgtgcagtgctgtccgttgggctgggggatccctcgctgcctccccg
novelMiR_295	1.87		tgcggaaggcgcaggcgtcga	chr19	4883267-4883343	4883313-4883333	gcagccctgttctgcgcctcgcccttcttcacccagtgccggtaggtgcggaaggcgcaggcgtcgatcagcttgcg
novelMiR_301	1.745	0.595	ccgggcccgaggcggactgtcc	chr6	16138226-16138304	16138273-16138294	tcgccacgctcccgcagtcccctcgtggggcggcggcgcggtgcatgccgggcccgaggcggactgtcccttcgctgcg
novelMiR_304	1.455	0.415	ttcaaaagacttagggtgctt	chrZ	34943279-34943355	34943325-34943345	gatgaggctgccctaaggcttgtgaacttcaaatgcttatgtgtgcttcaaaagacttagggtgctttgtatttccc
novelMiR_305	4.16		actgccggctcggcgcccccgcc	chrZ	70733171-70733251	70733219-70733241	ggccgggcgtgtcgggtgggcgccgggcggccgagccgaggtcgttgcactgccggctcggcgcccccgccgcccccgccg
novelMiR_308_1	62.4433	1.71609	tcccgtccccgtcggtcgcgg	chr1	101037967-101038043	101038013-101038033	cctggtctgctcccgtccccgtcggtcgcggcggcggcggcggcggcggtccgtcgcggcagcggggcttcggccgg
novelMiR_308_2	62.4433	1.71609	tcccgtccccgtcggtcgcgg	chr16	615019-615095	615065-615085	cctggtctgctcccgtccccgtcggtcgcggcggcggcggcggcggcggtccgtcgcggcagcggggcttcggccgg
novelMiR_323	2.06667	0.0600925	cgtaccaaaagtaataatgggc	chr17	8233318-8233396	8233365-8233386	accacagcgcattattactcacggtacgagtttgaagtgtcacagcgcgtaccaaaagtaataatgggccgtcaccagc
novelMiR_325	109.683	5.4905	ggtggacaggggtcactttt	chr18	3515330-3515404	3515340-3515359	ggtagaacctggtggacaggggtcactttttccactacggcagagataacggaaggagtaacgcgtccgcggagc
novelMiR_327	1.12333	0.165865	aaggagtccccaggctgtgctg	chr24	5204316-5204394	5204326-5204347	gggtatggggaaggagtccccaggctgtgctgaccccgctgcctccccagcgctgcctacgggctcctcgtccgcccca
novelMiR_330	5.03333	0.293844	gggcggcggcggcggccgc	chr3	12582627-12582699	12582671-12582689	aaaggggctccgcgcgcccggcgaggcgccgctaggaggaggcggggcggcggcggcggccgcgcggcccggc
novelMiR_332	2184.38	82.1554	agccactgactaacgcacattg	chr5	15887068-15887146	15887078-15887099	ggagcaggtgagccactgactaacgcacattgtgctctcggcgactccactgtgcgtgtgacagcggctaacctgctcc
novelMiR_333	4.28	0.697161	ccgcccccctcgggcgggc	chr5	28220535-28220607	28220545-28220563	cccccgcccgccgcccccctcgggcgggccggggccgcaggtgcgccctggggcggcggggggcggcccgggg
novelMiR_334	0.96	0.05	taactagaaggaaatgaattc	chr5	29545083-29545159	29545129-29545149	cttctgaatcatttccttttaggcagagaatatttttacctctatctaactagaaggaaatgaattcagaatagata
novelMiR_338	1.77	0.05	tgcaacagctgctggagtggt	chr1	106095066-106095142	106095112-106095132	cccatggttgtgcaacagctgctggagtggttgagattgtgctgcttcattccagagcacagggctttttgtggttt
novelMiR_340	1.12667	0.11893	tccgctgtggcctggagcc	chr1	193443487-193443559	193443531-193443549	tcccctctgctccgctgtggcctggagccggcgccgcgatggctccggccgctgaccgggagggttattgggg
novelMiR_343	109.04	2.25558	gtgcattgtagttgcattgca	chr14	4937949-4938025	4937995-4938015	cctcgcgggggtgcattgtagttgcattgcatgtgtcagactgggagtgcaatgcccctgccatgcagcccggcggg
novelMiR_345_1	16.4767	0.57955	agcgcggcggggccggacgtt	chr16	614110-614186	614156-614176	cgcgcggcgcagcgcggcggggccggacgttcgttcgttcgttcgtccggccccccgccccggaggagcgcacctcg
novelMiR_346	6.16	0.248462	gttgatgatgataccccagaat	chr19	5127596-5127674	5127606-5127627	aagatgaagcagtttctctgtgtattcacctatcaaagttgctggctgttgatgatgataccccagaataggaagtgcc
novelMiR_350	3.11	0.199249	ccggccctatcgaagctgcgcct	chr23	2558154-2558234	2558202-2558224	cgggcctcgcccggccctatcgaagctgcgcctgccgtgcgctgtggcagccgcagtcaaaaaggagcccagagccacgcg
novelMiR_357	5.21667	1.53754	acagaatgtctctttgaaaacc	chr3	60052697-60052775	60052707-60052728	ggttctggcaattcaaagggcagtccgcttggctggagcaatgcaaaacagaatgtctctttgaaaacccggtacgtcc
novelMiR_359	2.29667	0.174197	gcgcgcggctcggcgcggc	chr4	30831195-30831267	30831239-30831257	gaggatggcggcgcgcggctcggcgcggcacggccgtcccgggggcggcaggccgccccccgcaggcgccgcg
novelMiR_360	11.8867	0.315718	gcgaggggcggcggcggcggcc	chr4	34097502-34097580	34097549-34097570	ccggggggcagcgaggggcggcggcggcggccccatgtgaggaggggcggcgccgctgcccagccagcccggggctcgg
novelMiR_363	6.89		ggggcgcgggggcggggg	chr1	194864413-194864483	194864423-194864440	tgatggatgaggggcgcgggggcggggggcacaggggctgcccctcacccacccactcactgctcccacag
novelMiR_403_1	2.24		tgccgactcgtctgtccgcc	chr1	101042832-101042906	101042842-101042861	ccgagggcggcggcggcggcggcttcggggcgcgtggccccgccgtgccgactcgtctgtccgcccgccctgtcg
novelMiR_403_2	2.24		tgccgactcgtctgtccgcc	chr20	45278-45352	45288-45307	ccgagggcggcggcggcggcggcttcggggcgcgtggccccgccgtgccgactcgtctgtccgcccgccctgtcg
