# Supplementary material for: Small RNA deep sequencing revealed microRNAs’ involvement in modulating cellular senescence and immortalization state
Source: Poult Sci. 2023 Jan 4;102(3):102474. doi: 10.1016/j.psj.2022.102474 (PMC9876980; doi:10.1016/j.psj.2022.102474)
Supplement: Supplementary file 4 — Table S4. MicroRNAs identified in cells of the ZS-1 line. [file mmc4.xlsx]

## Sheet: RFS_Passage48Results By (myLoci
miRNA	Mean(TPM)	Std Err(TPM)	Mature.miR	Chr	HairPin_loci	Mature_loci	Sequence	Reported in DF-1
gga-let-7a-2	6712.09	122.781	tgaggtagtaggttgtatagtt	chr24	3343190-3343268	3343200-3343221	gcatccaggttgaggtagtaggttgtatagtttagaattacaccaagggagataactgtacaacctcctagctttcctt
gga-let-7c	1878.07	43.9511	tgaggtagtaggttgtatggtt	chr1	99018794-99018872	99018804-99018825	gcatccgggttgaggtagtaggttgtatggtttagagttacaccctgggagttaactgtacaaccttctagctttcctt
gga-let-7j	6716.88	122.63	tgaggtagtaggttgtatagtt	chr26	1639978-1640056	1639988-1640009	cacaaagccagggaatcacaccagacctctgtactgctctgtggaggtgaggtagtaggttgtatagtttggtgggagg
gga-mir-100	9235.02	287.602	aacccgtagatccgaacttgtg	chr24	3335099-3335177	3335109-3335130	tgttgccacaaacccgtagatccgaacttgtggtcatattccacacaagcttgtatctataggtatgtgtctgtctggc	Chen et al., 2019
gga-mir-101-1	1524.18	26.3811	gtacagtactgtgataactga	chrZ	27510655-27510731	27510701-27510721	ctatcctttttcggttatcatggtaccggtgctgtatacgtgaaaggtacagtactgtgataactgaagaatggtgg
gga-mir-101-2	1508.01	27.3042	gtacagtactgtgataactga	chr8	28360428-28360504	28360438-28360458	ctgccctggctcagttatcacagtgctgatgctgtctcttgtaaaggtacagtactgtgataactgaaggatggcag
gga-mir-103-1	2209.68	38.5658	agcagcattgtacagggctatga	chr13	4689829-4689909	4689877-4689899	ttgctgccttcggcttctttacagtgctgccttgttgcatatggatcaagcagcattgtacagggctatgaaggcactgag
gga-mir-103-2	2210.57	38.7724	agcagcattgtacagggctatga	chr4	89095068-89095148	89095078-89095100	tctgtgctttcagcttctttacagtgctgccttgttgcgttcatgtcaagcagcattgtacagggctatgaaagaacagag
gga-mir-106	57.0967	2.36345	aaaagtgcttacagtgcaggtag	chr4	3995148-3995228	3995196-3995218	tgagttgtgcaaaagtgcttacagtgcaggtagagctcagcacctactgcagtataagcacttctggcatgaccgtggcga
gga-mir-107	376.88	2.39627	agcagcattgtacagggctatc	chr6	19401516-19401594	19401526-19401547	ctttgctttcagcttctttacagtgttgccttgtggcatggagttcaagcagcattgtacagggctatcaaagcatgga	Chen et al., 2019
gga-mir-10a	377.287	10.9487	taccctgtagatccgaatttgt	chr27	3834167-3834245	3834177-3834198	cttctatatgtaccctgtagatccgaatttgtgtaaaggaagttgggtcacaaattcgtatctaggggaatatgtagtt	Chen et al., 2019
gga-mir-10b	116087	2228.73	taccctgtagaaccgaatttgt	chr7	16343605-16343683	16343652-16343673	tgtctatatataccctgtagaaccgaatttgtgtgatattcatatagtcacagattcgattctaggggaatatatggtc
gga-miR-10c-5p	1230.91	8.92314	taccctgtagactcgaatttgt	chr33	1093253-1093331	1093263-1093284	cccctatatgtaccctgtagactcgaatttgtgtgagcgtctccgagtcgcaaattcgtctctaggggaatatatgggc
gga-miR-12221-3p	1.31	0.13	ttcgtgtgccatcgtcctttgt	chr12	5317525-5317603	5317535-5317556	cggacaaaggacgatggcacatgaactgtcacaggcctccagagcacttcgtgtgccatcgtcctttgtccgctgcttt
gga-miR-12226-5p	4.32		gtgaggcggcggtcgggacgcg	chr15	743022-743100	743032-743053	ctcaacccaggtgaggcggcggtcgggacgcgcggcatctccgccccgcggcccgccgcggccctcacgcctcgttctc
gga-miR-12247-3p	3.68	0.0503322	cccagcacgcctaccccgggcc	chr22	4649582-4649660	4649629-4649650	cgcgcgggcgcccggggtgggcacgctgtacggcacgcagcggctgccccagcacgcctaccccgggccccccccgggc
gga-miR-12258-5p	34.6133	0.328316	tgcacggctgcagcctcctcacc	chr28	3917421-3917501	3917469-3917491	agccagctgtgaggtctgcatgcatcccgtgtcactgtgtgccctgggtgcacggctgcagcctcctcacccatatcccaa
gga-miR-12264-3p	1.26		atggctgttctagcagtagatc	chr3	87380933-87381011	87380980-87381001	tctcagacctactgctaggtttgcccttaaactatggtgctctcttaatggctgttctagcagtagatctgtgacagca
gga-miR-12272-5p	0.933333	0.165865	ttccgcgaaccgccttcggtc	chr4	39800698-39800774	39800744-39800764	ttgcggcgggttccgcgaaccgccttcggtcgcggtgtctgcggagaccaaaggtggctcgcggaactgagctcacc
gga-miR-12277-3p	0.87		tttgggtgccagccccgttgcg	chr5	85799-85877	85846-85867	ctgggacggggctgggatccaggacctgctgcgggcattggaagtgttttgggtgccagccccgttgcggtgcatcatc
gga-mir-124a	1.37		taaggcacgcggtgaatgcc	chr2	114701970-114702044	114702015-114702034	tgcctctccgtgttcacagcggaccttgatttaatgtcatacaattaaggcacgcggtgaatgccaagagcggat
gga-mir-124a-2	1.37		taaggcacgcggtgaatgcc	chr20	8883894-8883968	8883939-8883958	ctctctgcgtgttcacagcggaccttgatttaatgtccatacaattaaggcacgcggtgaatgccaagagaggag
gga-mir-125b-2	5229.48	63.379	tccctgagaccctaacttgtga	chr1	99051085-99051163	99051095-99051116	cttttcctagtccctgagaccctaacttgtgaggttttgtagcaacaatcacaagtcaggctcttgggacctaggcgga
gga-mir-126	25.4367	1.03932	cattattacttttggtacgcg	chr17	8233317-8233393	8233363-8233383	ggtgacggcccattattacttttggtacgcgctgtgacacttcaaactcgtaccgtgagtaataatgcgctgtggtc	Chen et al., 2019
gga-mir-128-1	1021.36	27.7643	tcacagtgaaccggtctcttt	chr7	30766326-30766402	30766372-30766392	gctgttgaattcggggccgtaacactgtctgagaggtttatatttctcacagtgaaccggtctctttttcagctgct
gga-mir-128-2	1015.9	27.554	tcacagtgaaccggtctcttt	chr2	45670118-45670194	45670164-45670184	agctggaaggggggccgttacactgtaagagagtgagtagcaggtctcacagtgaaccggtctcttttcctgctgtg
gga-mir-1306	4.23	0.387341	tggacgttggctctggtggtga	chr15	1294130-1294208	1294177-1294198	acagcctccaccacctcccctgcaaacgtccagtgacgcagaggtaatggacgttggctctggtggtgatggacagtca
gga-mir-130a	526.213	15.2346	cagtgcaatattaaaagggc	chr15	407970-408044	407980-407999	tgtccagagccctttttctgttgtactactggcaattatgatgagcagtgcaatattaaaagggcattggctggc	Chen et al., 2019
gga-mir-130b	812.44	6.79985	cagtgcaataatgaaagggcgt	chr15	399145-399223	399155-399176	gggctgcccctctttccctgttgcactactgtcacggtcgcagcgagcagtgcaataatgaaagggcgtcagtgcgccg
gga-mir-130c	592.54	25.6362	cagtgcaatgttaaaagggcat	chr19	7202983-7203061	7202993-7203014	tgtccagcgccctttttatgttgtactactagtgatcatacacaaagcagtgcaatgttaaaagggcattggccagcag
gga-mir-1329	1.46667	0.121289	acagtgatcacgttacgatggat	chr3	97355540-97355620	97355550-97355572	ttgtagagatacagtgatcacgttacgatggatttctcaagtaacaacctcgtagcttgatcacgatatccctatgacttg
gga-mir-133a-1	59.1167	3.40467	tttggtccccttcaaccagctgt	chr2	102812737-102812817	102812747-102812769	tgctttgctaaagctggtaaaatggaaccaaatcacctcttcaatggatttggtccccttcaaccagctgtagctatgcat	Chen et al., 2019
gga-mir-133a-2	59.1167	3.40467	tttggtccccttcaaccagctgt	chr20	8326974-8327054	8327022-8327044	tgctttgctaaagctggtaaaatggaaccaaatcaactgttcaatggatttggtccccttcaaccagctgtagctgtgcat
gga-mir-133c	5.66333	0.828338	tttggtccccttcaaccagctg	chr23	4357164-4357242	4357211-4357232	tgccttcctggggctggtaaaaaggaaccagatcaactacaactggatttggtccccttcaaccagctgcagtggggca
gga-mir-135a-1	16.8767	0.567754	tatggctttttattcctatgtga	chr12	2999000-2999080	2999048-2999070	cactgtcctgtatggctttttattcctatgtgattatacatcccgcttcatatagggattgaagccgtgcaaggcgctggg
gga-mir-135a-2	16.8767	0.567754	tatggctttttattcctatgtga	chr1	46334597-46334677	46334607-46334629	tctagtgttttatggctttttattcctatgtgatagtaataaagtctcatgtagggatggaagccatgaaatacattgtga
gga-mir-135a-3	16.8767	0.567754	tatggctttttattcctatgtga	chr26	2124013-2124093	2124061-2124083	tgctgtggtctatggctttttattcctatgtgattgcttttcctaactcatgtagggcgaaaagccatgggctactcaggg
gga-mir-138-1	370.28	28.9595	agctggtgttgtgaatcaggccg	chr2	40874175-40874255	40874223-40874245	gccgtgcagcagctggtgttgtgaatcaggccgtcaccagtcggagaacggctacttcacaacaccagggtggcactgcac	Chen et al., 2019
gga-mir-138-2	370.28	28.9595	agctggtgttgtgaatcaggccg	chr11	2104529-2104609	2104577-2104599	ttgttgctgcagctggtgttgtgaatcaggccgacggcaagcgcttcctactatccggctatttcactacaccagggttgc
gga-mir-1397	0.965	0.235	tgcattgcgacgggttatatc	chr1	126961670-126961746	126961716-126961736	catgtggagaggtcgaaaagctgttgactgaatgcgatgtgtgcattgcattgcgacgggttatatcactaatcgta
gga-mir-1397*	0.965	0.235	tgcattgcgacgggttatatc	chr1	126961706-126961782	126961716-126961736	atgtgtgcattgcattgcgacgggttatatcactaatcgtaacatgatgtaacccaacgcagcatgatgtaagcgtc
gga-mir-140	19028.7	297.195	accacagggtagaaccacggac	chr11	19310314-19310392	19310361-19310382	gtcctgccagtggttttaccctatggtaggttacgtcatgctgttctaccacagggtagaaccacggacgggatgccgg	Chen et al., 2019
gga-mir-1416	11.44	0.456216	tccttaactcatgccgctgtg	chrZ	34922637-34922713	34922647-34922667	tgatactttttccttaactcatgccgctgtgcctttatattttatttcacaattgtatgagttgagtacagagtatc
gga-mir-142	0.46		cccataaagtagaaagcactac	chr19	510419-510497	510466-510487	agtgcagtcacccataaagtagaaagcactactaaacagcactgcagggtgtagtgtttcctactttatggatgagtgt
gga-mir-144	0.925	0.155	ggatatcatcatatactgtaagt	chr19	5863189-5863269	5863237-5863259	gccctgggctggatatcatcatatactgtaagttcactatgagacactacagtatagatgatgtactcccctgggctgcac
gga-mir-1451	24.0767	1.77754	tcgcacaggagcaagttaccgc	chr3	76267747-76267825	76267757-76267778	agctgctgcctcgcacaggagcaagttaccgcgttcagctcgcctgccgtaactcgctgctgtgagaggcagcggctcc	Chen et al., 2019
gga-mir-1452	1.11	0.0251661	ttgagataagacagaggatatt	chrZ	66442096-66442174	66442106-66442127	agggactgtcttgagataagacagaggatattaagcctgaaataaaaataatatccttctttcttgtcttttagtctca
gga-mir-1456	111.933	3.94295	aaaggacggaggcggcccgcgc	chrZ	44897368-44897446	44897415-44897436	ccgaacagggaaaggacggaggcggcccgcgcggggtcgttcagtcggggtcgtcgccgtcccttccccgttcgacccg
gga-mir-1456*	111.933	3.94295	aaaggacggaggcggcccgcgc	chrZ	44897405-44897483	44897415-44897436	gccctgtggggttgcctcgagtcagatggagcctgggccgaacagggaaaggacggaggcggcccgcgcggggtcgttc
gga-mir-1467-1	7.70667	0.851691	tctcagctacatcggtgtaaatc	chr2	136001006-136001086	136001054-136001076	caggttgttttctcagctacatcggtgtaaatccagggcaattctactgaggttcacaccagagtaactgggatcagaatc
gga-mir-146a	6.71333	0.632491	tgagaactgaattccatgggttg	chr13	7795780-7795860	7795828-7795850	tcctcagctttgagaactgaattccatgggttgtaattgaatcctttgtcagacccatggggctcagttcttcagcttgga
gga-mir-146b	284.23	38.1203	tgagaactgaattccataggcgt	chr6	23143394-23143474	23143404-23143426	tgcttggctttgagaactgaattccataggcgttaaagcatccaaaaatgccctatggattcagttctgcagttgggcagc
gga-mir-146c	15720.6	1678.5	tgagaactgaattccatggactg	chr4	89315847-89315927	89315895-89315917	ttcccagctctgagaactgaattccatggactggtttcaattccatgcgttcagtccatggtattcagttctctagcttgg
gga-mir-148a	49384.2	624.564	tcagtgcactacagaactttgt	chr2	32178247-32178325	32178257-32178278	tcctgaagcaaagttctgtgacactcagactctggttacgatagcagtcagtgcactacagaactttgtctccgggggc
gga-miR-148b-3p	1613.04	21.6064	tcagtgcatcacagaacttggt	chr33	1171905-1171983	1171952-1171973	gcccgggccgaggttctgtcctacactccggctgtggctatgggcagtcagtgcatcacagaacttggtcccgggagct
gga-mir-153	3.74667	0.280139	ttgcatagtcacaaaagtgatc	chr2	8846568-8846646	8846578-8846599	ttgccagtgtcatttttgtgatgttgcagctagtaatatgagcccagttgcatagtcacaaaagtgatcattggaaact
gga-mir-1559	550.91	13.8011	ttcgatgcttgtatgctactcc	chr7	1341236-1341314	1341283-1341304	ctagactcctttcgatgcttgtatgctactcccaagaatgctaacaggagttacatgtatgcatcgagcagagactata
gga-mir-1560	4.64667	0.376711	gcggcgcgagcagagaggcgctg	chr11	18874330-18874410	18874378-18874400	cgtgggggtggcggcgcgagcagagaggcgctgccgtgtccaaagcagcatctctggacgcgctcgttccttctgcgtggc
gga-mir-1597	1		tgaggagctctgcaagcatgc	chr2	104089457-104089533	104089467-104089487	gttttattacatgtttacagggctcttcattgtggtctcagcaatatgaggagctctgcaagcatgcaataaaaact
gga-mir-15a	1103.61	23.8877	tagcagcacataatggtttgt	chr1	169399196-169399272	169399242-169399262	tggcataacgtagcagcacataatggtttgtgggttttgaaaaggtgcaggccatattgtgctgcctcaaaaataca
gga-mir-15b	264.387	4.17438	tagcagcacatcatggtttg	chr9	22277081-22277155	22277126-22277145	taaagtactctagcagcacatcatggtttgcatgctgtagtgaagatgcgaatcattatttgctgctttagaaat	Chen et al., 2019
gga-mir-15c	848.8	10.2494	tagcagcacatcatggtttgta	chr4	4071808-4071886	4071855-4071876	tgaggagatgtagcagcacatcatggtttgtagggacaaggagatacagaccattctgggctgcctcattacctcaagg	Chen et al., 2019
gga-mir-16-1	4231.38	221.119	tagcagcacgtaaatattggtg	chr1	169399053-169399131	169399100-169399121	tgtcatactctagcagcacgtaaatattggtgttaaaactgtaaatatctccagtattaactgtgctgctgaagtaagg
gga-mir-16-2	4231.38	221.119	tagcagcacgtaaatattggtg	chr9	22276907-22276985	22276954-22276975	tgttccgccctagcagcacgtaaatattggtgtagtaaaataaaccttaaaccccaatattattgtgctgcttaagcgt
gga-mir-1635	0.996667	0.110504	tgcccaggctgtgctgtgctct	chr21	1725960-1726038	1726007-1726028	agaaccccagtgcccaggctgtgctgtgctctgggggcacgctcagctcttcccctggcacacagcctgggagcaggga	Chen et al., 2019
gga-mir-1636	2.38	0.14	tgccccgtcactcctgataccg	chr15	4735881-4735959	4735891-4735912	atccatctgctgccccgtcactcctgataccgctgtgctggtaaggtgcaggtgatggcggggctgccggtgtgccatg
gga-mir-1641	0.77		tgaggattaatgactgtctggg	chr3	13265633-13265711	13265680-13265701	gggcatttcctgaggattaatgactgtctggggtcatcatctcctcccagttagttattaatccccaggaaatactctg
gga-mir-1651	0.985	0.015	ttgcttttgttggcctctgct	chr1	539159-539235	539205-539225	gggggtggaagctaagactgataaaagcaagcaaattatttacagtttgcttttgttggcctctgctgccgggtcct
gga-mir-1653	1.13	0.13	ttgtatgcccagcactggtcctg	chr9	14383857-14383937	14383905-14383927	ctgttcccatttgtatgcccagcactggtcctggtgtctgctatggtttccacaggagctgtgctgcatgcaggtgtggat
gga-mir-1655	0.64		tcagctggtcttgggtaaatgc	chr8	7519313-7519391	7519323-7519344	caacactgtgtcagctggtcttgggtaaatgctattgttcctgcagtatttacccatggtgggctgatacagtgctgga
gga-mir-1663	1.76667	0.269093	tggcatccagaacagcggtac	chr5	15821539-15821615	15821585-15821605	cagtgttgggtaccactgtcctgggtgcctggcagagctcgtgcactggcatccagaacagcggtacccaaggttgc
gga-mir-1677	1.34	0.0737111	ttgacttcagtaggagcaggatt	chr3	74231856-74231936	74231904-74231926	tgcttagggtctgatcctgcaccgctgaagtcaatggaagttttgtcattgacttcagtaggagcaggatttgaacctcat
gga-mir-1684a	6.39	0.781729	aagtatgaggaaatggagatct	chr4	89658921-89658999	89658931-89658952	gaaaggagagctctgcttcctcatacatactcatcttttctatggataagtatgaggaaatggagatctccttccattc
gga-mir-1698-1	0.795	0.025	cgaggctgcggcaatccctgcgc	chr19	640948-641028	640958-640980	ctccggccgccggctgcagggatgctcctgccctccgccgagcactggcgaggctgcggcaatccctgcgccggcgcccgg
gga-mir-16c	82.9667	2.33325	tagcagcacgtaaatactggag	chr4	4071443-4071521	4071490-4071511	agcagtgctctagcagcacgtaaatactggagtgggggatcgcctgttgctctccagtattgcattgctgctttagtga
gga-mir-16c*	82.9667	2.33325	tagcagcacgtaaatactggag	chr4	4071480-4071558	4071490-4071511	gaggctgtggggagatgcacggggctggagagctgtcagcagtgctctagcagcacgtaaatactggagtgggggatcg
gga-mir-17	169.397	4.82551	caaagtgcttacagtgcaggtag	chr1	148023975-148024055	148024023-148024045	agagtaatgtcaaagtgcttacagtgcaggtagtgatatatagaacctactgcagtgaaggcacttgtagcattatgttga	Chen et al., 2019
gga-mir-1717	0.55		actctctaacctgacagaaaact	chr3	33864000-33864080	33864010-33864032	ggcccggttaactctctaacctgacagaaaactatctacttttctaggttagtttcctgtctgctcagggagttaccttgg
gga-mir-1720	0.46		aagcaacgagaggtcggtctga	chr10	13134576-13134654	13134586-13134607	tccacttctgatcacctcggacgttgctttggtgacaacccggagcaaagcaacgagaggtcggtctgaaacaccactg
gga-mir-1724	0.46		tgctgagcgttggctgcgctgc	chr23	2768536-2768614	2768546-2768567	caccgcggggtgctgagcgttggctgcgctgcgtccccaacagcaacccggctccgctcaggtcctgccttgcgccgcg
gga-mir-1729	18.1833	0.409159	ctactcggtgagtaaggatagc	chr15	762733-762811	762780-762801	tcctgcatcccttactcacatgagtagtcgtatctatttcagtgggactactcggtgagtaaggatagcaggattggga	Chen et al., 2019
gga-mir-1731	2.73667	0.280614	acttgactgcaggcactgctgct	chr12	10660978-10661058	10661026-10661048	gaagccgggtacttgactgcaggcactgctgctctgttccagattggcagttccttggtcttgtccttgtctccagttcct
gga-mir-1736	3.52	0.395854	agcaccttcggaactgtcctca	chr1	139198645-139198723	139198655-139198676	tgagggcaattcctgataggtgctgagcaccatctagctgcaaagtcagcaccttcggaactgtcctcaaccttgtctg
gga-mir-1747	2.39333	0.183697	tgcacttgaatggagttctgggt	chr2	61829371-61829451	61829419-61829441	cagggtgctgtgcacttgaatggagttctgggtgttctcatggatcctgaatcccttcaagtggacaaaacgttgggcatt
gga-mir-1754	1.46	0.290057	tcgtgctggagctgttctggc	chr9	23541424-23541500	23541470-23541490	caggtgctgctcgtgctggagctgttctggctgggtcactgtgctgtacccagggcagctcacagcacgggggggaa
gga-mir-1756a	3.59667	0.116667	tccagtgattcacaccagctgt	chrZ	62791847-62791925	62791857-62791878	atctcagctggtgtaagtcagcagagctccactgacattattagtgctccagtgattcacaccagctgtgaatctggtc
gga-mir-1769	2.96333	0.217588	agtgtgaaatctgcctgaaagtc	chr15	2239907-2239987	2239955-2239977	gtggtgtggccttcaggcttttctcacacctgttgagctctgcagtcaagtgtgaaatctgcctgaaagtcattccaacat
gga-mir-1779	1.08		agacgtggactggaacacctgag	chrZ	32310353-32310433	32310363-32310385	tgcctcagctgctccagctcacagcttggtggtttaaattaatactccagacgtggactggaacacctgaggtacaggcac
gga-mir-1781	1.84	0.2	tttaaatcatgcagctgttga	chr14	3325517-3325593	3325527-3325547	gcgtgtttaacagctgagtgatttaaagcaatcaaattcctttggctttaaatcatgcagctgttgaacaagctctt
gga-mir-1786	11.1333	0.593024	attcttttctgctgtgttact	chr14	7768605-7768681	7768651-7768671	tctaattccttaacacaacaggaaacaaattcagcattaaaatatgattcttttctgctgtgttactgaattaaaag
gga-mir-1805	4.4	0.17088	tgtattggaacactacagctcc	chr1	131070174-131070252	131070184-131070205	attctgggagttgtagtctttcaaacagagctttgcaaggacatacctgtattggaacactacagctccctgaacttcc
gga-mir-181a-1	92220.2	727.054	aacattcaacgctgtcggtgagt	chr8	2005178-2005258	2005188-2005210	tgcttcagtgaacattcaacgctgtcggtgagtttggaatttaagtgaaaaccatcgaccgttgattgtaccctccagcta	Chen et al., 2019
gga-mir-181a-2	92220.2	727.054	aacattcaacgctgtcggtgagt	chr17	9982145-9982225	9982155-9982177	agcttcagtgaacattcaacgctgtcggtgagtttgagaactaagaaaaaccatcgaccgttgactgtaccttgaggttta
gga-mir-181b-1	6636.3	87.1806	aacattcattgctgtcggtgggt	chr8	2005362-2005442	2005372-2005394	ggtcacaatcaacattcattgctgtcggtgggtttaactatgtggacaagctcactgaacaatgaatgcaactgtggcccc
gga-mir-181b-2	6636.3	87.1806	aacattcattgctgtcggtgggt	chr17	9983777-9983857	9983787-9983809	ggctgcaatcaacattcattgctgtcggtgggttttcattgctatcaactcactgatcaatgaatgcaaactgcggaccag
gga-mir-183	20.62	1.01845	tatggcactggtagaattcact	chr1	844377-844455	844424-844445	ctgttctgtgtatggcactggtagaattcactgtgcaaccccgcggtcagtgaattaccatagggccataaacagagca
gga-mir-184	1.73333	0.19342	tggacggagaactgataagggt	chr10	19996775-19996853	19996822-19996843	ctcacccccttatcacttttccagcccagcttcttcgctctgactgttggacggagaactgataagggtgtgcgggtgg
gga-mir-187	2.58333	0.32865	tcgtgtcttgtgttgcagcca	chr2	83889621-83889697	83889667-83889687	tgagacctccggctacaacacaggacatgggagcttttctgaaccctcgtgtcttgtgttgcagccagaggggcaca
gga-mir-18a	60.1967	1.98298	taaggtgcatctagtgcagatag	chr1	148023828-148023908	148023876-148023898	ctttttgtactaaggtgcatctagtgcagatagtgaagtagattagcatctactgccctaagtgctccttctggcataaga	Chen et al., 2019
gga-mir-18b	24.1033	1.79039	taaggtgcatctagtgcagt	chr4	3995025-3995099	3995070-3995089	gtccttgtgttaaggtgcatctagtgcagttagtgacgtagcgtagaatctactgccctaaatgctccttctggc	Chen et al., 2019
gga-mir-190a	5.53667	0.46117	tgatatgtttgatatattaggtt	chr10	4206001-4206081	4206049-4206071	ggactctgtgtgatatgtttgatatattaggttgttatttaatccaactatatatcaaacatattcctacagtgtcctgcc	Chen et al., 2019
gga-mir-193b	89.6333	1.38468	aactggcccacaaagtcccgct	chr14	764299-764377	764346-764367	gttccagagtcggggttttgggggcgagatgagcttatgttttatccaactggcccacaaagtcccgcttttggtggtc
gga-mir-194	5.51667	0.381153	tgtaacagcaactccatgtggac	chr3	18822856-18822936	18822866-18822888	tgctctcatatgtaacagcaactccatgtggactacactgacttccagtggagatgctgttacttttgatagcggctcaaa
gga-mir-196-1	311.26	2.87535	taggtagtttcatgttgttggg	chr27	3775049-3775127	3775059-3775080	ctctgtgaattaggtagtttcatgttgttgggctttaaattttaaacacaagaacatcaaactacctgatttactccag
gga-mir-196-2	312.397	3.09562	taggtagtttcatgttgttggg	chr2	32707484-32707562	32707531-32707552	ctctgtggtttaggtagtttcatgttgttggggctccacctttctctctacagcacgaaactgccttaattacttcagt
gga-mir-199-1	10789.6	225.447	acagtagtctgcacattggtt	chr17	5571586-5571662	5571632-5571652	ccgtctgcccagtgttcagactacctgttcaggactacgagattgtacagtagtctgcacattggttaggctgtgct	Chen et al., 2019
gga-mir-199-2	10789.6	225.447	acagtagtctgcacattggtt	chr8	4652485-4652561	4652531-4652551	ccgtcgccccagtgttcagactacctgttcaggacaatgctgttgtacagtagtctgcacattggttagactgggca
gga-mir-19a	55.6033	0.606474	tgtgcaaatctatgcaaaactga	chr1	148023685-148023765	148023695-148023717	gcagtcttctgttagttttgcatagttgcactacaggaagaatgtagttgtgcaaatctatgcaaaactgatggtggcctg
gga-mir-19b	230.573	0.596834	tgtgcaaatccatgcaaaactg	chr1	148023378-148023456	148023388-148023409	tctctggttagttttgcaggtttgcatccagctgtatgatactctgctgtgcaaatccatgcaaaactgactgtggcag	Chen et al., 2019
gga-mir-1a-1	1.2	0.178979	tggaatgtaaagaagtatgtat	chr20	8315738-8315816	8315785-8315806	cttgagagacatacttctttatatgcccatatgaacctggcaatctatggaatgtaaagaagtatgtatttcaggtggg
gga-mir-1a-2	1.2	0.178979	tggaatgtaaagaagtatgtat	chr2	102815861-102815939	102815871-102815892	ctcagagcacatacttctttatgtacccatatgaacatacaatgctatggaatgtaaagaagtatgtatttttggcagg
gga-mir-204-1	27.3867	0.493637	ttccctttgtcatcctatgcct	chrZ	35181164-35181242	35181211-35181232	acccgtggacttccctttgtcatcctatgcctgagaatatatgaagggggctgggaaggcaaagggacgttcaactgtc
gga-mir-204-2	27.3867	0.493637	ttccctttgtcatcctatgcct	chr10	5628593-5628671	5628603-5628624	acctgtgggcttccctttgtcatcctatgcctggagatcacagtgaggcagggacagcaaagggatgctcagctgtcgt
gga-mir-205a	1.34	0.215019	tccttcattccaccggagtctg	chr26	3076081-3076159	3076091-3076112	ggttctgttgtccttcattccaccggagtctgtctcgtacctaaccagatttcagtggagtgaagcacaagagacatgg
gga-mir-205b	1.40667	0.2848	cccttcattccaccggaatctg	chr1	1273696-1273774	1273743-1273764	cttcctgatgcccttcattccaccggaatctgtcagtgcagaaaccagatttcagtgaaatgaagcccatcagagaggc
gga-mir-20b	59.5933	1.3585	caaagtgctcatagtgcaggtag	chr4	3994843-3994923	3994891-3994913	ctagcagtatcaaagtgctcatagtgcaggtagcttggcattggacctactgtaatgtgggcacttacagtactgttagat
gga-mir-21	61656.5	1046.41	tagcttatcagactgatgttgac	chr19	7376216-7376296	7376264-7376286	gtgttgccagccgtcgtgacatccccatggctgtaccatcctgtcggatagcttatcagactgatgttgactgttggatct
gga-mir-21*	61656.5	1046.41	tagcttatcagactgatgttgac	chr19	7376254-7376334	7376264-7376286	tcctgtcggatagcttatcagactgatgttgactgttggatctcatggcaacaacagtcggtaggctgtctgacattttgg
gga-mir-211	27.3867	0.493637	ttccctttgtcatcctatgcct	chr28	2246984-2247062	2246994-2247015	tcctgtgagcttccctttgtcatcctatgcctgagcgatgcctggaggctgggacggtgaagggaggcccacgggctgc
gga-miR-212-3p	18.6667	1.54402	taacagtctacagtcatggct	chr19	5515761-5515837	5515771-5515791	ggcaccttggctctagactgcttactgctgcgtagggacaggacagtaacagtctacagtcatggctactgaagcat
gga-mir-2131	17.7533	0.494514	ctgttactgttcttctgatgg	chrZ	70743818-70743894	70743828-70743848	ccatgcagaagtgcacggaaacagctgtttgctatcgaaaagttggctgttactgttcttctgatggaggctgctgg
gga-mir-214	747.543	6.91165	acagcaggcacagacaggcagt	chr8	4658336-4658414	4658383-4658404	tgtgtctgcctgtctacacttgctgtgcagaacatcctctcacctgtacagcaggcacagacaggcagtcacatgacaa
gga-miR-214b-3p	2.855	0.245	cacagcaagtgtagacaggca	chr8	4658332-4658408	4658342-4658362	tgtgactgcctgtctgtgcctgctgtacaggtgagaggatgttctgcacagcaagtgtagacaggcagacacatgac
gga-mir-215	228.687	3.24806	atgacctatgaattgacagact	chr3	18823174-18823252	18823184-18823205	gtccaggaaaatgacctatgaattgacagactgctttcaaaatgtgcctgtcatttctataggccaatattctgtgcac
gga-mir-218-1	10.8133	0.769119	ttgtgcttgatctaaccatgtg	chr4	75581220-75581298	75581267-75581288	agattttctgttgtgcttgatctaaccatgtggttgtgaggtatgagtaaaacatggttctgtcaagcaccatggaacg
gga-mir-218-2	10.8133	0.769119	ttgtgcttgatctaaccatgtg	chr13	4563944-4564022	4563954-4563975	gggttttcctttgtgcttgatctaaccatgtggtagaacaatacaaattgaacatggttctgtcaagcaccatggaagg
gga-miR-2184a-5p	404.413	10.0936	aacagtaagagttgatgtgcgg	chr19	5515016-5515094	5515026-5515047	cgcccccccgaacagtaagagttgatgtgcggcgaacgcagcctgcatgtgagctcctactgccgcgggaggcggggct
gga-mir-219b	1260.38	3.65858	cacaagaattgcgtttggacaa	chr17	5485250-5485328	5485260-5485281	ctgctacagatgtccagacacaattcttggttcgtacggctccagcgcacaagaattgcgtttggacaatcaggagcag
gga-mir-22	159395	1154.44	aagctgccagttgaagaactgt	chr19	5380355-5380433	5380365-5380386	ggcagcagttcttcagtggcaagctttatgtccttctctagtagctaaagctgccagttgaagaactgttgaatgtagc	Chen et al., 2019
gga-mir-221	1189.7	22.474	agctacattgtctgctgggtttc	chr1	110650549-110650629	110650597-110650619	gggcatgaacctggcatacaatgtagatttctgtgtttgttaagcaacagctacattgtctgctgggtttccagctgcctg
gga-mir-222a	572.58	11.1157	agctacatctggctactgggtct	chr1	110650038-110650118	110650086-110650108	cccatcaatcgctcagtagtcagtgtagattctgtctttacaatcagcagctacatctggctactgggtctctgatgacat
gga-mir-222b	1.025	0.255	agctacatctgattactgggtca	chr4	2183615-2183695	2183663-2183685	ttggctgctcagtagtcagtgtaggatctgtccgacagtctcactaacagctacatctgattactgggtcaccaaaggacc
gga-mir-23b	426.61	6.17158	atcacattgccagggattaccac	chrZ	41649169-41649249	41649217-41649239	tgtggctgtttgggttcctggcatgatgatttgtgagttaagattaaaatcacattgccagggattaccacatagccatga
gga-mir-24	573.47	37.6204	tggctcagttcagcaggaaca	chrZ	41649932-41650008	41649978-41649998	gtcctccggtgcctactgagctgatatcagttctgattttacatactggctcagttcagcaggaacaggagtcgagc
gga-mir-26a	43085.6	139.696	ttcaagtaatccaggataggct	chr2	4575293-4575371	4575303-4575324	tgtcacctggttcaagtaatccaggataggctgtatccattcctgctggcctattcttggttacttgcactgggaggca
gga-mir-27b	16035	105.028	ttcacagtggctaagttctgc	chrZ	41649416-41649492	41649462-41649482	gtgcagagcttagctgattggtgaacagtgattgtttccctctttgttcacagtggctaagttctgcacctgaagag
gga-mir-2954	2786.96	71.7329	catccccattccactcctagca	chrZ	70733032-70733110	70733079-70733100	ttggagcagtgctgagagggcttggggagaggattgtagtggagctccatccccattccactcctagcagctctctggc
gga-mir-29a	150.773	5.2172	tagcaccatttgaaatcggtta	chr1	3434783-3434861	3434830-3434851	tagaggatgactgatttcttttggtgttcagagtcaataatattttctagcaccatttgaaatcggttatagtgattgg	Chen et al., 2019
gga-mir-29b-1	10.7167	0.560486	tagcaccatttgaaatcagtgtt	chr1	3433761-3433841	3433809-3433831	tcaggaagctggtttcatatggtggtttagatttaactattcattgtctagcaccatttgaaatcagtgttcttggaggaa
gga-mir-29b-2	10.7167	0.560486	tagcaccatttgaaatcagtgtt	chr26	2699719-2699799	2699729-2699751	tctggaagctggtttcacatggtggcttagattttcccactttgtatctagcaccatttgaaatcagtgttctaggagcaa
gga-mir-29c	150.773	5.2172	tagcaccatttgaaatcggtta	chr26	2698814-2698892	2698824-2698845	cacaggctgaccgatttctcttggtgttcagagtctcagtttctgtctagcaccatttgaaatcggttatgatgtaggg	Chen et al., 2019
gga-mir-301a	389.82	7.78738	cagtgcaataatattgtcaaagc	chr15	406747-406827	406757-406779	ggtatcgctggctctgacaatgttgcactactgtctgcacaaataaagcagtgcaataatattgtcaaagcatttggttcc	Chen et al., 2019
gga-mir-301b	855.543	15.9152	cagtgcaatagtattgtcaaagc	chr19	7202696-7202776	7202706-7202728	tgctaacgaatgctctgactttattgcactactgtacttcacagctagcagtgcaatagtattgtcaaagcatctgaaagc	Chen et al., 2019
gga-mir-30a	668.007	5.05855	tgtaaacatcctcgactggaagc	chr3	82629079-82629159	82629089-82629111	agtgagcgactgtaaacatcctcgactggaagctgtgaagcagcagatggggctttcagtcggatgtttgcagctgccaac
gga-mir-30b	717.84	33.4487	tgtaaacatcctacactcagct	chr2	142757718-142757796	142757765-142757786	ttttagttcctgtaaacatcctacactcagctataacaagtggtagggctggggggtggatgtttacttcaactgactt	Chen et al., 2019
gga-mir-30c-1	191.61	4.95345	tgtaaacatcctacactctcagc	chr23	4947361-4947441	4947371-4947393	ctgtagcacgtgtaaacatcctacactctcagctgtgaactcgaggtggctgggagaggattgtttacgccttctgccatg
gga-mir-30c-2	191.61	4.95345	tgtaaacatcctacactctcagc	chr3	82653694-82653774	82653704-82653726	tgacaggtactgtaaacatcctacactctcagctgtggaaactaagaaagctgggagaaggctgtttactctccctgcctt
gga-mir-30d	3523.65	66.6004	tgtaaacatccccgactggaagc	chr2	142761248-142761328	142761296-142761318	agtctgttgctgtaaacatccccgactggaagctgtagcagcttgagctttcagtcagatgtttgctgcacctggctatac
gga-mir-30e	335.72	4.01204	ctttcagtcggatgtttacagc	chr23	4946145-4946223	4946192-4946213	gctgctgtaaacatccttgactggaagctgtgaggtgtcagcgggggctttcagtcggatgtttacagctgcaggctgc	Chen et al., 2019
gga-mir-31	178.077	5.95549	aggcaagatgttggcatagctg	chrZ	78512253-78512331	78512300-78512321	gctggaggggaggcaagatgttggcatagctgttaacctaaaaacctgctatgccaacatattgtcatctttcctgtct
gga-mir-32	4.07667	0.0927961	caatttagtgtgtgcgatact	chr2	84498496-84498572	84498506-84498526	ggagatattgcacattactaagttgcatgttgtcacggcctcagtgcaatttagtgtgtgcgatactttcacatgag
gga-mir-33-1	16.12	0.722795	gtgcattgtagttgcattgca	chr1	49529870-49529946	49529916-49529936	ggcagctgtagtgcattgtagttgcattgcatgtgctggcagtaactgtgcaatgttcctgcagtgcagtacagagg	Chen et al., 2019
gga-mir-34a	217.69	1.67419	tggcagtgtcttagctggttgt	chr21	3263012-3263090	3263059-3263080	agtgtttctttggcagtgtcttagctggttgttgtgagcaatagttaaggaagcaatcagcaagtatactgccctagaa
gga-mir-34b	1.04667	0.208513	aggcagtgtagttagctgattgt	chr24	5539137-5539217	5539147-5539169	cttggtttgcaggcagtgtagttagctgattgtacccagcgccccacaatcactaaattcactgccatcaaaacaaggcac
gga-mir-34c	2.18333	0.196327	aggcagtgtagttagctgattgc	chr24	5539873-5539953	5539883-5539905	cctggttaccaggcagtgtagttagctgattgccaccaggaccaatcactaaccacacagccaggtaaaaaggctggggag
gga-mir-3523	297.27	7.80658	ccgcgcagtgcctcgtcctcg	chr13	9054516-9054592	9054526-9054546	tgtgcgctggagtgcgaggcgctgcgggggctgctgcaggagcgcgccgcgcagtgcctcgtcctcgactgccgctc	Chen et al., 2019
gga-mir-3524a	2.055	0.315	cagaatcgcagaatggctgagg	chr1	105832034-105832112	105832044-105832065	ctaccaacccggaccattctatgattctctgattctaaaagttatcacagaatcgcagaatggctgaggctgaaagaga
gga-mir-3525	1.23667	0.164958	cagccattctgcgattctgtga	chr1	105832037-105832115	105832047-105832068	ctttcagcctcagccattctgcgattctgtgataacttttagaatcagagaatcatagaatggtccgggttggtaggga
gga-mir-3529	18.0667	0.53648	aggcagactgtgacttgttgt	chr10	13134728-13134804	13134738-13134758	gtgcgccctaaggcagactgtgacttgttgtggtgggatgagccatacaacaacaaaatcactagtcttccagaggg
gga-mir-3607	2.63667	0.337951	ctgtaaacgctttctgatg	chrZ	61237865-61237937	61237875-61237893	tggtacatatgatgagctttgcagtatgagtagaaacattgatgctgtaaacgctttctgatgtgccattatg
gga-mir-365-1	214.283	4.66696	taatgcccctaaaaatccttat	chr14	769120-769198	769167-769188	gaaaatgagggacttttgggggcagatgtgtttccattacactatcataatgcccctaaaaatccttattgctcttgca
gga-mir-365-2	214.283	4.66696	taatgcccctaaaaatccttat	chr18	6504862-6504940	6504909-6504930	aaaaatgagggactttcaggggcagctgtgttttactaacccagtcataatgcccctaaaaatccttattgttcttgca
gga-mir-375	0.96		tttgttcgttcggctcgcgtt	chr7	22469934-22470010	22469980-22470000	cacttgcctggcgtcgagccccacgtgcaagacctgacctgaacgttttgttcgttcggctcgcgttaggcaggtcc	Zhang et al. 2020
gga-mir-383	30.81	0.691183	agatcagaaggtgattgtggct	chr4	64399448-64399526	64399458-64399479	cctgctcctcagatcagaaggtgattgtggctttgggtaaatattgagcagccacagcactgcctggtcagaaagagca
gga-mir-429	0.94	0.03	taatactgtctggtaatgccg	chr21	2589434-2589510	2589444-2589464	ctgattgctgtcttaccaggcaaagttagatctagctatttctgtctaatactgtctggtaatgccgtcaatcgcat
gga-mir-449b	3.93	0.547205	aggcagtgtgctgttagcggctg	chrZ	16703107-16703187	16703155-16703177	tgtggctggaaggcagtgtgctgttagcggctgctgtgctgaatggagcagtcactaccacactgccacctgctgcaggga
gga-mir-454	678.933	6.26512	tagtgcaatattgcttatagggt	chr15	400281-400361	400291-400313	aaggatgagaccctatcaatattgcctctgcttttgtgctcagggtagtagtgcaatattgcttatagggtcttttctttt
gga-mir-455	2200.32	12.7313	tatgtgcccttggactacatcg	chr17	5239496-5239574	5239506-5239527	ggtgtgagggtatgtgcccttggactacatcgtggaagccagcaccatgcagtccatgggcatatacacttgcctcaag
gga-mir-456	90.1533	3.36729	caggctggttagatggttgtc	chr3	31514587-31514663	31514597-31514617	gtgtgagcaggcatcttctcagcctacatgtggattcctaaatctgcaggctggttagatggttgtcatgcattcat
gga-mir-458a	65.98	3.82691	atagctctttgaatggtactgc	chr13	8233330-8233408	8233340-8233361	gtgcagatggcagcgccattttcagagctataaacagcgtcattgtcatagctctttgaatggtactgccatatgtact
gga-mir-460a	121.537	1.43244	cctgcattgtacacactgtgt	chr2	3692584-3692660	3692594-3692614	ctatatagcacctgcattgtacacactgtgtgtgttaactggaaatgcacagcgcatacaatgtggattctgtagaa
gga-mir-460b	55.44	1.71681	tcctcattgtacatgctgtgt	chr4	2714092-2714168	2714102-2714122	ctctacgttgtcctcattgtacatgctgtgtgtatttgccacgtacacagcgcatgcaatgtggacataatggagct
gga-mir-489	10.4667	0.433948	tgacatcatatgtacggctgct	chr2	23147300-23147378	23147310-23147331	ggcttggtggtcgtatgtatgacgtcatttacttggacttttaggagtgacatcatatgtacggctgctaaactgctgc
gga-mir-499	2.00667	0.31798	ttaagacttgtagtgatgttt	chr20	2734862-2734938	2734908-2734928	ggagcggcagttaagacttgtagtgatgtttagataatgtattacatgaacatcactttaagtctgtgctacttctc
gga-mir-551	1.48333	0.411515	gcgacccatacttggtttcag	chr9	20500021-20500097	20500031-20500051	gctccagaaatcaagggtgggtaagaccttgtaggataactggcaggcgacccatacttggtttcaggggctgtgtg
gga-mir-6542	13.92	1.24861	acgggacagtgctgaagactac	chr3	4430953-4431031	4431000-4431021	ggcgccagtgtctgccagcatcagccccagtgccgtcaccagtgccaacgggacagtgctgaagactactggagccagt
gga-mir-6544	3.01667	0.334581	tcagaaaaggatatgaattgtc	chr5	24455295-24455373	24455342-24455363	cttgtaagattcagaaaaggatatgaattgtcctttcagtggtgacaagttgtatttcttttctgacagtgcgtcagcg
gga-mir-6548	2		aacaacagctgcgtgccatgcc	chr14	7328417-7328495	7328464-7328485	gccagcgatgaacaacagctgcgtgccatgcctgtaaatccataccagcagaggtgccccgctgttgctgtcaccactg	Chen et al., 2019
gga-mir-6550	0.55		tccaccctcggctgctttgaagt	chr10	19176441-19176521	19176489-19176511	aggtaggagcttcaaagcagcccaggaagcgctgctgcaaaacgtggctccaccctcggctgctttgaagttcccacttcc
gga-mir-6553	1.84	0.492747	aaacactaccctgagctgctcc	chr1	76900691-76900769	76900701-76900722	gagcgtgccaggagcagccctgtgatagctgtttgctgctaacctgcaaacactaccctgagctgctcctggctccatc
gga-mir-6557	0.64		cgcgccgattgtctcctccgggc	chr2	61266492-61266572	61266540-61266562	cccgcgccgtgcccggaggagcccggcgctgcctttctacgcggccgccgcgccgattgtctcctccgggcacggggatgt
gga-mir-6561	5.22	0.242487	tctttccaggcaggagctccct	chr8	11216331-11216409	11216341-11216362	tctgctggactctttccaggcaggagctccctgccttttttttgcatcagggagcccagaactggaaacagtagcccag
gga-mir-6570	1.31667	0.423884	aggacccactggatctgcatctt	chr1	185065716-185065796	185065726-185065748	gtttggattaaggacccactggatctgcatcttccaaacttgggagaggagagcctgtgggccagaaatcccaccagcact
gga-mir-6582	1.43	0.0650641	tcactctgggtgtttctcttgc	chr3	57474225-57474303	57474272-57474293	ttgcatcctgttagagagacactcatagagagtcttttcacagtaactcactctgggtgtttctcttgcagaaaactga
gga-mir-6582*	1.465	0.095	tcactctgggtgtttctcttgc	chr3	57474262-57474340	57474272-57474293	tcacagtaactcactctgggtgtttctcttgcagaaaactgaggtaatagaagaagcttttcctgggtgagtgtaaaag
gga-mir-6586	3.36333	0.268473	tgctgccagatagaagttcacct	chr4	69449253-69449333	69449301-69449323	tctaaccagttgctgccagatagaagttcaccttttcctatagcttgggtggcttccatatggtatggagctggtttttga
gga-mir-6599	0.88	0.3	tgacggatcctggctccctccg	chr18	5100503-5100581	5100513-5100534	tgctgggagcgaagggaggctccggtccgctctgagggcacacgatgtgacggatcctggctccctccgctcctcccgg
gga-mir-6615	1.62667	0.330774	ttggggacaccatcagaacagcc	chr28	1760738-1760818	1760786-1760808	acactggggcttggggacaccatcagaacagccacagctgtgctggattctgtggcactgatgtgttctccacaggtcctc
gga-mir-6648-1	7.10667	0.271682	tccggcattctgaacgctcct	chr15	6705944-6706020	6705990-6706010	ggctacgggggtaaaggagcgttcagaatgccggtggcagctgccctccggcattctgaacgctcctttacgcaggg
gga-mir-6665	1.64333	0.19342	tgcctgaaggattttgatgccc	chr8	5229619-5229697	5229666-5229687	tctgcaaagctgcctgaaggattttgatgccctgaaatgaagggaaagaaagggctgtctgagtcctccaggccgggtt
gga-mir-6694	1.81667	0.101379	ttaagagtagggattctgttcc	chr6	32650898-32650976	32650908-32650929	ggaaacagaaacctcattcattaacaatgacattatttcacctctggttaagagtagggattctgttcccccctgatgg
gga-mir-6698	0.97		ttaggagagagtgagaagtaagt	chr2	68054407-68054487	68054455-68054477	aattccacattcttctcagtatcttcctctgacctggtctcaaagtggttaggagagagtgagaagtaagttggagttgcc
gga-mir-6701	0.46		attattttacagacagatcgc	chr2	97511165-97511241	97511175-97511195	gagtgaagtgatctgcctgcaaagtaccccgggaaacaaaaacaggattattttacagacagatcgctttcctcagc
gga-mir-7-1	3.63667	0.402506	caacaaatcacagtctgccata	chrZ	40078130-40078208	40078140-40078161	ctgtgtggaagactagtgattttgttgtttttagataattaaattgacaacaaatcacagtctgccatatggcacagat
gga-mir-7441	0.845	0.025	catgttgggatcctcttctgca	chr17	2569199-2569277	2569246-2569267	agggcactgaggagggtttgtaacatggggagaaggtgaaggtgactcatgttgggatcctcttctgcaatctggactc
gga-mir-7460	0.605	0.125	cctgactgagctctgctttctc	chr13	10375296-10375374	10375306-10375327	tggggatggatggcagagccctcagactgaggccgagctctgtgtgccctgactgagctctgctttctctccccagtcc
gga-mir-9-1	8.74333	0.553785	tctttggttatctagctgtatga	chr28	3623138-3623218	3623186-3623208	acgcggcacggccgaggccggatcttaaagaccttgggttggtttttctctttggttatctagctgtatgagtgtatgtga
gga-mir-9-1*	8.74333	0.553785	tctttggttatctagctgtatga	chr28	3623176-3623256	3623186-3623208	ttggtttttctctttggttatctagctgtatgagtgtatgtgatatcataaagctagagaaccgaatgtaaaaacccgctc
gga-mir-9-2	8.74333	0.553785	tctttggttatctagctgtatga	chrZ	60469247-60469327	60469257-60469279	cgagttgttatctttggttatctagctgtatgagtgttttggtcttcataaagctagataaccgaaagtaaaaactccttc
gga-mir-92-1	12837.2	400.14	tattgcacttgtcccggcctgt	chr1	148023262-148023340	148023272-148023293	ctttctacacaggttgggatcagttgcaatgctgtgcgtttctgtggtattgcacttgtcccggcctgttgaggttggt
gga-mir-99a	789.687	9.90422	aacccgtagatccgatcttgtg	chr1	99018043-99018121	99018053-99018074	aattggcataaacccgtagatccgatcttgtgttgaaatgcactgcacaagctcgcttctatgggtctgtgtcagtatg	Chen et al., 2019
novelMiR_1	0.895	0.075	gacctcgtggcgcaacgg	chr1	46660851-46660921	46660894-46660911	attgtaggtgagttgtaaggttctgtctgcggcttcgcagtaggacctcgtggcgcaacggtagcgcgtct
novelMiR_101_1	48.6467	2.27671	ggggatgtagctcagcggtaga	chr7	6813549-6813627	6813559-6813580	ccaccatccaggggatgtagctcagcggtagagcgcctgctttgcatgcaggaggccctgggttcaacccccagcatct
novelMiR_101_2	48.6467	2.27671	ggggatgtagctcagcggtaga	chr7	6820343-6820421	6820353-6820374	ttaccacccaggggatgtagctcagcggtagagcgcctgctttgcatgcaggaggccctgggttcaacccccagcatct
novelMiR_101_3	48.6467	2.27671	ggggatgtagctcagcggtaga	chr7	6833725-6833803	6833772-6833793	ttaccacccaggggatgtagctcagcggtagagcgcctgctttgcatgcaggaggccctgggttcaacccccagcatct
novelMiR_103_1	0.55		gcgggcggcgcggcggcg	chr8	13793472-13793542	13793515-13793532	aaggggcgggcggcggcgcggcctgcaccatggtggccaccaggcgggcggcgcggcggcgggatgcggcg
novelMiR_103_2	0.55	0	gcgggcggcgcggcggcg	chr1	149397174-149397244	149397217-149397234	ggcggcggcggcgggcggcgcggcggcgggcggcggcagcggctcctcggtgccgctctcggtgctgatcc
novelMiR_103_3	0.55		gcgggcggcgcggcggcg	chr24	5225685-5225755	5225695-5225712	ggccgcggcgcggcccctccgccccggccccgcggcctacctggcgggcggcgcggcggcggggccctcgg
novelMiR_103_4	0.55		gcgggcggcgcggcggcg	chr3	20207743-20207813	20207753-20207770	aagtttccgtggcccggcgccgcgcgcttggcacgagggctcggcgggcggcgcggcggcggcaggcgcgg
novelMiR_105	0.97	0	cctcccgcaccgcctgtacgcc	chr9	4696139-4696217	4696186-4696207	ctgtcccccgccgaggacgacgtggcggcgctggcgttctccccgcgcctcccgcaccgcctgtacgccgcgcacgggg
novelMiR_107_1	0.96		cctgtgctgagcactccacct	chrZ	7152237-7152313	7152247-7152267	ccatctctctcctgtgctgagcactccacctgtggacgcggtgctccaggtgaggtgtcacagcgcagagcagaggg
novelMiR_107_10	0.96		cctgtgctgagcactccacct	chrZ	8017149-8017225	8017195-8017215	ccccgtctctcctgtgctgagcactccacctgtggacgcggtgctccaggtgaggtgtcccagcgcagagcagaggg
novelMiR_107_11	0.96		cctgtgctgagcactccacct	chrZ	9220356-9220432	9220402-9220422	ccccgtctctcctgtgctgagcactccacctgtggacgcggtgctccaggtgaggtgtcccagcgcagagcagaggg
novelMiR_107_12	0.96		cctgtgctgagcactccacct	chrZ	9349327-9349403	9349373-9349393	ccccgtctctcctgtgctgagcactccacctgtggacgcggtgctccaggtgaggtgtcccagcgcagagcagaggg
novelMiR_107_2	0.96		cctgtgctgagcactccacct	chrZ	9280888-9280964	9280898-9280918	ccccgtctctcctgtgctgagcactccacctgtggacgcggtgctccaggtgaggtgtcccagtgcagagcagaggg
novelMiR_107_3	0.96		cctgtgctgagcactccacct	chrZ	9283888-9283964	9283898-9283918	ccccgtctctcctgtgctgagcactccacctgtggacgcggtgctccaggtgaggtgtcccagtgcagagcagaggg
novelMiR_107_4	0.96		cctgtgctgagcactccacct	chrZ	9858463-9858539	9858473-9858493	ccccgtctctcctgtgctgagcactccacctgtggacgcggtgctccaggtgaggtgtcccagcgcagagcagaggg
novelMiR_107_5	0.96		cctgtgctgagcactccacct	chrZ	7357831-7357907	7357877-7357897	ccccgtctctcctgtgctgagcactccacctgtggacacggtgctccaggtgaggtgtcacagcgcagaggggcagg
novelMiR_107_6	0.96		cctgtgctgagcactccacct	chrZ	7527375-7527451	7527421-7527441	ccccgtctctcctgtgctgagcactccacctgtggatgcggtgctccaggtgaggtgtcccagcgcagagcagaggg
novelMiR_107_7	0.96		cctgtgctgagcactccacct	chrZ	7641382-7641458	7641428-7641448	ccccgtctctcctgtgctgagcactccacctgtggacgcggtgctccaggtgaggtgtcccagcgcagagcagaggg
novelMiR_107_8	0.96		cctgtgctgagcactccacct	chrZ	7696311-7696387	7696357-7696377	ccccgtctctcctgtgctgagcactccacctgcggacgcggtgctccaggtgaggtgtcacagcgcagagcagtggg
novelMiR_107_9	0.96		cctgtgctgagcactccacct	chrZ	7995498-7995574	7995544-7995564	ccccgtctctcctgtgctgagcactccacctgtggacgcggtgctccaggtgaggtgtcccaacgcagagcagaggg
novelMiR_108	1.03	0.159478	tcttccgtcgtgtccctaccgc	chrZ	20730546-20730624	20730593-20730614	gcagccgcaggggcgcggcgcggcgcggcggcctcggtctcgtacgctcttccgtcgtgtccctaccgccatccctcgg
novelMiR_109	0.64		tcaggtccctgtttgggcgcca	chrZ	55848762-55848840	55848772-55848793	aggtccctgctcaggtccctgtttgggcgccaactgtcatgagttagcaacacgacacagggttctcatgcaaggaaga
novelMiR_110	2.03		cactgccggctcggcgcccccgc	chrZ	70733170-70733250	70733218-70733240	aggccgggcgtgtcgggtgggcgccgggcggccgagccgaggtcgttgcactgccggctcggcgcccccgccgcccccgcc
novelMiR_111	91.4267	1.53347	tttggcaatggtagaactcacac	chr1	843236-843316	843284-843306	cctggctgcttttggcaatggtagaactcacactggtgcgctcgcaggatccggtggttctagacttgccaactacagccc
novelMiR_112	1.43	0.15695	tttggcactagcacatttttgct	chr1	844259-844339	844307-844329	cccggcccgctttggcactagcacatttttgctttgctttatgtgttttgagcaattatgtgtagtgccaatatgggagaa
novelMiR_116	7.68333	0.649521	ctgactggctcagcttgtgtct	chr1	56993985-56994063	56994032-56994053	agcttatacactgactggctcagcttgtgtctaccctacgccggcaggcgcgggtaacccgttgaaccccattcgtgat
novelMiR_118	2.01	0.36	caccctccctcggctgcagcca	chr1	77350788-77350866	77350835-77350856	cacatctcatcaccctccctcggctgcagccaccacaagctcctggcttgctgcacactgggaagaggggacagatagg
novelMiR_119	7.53	0.649692	ggcggggcggtcccgggc	chr1	101033992-101034062	101034035-101034052	cggcgcgccgggcggggcggtcccgggcggggggtctctcgggccggcgcccgcctcggcgatccggatag
novelMiR_12_1	813.107	6.53177	ggaataccgggtgctgtaggctt	chr1	132055527-132055607	132055575-132055597	agctaagcagggtcgggcctggttagtacttggatgggagacctcctgggaataccgggtgctgtaggctttattttttta
novelMiR_12_2	689.167	2.20124	ggaataccgggtgctgtaggctt	chr6	8612884-8612964	8612894-8612916	agacctcctgggaataccgggtgctgtaggcttgcccagagaggtggtggagtcaccgagcctggtggtgttcaaagagca
novelMiR_12_3	808.083	7.33144	ggaataccgggtgctgtaggctt	chr9	3369768-3369848	3369816-3369838	agctaagcagggtcgggcctggttagtacttggatgggagacctcctgggaataccgggtgctgtaggcttttgctgtatt
novelMiR_12_4	808.083	7.33144	ggaataccgggtgctgtaggctt	chr9	942130-942210	942140-942162	gctaagcaggggtcgggcctggttagtacttggatgggagacctcctgggaataccgggtgctgtaggcttttgctcccac
novelMiR_121	14.44	0.871168	ccggtagtggcggtgagcgggcg	chr1	101043739-101043819	101043749-101043771	ttcggatgccttatatgttcgtctgtaggagcgagtgaggactcggctccggtagtggcggtgagcgggcgctcgcgagca
novelMiR_122	2.08	0.44	acttcaggatccaaggatttca	chr1	112075055-112075133	112075102-112075123	ggctgcagcgacttcaggatccaaggatttcagtggtgttggtgtgagtcctgctgatgttggcacttgatggttgatg
novelMiR_124	1.45		tcggccctgggagtgtcgttctt	chr1	131726825-131726905	131726835-131726857	ctggcggccacaacggcacctccgggcgccgcgggctgaaggcggccctcggccctgggagtgtcgttctttttccctctg
novelMiR_125_1	9.72		ccttccaagcagttgacccgggt	chr10	643573-643653	643583-643605	ggaaggttgcaggcagctgcgttggtggtatagtggtgagcatagctgccttccaagcagttgacccgggttcgattcccg
novelMiR_125_2	9.72		ccttccaagcagttgacccgggt	chr10	657241-657321	657251-657273	ggaaggttgcaggcagctgcgttggtggtatagtggtgagcatagctgccttccaagcagttgacccgggttcgattcccg
novelMiR_125_3	9.72		ccttccaagcagttgacccgggt	chr10	669621-669701	669631-669653	ggaaggttgcaggcagctgcgttggtggtatagtggtgagcatagctgccttccaagcagttgacccgggttcgattcccg
novelMiR_125_4	9.72		ccttccaagcagttgacccgggt	chr28	4923241-4923321	4923251-4923273	aaggagccctcgtgcggtgcgttggtggtatagtggttagcatagctgccttccaagcagttgacccgggttcgattcccg
novelMiR_126	45.11	1.26065	ctgtagcgttcggacatcg	chr10	1262878-1262950	1262888-1262906	gcgtttcccgtgtttggttgggtctgtgctatccctcccaaaccctgtagcgttcggacatcggccttgcacc
novelMiR_127_1	8.74333	0.553785	tctttggttatctagctgtatga	chr10	12934124-12934204	12934172-12934194	gatgtttctgtctttggttatctagctgtatgagtgttgtggagccatcataaagctagataaccgaaagtagaaatgact
novelMiR_127_2	8.74333	0.553785	tctttggttatctagctgtatga	chr25	1538383-1538463	1538431-1538453	ttggttgttatctttggttatctagctgtatgagtggtgtcgattcttcataaagctagataaccgaaagtaaaaataacc
novelMiR_129	14.75	0.47	aagcactgcctttgaacctgatg	chr11	1500499-1500579	1500547-1500569	cacttgaactaagcactgcctttgaacctgatgtgtcttgtttgtagcttcatgggccaagcagcagtgctagagcataag
novelMiR_13	45.7	2.00187	cgctagctgctctgcactgact	chr1	133682279-133682357	133682326-133682347	acatggggaggttagtgcgcggtaagctagggtgtgagctgacagcacgctagctgctctgcactgactgcccctgtgg
novelMiR_130	17.2067	0.640945	tctggctgccgcctactgacacc	chr11	18685055-18685135	18685065-18685087	tgggcaggaggtggccgtgcagagcacgatgacacgacgatgcccagctctggctgccgcctactgacacccatatccctg
novelMiR_131	2.02667	0.0466667	atggggcggggatgctctgcgcc	chr11	18690361-18690441	18690409-18690431	gtgggcagcgatggggcggggatgctctgcgccctgagcacagtggggctgagcacccctcgccccccccagaaccacctc
novelMiR_132	16.8767	0.567754	tatggctttttattcctatgtga	chr12	2993576-2993656	2993624-2993646	cactgtcctgtatggctttttattcctatgtgattatacatcccgcttcatatagggattgaagccgtgcaaggcgctggg
novelMiR_133	1.79	0.540031	acccttcccctgatcgcgcagt	chr12	19775158-19775236	19775168-19775189	gctcgagcgcagcgcggtgcgggggcagcgcgtgctctgatccgggcacccttcccctgatcgcgcagttcctcgcggc
novelMiR_135	981.48	33.3936	gtccagttttcccaggaatccct	chr13	8492487-8492567	8492535-8492557	tgctctcagggtccagttttcccaggaatcccttaggcgctacgttggggattcctggaaatactgttcttggggccacgg
novelMiR_136	72308.2	375.727	tgagatgaagcactgtagctc	chr13	8493100-8493176	8493110-8493130	ctcccagcccaaggtgcagtgctgcatctctggtcaattgggagtctgagatgaagcactgtagctcgggaagggag
novelMiR_139	5.38333	0.133708	tcatcagagaggctgggctctgt	chr13	17162731-17162811	17162741-17162763	cagctggtcaggacatagttcagctgtctgtgaatgagggcagagacctcatcagagaggctgggctctgttctgagctgc
novelMiR_14	0.99	0.132035	cagctgtgatgagcaccctgagg	chr1	169020767-169020847	169020815-169020837	ctagatgccattggccttctcgaccacctgagctggctcatgttcagccagctgtgatgagcaccctgaggtccttttcta
novelMiR_144_1	20.995	1.785	ggggatgtagctcagtggtaga	chr15	4536302-4536380	4536349-4536370	ttcgcagcaaggggatgtagctcagtggtagagcgcatgctttgcatgtatgaggccccgggttcaatccccggcatct
novelMiR_144_2	20.95	1.74	ggggatgtagctcagtggtaga	chr15	4916511-4916589	4916558-4916579	aattattaacggggatgtagctcagtggtagagcgcatgctttgcatgtatgaggccccgggttcaatccccggcatct
novelMiR_145	1.61667	0.260789	tgcaggagaggtgcatctggcc	chr15	10984198-10984276	10984208-10984229	tcggccccttcccccttttgacagagcagcgttgctcggtgcagttgtgcaggagaggtgcatctggccgtgtcctgct
novelMiR_148	3.11	0.175024	tagggctgctgctgaattcctgc	chr19	5379559-5379639	5379607-5379629	tctggctgtgtagggctgctgctgaattcctgcacctggtgatgtgcagaaagcagctcagtgcccctcaactggcagaag
novelMiR_149	36.6033	0.420489	accgtggctttagattgttact	chr19	5515193-5515271	5515240-5515261	cgcccgggcgaccgtggctttagattgttactgtgctgctgggggggtaacagtctacagccatggtcgccgggcccgg
novelMiR_15	0.826667	0.114649	cggggcgggcgggcggca	chr1	169468066-169468136	169468076-169468093	ctccgtgtgccggggcgggcgggcggcacagcgcggctcttctcggtgcggcgcggcgcggctcggcgccg
novelMiR_152	0.84	0.07	tcagttctctgcagtctcttgc	chr2	22335555-22335633	22335565-22335586	tgctgggttcttgaggctgcacagatactcatatgtaatacaccatgtcagttctctgcagtctcttgcttccatatgc
novelMiR_154	4.25667	0.315401	tttcggctgtttccggcgactgc	chr2	32251628-32251708	32251638-32251660	gctgattccggaaatcgccgaagcgagccgaacgcgctgccatttctgtttcggctgtttccggcgactgccgaagcggat
novelMiR_156_1	1.12333	0.313918	gcggggggcgccgggggg	chr2	37270401-37270471	37270411-37270428	gggggcagcccttccgtgaaggcagcccggggcaggaggcagagcggggggcgccggggggcagggccggc
novelMiR_156_2	1.12333	0.313918	gcggggggcgccgggggg	chr33	307426-307496	307436-307453	aggtgcagccccaggcagtgcccaaccgcaaccacaagtaagggcggggggcgccggggggctcagggcgt
novelMiR_157	1.95333	0.269093	gcggccgcgggcgcggcg	chr2	43342820-43342890	43342830-43342847	gcggccggccggcgcggcggcggctgcggggctgctgggggcggcggccgcgggcgcggcgaagctggcac
novelMiR_160	0.666667	0.0768838	ctgaagaactgtaggcacctca	chr2	129847080-129847158	129847127-129847148	tggcaccactctgaagaactgtaggcacctcatggaatgtgctaaggagtttggagtccaaatagttggtgttaagtga
novelMiR_161	1.05	0.187705	cgggccggggaccgccgcc	chr20	2489352-2489424	2489396-2489414	cggagcggggcgggccggggaccgccgcccgcccccccgccgccgccgccgcccgccctctccccgccccccg
novelMiR_162	0.46		cacggcactcacacccccgtagt	chr20	5246364-5246444	5246374-5246396	gggtggatgacgtcagcaggcggaggcgcggtgtcgcagcggtgacgtcacggcactcacacccccgtagtctctcactac
novelMiR_165	1.06667	0.0635959	ttcatcctcctcatcttcgtcct	chr20	10004099-10004179	10004147-10004169	tgtgctctgcttcatcctcctcatcttcgtccttgccttctgcttgtaccgcaggaagaagaggggaggggagcagagcca
novelMiR_17_1	2.68333	0.0876229	aatcacagactggtttgggttg	chr1	188883318-188883396	188883328-188883349	tcctccctagaatcacagactggtttgggttggaagggactttaaagccctcacagttccaacctctgacatgtgctgg
novelMiR_17_2	2.68333	0.0554176	aatcacagactggtttgggttg	chr1	195564534-195564612	195564581-195564602	ctctccctccatagtcttaaacttctcaatctctgatataatcccagaatcacagactggtttgggttggaagggtccc
novelMiR_17_3	2.68333	0.0876229	aatcacagactggtttgggttg	chr22	1944299-1944377	1944309-1944330	aagatcacagaatcacagactggtttgggttggaagaacatctcattccaaccccctaccatggacaccctttgatcac
novelMiR_17_4	2.68333	0.0876229	aatcacagactggtttgggttg	chr1	192887061-192887139	192887071-192887092	cccttccgacccaaaccattctatgattctatgatttagagtcacagaatcacagactggtttgggttggaaggggcct
novelMiR_170	1.27	0.01	ttttcctcgacggtcgctgcgcg	chr23	2558083-2558163	2558131-2558153	gagccacgcgttttcctcgacggtcgctgcgcggtttggtcttctgtaaccgcccagcaacaaatggggaaactacagggg
novelMiR_171	0.58		cggggcgcgggggcgggg	chr24	5370390-5370460	5370433-5370450	cggcggggagcggggcgcgggggcggggagtgcgcgggagcccggcccaccctcccgacgccactcgccgg
novelMiR_173	0.966667	0.0656591	tgatatgtttgatattaggttg	chr25	2120325-2120403	2120372-2120393	tgcctctgtctgatatgtttgatattaggttgtttgattggaaaccaactaaatatcaaacatattcttacagcggcag
novelMiR_176	2.24	0.157162	accccattgcatctgagactt	chr27	4044210-4044286	4044256-4044276	ttgatgcataaccccattgcatctgagacttggattcgtttccatgcagccatgcaggggcgttgtcgtgatgcagg
novelMiR_177	2.55	0.0754983	acccatggcaatgagcaaacctg	chr27	5090894-5090974	5090942-5090964	catcagcttcacccatggcaatgagcaaacctgcagtgccatcaggcaggtgcctattgctggggtggtgctgggccagct
novelMiR_178	1.175	0.085	gtagggcctggaccgggcgagg	chr27	5515266-5515344	5515313-5515334	cggcgggcaggtagggcctggaccgggcgaggagcggggcggcacgaccgggcccggacagcggctctctgtctccgca
novelMiR_179	1.36	0.28	ttgagtacactgtggaaaagca	chr3	31509254-31509332	31509264-31509285	gcatgtgttttcacagtgtgctgtccttgtagaagtatttagttatcttgagtacactgtggaaaagcatggtactatc
novelMiR_18_1	5.55667	0.49901	agagaatcatagaatggcctgg	chr1	193890791-193890869	193890838-193890859	gtcccttagtgccacatctccatggttttttattctgtcatagaatcagagaatcatagaatggcctgggttgaaaagg
novelMiR_18_2	5.55667	0.49901	agagaatcatagaatggcctgg	chr11	16027397-16027475	16027407-16027428	acagaggcccagagaatcatagaatggcctgggttgaaaaggaccacaaggaccatctagtttcaacccccctgccatg
novelMiR_18_3	5.55667	0.49901	agagaatcatagaatggcctgg	chr1	162917247-162917325	162917294-162917315	aaggggaatcagagaatcatagaatggcctgggttgaaaaggacctcagtgatcatctactttcaatcccccctgatat
novelMiR_18_4	5.77	0.26727	agagaatcatagaatggcctgg	chrZ	19673786-19673864	19673833-19673854	aagcatagtcagagaatcatagaatggcctggattggaagagaccttaaagatcatccagctctaattccctgacacag
novelMiR_180	1.16		cccgcggccgtcgcacagcgct	chr3	104925665-104925743	104925712-104925733	atttctcccccccgcggccgtcgcacagcgctcccgctgccccctcacagcgctgtgcggttcccgcctcgctccgttc
novelMiR_183	0.64		gtgagcggccaggcagcacagc	chr32	70310-70388	70357-70378	gtacgctaaggtgagcggccaggcagcacagcagcccgcagcgcgctgctgccagcgctcattcctctgtctgtctgtc
novelMiR_184	884.2	3.42509	aattgcacggtatccatctgt	chr4	3994420-3994496	3994430-3994450	tgtcgggtggatcacgatgcaattttgattagtttagtaggagaaaaattgcacggtatccatctgtaaaccgcaag
novelMiR_185	11752.4	362.427	tattgcacttgtcccggcctgt	chr4	3994559-3994637	3994569-3994590	cctccgtgggtggggatttgttgcattacttgtagctgtgtgtagagtattgcacttgtcccggcctgtggaggaaagg
novelMiR_187_1	0.615	0.155	tactgaggactccacatctggt	chr4	20676101-20676179	20676148-20676169	atctctcctgtactgaggactccacatctggtcacagtgcagatgtgagtacagatgaggtctccccagcacagagcag
novelMiR_187_2	0.755	0.115	tactgaggactccacatctggt	chrZ	79135354-79135432	79135401-79135422	ttctctcctgtactgaggactccacatctggtagcagcactccggatgaggtctcgccaacacagaatagaggggcagg
novelMiR_189	3.55333	0.587433	ccgcgtcgagctgagccgagc	chr4	33964453-33964529	33964463-33964483	cgggagggagccggctccgcgccgcgcagcatcgggccgagcggtgccgcgtcgagctgagccgagccgccctagtg
novelMiR_192	3.49667	0.0771434	gcagggcgaggagctgccccggt	chr4	58156627-58156707	58156675-58156697	cagcaccagggcagggcgaggagctgccccggtgctggggaggcaatgaggacggggcagatgcagtgggttggcgtggag
novelMiR_195	11.005	0.325	ttgactggggcggtacacct	chr5	2676386-2676460	2676431-2676450	ggtggggagtttgactggggcggtacacctgtcaaagcgtaacgcaggtgtcctaaggcgagctcagggaggcca
novelMiR_196_1	3.62	0.347755	ggcggcggcggcggccgcgggc	chr5	17625769-17625847	17625779-17625800	ctgcgcggggggcggcggaggctgcgcggcttttgcgcggagcgtagggcggcggcggcggccgcgggcagcccccgcg
novelMiR_196_2	3.97667	0.313174	ggcggcggcggcggccgcgggc	chr6	11098643-11098721	11098653-11098674	cggccgcgggcgccgcgcgggcgtcgacgggcgaggaggggggggggggcggcggcggcggccgcgggcgccgcgcggg
novelMiR_198	0.52	0.06	cgaggggcggcggcggcg	chr6	22308648-22308718	22308691-22308708	ggggtcccgccgaggggcggcggcggcgcggccacctccccagccggcaccccgccccgtcgggcggcgct
novelMiR_199	6.32	0.502129	ccaggagaagcagactgtagtt	chr6	23172171-23172249	23172218-23172239	gggcagcatgccaggagaagcagactgtagtttggggtagtcctgactgaatctcttattctcctagatatcagctcct
novelMiR_2	6.91333	0.645506	atgctgccttccttctgagaaca	chr1	50729585-50729665	50729595-50729617	gagtcattccatgctgccttccttctgagaacaacacttcctagggacagtcagggagagagcatgggcagttttagcaca
novelMiR_20	1		agcgcggcgagctggcggctgtt	chr11	2405731-2405811	2405741-2405763	cgtggctgtgagcgcggcgagctggcggctgtttcctggttgatcgccgccttaccgccgtgtcacaccgcgccgctccga
novelMiR_201	43085.6	139.696	ttcaagtaatccaggataggct	chr7	22670546-22670624	22670593-22670614	tggcgctgggttcaagtaatccaggataggctgtggtctggcagtcagcctgttctaggttacttggctccggagcccg
novelMiR_202	6.55333	0.268411	tccgtcccgcggctctgccact	chr7	35212291-35212369	35212301-35212322	acaaagcagtctgcgcgggaccggcgggtgggagcagtgggtcgcgctccgtcccgcggctctgccacttccactgggg
novelMiR_204	3		tgcacagcaagtgtagacaggc	chr8	4658333-4658411	4658343-4658364	tcatgtgactgcctgtctgtgcctgctgtacaggtgagaggatgttctgcacagcaagtgtagacaggcagacacatga
novelMiR_206	6.89	0.31	gcctacggccatcccaccc	chr9	938064-938136	938074-938092	tgttgtgcagatgggaagagggtgctggagccggagcagcccgtgcctacggccatcccaccctgggtaacgc
novelMiR_212	1.21667	0.235679	aggcagtgtattgttagttagct	chrZ	16702079-16702159	16702127-16702149	tgtgatgattaggcagtgtattgttagttagctgctcttcatacaccagcaactaactacactgccacattagcacatcac
novelMiR_215	9.24667	0.497203	ctcctggctggctcgcca	chrZ	42270072-42270142	42270082-42270099	agcgccccctggtccgaccagccctgtggtccagcaaagagctctcctggctggctcgccaaaactgcctt
novelMiR_216	0.85	0.21	ttcggcagcagctgtatggcct	chrZ	81606697-81606775	81606744-81606765	aaggtcctctttcggcagcagctgtatggcctgaaaacaaaggatgcaatacatcagctgcagaaagatggaattcgaa
novelMiR_22	0.91		tggtgagaagcgtgctgtggagc	chr12	3154767-3154847	3154777-3154799	aaggtgaggctggtgagaagcgtgctgtggagcgtggtatggcaaagcttggtgctcatggtgctcttctcttccagggcg
novelMiR_221	33.26		aggggtatgattctcgct	chr1	91545533-91545603	91545576-91545593	ctcgagcgacggaaaaccgcctctcgcgctggctcgttggtctaggggtatgattctcgcttagggtgcga
novelMiR_225	0.58	0	tgctgctccgcgctcgcgcgctg	chr14	7316410-7316490	7316458-7316480	agctgagcctggcgctgagcggagaggtggatgagtgcgtcccgccgctgctgctccgcgctcgcgcgctgctttacgagg
novelMiR_227	3.01		cctctgagaagttgactgagg	chr15	11206067-11206143	11206113-11206133	ccttctctccctgatggctccgatggtgatggacatcaacccaaagcctctgagaagttgactgaggaggctgtttc
novelMiR_23	2786.01	52.0111	caacggaatcccaaaagcagctg	chr12	11670969-11671049	11670979-11671001	ccggcacgggcaacggaatcccaaaagcagctgtccccgcagcgcccagctgccctgggatttcgttacccgcgcctccgc
novelMiR_231	1.685	0.715	tgcggaacctggcccgcgcgcac	chr2	115487957-115488037	115488005-115488027	tgcggcgcgccaagcgcgagcgggtggcccgcaacgagctcaaccggctgcggaacctggcccgcgcgcaccgcgccgccg
novelMiR_24	238.597	7.64344	aatgacacgatcactcccgctga	chr12	11671353-11671433	11671363-11671385	acggctttggaatgacacgatcactcccgctgagcgcgcagccacagagccatcggggatgtcgtgtctgtcctaagctct
novelMiR_243	0.655	0.075	tgggccctcccctgtcaggctgg	chr4	4158903-4158983	4158913-4158935	cagcacaccgtgggccctcccctgtcaggctggtggttttgaatcccccccgcctgggaggggagccgtgtgtggtgtggt
novelMiR_245	1.8		actgggagatcggattcggagc	chr5	380314-380392	380361-380382	tatcccggccgccggatccggtttcccctctgcaatctcaccctggcactgggagatcggattcggagcccggagggag
novelMiR_25	579.18	16.4127	gacagtcagcagttggtctgt	chr12	11671618-11671694	11671628-11671648	ctgccctgcggacagtcagcagttggtctgtgtgagcagccgttctcagatcacctcttggctgtgggtggtgcagg
novelMiR_254	2.61		acttcaggatccaaggatttcag	chr1	112075053-112075133	112075101-112075123	ggctgcagcgacttcaggatccaaggatttcagtggtgttggtgtgagtcctgctgatgttggcacttgatggttgatgta
novelMiR_255	2.34	0.06	tcggccctgggagtgtcgttct	chr1	131726826-131726904	131726836-131726857	tggcggccacaacggcacctccgggcgccgcgggctgaaggcggccctcggccctgggagtgtcgttctttttccctct
novelMiR_259	1.17	0.11547	cgtagcggcgctgtgtctccgca	chr12	1457407-1457487	1457455-1457477	ggcggtgcgacgtagcggcgctgtgtctccgcagtgggacgccttctcgctgccagagctgcacaacttcctgcgcatcct
novelMiR_26_1	0.58		ggcggcgcggcggcggcg	chr13	12296356-12296426	12296399-12296416	cccccggtgccgccggctccgttacgaaacgcggccggggcggggcggcgcggcggcggcggcagccaatg
novelMiR_26_2	0.48		ggcggcgcggcggcggcg	chr22	2190166-2190236	2190209-2190226	ctgctctgcgctgcgctgcgccggcggccgctctcccccacgcggcggcgcggcggcggcgcttcgccccc
novelMiR_26_3	0.58		ggcggcgcggcggcggcg	chr23	2379741-2379811	2379784-2379801	ccggctctccccgcgccccacgtgcggttcggcggcggggcggggcggcgcggcggcggcgggcgccatgt
novelMiR_26_4	0.58	0	ggcggcgcggcggcggcg	chr3	60376272-60376342	60376315-60376332	cgtctcctccgggccgtcctcccgcgggcccccggccgggctgggcggcgcggcggcggcggcccgcgggg
novelMiR_26_5	0.58		ggcggcgcggcggcggcg	chr4	60455874-60455944	60455917-60455934	cgtcgcggggccccgcacgccgccgtccgccgggggcttggcgggcggcgcggcggcggcggggccccgga
novelMiR_26_6	0.48		ggcggcgcggcggcggcg	chr1	54682449-54682519	54682459-54682476	gggcccgggggctgctcgccccccacttcctggtccccgcggcggcggcgcggcggcggcgccggggcccg
novelMiR_26_7	0.48		ggcggcgcggcggcggcg	chr23	1208980-1209050	1208990-1209007	ggttttggcctttcggagctgccccacgtcggccccggggggcggcggcgcggcggcggcggggctctgcg
novelMiR_26_8	0.48		ggcggcgcggcggcggcg	chrZ	24755704-24755774	24755714-24755731	gaagggcgtccgtgccagctccgcagccggcagcaaggggcccggcggcgcggcggcggcggcggcggcgg
novelMiR_261_1	8.03333	0.608861	tttcacttcccgcagcggact	chr18	8995709-8995785	8995719-8995739	ctcgcctctgcctgctgctggcaccgtgcagatgctgatcgatgcatttcacttcccgcagcggactgagacctgtg
novelMiR_261_2	8.03333	0.608861	tttcacttcccgcagcggact	chr18	9009141-9009217	9009151-9009171	ctcgcctctgcctgctgctggcaccgtgcagatgctgatcgatgcatttcacttcccgcagcggactgagacctgtg
novelMiR_270	1.16		ttgagtacactgtggaaaagc	chr3	31509255-31509331	31509265-31509285	catgtgttttcacagtgtgctgtccttgtagaagtatttagttatcttgagtacactgtggaaaagcatggtactat
novelMiR_271	70.58	2.44429	cagtggtagaattctcgcct	chr3	48330099-48330173	48330109-48330128	aactgaggtagcgcgggaatgtttactgtgtgagcattggtggttcagtggtagaattctcgcctgccacgcggg
novelMiR_273	1.37		taaggcacgcggtgaatgcca	chr3	106825253-106825329	106825263-106825283	ctctctccgtgttcacagcggaccttgatttaaatgtccatacaattaaggcacgcggtgaatgccaagaacgaggc
novelMiR_274	0.936667	0.0648931	tgctgtgtcctcactcacct	chr33	217277-217351	217287-217306	ccctgcaggtgggctgggagcacaggcactgtgggcttcgtgtggtgctgtgtcctcactcaccttcatggcttg
novelMiR_276	230.573	0.596834	tgtgcaaatccatgcaaaactg	chr4	3994708-3994786	3994718-3994739	gctcacagtcagttttgcaggtttgcatcccagcttgctaaaattgctgtgcaaatccatgcaaaactgactgtggtgg
novelMiR_289	33.44		tagtggttagtactctgcg	chrZ	31592775-31592847	31592785-31592803	agaaggggatttgtgcagtgttctgatagcttgccgtgatcgtatagtggttagtactctgcgttgtggccgc
novelMiR_29_1	0.84		gcgggcgggcgggcggcg	chr14	14563964-14564034	14564007-14564024	gggggccgcgccgcgctcgccgccgccgctgagcgtgcgagaggcgggcgggcgggcggcgcggccggggc
novelMiR_29_2	1.08		gcgggcgggcgggcggcg	chr3	79785495-79785565	79785505-79785522	ggaagaaagggcgggcgggcgggcggcggggccgggagccgcagccctcaccctgccctctccccgcagag
novelMiR_29_3	0.84		gcgggcgggcgggcggcg	chr1	105648441-105648511	105648451-105648468	ggcagctcccgcccgcgcggctcccgggctgcacacacaccgagcgggcgggcgggcggcgcggcttaaag
novelMiR_29_4	0.84		gcgggcgggcgggcggcg	chr1	145108821-145108891	145108831-145108848	gcccgctgtccggactgcgcccggcctcggggcagcggggcgggcgggcgggcgggcggcgcggtgccttt
novelMiR_29_5	0.84		gcgggcgggcgggcggcg	chr10	20038310-20038380	20038320-20038337	ctccgcccgccgccatcgctcccggcccggcgcggggaggcgggcgggcgggcgggcggcgaagcgcgggg
novelMiR_29_6	0.84		gcgggcgggcgggcggcg	chr15	12654583-12654653	12654626-12654643	cgcgtccccggcgggcgggcgggcggcgctcaccctggggtcgcggccgcttccgtccctgcctcggtttt
novelMiR_29_7	1.08		gcgggcgggcgggcggcg	chr20	10933621-10933691	10933664-10933681	cggaggggcggcgggcgggcgggcggcggcagtgacggcggctgtcggtcccgcagagcttcccgttcccg
novelMiR_29_8	1.08		gcgggcgggcgggcggcg	chr5	13769334-13769404	13769377-13769394	gggacggcgggcgggcgggcgggcggcggagccggcgcggctcggatcggctcggcatggcacggcaccgg
novelMiR_29_9	0.84		gcgggcgggcgggcggcg	chr5	49591097-49591167	49591107-49591124	gcccacgacgcagccccgcgccccctcggcgggcggcccctcagcgggcgggcgggcggcgcggaggccct
novelMiR_290	1.84		ccgggcagggccgagctgagcc	chr1	72122778-72122856	72122825-72122846	gtgccgcggcccggcccggcccccgccctgccccgcctcacgtgccgccgggcagggccgagctgagccgggccgggcg
novelMiR_293	0.666667	0.0768838	ttgggctgggggatccctcgc	chr13	2583442-2583518	2583488-2583508	ggtgagcggctcagagagcccccagccaaatgtgcagtgctgtccgttgggctgggggatccctcgctgcctccccg
novelMiR_294	1.09667	0.112002	tgagatactgcaagagcattc	chr15	4195612-4195688	4195658-4195678	cagggataatgtttcttgtgaagtttcttatgaagtttcaaaagcatgagatactgcaagagcattccccccacctt
novelMiR_295	0.64		tgcggaaggcgcaggcgtcga	chr19	4883267-4883343	4883313-4883333	gcagccctgttctgcgcctcgcccttcttcacccagtgccggtaggtgcggaaggcgcaggcgtcgatcagcttgcg
novelMiR_3	2.76667	0.232188	atttcagctaagctattggact	chr1	58263271-58263349	58263318-58263339	ctttagtacaaagtccagcagcttagcttgaatagtcgtctctgacaatttcagctaagctattggactttgcatcaaa
novelMiR_30	3.415	0.225	gtgaggcggcggtcgggacgc	chr15	743022-743098	743032-743052	ctcaacccaggtgaggcggcggtcgggacgcgcggcatctccgccccgcggcccgccgcggccctcacgcctcgttc
novelMiR_305	2.1		actgccggctcggcgcccccgcc	chrZ	70733171-70733251	70733219-70733241	ggccgggcgtgtcgggtgggcgccgggcggccgagccgaggtcgttgcactgccggctcggcgcccccgccgcccccgccg
novelMiR_308_1	32.035	0.0606218	tcccgtccccgtcggtcgcgg	chr1	101037967-101038043	101038013-101038033	cctggtctgctcccgtccccgtcggtcgcggcggcggcggcggcggcggtccgtcgcggcagcggggcttcggccgg
novelMiR_308_2	32.035	0.0606218	tcccgtccccgtcggtcgcgg	chr16	615019-615095	615065-615085	cctggtctgctcccgtccccgtcggtcgcggcggcggcggcggcggcggtccgtcgcggcagcggggcttcggccgg
novelMiR_323	0.82		cgtaccaaaagtaataatgggc	chr17	8233318-8233396	8233365-8233386	accacagcgcattattactcacggtacgagtttgaagtgtcacagcgcgtaccaaaagtaataatgggccgtcaccagc
novelMiR_325	44.525	0.245	ggtggacaggggtcactttt	chr18	3515330-3515404	3515340-3515359	ggtagaacctggtggacaggggtcactttttccactacggcagagataacggaaggagtaacgcgtccgcggagc
novelMiR_327	1.135	0.225	aaggagtccccaggctgtgctg	chr24	5204316-5204394	5204326-5204347	gggtatggggaaggagtccccaggctgtgctgaccccgctgcctccccagcgctgcctacgggctcctcgtccgcccca
novelMiR_33	0.77	0.05	attgatagcctgacattg	chr17	8207752-8207822	8207762-8207779	actcagagtgattgatagcctgacattgcttagatataggcttgttgtgttgggctttttaattcccctta
novelMiR_330	0.755	0.115	gggcggcggcggcggccgc	chr3	12582627-12582699	12582671-12582689	aaaggggctccgcgcgcccggcgaggcgccgctaggaggaggcggggcggcggcggcggccgcgcggcccggc
novelMiR_332	1581.53		agccactgactaacgcacattg	chr5	15887068-15887146	15887078-15887099	ggagcaggtgagccactgactaacgcacattgtgctctcggcgactccactgtgcgtgtgacagcggctaacctgctcc
novelMiR_334	0.96		taactagaaggaaatgaattc	chr5	29545083-29545159	29545129-29545149	cttctgaatcatttccttttaggcagagaatatttttacctctatctaactagaaggaaatgaattcagaatagata
novelMiR_338	0.985	0.215	tgcaacagctgctggagtggt	chr1	106095066-106095142	106095112-106095132	cccatggttgtgcaacagctgctggagtggttgagattgtgctgcttcattccagagcacagggctttttgtggttt
novelMiR_343	16.12	0.722795	gtgcattgtagttgcattgca	chr14	4937949-4938025	4937995-4938015	cctcgcgggggtgcattgtagttgcattgcatgtgtcagactgggagtgcaatgcccctgccatgcagcccggcggg
novelMiR_350	2.62	0.425793	ccggccctatcgaagctgcgcct	chr23	2558154-2558234	2558202-2558224	cgggcctcgcccggccctatcgaagctgcgcctgccgtgcgctgtggcagccgcagtcaaaaaggagcccagagccacgcg
novelMiR_357	3.63333	0.368616	acagaatgtctctttgaaaacc	chr3	60052697-60052775	60052707-60052728	ggttctggcaattcaaagggcagtccgcttggctggagcaatgcaaaacagaatgtctctttgaaaacccggtacgtcc
novelMiR_359	1		gcgcgcggctcggcgcggc	chr4	30831195-30831267	30831239-30831257	gaggatggcggcgcgcggctcggcgcggcacggccgtcccgggggcggcaggccgccccccgcaggcgccgcg
novelMiR_36	688.977	45.3375	aactggcctacaaagtcccagt	chr18	6491327-6491405	6491374-6491395	agctgagggctgggtctttgcgggcgagatgagaggttcgtgtcttcaactggcctacaaagtcccagttctcggctcc
novelMiR_363	3.27333	0.294468	ggggcgcgggggcggggg	chr1	194864413-194864483	194864423-194864440	tgatggatgaggggcgcgggggcggggggcacaggggctgcccctcacccacccactcactgctcccacag
novelMiR_38	71.0267	3.8553	tccagcatcagtgattttgttg	chr18	9383526-9383604	9383573-9383594	ctcctgcccaacaatatcctggtgctgagtgagttgcacacagagactccagcatcagtgattttgttgaggaagggga
novelMiR_4	1.01	0.17	ttatgcttctgaatgcctttgg	chr1	66061712-66061790	66061759-66061780	ggatctccaaaggcagtcaggagcctaattcctttctagaatgagatttatgcttctgaatgcctttgggaatccaaag
novelMiR_40	13.19	0.184481	tgtgcggttgcagaagaagaaga	chr19	58562-58642	58572-58594	ggacagtgcctgtgcggttgcagaagaagaagaccggcgcttcacggctttcttcctcttctcttccgccccaggtgacta
novelMiR_403_1	1.82	0.46	tgccgactcgtctgtccgcc	chr1	101042832-101042906	101042842-101042861	ccgagggcggcggcggcggcggcttcggggcgcgtggccccgccgtgccgactcgtctgtccgcccgccctgtcg
novelMiR_403_2	1.82	0.46	tgccgactcgtctgtccgcc	chr20	45278-45352	45288-45307	ccgagggcggcggcggcggcggcttcggggcgcgtggccccgccgtgccgactcgtctgtccgcccgccctgtcg
novelMiR_41	2.02	0.02	tgcgctgcgctccctgcacaga	chr19	86472-86550	86519-86540	ccgcacccccctccctgcagggagcgctgcggccgtgcgctgagccctgcgctgcgctccctgcacagatgtggctgtg
novelMiR_411	1.10333	0.172466	attccagtgattgatgtttggct	chr1	8227358-8227438	8227406-8227428	ttccccagcccatcaatcctggacatgtcccttggctccttgcagtgcattccagtgattgatgtttggctttatggttgc
novelMiR_412	0.986667	0.0497773	aatgcaaagcagctgtaaaact	chr1	49251155-49251233	49251165-49251186	gatccccagcaatgcaaagcagctgtaaaactcttgcactcagctgcataacacagagttacagctgctttgcatcacc
novelMiR_417	0.926667	0.108985	tcttacactgcagggctgagt	chr13	17261736-17261812	17261782-17261802	aggtcagcatgtggtacagctctgctgtggtgctgggctctggtgctcttacactgcagggctgagtcactctcaca
novelMiR_42	1.12	0.04	tgcgcctcgcccttcttcacc	chr19	4883269-4883345	4883279-4883299	agccctgttctgcgcctcgcccttcttcacccagtgccggtaggtgcggaaggcgcaggcgtcgatcagcttgcgga
novelMiR_424	2.31333	0.513333	aggggaggctttgctgtcgtcc	chr4	2137521-2137599	2137531-2137552	taaatgaaagaggggaggctttgctgtcgtcctgtccaggtggcactggtgcaggctgcaggtcattcccacactgaac
novelMiR_428	9.52667	0.698196	ttgcatagtcacaaaagtgatcg	chr7	22313197-22313277	22313245-22313267	agctgccggcgtcatttttgtgatttgcagctagtaatctggctccagttgcatagtcacaaaagtgatcgttggcagccg
novelMiR_44	2.59	0.0360555	accatggctgtagactgttacc	chr19	5515195-5515273	5515205-5515226	gggcccggcgaccatggctgtagactgttacccccccagcagcacagtaacaatctaaagccacggtcgcccgggcgac
novelMiR_45	26.5133	1.96893	tgactgtagactgttactgt	chr19	5515766-5515840	5515776-5515795	tcagtagccatgactgtagactgttactgtcctgtccctacgcagcagtaagcagtctagagccaaggtgccgat
novelMiR_46	8.46667	0.598034	ttggtggctgcatgctctcagc	chr19	7378729-7378807	7378776-7378797	gtcattgagggcagagctgcagcctcacatttcttcttttgttggacttggtggctgcatgctctcagcattcacaaga
novelMiR_48	0.976667	0.0120185	gatgaaatccccctatggcctgt	chr2	412752-412832	412762-412784	ggagatgtctgatgaaatccccctatggcctgtttgtgatggtaccgcaggataggtgggtttcattgaatgtctgtgcca
novelMiR_49	0.87		cggagcgaggagggctcggaga	chr2	13885891-13885969	13885901-13885922	cggagcggagcggagcgaggagggctcggagaagcactttgccaaactccggcgtccgtccccgctcaccgccgctctc
novelMiR_51	0.833333	0.0578312	gcgctgccgcccgcggtcgagc	chr2	62336806-62336884	62336853-62336874	cggggaggcggccggcgggcggccgcggccgacatggcgggggagcggcgctgccgcccgcggtcgagcgcgggatggt
novelMiR_52	1.42667	0.191253	aaacgtgggcggctctgccct	chr2	99620206-99620282	99620252-99620272	aggcgccgcgccgggcagagccgcctccggttcgggtaccgccgccaaacgtgggcggctctgccctcccgcggggc
novelMiR_54	2.51667	0.214035	ggggaattagctcaaatggtaga	chr2	108363713-108363793	108363761-108363783	acgctgtgactcaccaataggaagcgtgccccagtagtacaacagggtggggaattagctcaaatggtagagcgctcgctt
novelMiR_55	37.8867	1.3602	aggactgtctaacctgagaatg	chr20	9710459-9710537	9710469-9710490	gggcacctcgaggactgtctaacctgagaatggtgaaacatgagggtcaatctcaggttcgtcagcccatgagatgcct
novelMiR_56	3.62	0.610246	cccggcggaggctgaggcctgct	chr20	10344185-10344265	10344233-10344255	cctgcatgggtgaggccctcccgccgccgctgagcccggtgctgaggtcccggcggaggctgaggcctgctctcctcccct
novelMiR_58	0.715	0.255	tcccggccgggccgagcggagc	chr22	2751013-2751091	2751023-2751044	ggcctggcgctcccggccgggccgagcggagcccaacgcccccactcctccgggcccggccctgcgaggcgcattgtaa
novelMiR_59	2.3	0.08544	ctgagcccacctgccccctgcag	chr22	2846477-2846557	2846525-2846547	cggggtcagggatgggggcgggggggatgggggtcccgcagagccatgctgagcccacctgccccctgcagccgagcggga
novelMiR_6_1	0.77		caacccaaactgttctgtgatt	chr1	76753828-76753906	76753875-76753896	tgcctacagcaggggggttggaactaaatgatcttagaggtcccttccaacccaaactgttctgtgattctatgattct
novelMiR_6_2	0.77		caacccaaactgttctgtgatt	chr4	83374413-83374491	83374460-83374481	cagtccatagtggggggttgggactgggtggaccataaggtcccttccaacccaaactgttctgtgattggagggcaag
novelMiR_6_3	0.77		caacccaaactgttctgtgatt	chr5	52101459-52101537	52101506-52101527	cagcccacagcacagggttggagctcaatgatctttaagttcccttccaacccaaactgttctgtgattctgtcattct
novelMiR_6_4	0.77		caacccaaactgttctgtgatt	chr1	103988650-103988728	103988660-103988681	ccctgcccacggcagtggttggggctgggtggactttgactcccttccaacccaaactgttctgtgattgtaggatcac
novelMiR_6_5	0.77		caacccaaactgttctgtgatt	chr2	78847954-78848032	78847964-78847985	ctgcccatggcacggggttggagctgggagggctttgaggtcccttccaacccaaactgttctgtgattccacgattca
novelMiR_6_6	0.77		caacccaaactgttctgtgatt	chr2	149374578-149374656	149374625-149374646	aggtctgttccaacccaaactgttctgtgattgtcttgtggtgaaatcacagaatctcaggggttagaagggacctcaa
novelMiR_6_7	0.77		caacccaaactgttctgtgatt	chr3	65762038-65762116	65762048-65762069	cctgcccacatcagggtttggggctgggtgggctttaaggtcccatccaacccaaactgttctgtgattctatgattct
novelMiR_6_8	0.77	0	caacccaaactgttctgtgatt	chr3	107129851-107129929	107129861-107129882	atatatatagcagggggttggaactaggtgatcttaaaggtcccttccaacccaaactgttctgtgattctatgattct
novelMiR_61	5444.56	72.6599	tccctgagaccctaacttgtga	chr24	3360820-3360898	3360830-3360851	cccctctcaatccctgagaccctaacttgtgatgtttagcttttaaatccacgggttaggctcttgggagctgtgagtt
novelMiR_62	0.74	0.1	gaactgccatactctgacacac	chr25	2144083-2144161	2144130-2144151	aaaacctggggttgtgcaggctgaggtcagcctcaatgagactgattgaactgccatactctgacacacctggtgcctg
novelMiR_63	0.82		ctgcttgcccaggatgggggt	chr26	4908121-4908197	4908131-4908151	tgacgtggctctgcttgcccaggatgggggtatgtagtgggcgcacagccccaccatgggcagggagagctgcacca
novelMiR_64	24.5167	1.18807	cgtgaggctgcacggggctccgt	chr27	1656005-1656085	1656015-1656037	cgcggtgcggcgtgaggctgcacggggctccgtggctcccaactgcggccccaccgcagcctctcccggcactgccggtca
novelMiR_65	0.76	0.21	cggacggccgcagagcggcgct	chr27	5063928-5064006	5063938-5063959	cttcggggctcggacggccgcagagcggcgctcgccgtgtgctgagcagcgcagctccgttccgtccccgcgcccggag
novelMiR_7	9.96333	0.371768	gtagtcgtggccgagtggttaag	chr1	79327565-79327645	79327613-79327635	ttgtcttccttgttcctcggggcagagagtacacacccataatgtgcagtagtcgtggccgagtggttaaggcgatggact
novelMiR_72	1.09		tgcctctttgtctatctgcaga	chr3	30349125-30349203	30349172-30349193	gtgcaggtaggcagggggagcaggctgtgtgctggttgcctaccgtctgcctctttgtctatctgcagattttgtgttc
novelMiR_74	1.01	0.174623	cggacgaggcttcccgcgctgt	chr3	81811330-81811408	81811377-81811398	ccgacgcggctcgaccgcgcgggaagcctcggccgacgagcaaccggcggacgaggcttcccgcgctgtcgtgccgcgc
novelMiR_76	0.763333	0.153876	gcggccggcagcgaggctcgga	chr3	98313994-98314072	98314041-98314062	ggcggcggggcagtcagcctgcgcgctgggcaccgtgcgggcgtgcggcggccggcagcgaggctcggagcagccagcg
novelMiR_77	1.07	0.49	agggccacgtccgcgtcgggcc	chr3	110315765-110315843	110315775-110315796	ttcgtggagcagggccacgtccgcgtcgggcccgaggtggtcaccgaccccgcgctgctcgtgccccgcgccatggagg
novelMiR_78	1.75333	0.0940449	tgcggagctgtgccgatgtgcct	chr3	110316138-110316218	110316186-110316208	ctgctcggagcggcaccgaaggagctttgcacgtggccaagcagccgctgcggagctgtgccgatgtgcctgcactgctgc
novelMiR_79	0.64		tctggctgctcagtgctctgct	chr32	15521-15599	15568-15589	tctttgtgcagagcaggagcactgggtgacgaggagcctcgcacagctctggctgctcagtgctctgctcggtgctcgg
novelMiR_80	0.48		ccgcaccgggtcggctccgggc	chr33	676221-676299	676268-676289	cagcgccgcggggctgtgctgtggtcccgtgccggggtcccgtcccgccgcaccgggtcggctccgggctctgtagcgc
novelMiR_81	0.64		gacggacgggtccgacccgcg	chr33	703212-703288	703222-703242	ttttaacggggacggacgggtccgacccgcgcggtttgtgggctcgcgcgggaacagcccgtcccgttttggggttc
novelMiR_82	391.74	3.8493	taggtagtttcatgttgttggg	chr33	1025350-1025428	1025360-1025381	atctgtggtttaggtagtttcatgttgttgggattggcttttagctcggcaacaagaaactgccttaattacgtcagtt
novelMiR_87	5.76667	0.950655	gctgtcgagctgaggacg	chr4	46643772-46643842	46643815-46643832	atgaacctcaatgctgttcacatcctgacacgccgtgacgagcgctgtcgagctgaggacggccggccccg
novelMiR_90	1.06		actgggagatcggattcggagcc	chr5	380313-380393	380361-380383	gtatcccggccgccggatccggtttcccctctgcaatctcaccctggcactgggagatcggattcggagcccggagggagg
novelMiR_92	2069.29	1.77	ctgtgcgtgtgacagcggct	chr5	15887072-15887146	15887117-15887136	caggtgagccactgactaacgcacattgtgctctcggcgactccactgtgcgtgtgacagcggctaacctgctcc
novelMiR_93	6.44667	0.673729	ctggcgcgcgtccgtcctgggc	chr5	18454511-18454589	18454558-18454579	cggggccgagtcagtgggacgggggcgcgcccagccggcaggtgcggctggcgcgcgtccgtcctgggcgtggggaagc
novelMiR_94	40.76	2.10473	ctttttgcggtctgggcttgc	chr5	21516901-21516977	21516911-21516931	cttcgcgaatctttttgcggtctgggcttgctgtacataactacctacccgggaagcccttaccccaaaaagcattc
novelMiR_95	0.945	0.215	cgcccccctcgggcgggc	chr5	28220536-28220606	28220546-28220563	ccccgcccgccgcccccctcgggcgggccggggccgcaggtgcgccctggggcggcggggggcggcccggg
novelMiR_96	0.91		taactagaaggaaatgaattca	chr5	29545082-29545160	29545129-29545150	tcttctgaatcatttccttttaggcagagaatatttttacctctatctaactagaaggaaatgaattcagaatagataa
novelMiR_99	2.02333	0.125131	tgtggcgaggcgggcgggc	chr6	11762563-11762635	11762607-11762625	gctccgcctccctccccgccccgccgccgcgggcagcccggcagtgtggcgaggcgggcgggcagcagcgctc
