# Supplementary material for: Small RNA deep sequencing revealed microRNAs’ involvement in modulating cellular senescence and immortalization state
Source: Poult Sci. 2023 Jan 4;102(3):102474. doi: 10.1016/j.psj.2022.102474 (PMC9876980; doi:10.1016/j.psj.2022.102474)
Supplement: Supplementary file 5 — Table S5. A list of miRNAs identified ONLY in one or two of the three types of cell samples. [file mmc5.xlsx]

## Sheet: Sheet1
No.	In A Single Type of Cells			In Two Types of Cells
	Primary CEF Only	21st Passage CEF Only	ZS-1 Line Cells Only	Primary & 21st Passage CEF	Primary CEF & ZS-1 Line Cells	21st Passage CEF & ZS-1 Line Cells
1	gga-mir-1b			gga-mir-203a	gga-mir-34b	gga-mir-6542
2	gga-mir-7-2			gga-miR-1388b-5p	gga-mir-124a	gga-miR-12221-3p
3	gga-mir-7-3			gga-mir-1662	gga-mir-124a-2
4	gga-mir-122-1			gga-mir-1728	gga-mir-142
5	gga-mir-133b			gga-mir-1729*	gga-mir-222b
6	gga-mir-137			gga-mir-1732-1	gga-mir-375
7	gga-mir-200a			gga-mir-1732-1*	gga-mir-429
8	gga-mir-200b			gga-mir-1801	gga-mir-1397
9	gga-mir-202			gga-mir-6606	gga-mir-1397*
10	gga-mir-206			gga-mir-6631	gga-mir-1641
11	gga-mir-206*				gga-mir-1805
12	gga-mir-490				gga-mir-3525
13	gga-mir-1703				gga-mir-6550
14	gga-mir-1744				gga-mir-6582*
15	gga-mir-2188				gga-mir-6599
16	gga-mir-7472				gga-mir-7460
17	gga-miR-12209-3p
18	gga-miR-12246-5p
19	novelMiR_11_3			novelMiR_8_1	novelMiR_26_5	novelMiR_308_2
20	novelMiR_11_5			novelMiR_8_2	novelMiR_92	novelMiR_323
21	novelMiR_11_7			novelMiR_19	novelMiR_95	novelMiR_325
22	novelMiR_27			novelMiR_21_1	novelMiR_96	novelMiR_327
23	novelMiR_28_2			novelMiR_21_2	novelMiR_183	novelMiR_330
24	novelMiR_71			novelMiR_28_1	novelMiR_212	novelMiR_332
25	novelMiR_73			novelMiR_28_3	novelMiR_273	novelMiR_334
26	novelMiR_98			novelMiR_28_4	novelMiR_276	novelMiR_338
27	novelMiR_91			novelMiR_28_5	novelMiR_294	novelMiR_343
28	novelMiR_106			novelMiR_31	(25)	novelMiR_350
29	novelMiR_113			novelMiR_32_1		novelMiR_357
30	novelMiR_134			novelMiR_32_2		novelMiR_359
31	novelMiR_141			novelMiR_32_3		novelMiR_363
32	novelMiR_146			novelMiR_39		novelMiR_403_1
33	novelMiR_151			novelMiR_70		novelMiR_403_2
34	novelMiR_153_1			novelMiR_85		(17)
35	novelMiR_153_2			novelMiR_102
36	novelMiR_155			novelMiR_104
37	novelMiR_174			novelMiR_123
38	novelMiR_175			novelMiR_138
39	novelMiR_188			novelMiR_142
40	novelMiR_191			novelMiR_163_1
41	novelMiR_194			novelMiR_163_2
42	novelMiR_209			novelMiR_163_3
43	(42)	novelMiR_333		novelMiR_168
44		novelMiR_340		novelMiR_169
45		novelMiR_345_1		novelMiR_186
46		novelMiR_346		novelMiR_193
47		novelMiR_360		novelMiR_203
48		(5)	novelMiR_411	novelMiR_218_1
49			novelMiR_412	novelMiR_218_10
50			novelMiR_417	novelMiR_218_11
51			novelMiR_424	novelMiR_218_12
52			novelMiR_428	novelMiR_218_13
53			(5)	novelMiR_218_2
54				novelMiR_218_4
55				novelMiR_218_5
56				novelMiR_218_6
57				novelMiR_218_7
58				novelMiR_218_8
59				novelMiR_220
60				novelMiR_236
61				novelMiR_238
62				novelMiR_251_1
63				novelMiR_251_2
64				novelMiR_251_3
65				novelMiR_251_4
66				novelMiR_252
67				novelMiR_256
68				novelMiR_286
69				novelMiR_301
70				novelMiR_304
				(62)
