# Supplementary material for: Small RNA deep sequencing revealed microRNAs’ involvement in modulating cellular senescence and immortalization state
Source: Poult Sci. 2023 Jan 4;102(3):102474. doi: 10.1016/j.psj.2022.102474 (PMC9876980; doi:10.1016/j.psj.2022.102474)
Supplement: Supplementary file 6 — Table S6. Lists of differentially expressed miRNAs of the ZS-1 cell & primary CEF contrast and the 21st passage CEF & the primary CEF contrast. [file mmc6.xlsx]

## Sheet: DEmiRNAs and Sequences
DEmiRNAs of ZS-1 & P	Sequence of ZS-1 & P	Log2 FC	DEmiRNAs of 21stP & P	Sequence of21stP & P	log2 FC	Sum	No.
			gga-mir-128-2	tcacagtgaaccggtctcttt	-1.11715	21st-Down-Only	1
			gga-mir-128-1	tcacagtgaaccggtctcttt	-1.12129	21st-Down-Only	2
			novelMiR_116	ctgactggctcagcttgtgtct	-1.18119	21st-Down-Only	3
			gga-mir-454	tagtgcaatattgcttatagggt	-1.19604	21st-Down-Only	4
			gga-mir-183	tatggcactggtagaattcact	-1.48676	21st-Down-Only	5
			novelMiR_17_2	aatcacagactggtttgggttg	-1.59906	21st-Down-Only	6
			novelMiR_17_1	aatcacagactggtttgggttg	-1.59906	21st-Down-Only	7
			novelMiR_17_3	aatcacagactggtttgggttg	-1.59906	21st-Down-Only	8
			novelMiR_17_4	aatcacagactggtttgggttg	-1.59906	21st-Down-Only	9
			gga-mir-383	agatcagaaggtgattgtggct	-1.63891	21st-Down-Only	10
			gga-mir-10c-5p	taccctgtagactcgaatttgt	-1.99357	21st-Down-Only	11
			gga-mir-1731	acttgactgcaggcactgctgct	-2.03302	21st-Down-Only	12
			novelMiR_111	tttggcaatggtagaactcacac	-2.09609	21st-Down-Only	13
			gga-mir-460a	cctgcattgtacacactgtgt	-2.84854	21st-Down-Only	14
			gga-mir-1769	agtgtgaaatctgcctgaaagtc	-3.11498	21st-Down-Only	15
			gga-mir-7460	cctgactgagctctgctttctc	-3.48563	21st-Down-Only	16
			novelMiR_115	tcgtgaccttctctttgtatt	-3.56078	21st-Down-Only	17
			gga-mir-34b	aggcagtgtagttagctgattgt	-3.76884	21st-Down-Only	18
			gga-mir-124a	taaggcacgcggtgaatgcc	-3.82085	21st-Down-Only	19
			gga-mir-124a-2	taaggcacgcggtgaatgcc	-3.82085	21st-Down-Only	20
			gga-mir-6599	tgacggatcctggctccctccg	-4.04691	21st-Down-Only	21
			novelMiR_212	aggcagtgtattgttagttagct	-4.42094	21st-Down-Only	22
			gga-mir-222b	agctacatctgattactgggtca	-4.76923	21st-Down-Only	23
			gga-mir-3525	cagccattctgcgattctgtga	-5.35783	21st-Down-Only	24
			novelMiR_276	tgtgcaaatccatgcaaaactg	-10.8523	21st-Down-Only	25
			novelMiR_92	ctgtgcgtgtgacagcggct	-13.4322	21st-Down-Only	26
			novelMiR_345_1	agcgcggcggggccggacgtt	7.16507	21st-Up-Only	1
			novelMiR_360	gcgaggggcggcggcggcggcc	6.69194	21st-Up-Only	2
			novelMiR_346	gttgatgatgataccccagaat	5.74567	21st-Up-Only	3
			novelMiR_330	gggcggcggcggcggccgc	5.45054	21st-Up-Only	4
			gga-mir-31	aggcaagatgttggcatagctg	5.36234	21st-Up-Only	5
			novelMiR_333	ccgcccccctcgggcgggc	5.21215	21st-Up-Only	6
			novelMiR_359	gcgcgcggctcggcgcggc	4.32381	21st-Up-Only	7
			novelMiR_323	cgtaccaaaagtaataatgggc	4.17155	21st-Up-Only	8
			novelMiR_338	tgcaacagctgctggagtggt	3.3377	21st-Up-Only	9
			novelMiR_340	tccgctgtggcctggagcc	3.29567	21st-Up-Only	10
			novelMiR_221	aggggtatgattctcgct	2.30815	21st-Up-Only	11
			novelMiR_186	tgtgcaaatccatgcaaaactga	2.16078	21st-Up-Only	12
			gga-mir-33-1	gtgcattgtagttgcattgca	2.11298	21st-Up-Only	13
			gga-mir-1663	tggcatccagaacagcggtac	1.97279	21st-Up-Only	14
			novelMiR_189	ccgcgtcgagctgagccgagc	1.96403	21st-Up-Only	15
			gga-mir-19a	tgtgcaaatctatgcaaaactga	1.82586	21st-Up-Only	16
			novelMiR_59	ctgagcccacctgccccctgcag	1.59686	21st-Up-Only	17
			novelMiR_54	ggggaattagctcaaatggtaga	1.35202	21st-Up-Only	18
			novelMiR_119	ggcggggcggtcccgggc	1.32356	21st-Up-Only	19
			gga-mir-12258-5p	tgcacggctgcagcctcctcacc	1.27629	21st-Up-Only	20
			gga-mir-1729	ctactcggtgagtaaggatagc	1.1823	21st-Up-Only	21
			gga-mir-1467-1	tctcagctacatcggtgtaaatc	1.15648	21st-Up-Only	22
			gga-mir-6648-1	tccggcattctgaacgctcct	1.02689	21st-Up-Only	23
			novelMiR_13	cgctagctgctctgcactgact	1.00523	21st-Up-Only	24
novelMiR_94	ctttttgcggtctgggcttgc	-1.0402	novelMiR_94	ctttttgcggtctgggcttgc	-2.0042	Down-Down	1
novelMiR_18_4	agagaatcatagaatggcctgg	-1.33087	novelMiR_18_4	agagaatcatagaatggcctgg	-2.67703	Down-Down	2
gga-mir-107	agcagcattgtacagggctatc	-1.33554	gga-mir-107	agcagcattgtacagggctatc	-1.41255	Down-Down	3
novelMiR_18_1	agagaatcatagaatggcctgg	-1.37981	novelMiR_18_1	agagaatcatagaatggcctgg	-2.80601	Down-Down	4
novelMiR_18_2	agagaatcatagaatggcctgg	-1.37981	novelMiR_18_2	agagaatcatagaatggcctgg	-2.80601	Down-Down	5
novelMiR_18_3	agagaatcatagaatggcctgg	-1.37981	novelMiR_18_3	agagaatcatagaatggcctgg	-2.80601	Down-Down	6
gga-mir-1805	tgtattggaacactacagctcc	-1.38706	gga-mir-1805	tgtattggaacactacagctcc	-7.1328	Down-Down	7
gga-mir-187	tcgtgtcttgtgttgcagcca	-1.52866	gga-mir-187	tcgtgtcttgtgttgcagcca	-3.64656	Down-Down	8
gga-mir-204-1	ttccctttgtcatcctatgcct	-1.53508	gga-mir-204-1	ttccctttgtcatcctatgcct	-1.86195	Down-Down	9
gga-mir-204-2	ttccctttgtcatcctatgcct	-1.53508	gga-mir-204-2	ttccctttgtcatcctatgcct	-1.86195	Down-Down	10
gga-mir-211	ttccctttgtcatcctatgcct	-1.53508	gga-mir-211	ttccctttgtcatcctatgcct	-1.86195	Down-Down	11
gga-mir-146a	tgagaactgaattccatgggttg	-2.27221	gga-mir-146a	tgagaactgaattccatgggttg	-2.93571	Down-Down	12
gga-mir-9-2	tctttggttatctagctgtatga	-2.36554	gga-mir-9-2	tctttggttatctagctgtatga	-3.26147	Down-Down	13
novelMiR_127_1	tctttggttatctagctgtatga	-2.36554	novelMiR_127_1	tctttggttatctagctgtatga	-3.26147	Down-Down	14
novelMiR_127_2	tctttggttatctagctgtatga	-2.36554	novelMiR_127_2	tctttggttatctagctgtatga	-3.26147	Down-Down	15
gga-mir-9-1	tctttggttatctagctgtatga	-2.36634	gga-mir-9-1	tctttggttatctagctgtatga	-3.26226	Down-Down	16
gga-mir-9-1*	tctttggttatctagctgtatga	-2.36634	gga-mir-9-1*	tctttggttatctagctgtatga	-3.26226	Down-Down	17
gga-mir-1397	tgcattgcgacgggttatatc	-2.70535	gga-mir-1397	tgcattgcgacgggttatatc	-5.65226	Down-Down	18
gga-mir-1397*	tgcattgcgacgggttatatc	-2.70535	gga-mir-1397*	tgcattgcgacgggttatatc	-5.65226	Down-Down	19
novelMiR_95	cgcccccctcgggcgggc	-2.83836	novelMiR_95	cgcccccctcgggcgggc	-5.8088	Down-Down	20
gga-mir-6615	ttggggacaccatcagaacagcc	-2.84341	gga-mir-6615	ttggggacaccatcagaacagcc	-2.17336	Down-Down	21
gga-mir-1779	agacgtggactggaacacctgag	-2.84974	gga-mir-1779	agacgtggactggaacacctgag	-2.88293	Down-Down	22
gga-mir-1329	acagtgatcacgttacgatggat	-2.93567	gga-mir-1329	acagtgatcacgttacgatggat	-2.42306	Down-Down	23
gga-mir-551	gcgacccatacttggtttcag	-3.11881	gga-mir-551	gcgacccatacttggtttcag	-2.23726	Down-Down	24
novelMiR_149	accgtggctttagattgttact	-3.12788	novelMiR_149	accgtggctttagattgttact	-2.56996	Down-Down	25
novelMiR_196_1	ggcggcggcggcggccgcgggc	-3.24304	novelMiR_196_1	ggcggcggcggcggccgcgggc	-1.46835	Down-Down	26
novelMiR_196_2	ggcggcggcggcggccgcgggc	-3.27987	novelMiR_196_2	ggcggcggcggcggccgcgggc	-1.44833	Down-Down	27
novelMiR_151	gggccggggaccgccgcc	-3.43898	novelMiR_151	gggccggggaccgccgcc	-3.46472	Down-Down	28
novelMiR_171	cggggcgcgggggcgggg	-3.62209	novelMiR_171	cggggcgcgggggcgggg	-3.58224	Down-Down	29
gga-miR-212-3p	taacagtctacagtcatggct	-3.66699	gga-miR-212-3p	taacagtctacagtcatggct	-3.56646	Down-Down	30
novelMiR_28_2	gggcggcggcggcggccg	-3.67334	novelMiR_28_2	gggcggcggcggcggccg	-3.70142	Down-Down	31
novelMiR_11_3	gcggcggcggcggggggg	-3.71902	novelMiR_11_3	gcggcggcggcggggggg	-3.74468	Down-Down	32
novelMiR_11_5	gcggcggcggcggggggg	-3.71902	novelMiR_11_5	gcggcggcggcggggggg	-3.74468	Down-Down	33
novelMiR_11_7	gcggcggcggcggggggg	-3.71902	novelMiR_11_7	gcggcggcggcggggggg	-3.74468	Down-Down	34
gga-mir-7-2	tggaagactagtgattttgttgt	-3.72777	gga-mir-7-2	tggaagactagtgattttgttgt	-3.75964	Down-Down	35
gga-mir-7-3	tggaagactagtgattttgttgt	-3.7909	gga-mir-7-3	tggaagactagtgattttgttgt	-3.8243	Down-Down	36
novelMiR_191	tgcacctcgcgctgcgggc	-3.7973	novelMiR_191	tgcacctcgcgctgcgggc	-3.82966	Down-Down	37
novelMiR_26_4	ggcggcgcggcggcggcg	-3.98822	novelMiR_26_4	ggcggcgcggcggcggcg	-1.53621	Down-Down	38
novelMiR_26_5	ggcggcgcggcggcggcg	-3.98822	novelMiR_26_5	ggcggcgcggcggcggcg	-5.25771	Down-Down	39
novelMiR_174	gcccgccggcccccggcg	-4.14612	novelMiR_174	gcccgccggcccccggcg	-4.17289	Down-Down	40
novelMiR_71	ggcgcggcggcggcggggg	-4.21518	novelMiR_71	ggcgcggcggcggcggggg	-4.24714	Down-Down	41
gga-mir-133a-1	tttggtccccttcaaccagctgt	-4.24698	gga-mir-133a-1	tttggtccccttcaaccagctgt	-5.02263	Down-Down	42
gga-mir-133a-2	tttggtccccttcaaccagctgt	-4.24698	gga-mir-133a-2	tttggtccccttcaaccagctgt	-5.02263	Down-Down	43
novelMiR_161	cgggccggggaccgccgcc	-4.25711	novelMiR_161	cgggccggggaccgccgcc	-3.68243	Down-Down	44
gga-mir-184	tggacggagaactgataagggt	-4.2731	gga-mir-184	tggacggagaactgataagggt	-3.91546	Down-Down	45
gga-mir-1744	acttcaacaggagcaagactga	-4.46267	gga-mir-1744	acttcaacaggagcaagactga	-4.48611	Down-Down	46
gga-mir-1703	cagaggctgtaggtcccgtgct	-4.49672	gga-mir-1703	cagaggctgtaggtcccgtgct	-4.52291	Down-Down	47
gga-mir-1724	tgctgagcgttggctgcgctgc	-4.54371	gga-mir-1724	tgctgagcgttggctgcgctgc	-3.73755	Down-Down	48
gga-mir-1677	ttgacttcagtaggagcaggatt	-4.5733	gga-mir-1677	ttgacttcagtaggagcaggatt	-7.23468	Down-Down	49
novelMiR_98	cggcgcgccgggcccgggg	-4.60524	novelMiR_98	cggcgcgccgggcccgggg	-4.62959	Down-Down	50
gga-mir-1b	tggaatgttaagaagtatgtat	-4.7506	gga-mir-1b	tggaatgttaagaagtatgtat	-4.7828	Down-Down	51
gga-mir-489	tgacatcatatgtacggctgct	-4.86568	gga-mir-489	tgacatcatatgtacggctgct	-10.1438	Down-Down	52
novelMiR_194	gcggcggcggccgcgggc	-4.94318	novelMiR_194	gcggcggcggccgcgggc	-4.97018	Down-Down	53
gga-mir-1a-1	tggaatgtaaagaagtatgtat	-5.10437	gga-mir-1a-1	tggaatgtaaagaagtatgtat	-4.94017	Down-Down	54
gga-mir-1a-2	tggaatgtaaagaagtatgtat	-5.10437	gga-mir-1a-2	tggaatgtaaagaagtatgtat	-4.94017	Down-Down	55
novelMiR_188	cggcgcgcggctcggcgcggc	-5.17901	novelMiR_188	cggcgcgcggctcggcgcggc	-5.20628	Down-Down	56
novelMiR_106	cgaaaatgaccggggtggacct	-5.21147	novelMiR_106	cgaaaatgaccggggtggacct	-5.2472	Down-Down	57
novelMiR_91	atctggctgcgacatctgtcacc	-5.2711	novelMiR_91	atctggctgcgacatctgtcacc	-5.3121	Down-Down	58
gga-mir-133c	tttggtccccttcaaccagctg	-5.30406	gga-mir-133c	tttggtccccttcaaccagctg	-6.17209	Down-Down	59
gga-mir-2188	aaggtccaacctcacatgtcct	-5.45337	gga-mir-2188	aaggtccaacctcacatgtcct	-5.47366	Down-Down	60
novelMiR_27	ccgccggcggcgccgggc	-5.53411	novelMiR_27	ccgccggcggcgccgggc	-5.56135	Down-Down	61
gga-mir-137	ttattgcttaagaatacgcgtag	-5.56675	gga-mir-137	ttattgcttaagaatacgcgtag	-5.58908	Down-Down	62
gga-mir-218-1	ttgtgcttgatctaaccatgtg	-5.58838	gga-mir-218-1	ttgtgcttgatctaaccatgtg	-5.8068	Down-Down	63
gga-mir-218-2	ttgtgcttgatctaaccatgtg	-5.58838	gga-mir-218-2	ttgtgcttgatctaaccatgtg	-5.8068	Down-Down	64
gga-mir-202	ttcctatgcatatacttcttt	-5.7238	gga-mir-202	ttcctatgcatatacttcttt	-5.746	Down-Down	65
gga-mir-1720	aagcaacgagaggtcggtctga	-5.78659	gga-mir-1720	aagcaacgagaggtcggtctga	-4.83126	Down-Down	66
gga-mir-10a	taccctgtagatccgaatttgt	-5.92663	gga-mir-10a	taccctgtagatccgaatttgt	-3.61687	Down-Down	67
gga-mir-429	taatactgtctggtaatgccg	-6.03723	gga-mir-429	taatactgtctggtaatgccg	-9.0032	Down-Down	68
gga-mir-122-1	tggagtgtgacaatggtgtttg	-6.30015	gga-mir-122-1	tggagtgtgacaatggtgtttg	-6.32888	Down-Down	69
novelMiR_209	tggagtgtgacaatggtgtttg	-6.30015	novelMiR_209	tggagtgtgacaatggtgtttg	-6.32888	Down-Down	70
gga-mir-142	cccataaagtagaaagcactac	-6.39212	gga-mir-142	cccataaagtagaaagcactac	-7.31314	Down-Down	71
gga-mir-375	tttgttcgttcggctcgcgtt	-6.84929	gga-mir-375	tttgttcgttcggctcgcgtt	-8.75031	Down-Down	72
novelMiR_73	cgcttgatcttgattttcagta	-6.96936	novelMiR_73	cgcttgatcttgattttcagta	-7.00143	Down-Down	73
gga-mir-499	ttaagacttgtagtgatgttt	-6.99491	gga-mir-499	ttaagacttgtagtgatgttt	-7.49021	Down-Down	74
gga-mir-205a	tccttcattccaccggagtctg	-7.00794	gga-mir-205a	tccttcattccaccggagtctg	-7.13559	Down-Down	75
gga-mir-1729*	ctactcggtgagtaaggatagc	-7.24919	gga-mir-1729*	ctactcggtgagtaaggatagc	1.1823	Down-Down	76
novelMiR_175	actgatagaagctgagacct	-7.28966	novelMiR_175	actgatagaagctgagacct	-7.31552	Down-Down	77
gga-mir-200b	taatactgcctggtaatgatgat	-7.31278	gga-mir-200b	taatactgcctggtaatgatgat	-7.34159	Down-Down	78
gga-mir-200a	taacactgtctggtaacgatgtt	-7.93565	gga-mir-200a	taacactgtctggtaacgatgtt	-7.9637	Down-Down	79
novelMiR_141	agccggggatgatttctgcct	-8.10824	novelMiR_141	agccggggatgatttctgcct	-8.14095	Down-Down	80
gga-mir-205b	cccttcattccaccggaatctg	-8.28116	gga-mir-205b	cccttcattccaccggaatctg	-10.2903	Down-Down	81
gga-mir-490	caacctggaggactccatgctgt	-8.6722	gga-mir-490	caacctggaggactccatgctgt	-8.69725	Down-Down	82
gga-mir-1662	ttgacatcatcatacttgggat	-9.52689	gga-mir-1662	ttgacatcatcatacttgggat	-6.93033	Down-Down	83
gga-mir-203a	gtgaaatgtttaggaccacttg	-9.76199	gga-mir-203a	gtgaaatgtttaggaccacttg	-8.48542	Down-Down	84
gga-mir-133b	tttggtccccttcaaccagct	-9.99402	gga-mir-133b	tttggtccccttcaaccagct	-10.0188	Down-Down	85
gga-mir-206	tggaatgtaaggaagtgtgtgg	-10.5746	gga-mir-206	tggaatgtaaggaagtgtgtgg	-10.6044	Down-Down	86
gga-mir-206*	tggaatgtaaggaagtgtgtgg	-10.5746	gga-mir-206*	tggaatgtaaggaagtgtgtgg	-10.6044	Down-Down	87
novelMiR_146	ctcggatcggccccggcggggt	-11.8608	novelMiR_146	ctcggatcggccccggcggggt	-11.8935	Down-Down	88
novelMiR_332	agccactgactaacgcacattg	12.5583	novelMiR_332	agccactgactaacgcacattg	14.2133	Up-Up	89
novelMiR_308_2	tcccgtccccgtcggtcgcgg	8.97884	novelMiR_308_2	tcccgtccccgtcggtcgcgg	10.0844	Up-Up	90
novelMiR_325	ggtggacaggggtcactttt	8.45931	novelMiR_325	ggtggacaggggtcactttt	9.90038	Up-Up	91
novelMiR_343	gtgcattgtagttgcattgca	7.58899	novelMiR_343	gtgcattgtagttgcattgca	9.8891	Up-Up	92
gga-mir-6542	acgggacagtgctgaagactac	7.37505	gga-mir-6542	acgggacagtgctgaagactac	7.4086	Up-Up	93
novelMiR_357	acagaatgtctctttgaaaacc	5.44698	novelMiR_357	acagaatgtctctttgaaaacc	5.51822	Up-Up	94
novelMiR_350	ccggccctatcgaagctgcgcct	4.97829	novelMiR_350	ccggccctatcgaagctgcgcct	4.75593	Up-Up	95
gga-mir-460b	tcctcattgtacatgctgtgt	3.8848	gga-mir-460b	tcctcattgtacatgctgtgt	2.65372	Up-Up	96
novelMiR_327	aaggagtccccaggctgtgctg	3.20655	novelMiR_327	aaggagtccccaggctgtgctg	3.29307	Up-Up	97
gga-mir-140	accacagggtagaaccacggac	2.68576	gga-mir-140	accacagggtagaaccacggac	2.52062	Up-Up	98
gga-miR-148b-3p	tcagtgcatcacagaacttggt	2.63461	gga-miR-148b-3p	tcagtgcatcacagaacttggt	1.44905	Up-Up	99
gga-mir-15a	tagcagcacataatggtttgt	2.50262	gga-mir-15a	tagcagcacataatggtttgt	2.0636	Up-Up	100
gga-mir-455	tatgtgcccttggactacatcg	2.30431	gga-mir-455	tatgtgcccttggactacatcg	1.173	Up-Up	101
novelMiR_36	aactggcctacaaagtcccagt	2.27424	novelMiR_36	aactggcctacaaagtcccagt	2.69377	Up-Up	102
gga-mir-365-1	taatgcccctaaaaatccttat	2.06362	gga-mir-365-1	taatgcccctaaaaatccttat	1.65842	Up-Up	103
gga-mir-365-2	taatgcccctaaaaatccttat	2.06362	gga-mir-365-2	taatgcccctaaaaatccttat	1.65842	Up-Up	104
gga-mir-21	tagcttatcagactgatgttgac	2.05871	gga-mir-21	tagcttatcagactgatgttgac	2.27892	Up-Up	105
gga-mir-21*	tagcttatcagactgatgttgac	2.05871	gga-mir-21*	tagcttatcagactgatgttgac	2.27892	Up-Up	106
gga-mir-24	tggctcagttcagcaggaaca	1.87907	gga-mir-24	tggctcagttcagcaggaaca	1.61427	Up-Up	107
gga-mir-16-1	tagcagcacgtaaatattggtg	1.86551	gga-mir-16-1	tagcagcacgtaaatattggtg	1.96029	Up-Up	108
gga-mir-16-2	tagcagcacgtaaatattggtg	1.86551	gga-mir-16-2	tagcagcacgtaaatattggtg	1.96029	Up-Up	109
gga-mir-29b-1	tagcaccatttgaaatcagtgtt	1.8598	gga-mir-29b-1	tagcaccatttgaaatcagtgtt	3.18455	Up-Up	110
gga-mir-29b-2	tagcaccatttgaaatcagtgtt	1.8598	gga-mir-29b-2	tagcaccatttgaaatcagtgtt	3.18455	Up-Up	111
gga-mir-29c	tagcaccatttgaaatcggtta	1.75609	gga-mir-29c	tagcaccatttgaaatcggtta	2.79001	Up-Up	112
gga-mir-29a	tagcaccatttgaaatcggtta	1.75528	gga-mir-29a	tagcaccatttgaaatcggtta	2.78952	Up-Up	113
novelMiR_101_1	ggggatgtagctcagcggtaga	1.71214	novelMiR_101_1	ggggatgtagctcagcggtaga	1.94026	Up-Up	114
novelMiR_101_2	ggggatgtagctcagcggtaga	1.71214	novelMiR_101_2	ggggatgtagctcagcggtaga	1.94026	Up-Up	115
novelMiR_101_3	ggggatgtagctcagcggtaga	1.71214	novelMiR_101_3	ggggatgtagctcagcggtaga	1.94026	Up-Up	116
gga-mir-22	aagctgccagttgaagaactgt	1.68828	gga-mir-22	aagctgccagttgaagaactgt	1.22812	Up-Up	117
novelMiR_192	gcagggcgaggagctgccccggt	1.67427	novelMiR_192	gcagggcgaggagctgccccggt	1.53027	Up-Up	118
novelMiR_130	tctggctgccgcctactgacacc	1.67223	novelMiR_130	tctggctgccgcctactgacacc	1.01702	Up-Up	119
gga-mir-1559	ttcgatgcttgtatgctactcc	1.64004	gga-mir-1559	ttcgatgcttgtatgctactcc	1.30915	Up-Up	120
novelMiR_199	ccaggagaagcagactgtagtt	1.6349	novelMiR_199	ccaggagaagcagactgtagtt	1.5147	Up-Up	121
novelMiR_46	ttggtggctgcatgctctcagc	1.56029	novelMiR_46	ttggtggctgcatgctctcagc	3.01272	Up-Up	122
gga-mir-146c	tgagaactgaattccatggactg	1.44657	gga-mir-146c	tgagaactgaattccatggactg	1.09258	Up-Up	123
gga-mir-458a	atagctctttgaatggtactgc	1.24002	gga-mir-458a	atagctctttgaatggtactgc	4.23828	Up-Up	124
gga-mir-148a	tcagtgcactacagaactttgt	1.17592	gga-mir-148a	tcagtgcactacagaactttgt	1.37505	Up-Up	125
gga-miR-10c-5p	taccctgtagactcgaatttgt	-1.33472				ZS-1-Down-Only	1
gga-mir-1416	tccttaactcatgccgctgtg	-1.38311				ZS-1-Down-Only	2
gga-mir-18b	taaggtgcatctagtgcagt	-1.41516				ZS-1-Down-Only	3
novelMiR_184	aattgcacggtatccatctgt	-1.46293				ZS-1-Down-Only	4
novelMiR_157	gcggccgcgggcgcggcg	-1.52434				ZS-1-Down-Only	5
novelMiR_82	taggtagtttcatgttgttggg	-1.53619				ZS-1-Down-Only	6
gga-mir-196-2	taggtagtttcatgttgttggg	-1.57194				ZS-1-Down-Only	7
gga-mir-196-1	taggtagtttcatgttgttggg	-1.57578				ZS-1-Down-Only	8
gga-mir-106	aaaagtgcttacagtgcaggtag	-1.61558				ZS-1-Down-Only	9
gga-mir-20b	caaagtgctcatagtgcaggtag	-1.7127				ZS-1-Down-Only	10
novelMiR_173	tgatatgtttgatattaggttg	-1.91311				ZS-1-Down-Only	11
gga-mir-126	cattattacttttggtacgcg	-2.01775				ZS-1-Down-Only	12
gga-mir-1684a	aagtatgaggaaatggagatct	-2.05888				ZS-1-Down-Only	13
novelMiR_180	cccgcggccgtcgcacagcgct	-2.81235				ZS-1-Down-Only	14
novelMiR_49	cggagcgaggagggctcggaga	-2.92656				ZS-1-Down-Only	15
novelMiR_22	tggtgagaagcgtgctgtggagc	-2.95719				ZS-1-Down-Only	16
novelMiR_103_2	gcgggcggcgcggcggcg	-3.43862				ZS-1-Down-Only	17
novelMiR_103_1	gcgggcggcgcggcggcg	-3.43862				ZS-1-Down-Only	18
novelMiR_103_3	gcgggcggcgcggcggcg	-3.43862				ZS-1-Down-Only	19
novelMiR_103_4	gcgggcggcgcggcggcg	-3.43862				ZS-1-Down-Only	20
novelMiR_26_7	ggcggcgcggcggcggcg	-3.43927				ZS-1-Down-Only	21
novelMiR_206	gcctacggccatcccaccc	-3.45031				ZS-1-Down-Only	22
novelMiR_26_2	ggcggcgcggcggcggcg	-3.45486				ZS-1-Down-Only	23
novelMiR_26_6	ggcggcgcggcggcggcg	-3.45486				ZS-1-Down-Only	24
novelMiR_39	gagactggcaggactggcagt	-3.53213				ZS-1-Down-Only	25
gga-miR-12209-3p	tcgtgaccttctctttgtatt	-3.53252				ZS-1-Down-Only	26
gga-mir-6606	gaggagcgggaggagcggga	-3.68284				ZS-1-Down-Only	27
novelMiR_21_2	gccggggcggggcgggcc	-3.70633				ZS-1-Down-Only	28
novelMiR_238	gcgcgccgggcccggggc	-3.89293				ZS-1-Down-Only	29
novelMiR_163_2	gcaggcgggcgggcgggc	-3.90396				ZS-1-Down-Only	30
novelMiR_26_1	ggcggcgcggcggcggcg	-3.98822				ZS-1-Down-Only	31
novelMiR_26_3	ggcggcgcggcggcggcg	-3.98822				ZS-1-Down-Only	32
novelMiR_31	ggcgcagcgttggattttt	-4.00731				ZS-1-Down-Only	33
novelMiR_32_2	tgaggcccgatgtgtcattcctg	-4.06264				ZS-1-Down-Only	34
novelMiR_32_3	tgaggcccgatgtgtcattcctg	-4.06264				ZS-1-Down-Only	35
novelMiR_28_1	gggcggcggcggcggccg	-4.12767				ZS-1-Down-Only	36
novelMiR_169	tcaatgagagcacggtctgcc	-4.26938				ZS-1-Down-Only	37
novelMiR_236	cgtgaggctgcacggggctccg	-5.63022				ZS-1-Down-Only	38
novelMiR_19	ggggcgcgggggcgggggg	-6.35614				ZS-1-Down-Only	39
novelMiR_102	ttgcatagtcacaaaagtgatc	-7.29488				ZS-1-Down-Only	40
novelMiR_203	gcattggtggttcagtgg	-7.65409				ZS-1-Down-Only	41
novelMiR_104	ttctggtgatgagacctttgtcc	-7.79082				ZS-1-Down-Only	42
novelMiR_8_1	ctgtcacgcgggagaccggggt	-8.1361				ZS-1-Down-Only	43
novelMiR_8_2	ctgtcacgcgggagaccggggt	-8.1361				ZS-1-Down-Only	44
novelMiR_193	tttccaaccttcgtgattctga	-8.33707				ZS-1-Down-Only	45
novelMiR_428	ttgcatagtcacaaaagtgatcg	6.82803				ZS-1-Up-Only	1
novelMiR_363	ggggcgcgggggcggggg	5.29579				ZS-1-Up-Only	2
novelMiR_424	aggggaggctttgctgtcgtcc	4.77994				ZS-1-Up-Only	3
novelMiR_403_1	tgccgactcgtctgtccgcc	3.82794				ZS-1-Up-Only	4
novelMiR_403_2	tgccgactcgtctgtccgcc	3.82794				ZS-1-Up-Only	5
novelMiR_411	attccagtgattgatgtttggct	3.71509				ZS-1-Up-Only	6
novelMiR_412	aatgcaaagcagctgtaaaact	3.5582				ZS-1-Up-Only	7
novelMiR_417	tcttacactgcagggctgagt	3.4792				ZS-1-Up-Only	8
gga-miR-12221-3p	ttcgtgtgccatcgtcctttgt	3.37028				ZS-1-Up-Only	9
novelMiR_64	cgtgaggctgcacggggctccgt	3.34844				ZS-1-Up-Only	10
gga-mir-146b	tgagaactgaattccataggcgt	2.5699				ZS-1-Up-Only	11
gga-mir-23b	atcacattgccagggattaccac	2.42103				ZS-1-Up-Only	12
gga-mir-27b	ttcacagtggctaagttctgc	2.13254				ZS-1-Up-Only	13
gga-mir-6561	tctttccaggcaggagctccct	1.80121				ZS-1-Up-Only	14
gga-mir-10b	taccctgtagaaccgaatttgt	1.42611				ZS-1-Up-Only	15
gga-miR-12258-5p	tgcacggctgcagcctcctcacc	1.10358				ZS-1-Up-Only	16
gga-mir-181a-1	aacattcaacgctgtcggtgagt	1.07535				ZS-1-Up-Only	17
gga-mir-181a-2	aacattcaacgctgtcggtgagt	1.07535				ZS-1-Up-Only	18
