# Supplementary material for: Small RNA deep sequencing revealed microRNAs’ involvement in modulating cellular senescence and immortalization state
Source: Poult Sci. 2023 Jan 4;102(3):102474. doi: 10.1016/j.psj.2022.102474 (PMC9876980; doi:10.1016/j.psj.2022.102474)
Supplement: Supplementary file 7 — Table S7. Target genes of all differentially expressed miRNAs detected in ZS-1 cells in contrast to the primary CEFs. [file mmc7.xlsx]

## Sheet: Target Genes of 188 DEmiRs
Count	Target Genes
1	A1CF
2	A2LD1
3	A4GNT
4	AACS
5	AADACL3
6	AADAT
7	AAK1
8	AAMP
9	AARS
10	AARS2
11	AASDHPPT
12	AASS
13	ABAT
14	ABCA1
15	ABCA12
16	ABCA13
17	ABCA2
18	ABCA4
19	ABCA5
20	ABCA6
21	ABCA8
22	ABCB1
23	ABCB10
24	ABCB11
25	ABCB5
26	ABCB6
27	ABCB7
28	ABCB8
29	ABCB9
30	ABCC1
31	ABCC10
32	ABCC11
33	ABCC12
34	ABCC2
35	ABCC3
36	ABCC4
37	ABCC5
38	ABCC6
39	ABCC9
40	ABCD1
41	ABCD2
42	ABCD3
43	ABCD4
44	ABCE1
45	ABCF1
46	ABCF2
47	ABCG2
48	ABCG4
49	ABCG5
50	ABCG8
51	ABHD10
52	ABHD12B
53	ABHD13
54	ABHD15
55	ABHD16A
56	ABHD2
57	ABHD4
58	ABHD5
59	ABHD6
60	ABHD8
61	ABI1
62	ABI2
63	ABI3BP
64	ABL1
65	ABL2
66	ABLIM1
67	ABLIM2
68	ABLIM3
69	ABP1
70	ABR
71	ABRA
72	ABT1
73	ABTB2
74	ACACA
75	ACAD10
76	ACAD11
77	ACADL
78	ACADM
79	ACADSB
80	ACAN
81	ACAP2
82	ACAP3
83	ACAT2
84	ACBD3
85	ACBD4
86	ACBD5
87	ACBD6
88	ACCN1
89	ACCN2
90	ACCN4
91	ACE
92	ACE2
93	ACER2
94	ACER3
95	ACHE
96	ACIN1
97	ACLY
98	ACMSD
99	ACN9
100	ACO1
101	ACO2
102	ACOT11
103	ACOT13
104	ACOT2
105	ACOT4
106	ACOT7
107	ACOX1
108	ACP1
109	ACP2
110	ACPL2
111	ACPP
112	ACRC
113	ACSBG1
114	ACSL1
115	ACSL3
116	ACSL4
117	ACSL5
118	ACSL6
119	ACSM2A
120	ACSS2
121	ACTA1
122	ACTA2
123	ACTBL2
124	ACTC1
125	ACTG1
126	ACTL6B
127	ACTN1
128	ACTN2
129	ACTN4
130	ACTR10
131	ACTR1A
132	ACTR1B
133	ACTR2
134	ACTR3
135	ACTR5
136	ACTR6
137	ACTR8
138	ACVR1
139	ACVR1B
140	ACVR1C
141	ACVR2A
142	ACVR2B
143	ACVRL1
144	ACY3
145	ACYP2
146	ADA
147	ADAD2
148	ADAM10
149	ADAM11
150	ADAM12
151	ADAM15
152	ADAM17
153	ADAM18
154	ADAM19
155	ADAM2
156	ADAM22
157	ADAM23
158	ADAM28
159	ADAM33
160	ADAM8
161	ADAM9
162	ADAMDEC1
163	ADAMTS1
164	ADAMTS10
165	ADAMTS14
166	ADAMTS15
167	ADAMTS17
168	ADAMTS18
169	ADAMTS19
170	ADAMTS2
171	ADAMTS3
172	ADAMTS4
173	ADAMTS5
174	ADAMTS6
175	ADAMTS7
176	ADAMTS8
177	ADAMTS9
178	ADAMTSL1
179	ADAMTSL2
180	ADAMTSL3
181	ADAMTSL4
182	ADAP1
183	ADAR
184	ADARB1
185	ADARB2
186	ADAT1
187	ADAT2
188	ADC
189	ADCK1
190	ADCK2
191	ADCK3
192	ADCK4
193	ADCY1
194	ADCY2
195	ADCY3
196	ADCY4
197	ADCY5
198	ADCY6
199	ADCY7
200	ADCY9
201	ADCYAP1
202	ADCYAP1R1
203	ADD1
204	ADD2
205	ADD3
206	ADH6
207	ADHFE1
208	ADIPOQ
209	ADIPOR1
210	ADIPOR2
211	ADK
212	ADM
213	ADM2
214	ADNP
215	ADNP2
216	ADO
217	ADORA1
218	ADORA2A
219	ADORA2B
220	ADORA3
221	ADPGK
222	ADPRH
223	ADPRHL2
224	ADRA1A
225	ADRA1B
226	ADRA1D
227	ADRA2A
228	ADRA2B
229	ADRB1
230	ADRBK1
231	ADRBK2
232	ADSL
233	ADSS
234	AEBP2
235	AEN
236	AES
237	AFAP1
238	AFAP1L1
239	AFAP1L2
240	AFF1
241	AFF2
242	AFF3
243	AFF4
244	AFG3L2
245	AFM
246	AFTPH
247	AGA
248	AGAP1
249	AGAP2
250	AGAP3
251	AGBL3
252	AGBL4
253	AGBL5
254	AGFG1
255	AGFG2
256	AGGF1
257	AGK
258	AGL
259	AGMAT
260	AGMO
261	AGPAT1
262	AGPAT2
263	AGPAT3
264	AGPAT4
265	AGPAT5
266	AGPAT6
267	AGPAT9
268	AGPS
269	AGRN
270	AGRP
271	AGTPBP1
272	AGTR1
273	AGTR2
274	AGTRAP
275	AGXT2
276	AHCTF1
277	AHCY
278	AHCYL1
279	AHCYL2
280	AHDC1
281	AHI1
282	AHNAK
283	AHNAK2
284	AHR
285	AHRR
286	AHSA2
287	AICDA
288	AIDA
289	AIF1
290	AIF1L
291	AIFM1
292	AIFM2
293	AIG1
294	AIM1
295	AIM1L
296	AIMP1
297	AJAP1
298	AK1
299	AK2
300	AK3
301	AK4
302	AK5
303	AKAP1
304	AKAP10
305	AKAP11
306	AKAP12
307	AKAP13
308	AKAP2
309	AKAP4
310	AKAP5
311	AKAP6
312	AKAP7
313	AKAP8
314	AKD1
315	AKIRIN1
316	AKIRIN2
317	AKNA
318	AKR1B10
319	AKR1B15
320	AKR1D1
321	AKR1E2
322	AKT1
323	AKT1S1
324	AKT2
325	AKT3
326	AKTIP
327	ALAD
328	ALB
329	ALCAM
330	ALDH18A1
331	ALDH1A1
332	ALDH1A2
333	ALDH1A3
334	ALDH1B1
335	ALDH1L2
336	ALDH3A1
337	ALDH3A2
338	ALDH4A1
339	ALDH5A1
340	ALDH7A1
341	ALDH9A1
342	ALDOA
343	ALDOB
344	ALG1
345	ALG10
346	ALG10B
347	ALG13
348	ALG14
349	ALG2
350	ALG6
351	ALG9
352	ALKBH1
353	ALKBH5
354	ALOX12
355	ALOX15B
356	ALOX5
357	ALOXE3
358	ALPK3
359	ALPL
360	ALS2
361	ALS2CL
362	ALS2CR11
363	ALS2CR8
364	ALX4
365	AMBN
366	AMBRA1
367	AMD1
368	AMFR
369	AMH
370	AMICA1
371	AMIGO1
372	AMIGO3
373	AMMECR1
374	AMMECR1L
375	AMOT
376	AMOTL1
377	AMOTL2
378	AMPD2
379	AMPD3
380	AMPH
381	ANAPC13
382	ANAPC16
383	ANAPC5
384	ANAPC7
385	ANGEL1
386	ANGEL2
387	ANGPT1
388	ANGPT2
389	ANGPT4
390	ANGPTL1
391	ANGPTL2
392	ANGPTL5
393	ANGPTL7
394	ANK1
395	ANK2
396	ANK3
397	ANKFY1
398	ANKH
399	ANKHD1-EIF4EBP3
400	ANKIB1
401	ANKLE2
402	ANKRA2
403	ANKRD1
404	ANKRD10
405	ANKRD11
406	ANKRD12
407	ANKRD13A
408	ANKRD13B
409	ANKRD13C
410	ANKRD13D
411	ANKRD16
412	ANKRD17
413	ANKRD22
414	ANKRD23
415	ANKRD24
416	ANKRD27
417	ANKRD28
418	ANKRD29
419	ANKRD33B
420	ANKRD34A
421	ANKRD34B
422	ANKRD34C
423	ANKRD40
424	ANKRD42
425	ANKRD43
426	ANKRD44
427	ANKRD45
428	ANKRD46
429	ANKRD49
430	ANKRD5
431	ANKRD50
432	ANKRD52
433	ANKRD54
434	ANKRD55
435	ANKRD57
436	ANKRD6
437	ANKRD7
438	ANKRD9
439	ANKS1A
440	ANKS1B
441	ANKS3
442	ANKS6
443	ANLN
444	ANO1
445	ANO10
446	ANO2
447	ANO3
448	ANO4
449	ANO5
450	ANO6
451	ANP32A
452	ANP32B
453	ANP32E
454	ANTXR1
455	ANTXR2
456	ANXA11
457	ANXA13
458	ANXA2
459	ANXA3
460	ANXA4
461	ANXA7
462	AOX1
463	AP1AR
464	AP1B1
465	AP1G1
466	AP1M2
467	AP1S1
468	AP1S2
469	AP1S3
470	AP2A2
471	AP2B1
472	AP2M1
473	AP2S1
474	AP3B1
475	AP3B2
476	AP3D1
477	AP3M1
478	AP3M2
479	AP3S1
480	AP3S2
481	AP4E1
482	AP4M1
483	APAF1
484	APBA1
485	APBA2
486	APBB1
487	APBB2
488	APBB3
489	APC
490	APCDD1
491	APCDD1L
492	APH1A
493	APH1B
494	API5
495	APITD1-CORT
496	APLN
497	APLNR
498	APLP1
499	APLP2
500	APOA2
501	APOA5
502	APOB
503	APOBEC2
504	APOBR
505	APOC1
506	APOF
507	APOLD1
508	APOO
509	APOOL
510	APP
511	APPBP2
512	APPL1
513	APPL2
514	AQP1
515	AQP11
516	AQP2
517	AQP3
518	AQP4
519	AQP5
520	AQP6
521	AQP9
522	AQPEP
523	AQR
524	AR
525	ARAF
526	ARAP2
527	ARAP3
528	ARC
529	ARCN1
530	ARF1
531	ARF3
532	ARF4
533	ARF5
534	ARF6
535	ARFGAP2
536	ARFGEF1
537	ARFGEF2
538	ARFIP1
539	ARFIP2
540	ARG2
541	ARGLU1
542	ARHGAP12
543	ARHGAP17
544	ARHGAP18
545	ARHGAP19
546	ARHGAP20
547	ARHGAP21
548	ARHGAP24
549	ARHGAP26
550	ARHGAP27
551	ARHGAP28
552	ARHGAP29
553	ARHGAP30
554	ARHGAP31
555	ARHGAP32
556	ARHGAP35
557	ARHGAP36
558	ARHGAP39
559	ARHGAP42
560	ARHGAP44
561	ARHGAP5
562	ARHGAP6
563	ARHGDIA
564	ARHGEF10
565	ARHGEF10L
566	ARHGEF11
567	ARHGEF12
568	ARHGEF15
569	ARHGEF17
570	ARHGEF18
571	ARHGEF19
572	ARHGEF2
573	ARHGEF25
574	ARHGEF26
575	ARHGEF3
576	ARHGEF33
577	ARHGEF37
578	ARHGEF4
579	ARHGEF40
580	ARHGEF5
581	ARHGEF6
582	ARHGEF7
583	ARHGEF9
584	ARID1A
585	ARID1B
586	ARID2
587	ARID3B
588	ARID4A
589	ARID4B
590	ARID5B
591	ARIH1
592	ARIH2
593	ARL1
594	ARL10
595	ARL11
596	ARL13B
597	ARL15
598	ARL2
599	ARL2BP
600	ARL3
601	ARL4A
602	ARL4C
603	ARL4D
604	ARL5A
605	ARL5B
606	ARL6IP1
607	ARL6IP5
608	ARL6IP6
609	ARL8A
610	ARL8B
611	ARMC1
612	ARMC10
613	ARMC2
614	ARMC5
615	ARMC8
616	ARMC9
617	ARMCX2
618	ARMCX3
619	ARMCX5
620	ARMCX5-GPRASP2
621	ARMCX6
622	ARNT
623	ARNT2
624	ARNTL
625	ARPC3
626	ARPC4
627	ARPC4-TTLL3
628	ARPC5
629	ARPM1
630	ARPP19
631	ARPP21
632	ARRB1
633	ARRB2
634	ARRDC2
635	ARRDC3
636	ARRDC4
637	ARSA
638	ARSB
639	ARSJ
640	ARSK
641	ARTN
642	ARX
643	AS3MT
644	ASAH2
645	ASAP1
646	ASAP2
647	ASAP3
648	ASB1
649	ASB10
650	ASB11
651	ASB12
652	ASB13
653	ASB3
654	ASB4
655	ASB5
656	ASB6
657	ASB7
658	ASB8
659	ASCC3
660	ASCL1
661	ASCL4
662	ASF1A
663	ASF1B
664	ASGR1
665	ASH1L
666	ASH2L
667	ASPG
668	ASPH
669	ASPHD1
670	ASPHD2
671	ASPM
672	ASPN
673	ASPRV1
674	ASRGL1
675	ASS1
676	ASTN1
677	ASXL1
678	ASXL2
679	ASZ1
680	ATAD1
681	ATAD2
682	ATAD2B
683	ATAD5
684	ATAT1
685	ATCAY
686	ATF1
687	ATF2
688	ATF3
689	ATF5
690	ATF6
691	ATF7
692	ATF7IP2
693	ATG12
694	ATG13
695	ATG14
696	ATG16L1
697	ATG2B
698	ATG4A
699	ATG4B
700	ATG4C
701	ATG4D
702	ATG5
703	ATG7
704	ATG9A
705	ATHL1
706	ATL2
707	ATM
708	ATMIN
709	ATN1
710	ATOH7
711	ATOH8
712	ATOX1
713	ATP10A
714	ATP10B
715	ATP10D
716	ATP11A
717	ATP11B
718	ATP11C
719	ATP13A3
720	ATP13A4
721	ATP1A1
722	ATP1A2
723	ATP1A3
724	ATP1B1
725	ATP1B2
726	ATP1B3
727	ATP1B4
728	ATP2A2
729	ATP2A3
730	ATP2B1
731	ATP2B2
732	ATP2B3
733	ATP2B4
734	ATP2C1
735	ATP4B
736	ATP5A1
737	ATP5B
738	ATP5E
739	ATP5F1
740	ATP5G2
741	ATP5G3
742	ATP5J
743	ATP5J2-PTCD1
744	ATP5L
745	ATP5S
746	ATP6AP2
747	ATP6V0A1
748	ATP6V0A2
749	ATP6V0E1
750	ATP6V1A
751	ATP6V1B2
752	ATP6V1C1
753	ATP6V1C2
754	ATP6V1D
755	ATP6V1E1
756	ATP6V1F
757	ATP6V1G2
758	ATP6V1H
759	ATP7A
760	ATP7B
761	ATP8A1
762	ATP8A2
763	ATP8B1
764	ATP8B2
765	ATP8B4
766	ATP9A
767	ATP9B
768	ATPAF1
769	ATPAF2
770	ATPBD4
771	ATPIF1
772	ATR
773	ATRN
774	ATRNL1
775	ATRX
776	ATXN1
777	ATXN10
778	ATXN1L
779	ATXN2
780	ATXN2L
781	ATXN3
782	ATXN7
783	ATXN7L1
784	ATXN7L2
785	ATXN7L3
786	ATXN7L3B
787	AUH
788	AUP1
789	AURKA
790	AUTS2
791	AVEN
792	AVL9
793	AVPI1
794	AVPR1A
795	AWAT2
796	AXIN1
797	AXIN2
798	AXL
799	AZI2
800	AZIN1
801	B3GALNT1
802	B3GALNT2
803	B3GALT1
804	B3GALT2
805	B3GALT5
806	B3GALTL
807	B3GAT1
808	B3GAT3
809	B3GNT1
810	B3GNT2
811	B3GNT3
812	B3GNT5
813	B3GNT7
814	B3GNT9
815	B4GALNT1
816	B4GALNT2
817	B4GALNT3
818	B4GALNT4
819	B4GALT1
820	B4GALT2
821	B4GALT3
822	B4GALT4
823	B4GALT5
824	B4GALT6
825	BAALC
826	BABAM1
827	BACE1
828	BACH1
829	BACH2
830	BAD
831	BAG1
832	BAG2
833	BAG3
834	BAG4
835	BAG5
836	BAGE
837	BAGE2
838	BAGE3
839	BAGE4
840	BAGE5
841	BAHCC1
842	BAHD1
843	BAI1
844	BAI2
845	BAI3
846	BAIAP2
847	BAIAP2L1
848	BAK1
849	BAMBI
850	BANF1
851	BANK1
852	BAP1
853	BARD1
854	BARHL1
855	BARHL2
856	BARX2
857	BATF2
858	BATF3
859	BAZ1B
860	BAZ2A
861	BAZ2B
862	BBC3
863	BBIP1
864	BBS1
865	BBS10
866	BBS12
867	BBS4
868	BBS7
869	BBS9
870	BBX
871	BCAM
872	BCAP29
873	BCAP31
874	BCAR3
875	BCAS1
876	BCAS2
877	BCAS3
878	BCAS4
879	BCAT1
880	BCAT2
881	BCCIP
882	BCDIN3D
883	BCHE
884	BCKDHA
885	BCKDHB
886	BCKDK
887	BCL10
888	BCL11A
889	BCL11B
890	BCL2
891	BCL2A1
892	BCL2L1
893	BCL2L10
894	BCL2L11
895	BCL2L14
896	BCL2L15
897	BCL2L2
898	BCL3
899	BCL6
900	BCL6B
901	BCL7A
902	BCL9
903	BCL9L
904	BCLAF1
905	BCMO1
906	BCORL1
907	BCR
908	BDH1
909	BDH2
910	BDKRB2
911	BDNF
912	BDP1
913	BEAN1
914	BECN1
915	BEGAIN
916	BEND2
917	BEND3
918	BEND4
919	BEND6
920	BEND7
921	BEST1
922	BEST3
923	BEST4
924	BET1
925	BET1L
926	BET3L
927	BEX5
928	BFAR
929	BHLHB9
930	BHLHE22
931	BHLHE40
932	BHLHE41
933	BHMT
934	BICD1
935	BICD2
936	BIN1
937	BIN2
938	BIN3
939	BIRC2
940	BIRC5
941	BIRC6
942	BIVM
943	BLCAP
944	BLMH
945	BLOC1S1
946	BLOC1S2
947	BLVRB
948	BMF
949	BMI1
950	BMP2
951	BMP2K
952	BMP3
953	BMP5
954	BMP6
955	BMP7
956	BMP8A
957	BMP8B
958	BMPER
959	BMPR1A
960	BMPR1B
961	BMPR2
962	BMS1
963	BMX
964	BNC1
965	BNC2
966	BNIP1
967	BNIP2
968	BNIP3
969	BNIP3L
970	BOC
971	BOD1
972	BOD1L
973	BOLA1
974	BOLL
975	BPGM
976	BPI
977	BPNT1
978	BPTF
979	BRAF
980	BRAP
981	BRCA1
982	BRCC3
983	BRD1
984	BRD3
985	BRD4
986	BRD8
987	BRE
988	BRF1
989	BRIP1
990	BRIX1
991	BRK1
992	BRMS1L
993	BRP44L
994	BRPF1
995	BRPF3
996	BRSK1
997	BRWD1
998	BRWD3
999	BSCL2
1000	BSDC1
1001	BSN
1002	BSND
1003	BSPRY
1004	BTAF1
1005	BTBD1
1006	BTBD10
1007	BTBD11
1008	BTBD16
1009	BTBD18
1010	BTBD2
1011	BTBD3
1012	BTBD6
1013	BTBD7
1014	BTBD9
1015	BTC
1016	BTF3
1017	BTF3L4
1018	BTG1
1019	BTG2
1020	BTG3
1021	BTLA
1022	BTN1A1
1023	BTN3A1
1024	BTN3A2
1025	BTN3A3
1026	BTRC
1027	BUB3
1028	BVES
1029	BZRAP1
1030	BZW1
1031	BZW2
1032	C10orf10
1033	C10orf105
1034	C10orf111
1035	C10orf118
1036	C10orf12
1037	C10orf131
1038	C10orf140
1039	C10orf18
1040	C10orf2
1041	C10orf25
1042	C10orf26
1043	C10orf28
1044	C10orf32
1045	C10orf46
1046	C10orf47
1047	C10orf54
1048	C10orf55
1049	C10orf57
1050	C10orf58
1051	C10orf76
1052	C10orf81
1053	C10orf88
1054	C10orf95
1055	C10orf99
1056	C11orf16
1057	C11orf20
1058	C11orf30
1059	C11orf34
1060	C11orf41
1061	C11orf42
1062	C11orf45
1063	C11orf46
1064	C11orf48
1065	C11orf52
1066	C11orf53
1067	C11orf54
1068	C11orf57
1069	C11orf58
1070	C11orf61
1071	C11orf63
1072	C11orf80
1073	C11orf82
1074	C11orf84
1075	C11orf86
1076	C11orf87
1077	C11orf9
1078	C11orf91
1079	C11orf95
1080	C11orf96
1081	C12orf11
1082	C12orf12
1083	C12orf23
1084	C12orf29
1085	C12orf34
1086	C12orf35
1087	C12orf4
1088	C12orf40
1089	C12orf43
1090	C12orf48
1091	C12orf49
1092	C12orf5
1093	C12orf51
1094	C12orf53
1095	C12orf54
1096	C12orf61
1097	C12orf62
1098	C12orf68
1099	C12orf69
1100	C12orf73
1101	C12orf74
1102	C12orf75
1103	C12orf76
1104	C12orf77
1105	C13orf18
1106	C13orf23
1107	C13orf30
1108	C13orf31
1109	C13orf33
1110	C13orf34
1111	C13orf36
1112	C13orf38
1113	C13orf38-SOHLH2
1114	C13orf40
1115	C14orf1
1116	C14orf101
1117	C14orf105
1118	C14orf109
1119	C14orf118
1120	C14orf119
1121	C14orf126
1122	C14orf129
1123	C14orf135
1124	C14orf142
1125	C14orf147
1126	C14orf148
1127	C14orf169
1128	C14orf176
1129	C14orf28
1130	C14orf37
1131	C14orf38
1132	C14orf39
1133	C14orf43
1134	C14orf45
1135	C14orf49
1136	C14orf93
1137	C15orf17
1138	C15orf2
1139	C15orf23
1140	C15orf24
1141	C15orf27
1142	C15orf29
1143	C15orf32
1144	C15orf38
1145	C15orf38-AP3S2
1146	C15orf39
1147	C15orf40
1148	C15orf41
1149	C15orf48
1150	C15orf52
1151	C15orf53
1152	C15orf54
1153	C15orf55
1154	C15orf56
1155	C15orf57
1156	C15orf59
1157	C15orf61
1158	C15orf62
1159	C15orf63
1160	C16orf45
1161	C16orf46
1162	C16orf5
1163	C16orf52
1164	C16orf53
1165	C16orf54
1166	C16orf57
1167	C16orf70
1168	C16orf72
1169	C16orf73
1170	C16orf74
1171	C16orf80
1172	C16orf82
1173	C16orf87
1174	C16orf88
1175	C16orf92
1176	C17orf100
1177	C17orf102
1178	C17orf103
1179	C17orf104
1180	C17orf107
1181	C17orf108
1182	C17orf109
1183	C17orf110
1184	C17orf39
1185	C17orf47
1186	C17orf48
1187	C17orf49
1188	C17orf50
1189	C17orf58
1190	C17orf59
1191	C17orf63
1192	C17orf64
1193	C17orf72
1194	C17orf75
1195	C17orf78
1196	C17orf79
1197	C17orf80
1198	C17orf81
1199	C17orf82
1200	C17orf85
1201	C17orf96
1202	C18orf1
1203	C18orf10
1204	C18orf19
1205	C18orf21
1206	C18orf25
1207	C18orf32
1208	C18orf42
1209	C18orf54
1210	C18orf62
1211	C18orf63
1212	C19orf2
1213	C19orf26
1214	C19orf42
1215	C19orf43
1216	C19orf50
1217	C19orf55
1218	C19orf59
1219	C19orf66
1220	C19orf70
1221	C1D
1222	C1GALT1
1223	C1GALT1C1
1224	C1orf106
1225	C1orf109
1226	C1orf110
1227	C1orf112
1228	C1orf115
1229	C1orf116
1230	C1orf122
1231	C1orf123
1232	C1orf124
1233	C1orf127
1234	C1orf130
1235	C1orf141
1236	C1orf144
1237	C1orf151
1238	C1orf15-NBL1
1239	C1orf168
1240	C1orf173
1241	C1orf183
1242	C1orf187
1243	C1orf190
1244	C1orf198
1245	C1orf201
1246	C1orf204
1247	C1orf21
1248	C1orf210
1249	C1orf212
1250	C1orf216
1251	C1orf226
1252	C1orf27
1253	C1orf43
1254	C1orf50
1255	C1orf52
1256	C1orf54
1257	C1orf56
1258	C1orf63
1259	C1orf64
1260	C1orf65
1261	C1orf86
1262	C1orf88
1263	C1orf9
1264	C1orf94
1265	C1orf95
1266	C1orf96
1267	C1QA
1268	C1QBP
1269	C1QL1
1270	C1QL2
1271	C1QL3
1272	C1QTNF3
1273	C1QTNF6
1274	C1QTNF7
1275	C1RL
1276	C20orf103
1277	C20orf106
1278	C20orf107
1279	C20orf108
1280	C20orf11
1281	C20orf111
1282	C20orf112
1283	C20orf118
1284	C20orf12
1285	C20orf132
1286	C20orf160
1287	C20orf177
1288	C20orf186
1289	C20orf194
1290	C20orf20
1291	C20orf203
1292	C20orf24
1293	C20orf26
1294	C20orf27
1295	C20orf3
1296	C20orf30
1297	C20orf4
1298	C20orf46
1299	C20orf7
1300	C20orf70
1301	C20orf71
1302	C20orf79
1303	C21orf33
1304	C21orf63
1305	C21orf7
1306	C21orf91
1307	C22orf13
1308	C22orf23
1309	C22orf24
1310	C22orf25
1311	C22orf28
1312	C22orf29
1313	C22orf32
1314	C22orf36
1315	C22orf39
1316	C22orf40
1317	C22orf46
1318	C2CD2
1319	C2CD2L
1320	C2CD4A
1321	C2CD4C
1322	C2orf18
1323	C2orf29
1324	C2orf3
1325	C2orf42
1326	C2orf43
1327	C2orf44
1328	C2orf47
1329	C2orf53
1330	C2orf55
1331	C2orf57
1332	C2orf63
1333	C2orf65
1334	C2orf67
1335	C2orf68
1336	C2orf69
1337	C2orf71
1338	C2orf72
1339	C2orf74
1340	C2orf82
1341	C2orf88
1342	C3AR1
1343	C3orf14
1344	C3orf15
1345	C3orf17
1346	C3orf18
1347	C3orf21
1348	C3orf23
1349	C3orf25
1350	C3orf26
1351	C3orf27
1352	C3orf33
1353	C3orf38
1354	C3orf43
1355	C3orf45
1356	C3orf52
1357	C3orf57
1358	C3orf58
1359	C3orf62
1360	C3orf63
1361	C3orf64
1362	C3orf67
1363	C3orf70
1364	C3orf72
1365	C3orf75
1366	C3orf77
1367	C3orf79
1368	C4orf19
1369	C4orf26
1370	C4orf27
1371	C4orf32
1372	C4orf33
1373	C4orf34
1374	C4orf40
1375	C4orf41
1376	C4orf43
1377	C4orf46
1378	C4orf52
1379	C5
1380	C5AR1
1381	C5orf13
1382	C5orf15
1383	C5orf20
1384	C5orf22
1385	C5orf24
1386	C5orf25
1387	C5orf28
1388	C5orf30
1389	C5orf35
1390	C5orf38
1391	C5orf4
1392	C5orf41
1393	C5orf42
1394	C5orf43
1395	C5orf44
1396	C5orf46
1397	C5orf47
1398	C5orf51
1399	C5orf53
1400	C5orf54
1401	C5orf56
1402	C5orf62
1403	C5orf63
1404	C5orf64
1405	C6orf105
1406	C6orf106
1407	C6orf115
1408	C6orf120
1409	C6orf132
1410	C6orf136
1411	C6orf141
1412	C6orf145
1413	C6orf154
1414	C6orf168
1415	C6orf170
1416	C6orf174
1417	C6orf192
1418	C6orf195
1419	C6orf204
1420	C6orf211
1421	C6orf222
1422	C6orf223
1423	C6orf225
1424	C6orf25
1425	C6orf26
1426	C6orf35
1427	C6orf47
1428	C6orf57
1429	C6orf62
1430	C6orf64
1431	C6orf81
1432	C6orf89
1433	C6orf97
1434	C6orf99
1435	C7
1436	C7orf10
1437	C7orf16
1438	C7orf23
1439	C7orf25
1440	C7orf29
1441	C7orf31
1442	C7orf41
1443	C7orf42
1444	C7orf43
1445	C7orf45
1446	C7orf46
1447	C7orf49
1448	C7orf51
1449	C7orf53
1450	C7orf55
1451	C7orf58
1452	C7orf59
1453	C7orf60
1454	C7orf63
1455	C7orf68
1456	C7orf70
1457	C7orf71
1458	C8orf34
1459	C8orf37
1460	C8orf38
1461	C8orf4
1462	C8orf42
1463	C8orf44
1464	C8orf44-SGK3
1465	C8orf46
1466	C8orf55
1467	C8orf58
1468	C8orf59
1469	C8orf74
1470	C8orf82
1471	C8orf83
1472	C8orf84
1473	C8orf85
1474	C8orf86
1475	C9
1476	C9orf100
1477	C9orf102
1478	C9orf119
1479	C9orf123
1480	C9orf125
1481	C9orf128
1482	C9orf129
1483	C9orf150
1484	C9orf152
1485	C9orf16
1486	C9orf170
1487	C9orf174
1488	C9orf24
1489	C9orf25
1490	C9orf3
1491	C9orf30
1492	C9orf30-TMEFF1
1493	C9orf40
1494	C9orf46
1495	C9orf47
1496	C9orf5
1497	C9orf57
1498	C9orf64
1499	C9orf66
1500	C9orf68
1501	C9orf69
1502	C9orf7
1503	C9orf71
1504	C9orf72
1505	C9orf80
1506	C9orf82
1507	C9orf86
1508	C9orf91
1509	CA10
1510	CA11
1511	CA12
1512	CA13
1513	CA14
1514	CA2
1515	CA3
1516	CA5B
1517	CA6
1518	CA7
1519	CA8
1520	CAB39
1521	CAB39L
1522	CABLES1
1523	CABLES2
1524	CABP1
1525	CABP4
1526	CABP5
1527	CABP7
1528	CABS1
1529	CABYR
1530	CACHD1
1531	CACNA1A
1532	CACNA1B
1533	CACNA1C
1534	CACNA1D
1535	CACNA1E
1536	CACNA1G
1537	CACNA1H
1538	CACNA1I
1539	CACNA2D1
1540	CACNA2D2
1541	CACNA2D3
1542	CACNA2D4
1543	CACNB1
1544	CACNB2
1545	CACNB3
1546	CACNB4
1547	CACNG2
1548	CACNG3
1549	CACNG4
1550	CACNG7
1551	CACNG8
1552	CACYBP
1553	CAD
1554	CADM1
1555	CADM2
1556	CADM3
1557	CADM4
1558	CADPS
1559	CADPS2
1560	CAGE1
1561	CALB1
1562	CALB2
1563	CALCA
1564	CALCB
1565	CALCOCO1
1566	CALCOCO2
1567	CALCR
1568	CALCRL
1569	CALD1
1570	CALHM1
1571	CALHM2
1572	CALHM3
1573	CALM1
1574	CALM3
1575	CALML4
1576	CALN1
1577	CALR
1578	CALU
1579	CAMK1
1580	CAMK1D
1581	CAMK2A
1582	CAMK2B
1583	CAMK2D
1584	CAMK2G
1585	CAMK2N1
1586	CAMK2N2
1587	CAMK4
1588	CAMKK1
1589	CAMKK2
1590	CAMKV
1591	CAMSAP1
1592	CAMSAP1L1
1593	CAMTA1
1594	CAMTA2
1595	CAND1
1596	CANX
1597	CAP1
1598	CAP2
1599	CAPN11
1600	CAPN12
1601	CAPN14
1602	CAPN2
1603	CAPN3
1604	CAPN5
1605	CAPN6
1606	CAPN7
1607	CAPRIN1
1608	CAPRIN2
1609	CAPS
1610	CAPZA1
1611	CAPZA2
1612	CAPZB
1613	CARD10
1614	CARD11
1615	CARHSP1
1616	CARKD
1617	CARM1
1618	CARNS1
1619	CARTPT
1620	CASC3
1621	CASC4
1622	CASC5
1623	CASD1
1624	CASK
1625	CASKIN1
1626	CASKIN2
1627	CASP10
1628	CASP3
1629	CASP4
1630	CASP5
1631	CASP7
1632	CASP8AP2
1633	CASQ1
1634	CASQ2
1635	CASR
1636	CAST
1637	CASZ1
1638	CAT
1639	CATSPER2
1640	CAV1
1641	CAV2
1642	CAV3
1643	CBFA2T2
1644	CBFA2T3
1645	CBFB
1646	CBL
1647	CBLB
1648	CBLC
1649	CBLL1
1650	CBLN1
1651	CBLN2
1652	CBLN3
1653	CBLN4
1654	CBR4
1655	CBWD1
1656	CBWD2
1657	CBWD6
1658	CBX1
1659	CBX2
1660	CBX3
1661	CBX4
1662	CBX5
1663	CBX6
1664	CBX7
1665	CBX8
1666	CC2D1A
1667	CC2D1B
1668	CC2D2A
1669	CC2D2B
1670	CCAR1
1671	CCBE1
1672	CCBP2
1673	CCDC102A
1674	CCDC106
1675	CCDC107
1676	CCDC112
1677	CCDC113
1678	CCDC117
1679	CCDC120
1680	CCDC121
1681	CCDC122
1682	CCDC125
1683	CCDC126
1684	CCDC13
1685	CCDC130
1686	CCDC132
1687	CCDC134
1688	CCDC136
1689	CCDC14
1690	CCDC140
1691	CCDC141
1692	CCDC142
1693	CCDC144A
1694	CCDC146
1695	CCDC147
1696	CCDC148
1697	CCDC149
1698	CCDC15
1699	CCDC150
1700	CCDC151
1701	CCDC152
1702	CCDC153
1703	CCDC158
1704	CCDC165
1705	CCDC167
1706	CCDC17
1707	CCDC19
1708	CCDC25
1709	CCDC28A
1710	CCDC28B
1711	CCDC3
1712	CCDC30
1713	CCDC33
1714	CCDC34
1715	CCDC36
1716	CCDC39
1717	CCDC41
1718	CCDC42
1719	CCDC43
1720	CCDC47
1721	CCDC48
1722	CCDC50
1723	CCDC53
1724	CCDC56
1725	CCDC58
1726	CCDC59
1727	CCDC6
1728	CCDC60
1729	CCDC62
1730	CCDC64
1731	CCDC64B
1732	CCDC66
1733	CCDC67
1734	CCDC68
1735	CCDC69
1736	CCDC70
1737	CCDC71
1738	CCDC73
1739	CCDC76
1740	CCDC77
1741	CCDC8
1742	CCDC82
1743	CCDC84
1744	CCDC85A
1745	CCDC85B
1746	CCDC85C
1747	CCDC86
1748	CCDC88A
1749	CCDC88C
1750	CCDC89
1751	CCDC9
1752	CCDC90A
1753	CCDC91
1754	CCDC92
1755	CCDC93
1756	CCDC99
1757	CCK
1758	CCKBR
1759	CCL1
1760	CCL11
1761	CCL13
1762	CCL18
1763	CCL21
1764	CCL22
1765	CCL28
1766	CCL4
1767	CCL4L1
1768	CCL4L2
1769	CCL5
1770	CCL7
1771	CCL8
1772	CCM2
1773	CCNC
1774	CCND1
1775	CCND2
1776	CCND3
1777	CCNDBP1
1778	CCNE1
1779	CCNE2
1780	CCNF
1781	CCNG1
1782	CCNG2
1783	CCNH
1784	CCNI
1785	CCNI2
1786	CCNJ
1787	CCNJL
1788	CCNK
1789	CCNL2
1790	CCNT2
1791	CCNY
1792	CCNYL1
1793	CCP110
1794	CCPG1
1795	CCR1
1796	CCR2
1797	CCR3
1798	CCR4
1799	CCR5
1800	CCR7
1801	CCR9
1802	CCRL1
1803	CCRL2
1804	CCRN4L
1805	CCT3
1806	CCT4
1807	CCT6A
1808	CCT6B
1809	CCZ1
1810	CD109
1811	CD160
1812	CD163
1813	CD163L1
1814	CD164
1815	CD177
1816	CD180
1817	CD1B
1818	CD1C
1819	CD1D
1820	CD1E
1821	CD200
1822	CD200R1
1823	CD207
1824	CD226
1825	CD24
1826	CD247
1827	CD274
1828	CD276
1829	CD28
1830	CD2AP
1831	CD300LB
1832	CD300LF
1833	CD300LG
1834	CD302
1835	CD34
1836	CD36
1837	CD3EAP
1838	CD4
1839	CD40
1840	CD44
1841	CD47
1842	CD5
1843	CD53
1844	CD55
1845	CD59
1846	CD5L
1847	CD6
1848	CD69
1849	CD72
1850	CD74
1851	CD79B
1852	CD80
1853	CD83
1854	CD84
1855	CD8A
1856	CD8B
1857	CD9
1858	CD93
1859	CD96
1860	CDADC1
1861	CDAN1
1862	CDC123
1863	CDC14A
1864	CDC14B
1865	CDC20B
1866	CDC23
1867	CDC25A
1868	CDC25B
1869	CDC26
1870	CDC27
1871	CDC37L1
1872	CDC40
1873	CDC42
1874	CDC42BPA
1875	CDC42BPB
1876	CDC42EP1
1877	CDC42EP2
1878	CDC42EP3
1879	CDC42EP4
1880	CDC42SE1
1881	CDC42SE2
1882	CDC5L
1883	CDC6
1884	CDC7
1885	CDC73
1886	CDCA4
1887	CDCA5
1888	CDCA7
1889	CDCA7L
1890	CDCA8
1891	CDCP1
1892	CDCP2
1893	CDH1
1894	CDH11
1895	CDH12
1896	CDH13
1897	CDH17
1898	CDH19
1899	CDH2
1900	CDH20
1901	CDH22
1902	CDH23
1903	CDH5
1904	CDH6
1905	CDH8
1906	CDH9
1907	CDHR1
1908	CDHR3
1909	CDK1
1910	CDK12
1911	CDK13
1912	CDK14
1913	CDK16
1914	CDK17
1915	CDK18
1916	CDK19
1917	CDK2
1918	CDK20
1919	CDK2AP1
1920	CDK2AP2
1921	CDK5R1
1922	CDK5R2
1923	CDK5RAP1
1924	CDK5RAP2
1925	CDK6
1926	CDK8
1927	CDKL2
1928	CDKN1A
1929	CDKN1B
1930	CDKN1C
1931	CDKN2AIP
1932	CDKN2AIPNL
1933	CDKN2B
1934	CDKN2D
1935	CDKN3
1936	CDNF
1937	CDON
1938	CDR2
1939	CDR2L
1940	CDRT1
1941	CDRT4
1942	CDS1
1943	CDS2
1944	CDSN
1945	CDV3
1946	CDX1
1947	CDX2
1948	CDYL
1949	CDYL2
1950	CEACAM1
1951	CEACAM19
1952	CEBPA
1953	CEBPG
1954	CECR2
1955	CECR6
1956	CELA1
1957	CELA2A
1958	CELA2B
1959	CELF1
1960	CELF2
1961	CELF3
1962	CELF4
1963	CELF5
1964	CELF6
1965	CELSR1
1966	CELSR2
1967	CELSR3
1968	CEND1
1969	CENPA
1970	CENPB
1971	CENPF
1972	CENPL
1973	CENPN
1974	CENPO
1975	CENPP
1976	CENPQ
1977	CENPT
1978	CEP104
1979	CEP112
1980	CEP120
1981	CEP128
1982	CEP135
1983	CEP152
1984	CEP170
1985	CEP19
1986	CEP192
1987	CEP250
1988	CEP350
1989	CEP44
1990	CEP57
1991	CEP57L1
1992	CEP63
1993	CEP68
1994	CEP85
1995	CEP95
1996	CEP97
1997	CEPT1
1998	CERCAM
1999	CERK
[truncated: 9,500 more rows]
