# Supplementary material for: Small RNA deep sequencing revealed microRNAs’ involvement in modulating cellular senescence and immortalization state
Source: Poult Sci. 2023 Jan 4;102(3):102474. doi: 10.1016/j.psj.2022.102474 (PMC9876980; doi:10.1016/j.psj.2022.102474)
Supplement: Supplementary file 8 — Table S8. Target genes of the 18 upregulated miRNAs identified only in the ZS-1cells in contrast to the primary CEFs. [file mmc8.xlsx]

## Sheet: Target Genes of 18 DEmiRs
No.	Target Gene
1	A1CF
2	AAK1
3	AAMP
4	AASS
5	ABAT
6	ABCA1
7	ABCB1
8	ABCB10
9	ABCB5
10	ABCB8
11	ABCB9
12	ABCC1
13	ABCC5
14	ABCG4
15	ABHD13
16	ABHD15
17	ABHD5
18	ABI2
19	ABI3BP
20	ABL2
21	ABLIM1
22	ABLIM2
23	ABP1
24	ABR
25	ABTB2
26	ACACA
27	ACAD10
28	ACADSB
29	ACAN
30	ACAP2
31	ACAT2
32	ACBD4
33	ACBD6
34	ACCN1
35	ACCN2
36	ACE
37	ACER3
38	ACLY
39	ACOT11
40	ACOT4
41	ACRC
42	ACSL4
43	ACSL6
44	ACSS2
45	ACTA2
46	ACTBL2
47	ACTG1
48	ACTL6B
49	ACTR1B
50	ACTR6
51	ACVR1
52	ACVR1B
53	ACVR1C
54	ACVR2A
55	ACVR2B
56	ACVRL1
57	ADAM11
58	ADAM17
59	ADAM19
60	ADAM22
61	ADAM9
62	ADAMTS10
63	ADAMTS14
64	ADAMTS15
65	ADAMTS18
66	ADAMTS19
67	ADAMTS2
68	ADAMTS3
69	ADAMTS5
70	ADAMTSL1
71	ADAMTSL3
72	ADAMTSL4
73	ADAR
74	ADARB1
75	ADAT2
76	ADCK3
77	ADCK4
78	ADCY1
79	ADCY2
80	ADCY5
81	ADCY6
82	ADCY9
83	ADCYAP1
84	ADCYAP1R1
85	ADD2
86	ADD3
87	ADM
88	ADNP
89	ADO
90	ADORA2B
91	ADPGK
92	ADRBK2
93	AEBP2
94	AES
95	AFAP1
96	AFAP1L1
97	AFAP1L2
98	AFF2
99	AFF3
100	AFF4
101	AFG3L2
102	AGAP3
103	AGFG1
104	AGGF1
105	AGL
106	AGMAT
107	AGPAT1
108	AGPAT2
109	AGPAT3
110	AGPAT5
111	AGPAT9
112	AGPS
113	AGRN
114	AGTR1
115	AHCYL2
116	AHI1
117	AHR
118	AHRR
119	AICDA
120	AIF1
121	AIM1
122	AK3
123	AK4
124	AKAP4
125	AKAP5
126	AKAP6
127	AKAP7
128	AKD1
129	AKIRIN1
130	AKNA
131	AKT2
132	AKT3
133	ALAD
134	ALDH1A2
135	ALDH1A3
136	ALDH1L2
137	ALDH5A1
138	ALDH7A1
139	ALDOB
140	ALG6
141	ALG9
142	ALKBH1
143	ALPK3
144	ALPL
145	ALS2CR11
146	ALS2CR8
147	ALX4
148	AMMECR1L
149	AMOTL1
150	AMPD2
151	AMPD3
152	ANAPC13
153	ANGEL2
154	ANGPT1
155	ANGPT2
156	ANK1
157	ANK3
158	ANKFY1
159	ANKH
160	ANKIB1
161	ANKRD12
162	ANKRD13B
163	ANKRD24
164	ANKRD28
165	ANKRD33B
166	ANKRD34C
167	ANKRD40
168	ANKRD42
169	ANKRD43
170	ANKRD44
171	ANKRD50
172	ANKRD52
173	ANKRD57
174	ANKS1A
175	ANKS1B
176	ANKS6
177	ANO1
178	ANO4
179	ANO5
180	ANO6
181	ANP32A
182	ANTXR2
183	AP1G1
184	AP1S1
185	AP1S2
186	AP1S3
187	AP2M1
188	AP3B2
189	AP3M1
190	AP3M2
191	AP3S2
192	APAF1
193	APBA1
194	APBA2
195	APBB1
196	APC
197	APCDD1L
198	APH1A
199	APH1B
200	API5
201	APLNR
202	APLP1
203	APOA5
204	APOLD1
205	APOO
206	APP
207	APPBP2
208	APPL1
209	APPL2
210	AQP11
211	AQP2
212	AQP3
213	AQP4
214	AQP5
215	AQP9
216	AQPEP
217	ARAP2
218	ARAP3
219	ARF3
220	ARF5
221	ARF6
222	ARFGAP2
223	ARFGEF1
224	ARFGEF2
225	ARG2
226	ARHGAP12
227	ARHGAP19
228	ARHGAP20
229	ARHGAP21
230	ARHGAP28
231	ARHGAP29
232	ARHGAP30
233	ARHGAP31
234	ARHGAP32
235	ARHGAP35
236	ARHGAP36
237	ARHGAP5
238	ARHGDIA
239	ARHGEF10L
240	ARHGEF12
241	ARHGEF2
242	ARHGEF26
243	ARHGEF3
244	ARHGEF37
245	ARHGEF40
246	ARHGEF6
247	ARHGEF7
248	ARHGEF9
249	ARID1A
250	ARID1B
251	ARID2
252	ARID3B
253	ARID4A
254	ARID5B
255	ARIH1
256	ARL13B
257	ARL2BP
258	ARL3
259	ARL4A
260	ARL4C
261	ARL4D
262	ARL5B
263	ARL6IP1
264	ARL6IP5
265	ARL8B
266	ARMC1
267	ARMC8
268	ARMC9
269	ARMCX3
270	ARNT2
271	ARPM1
272	ARPP21
273	ARRB1
274	ARRB2
275	ARRDC4
276	ARSJ
277	ASAH2
278	ASAP1
279	ASAP2
280	ASB11
281	ASB13
282	ASB3
283	ASB4
284	ASB5
285	ASB6
286	ASB7
287	ASB8
288	ASCC3
289	ASCL4
290	ASF1A
291	ASF1B
292	ASH1L
293	ASH2L
294	ASPH
295	ASPHD2
296	ASTN1
297	ASXL2
298	ATAD1
299	ATAD2
300	ATAD2B
301	ATAT1
302	ATCAY
303	ATF1
304	ATF6
305	ATF7
306	ATG12
307	ATG4A
308	ATG7
309	ATG9A
310	ATMIN
311	ATN1
312	ATP10B
313	ATP11A
314	ATP11B
315	ATP11C
316	ATP13A3
317	ATP1A1
318	ATP1A2
319	ATP1B2
320	ATP1B4
321	ATP2A3
322	ATP2B1
323	ATP2B2
324	ATP2B4
325	ATP2C1
326	ATP5G2
327	ATP5L
328	ATP6V1B2
329	ATP6V1C1
330	ATP6V1C2
331	ATP6V1F
332	ATP8A1
333	ATPAF1
334	ATPAF2
335	ATPBD4
336	ATPIF1
337	ATRN
338	ATRNL1
339	ATRX
340	ATXN1
341	ATXN1L
342	ATXN2
343	ATXN3
344	ATXN7
345	ATXN7L3
346	ATXN7L3B
347	AUH
348	AUTS2
349	AXIN2
350	AXL
351	AZI2
352	B3GALNT1
353	B3GALT2
354	B3GALTL
355	B3GAT1
356	B3GAT3
357	B3GNT1
358	B3GNT5
359	B4GALNT1
360	B4GALNT3
361	B4GALNT4
362	B4GALT1
363	B4GALT2
364	B4GALT3
365	B4GALT5
366	BABAM1
367	BACE1
368	BACH1
369	BACH2
370	BAG1
371	BAG2
372	BAGE
373	BAHCC1
374	BAHD1
375	BAIAP2
376	BAK1
377	BANK1
378	BARHL1
379	BARHL2
380	BATF2
381	BAZ2B
382	BBS1
383	BBS10
384	BBS12
385	BBS9
386	BBX
387	BCAP29
388	BCAP31
389	BCAS1
390	BCAS4
391	BCAT1
392	BCL11A
393	BCL11B
394	BCL2
395	BCL2L1
396	BCL2L10
397	BCL2L11
398	BCL2L15
399	BCL2L2
400	BCL3
401	BCL6B
402	BCL7A
403	BCL9
404	BCL9L
405	BCLAF1
406	BCORL1
407	BCR
408	BDH1
409	BDKRB2
410	BDP1
411	BEGAIN
412	BEND3
413	BEND4
414	BET1
415	BET1L
416	BHLHE40
417	BICD2
418	BIN3
419	BIRC6
420	BIVM
421	BLCAP
422	BLOC1S1
423	BLOC1S2
424	BMF
425	BMI1
426	BMP3
427	BMP6
428	BMPR2
429	BMS1
430	BNC1
431	BNC2
432	BNIP2
433	BNIP3
434	BNIP3L
435	BOD1L
436	BOLL
437	BPTF
438	BRAP
439	BRCA1
440	BRCC3
441	BRD1
442	BRIP1
443	BRMS1L
444	BRPF3
445	BRSK1
446	BRWD1
447	BRWD3
448	BSCL2
449	BSDC1
450	BSN
451	BSPRY
452	BTAF1
453	BTBD11
454	BTBD7
455	BTF3L4
456	BTG1
457	BTG2
458	BTRC
459	BVES
460	BZRAP1
461	BZW1
462	C10orf10
463	C10orf105
464	C10orf111
465	C10orf140
466	C10orf18
467	C10orf26
468	C10orf28
469	C10orf46
470	C10orf54
471	C10orf55
472	C10orf57
473	C10orf99
474	C11orf30
475	C11orf41
476	C11orf46
477	C11orf84
478	C11orf87
479	C11orf9
480	C11orf95
481	C11orf96
482	C12orf11
483	C12orf12
484	C12orf23
485	C12orf29
486	C12orf34
487	C12orf35
488	C12orf48
489	C12orf49
490	C12orf51
491	C12orf53
492	C12orf54
493	C12orf62
494	C12orf76
495	C13orf31
496	C13orf36
497	C13orf38-SOHLH2
498	C13orf40
499	C14orf101
500	C14orf129
501	C14orf135
502	C14orf176
503	C14orf28
504	C14orf43
505	C14orf49
506	C14orf93
507	C15orf29
508	C15orf38-AP3S2
509	C15orf39
510	C15orf48
511	C15orf52
512	C15orf56
513	C16orf45
514	C16orf5
515	C16orf57
516	C16orf72
517	C16orf74
518	C16orf87
519	C17orf100
520	C17orf102
521	C17orf104
522	C17orf107
523	C17orf108
524	C17orf48
525	C17orf50
526	C17orf63
527	C17orf72
528	C17orf75
529	C17orf78
530	C17orf80
531	C17orf96
532	C18orf1
533	C18orf19
534	C18orf42
535	C18orf54
536	C18orf63
537	C19orf43
538	C1D
539	C1GALT1
540	C1GALT1C1
541	C1orf106
542	C1orf115
543	C1orf116
544	C1orf122
545	C1orf141
546	C1orf144
547	C1orf190
548	C1orf198
549	C1orf21
550	C1orf210
551	C1orf212
552	C1orf216
553	C1orf226
554	C1orf50
555	C1orf52
556	C1orf56
557	C1orf88
558	C1orf9
559	C1orf95
560	C1orf96
561	C1QTNF3
562	C1QTNF6
563	C1QTNF7
564	C20orf103
565	C20orf106
566	C20orf107
567	C20orf108
568	C20orf11
569	C20orf12
570	C20orf177
571	C20orf194
572	C20orf203
573	C20orf27
574	C20orf4
575	C20orf46
576	C21orf7
577	C22orf13
578	C22orf23
579	C22orf28
580	C22orf29
581	C22orf46
582	C2CD2
583	C2CD2L
584	C2CD4A
585	C2orf42
586	C2orf43
587	C2orf44
588	C2orf47
589	C2orf63
590	C2orf65
591	C2orf67
592	C2orf69
593	C2orf71
594	C2orf74
595	C2orf88
596	C3AR1
597	C3orf15
598	C3orf38
599	C3orf43
600	C3orf52
601	C3orf57
602	C3orf58
603	C3orf62
604	C3orf63
605	C3orf64
606	C3orf67
607	C3orf70
608	C4orf40
609	C5orf15
610	C5orf20
611	C5orf24
612	C5orf30
613	C5orf4
614	C5orf41
615	C5orf42
616	C5orf43
617	C5orf44
618	C5orf46
619	C5orf47
620	C5orf51
621	C5orf56
622	C5orf63
623	C5orf64
624	C6orf106
625	C6orf115
626	C6orf120
627	C6orf145
628	C6orf170
629	C6orf174
630	C6orf192
631	C6orf204
632	C6orf222
633	C6orf25
634	C6orf62
635	C6orf89
636	C6orf99
637	C7orf10
638	C7orf41
639	C7orf42
640	C7orf43
641	C7orf49
642	C7orf51
643	C7orf60
644	C7orf63
645	C7orf71
646	C8orf4
647	C8orf42
648	C8orf44
649	C8orf44-SGK3
650	C8orf46
651	C8orf58
652	C8orf59
653	C8orf83
654	C8orf84
655	C8orf85
656	C9orf123
657	C9orf128
658	C9orf25
659	C9orf40
660	C9orf5
661	C9orf68
662	C9orf69
663	C9orf91
664	CA10
665	CA11
666	CA13
667	CA2
668	CA5B
669	CAB39
670	CAB39L
671	CABLES1
672	CABLES2
673	CABP1
674	CABP4
675	CACHD1
676	CACNA1B
677	CACNA1D
678	CACNA1E
679	CACNA2D3
680	CACNA2D4
681	CACNB1
682	CACNB2
683	CACNB4
684	CACNG2
685	CACNG3
686	CACNG4
687	CACNG7
688	CADM1
689	CADM2
690	CADM3
691	CALB1
692	CALB2
693	CALCA
694	CALCOCO1
695	CALCOCO2
696	CALCR
697	CALCRL
698	CALM1
699	CALML4
700	CALN1
701	CALR
702	CALU
703	CAMK2D
704	CAMKK1
705	CAMKK2
706	CAMKV
707	CAMSAP1L1
708	CAMTA1
709	CAMTA2
710	CAND1
711	CANX
712	CAP1
713	CAPN11
714	CAPN2
715	CAPN7
716	CAPRIN1
717	CAPRIN2
718	CAPZA1
719	CAPZB
720	CARD10
721	CARKD
722	CARM1
723	CASC3
724	CASC4
725	CASK
726	CASP10
727	CASP3
728	CASP7
729	CASP8AP2
730	CAV1
731	CAV3
732	CBFA2T2
733	CBFA2T3
734	CBFB
735	CBL
736	CBLB
737	CBLL1
738	CBLN1
739	CBLN3
740	CBLN4
741	CBX6
742	CBX7
743	CBX8
744	CC2D1A
745	CC2D1B
746	CC2D2B
747	CCAR1
748	CCBP2
749	CCDC102A
750	CCDC106
751	CCDC113
752	CCDC117
753	CCDC120
754	CCDC130
755	CCDC132
756	CCDC136
757	CCDC14
758	CCDC141
759	CCDC142
760	CCDC144A
761	CCDC146
762	CCDC147
763	CCDC149
764	CCDC152
765	CCDC158
766	CCDC165
767	CCDC17
768	CCDC25
769	CCDC28B
770	CCDC3
771	CCDC41
772	CCDC43
773	CCDC6
774	CCDC62
775	CCDC64
776	CCDC64B
777	CCDC68
778	CCDC69
779	CCDC76
780	CCDC82
781	CCDC85C
782	CCDC88A
783	CCDC9
784	CCDC90A
785	CCDC91
786	CCK
787	CCL13
788	CCL7
789	CCL8
790	CCM2
791	CCNC
792	CCND1
793	CCND2
794	CCNE2
795	CCNG1
796	CCNG2
797	CCNH
798	CCNJ
799	CCNJL
800	CCNK
801	CCNL2
802	CCNT2
803	CCNY
804	CCNYL1
805	CCP110
806	CCPG1
807	CCR1
808	CCZ1
809	CD109
810	CD163
811	CD180
812	CD1D
813	CD207
814	CD226
815	CD247
816	CD276
817	CD28
818	CD2AP
819	CD300LB
820	CD300LG
821	CD3EAP
822	CD4
823	CD40
824	CD44
825	CD47
826	CD6
827	CD69
828	CD72
829	CD80
830	CD8A
831	CD93
832	CD96
833	CDADC1
834	CDC14B
835	CDC20B
836	CDC23
837	CDC25B
838	CDC27
839	CDC40
840	CDC42
841	CDC42BPA
842	CDC42BPB
843	CDC42EP1
844	CDC42EP4
845	CDC42SE1
846	CDC6
847	CDC73
848	CDCA8
849	CDCP1
850	CDCP2
851	CDH1
852	CDH22
853	CDH23
854	CDH5
855	CDH6
856	CDK12
857	CDK14
858	CDK18
859	CDK19
860	CDK2AP1
861	CDK5R1
862	CDK5R2
863	CDK6
864	CDKN1A
865	CDKN1B
866	CDKN3
867	CDON
868	CDR2
869	CDR2L
870	CDS1
871	CDS2
872	CDV3
873	CDX2
874	CDYL
875	CDYL2
876	CEBPA
877	CEBPG
878	CECR2
879	CECR6
880	CELF1
881	CELF2
882	CELF3
883	CELF5
884	CELF6
885	CELSR1
886	CELSR2
887	CENPB
888	CENPO
889	CENPP
890	CENPT
891	CEP112
892	CEP135
893	CEP170
894	CEP19
895	CEP350
896	CEP44
897	CEP63
898	CEP68
899	CEP85
900	CEPT1
901	CERCAM
902	CERS3
903	CERS6
904	CES4A
905	CFDP1
906	CFL1
907	CFLAR
908	CFTR
909	CGGBP1
910	CGRRF1
911	CHAC1
912	CHAD
913	CHCHD1
914	CHCHD3
915	CHD1L
916	CHD3
917	CHD7
918	CHIC1
919	CHL1
920	CHM
921	CHML
922	CHMP1B
923	CHMP5
924	CHRNA2
925	CHRNA3
926	CHRNA4
927	CHRNB4
928	CHST11
929	CHST3
930	CHST7
931	CHUK
932	CHURC1
933	CHURC1-FNTB
934	CIB2
935	CIDEC
936	CIT
937	CKAP2
938	CKAP2L
939	CLASP1
940	CLASP2
941	CLCC1
942	CLCF1
943	CLCN3
944	CLCN4
945	CLCN5
946	CLCN6
947	CLDN1
948	CLDN10
949	CLDN12
950	CLDN14
951	CLDN16
952	CLDN19
953	CLDN22
954	CLDN8
955	CLEC16A
956	CLEC4A
957	CLIC4
958	CLIC6
959	CLINT1
960	CLIP1
961	CLIP2
962	CLIP3
963	CLK4
964	CLLU1
965	CLMN
966	CLOCK
967	CLPTM1
968	CLSTN1
969	CLSTN2
970	CLSTN3
971	CLTB
972	CLVS2
973	CLYBL
974	CMIP
975	CMPK1
976	CMTM4
977	CNDP2
978	CNGB1
979	CNGB3
980	CNIH2
981	CNKSR2
982	CNKSR3
983	CNN2
984	CNNM1
985	CNNM2
986	CNNM4
987	CNOT2
988	CNOT3
989	CNOT4
990	CNOT6
991	CNOT6L
992	CNP
993	CNR1
994	CNST
995	CNTFR
996	CNTLN
997	CNTN4
998	CNTNAP2
999	CNTNAP4
1000	CNTNAP5
1001	COA5
1002	COASY
1003	COBL
1004	COG2
1005	COG5
1006	COG6
1007	COL11A2
1008	COL12A1
1009	COL15A1
1010	COL19A1
1011	COL21A1
1012	COL4A1
1013	COL4A3
1014	COL4A4
1015	COL5A1
1016	COL6A6
1017	COL8A2
1018	COLEC12
1019	COLQ
1020	COMMD1
1021	COMMD2
1022	COMMD3-BMI1
1023	COMMD6
1024	COMMD7
1025	COMMD9
1026	COPS7B
1027	COPS8
1028	COQ2
1029	CORIN
1030	CORO1B
1031	CORO1C
1032	CORO2A
1033	CORO2B
1034	COX11
1035	COX15
1036	COX16
1037	COX4I1
1038	CPA5
1039	CPD
1040	CPEB2
1041	CPEB4
1042	CPLX2
1043	CPM
1044	CPNE2
1045	CPNE3
1046	CPOX
1047	CPPED1
1048	CPSF2
1049	CPSF4
1050	CPSF6
1051	CPT1A
1052	CRABP2
1053	CRB1
1054	CRB2
1055	CRBN
1056	CREB1
1057	CREB3L2
1058	CREB5
1059	CREBBP
1060	CREBL2
1061	CREBZF
1062	CRELD1
1063	CREM
1064	CRHR2
1065	CRKL
1066	CRLF3
1067	CRLS1
1068	CRMP1
1069	CROT
1070	CRTAP
1071	CRTC1
1072	CRTC3
1073	CS
1074	CSDC2
1075	CSDE1
1076	CSE1L
1077	CSF1R
1078	CSH1
1079	CSH2
1080	CSHL1
1081	CSMD1
1082	CSMD2
1083	CSN2
1084	CSNK1G1
1085	CSNK1G3
1086	CSNK2A2
1087	CSRNP1
1088	CSRNP2
1089	CSRNP3
1090	CSRP2
1091	CST9
1092	CSTF1
1093	CTAGE5
1094	CTCF
1095	CTDSP1
1096	CTDSP2
1097	CTDSPL
1098	CTH
1099	CTIF
1100	CTNNA2
1101	CTNNBIP1
1102	CTNND1
1103	CTRL
1104	CTSC
1105	CTSD
1106	CTSF
1107	CTTN
1108	CTTNBP2NL
1109	CTXN3
1110	CUBN
1111	CUL3
1112	CUL4B
1113	CUX1
1114	CWC25
1115	CWH43
1116	CXCL12
1117	CXCL16
1118	CXCL9
1119	CXCR2
1120	CXorf23
1121	CXorf27
1122	CXorf57
1123	CXorf64
1124	CYB561
1125	CYB5D1
1126	CYB5R2
1127	CYBRD1
1128	CYGB
1129	CYLD
1130	CYorf15B
1131	CYP24A1
1132	CYP26A1
1133	CYP26B1
1134	CYP39A1
1135	CYP4B1
1136	CYP7A1
1137	CYP7B1
1138	CYR61
1139	CYS1
1140	CYSLTR2
1141	CYTH1
1142	CYTH4
1143	CYTIP
1144	CYYR1
1145	DAB2IP
1146	DACH1
1147	DACT3
1148	DAG1
1149	DALRD3
1150	DAOA
1151	DAP
1152	DAPK1
1153	DAPK2
1154	DAZAP2
1155	DAZL
1156	DBN1
1157	DBNDD1
1158	DBT
1159	DCAF10
1160	DCAF11
1161	DCAF12L1
1162	DCAF15
1163	DCAF17
1164	DCAF4L2
1165	DCAF5
1166	DCAF7
1167	DCBLD2
1168	DCC
1169	DCDC1
1170	DCDC2
1171	DCDC2B
1172	DCDC5
1173	DCLK1
1174	DCLK3
1175	DCN
1176	DCP1A
1177	DCP2
1178	DCTN3
1179	DCTN4
1180	DCTN5
1181	DCUN1D3
1182	DCUN1D4
1183	DCUN1D5
1184	DCX
1185	DDAH1
1186	DDC
1187	DDHD1
1188	DDHD2
1189	DDI1
1190	DDIT4
1191	DDIT4L
1192	DDN
1193	DDRGK1
1194	DDX17
1195	DDX25
1196	DDX26B
1197	DDX3X
1198	DDX3Y
1199	DDX47
1200	DDX5
1201	DDX52
1202	DDX58
1203	DDX6
1204	DDX60
1205	DEDD
1206	DEF8
1207	DEFB132
1208	DENND1A
1209	DENND1B
1210	DENND4B
1211	DENND4C
1212	DENND5B
1213	DENR
1214	DEPDC1
1215	DEPDC5
1216	DEPTOR
1217	DERL1
1218	DERL3
1219	DES
1220	DFFA
1221	DFNB31
1222	DGAT2
1223	DGKE
1224	DGKH
1225	DGKI
1226	DHCR24
1227	DHDDS
1228	DHPS
1229	DHRS11
1230	DHRS9
1231	DHTKD1
1232	DIAPH1
1233	DIAPH2
1234	DIAPH3
1235	DICER1
1236	DIDO1
1237	DIO2
1238	DIO3
1239	DIP2A
1240	DIP2B
1241	DIP2C
1242	DIRAS1
1243	DIRAS2
1244	DIRC2
1245	DIS3
1246	DIS3L
1247	DISC1
1248	DKK1
1249	DKK2
1250	DLD
1251	DLG2
1252	DLG3
1253	DLG4
1254	DLGAP2
1255	DLGAP3
1256	DLGAP4
1257	DLK2
1258	DLL4
1259	DLX2
1260	DLX6
1261	DMBX1
1262	DMD
1263	DMRTC2
1264	DMWD
1265	DMXL1
1266	DMXL2
1267	DNA2
1268	DNAJA4
1269	DNAJB11
1270	DNAJB12
1271	DNAJB6
1272	DNAJC12
1273	DNAJC13
1274	DNAJC18
1275	DNAJC27
1276	DNAJC3
1277	DNAJC5
1278	DNAJC5B
1279	DNAJC6
1280	DNAL1
1281	DNAL4
1282	DNALI1
1283	DNER
1284	DNM1L
1285	DNM3
1286	DNMT3A
1287	DNPEP
1288	DOCK10
1289	DOCK3
1290	DOCK4
1291	DOK4
1292	DOK6
1293	DOPEY1
1294	DOT1L
1295	DPF1
1296	DPF3
1297	DPH5
1298	DPM1
1299	DPP10
1300	DPP4
1301	DPP6
1302	DPP9
1303	DPY19L1
1304	DPY19L2
1305	DPY19L3
1306	DPYD
1307	DPYSL3
1308	DPYSL5
1309	DR1
1310	DRP2
1311	DSC1
1312	DSC3
1313	DSE
1314	DSEL
1315	DSG3
1316	DSTN
1317	DSTYK
1318	DTD1
1319	DTNA
1320	DTWD2
1321	DTX1
1322	DTX4
1323	DUOX2
1324	DUS2L
1325	DUSP16
1326	DUSP2
1327	DUSP3
1328	DUSP4
1329	DUSP5
1330	DUSP6
1331	DVL3
1332	DYNC2LI1
1333	DYNLT3
1334	DYRK1A
1335	DYRK1B
1336	DYRK2
1337	DZIP1
1338	DZIP3
1339	E2F1
1340	E2F3
1341	E2F6
1342	E2F7
1343	E2F8
1344	EBF1
1345	EBF2
1346	EBF3
1347	EBF4
1348	EBI3
1349	ECE1
1350	ECE2
1351	ECSCR
1352	ECT2L
1353	EDAR
1354	EDARADD
1355	EDEM1
1356	EDEM3
1357	EDN2
1358	EDN3
1359	EDNRA
1360	EEA1
1361	EEF1A2
1362	EEF2K
1363	EFCAB3
1364	EFCAB4B
1365	EFCAB5
1366	EFHA2
1367	EFHD1
1368	EFHD2
1369	EFNA2
1370	EFNA3
1371	EFNA4
1372	EFNA5
1373	EFNB1
1374	EFNB2
1375	EFR3A
1376	EFR3B
1377	EFS
1378	EGFLAM
1379	EGFR
1380	EGLN1
1381	EGLN2
1382	EGR1
1383	EGR3
1384	EGR4
1385	EHD2
1386	EHD3
1387	EHF
1388	EI24
1389	EID1
1390	EIF1AX
1391	EIF2C1
1392	EIF2C4
1393	EIF2S1
1394	EIF3A
1395	EIF3B
1396	EIF3H
1397	EIF4B
1398	EIF4E3
1399	EIF4EBP1
1400	EIF4EBP2
1401	EIF4G2
1402	EIF5
1403	EIF5A
1404	EIF5A2
1405	ELAC1
1406	ELAVL1
1407	ELAVL2
1408	ELAVL3
1409	ELF2
1410	ELF3
1411	ELF4
1412	ELF5
1413	ELFN2
1414	ELK1
1415	ELK4
1416	ELL2
1417	ELMO1
1418	ELMOD1
1419	ELOVL1
1420	ELOVL2
1421	ELOVL3
1422	ELOVL4
1423	ELOVL6
1424	ELOVL7
1425	ELP3
1426	ELTD1
1427	EMB
1428	EMCN
1429	EMID2
1430	EMILIN1
1431	EML4
1432	EMP1
1433	EMP2
1434	EN2
1435	ENAH
1436	ENC1
1437	ENDOD1
1438	ENDOU
1439	ENHO
1440	ENOPH1
1441	ENPEP
1442	ENPP1
1443	ENTPD1
1444	ENTPD3
1445	ENTPD5
1446	ENTPD6
1447	ENTPD7
1448	ENY2
1449	EPAS1
1450	EPB41
1451	EPB41L1
1452	EPB41L3
1453	EPB41L4A
1454	EPB41L4B
1455	EPB41L5
1456	EPDR1
1457	EPG5
1458	EPHA10
1459	EPHA2
1460	EPHA3
1461	EPHA4
1462	EPHA7
1463	EPHA8
1464	EPHB2
1465	EPHB3
1466	EPHB4
1467	EPM2AIP1
1468	EPN1
1469	EPS15
1470	EPS15L1
1471	EPS8L3
1472	EPT1
1473	ERAL1
1474	ERBB4
1475	ERC1
1476	ERC2
1477	ERCC4
1478	EREG
1479	ERF
1480	ERG
1481	ERGIC1
1482	ERH
1483	ERI1
1484	ERI3
1485	ERICH1
1486	ERLEC1
1487	ERLIN1
1488	ERLIN2
1489	ERMN
1490	ERO1LB
1491	ESCO2
1492	ESM1
1493	ESPN
1494	ESR1
1495	ESRP1
1496	ESRP2
1497	ESRRA
1498	ESRRB
1499	ESRRG
1500	ESYT2
1501	ESYT3
1502	ETF1
1503	ETNK1
1504	ETNK2
1505	ETS1
1506	ETS2
1507	ETV1
1508	ETV5
1509	ETV6
1510	EVI5L
1511	EXOC2
1512	EXOC4
1513	EXOC5
1514	EXOC6
1515	EXOC8
1516	EXPH5
1517	EXTL3
1518	EYA1
1519	EYA3
1520	EYA4
1521	EYS
1522	EZH1
1523	F2R
1524	FA2H
1525	FADS2
1526	FAIM2
1527	FAIM3
1528	FAM100A
1529	FAM100B
1530	FAM101B
1531	FAM102A
1532	FAM102B
1533	FAM104A
1534	FAM105B
1535	FAM107B
1536	FAM108B1
1537	FAM108C1
1538	FAM109B
1539	FAM110A
1540	FAM110B
1541	FAM115A
1542	FAM116A
1543	FAM117B
1544	FAM120C
1545	FAM122B
1546	FAM122C
1547	FAM123A
1548	FAM123B
1549	FAM124A
1550	FAM124B
1551	FAM125B
1552	FAM126A
1553	FAM126B
1554	FAM127A
1555	FAM127C
1556	FAM131A
1557	FAM131B
1558	FAM131C
1559	FAM133B
1560	FAM134A
1561	FAM134C
1562	FAM135A
1563	FAM13B
1564	FAM155B
1565	FAM160A1
1566	FAM160B1
1567	FAM164A
1568	FAM164C
1569	FAM168B
1570	FAM169A
1571	FAM171A1
1572	FAM172A
1573	FAM178A
1574	FAM178B
1575	FAM179B
1576	FAM181A
1577	FAM184A
1578	FAM185A
1579	FAM189A1
1580	FAM190A
1581	FAM190B
1582	FAM192A
1583	FAM193B
1584	FAM195B
1585	FAM199X
1586	FAM19A2
1587	FAM19A5
1588	FAM21A
1589	FAM21B
1590	FAM21C
1591	FAM26D
1592	FAM26E
1593	FAM38B
1594	FAM3C
1595	FAM40B
1596	FAM43B
1597	FAM45A
1598	FAM46A
1599	FAM46B
1600	FAM46C
1601	FAM46D
1602	FAM53B
1603	FAM53C
1604	FAM55C
1605	FAM57A
1606	FAM57B
1607	FAM59A
1608	FAM5B
1609	FAM65A
1610	FAM65B
1611	FAM70A
1612	FAM73A
1613	FAM73B
1614	FAM78A
1615	FAM81B
1616	FAM83A
1617	FAM84A
1618	FAM84B
1619	FAM89A
1620	FAM8A1
1621	FAM91A1
1622	FAM92A1
1623	FAM98B
1624	FANCI
1625	FANCL
1626	FAS
1627	FASTKD2
1628	FASTKD3
1629	FAT3
1630	FBF1
1631	FBLIM1
1632	FBLN5
1633	FBN1
1634	FBRS
1635	FBRSL1
1636	FBXL12
1637	FBXL17
1638	FBXL19
1639	FBXL20
1640	FBXL3
1641	FBXO10
1642	FBXO11
1643	FBXO21
1644	FBXO22
1645	FBXO27
1646	FBXO28
1647	FBXO3
1648	FBXO30
1649	FBXO32
1650	FBXO33
1651	FBXO36
1652	FBXO40
1653	FBXO41
1654	FBXO45
1655	FBXO46
1656	FBXO8
1657	FBXW2
1658	FCHO2
1659	FCHSD2
1660	FCRL1
1661	FCRL5
1662	FDXR
1663	FERMT1
1664	FEZF1
1665	FGD4
1666	FGD6
1667	FGF12
1668	FGF13
1669	FGF2
1670	FGF20
1671	FGF4
1672	FGF5
1673	FGF8
1674	FGFR1
1675	FHAD1
1676	FHL1
1677	FHL3
1678	FIBIN
1679	FIGN
1680	FIGNL2
1681	FILIP1
1682	FIP1L1
1683	FIZ1
1684	FKBP7
1685	FKTN
1686	FLI1
1687	FLJ36031
1688	FLJ42280
1689	FLNA
1690	FLNB
1691	FLNC
1692	FLRT1
1693	FLRT2
1694	FLT1
1695	FLT4
1696	FLVCR1
1697	FMN1
1698	FMN2
1699	FMNL3
1700	FMO2
1701	FN1
1702	FNBP1
1703	FNBP1L
1704	FNBP4
1705	FNDC3A
1706	FNDC3B
1707	FNDC4
1708	FNDC5
1709	FNIP1
1710	FNIP2
1711	FNTB
1712	FOSB
1713	FOSL1
1714	FOSL2
1715	FOXA3
1716	FOXD1
1717	FOXE1
1718	FOXF1
1719	FOXI2
1720	FOXJ1
1721	FOXJ2
1722	FOXJ3
1723	FOXM1
1724	FOXN2
1725	FOXN3
1726	FOXO3
1727	FOXO4
1728	FOXP2
1729	FOXP4
1730	FOXR2
1731	FRA10AC1
1732	FRAS1
1733	FRAT2
1734	FREM1
1735	FREM2
1736	FRMD4A
1737	FRMD4B
1738	FRMD8
1739	FRMPD4
1740	FRS2
1741	FRS3
1742	FRYL
1743	FSCN1
1744	FSD1
1745	FSHR
1746	FTO
1747	FTSJD1
1748	FUNDC1
1749	FUNDC2
1750	FUT10
1751	FUT4
1752	FUT9
1753	FUZ
1754	FXN
1755	FXR1
1756	FXR2
1757	FXYD1
1758	FXYD3
1759	FXYD4
1760	FXYD6
1761	FYB
1762	FYN
1763	FYTTD1
1764	FZD1
1765	FZD3
1766	FZD4
1767	FZD5
1768	FZD6
1769	FZD7
1770	G3BP1
1771	G3BP2
1772	GAB1
1773	GABARAPL1
1774	GABBR1
1775	GABPA
1776	GABPB1
1777	GABRA4
1778	GABRB1
1779	GABRB2
1780	GABRE
1781	GABRG1
1782	GABRG2
1783	GABRP
1784	GABRR1
1785	GAD1
1786	GAD2
1787	GADD45A
1788	GADD45B
1789	GADL1
1790	GAGE1
1791	GAL3ST1
1792	GAL3ST3
1793	GALC
1794	GALK2
1795	GALNT10
1796	GALNT12
1797	GALNT14
1798	GALNT4
1799	GALNT5
1800	GALNTL2
1801	GAN
1802	GANAB
1803	GAPVD1
1804	GAS1
1805	GAS2
1806	GAS7
1807	GATA3
1808	GATA4
1809	GATA6
1810	GATAD1
1811	GATAD2A
1812	GATAD2B
1813	GATC
1814	GATM
1815	GBA3
1816	GBAS
1817	GBE1
1818	GBP2
1819	GCA
1820	GCC1
1821	GCC2
1822	GCFC1
1823	GCG
1824	GCNT1
1825	GCNT2
1826	GDA
1827	GDAP2
1828	GDE1
1829	GDF10
1830	GDF11
1831	GDF6
1832	GDI1
1833	GDI2
1834	GDPD1
1835	GEM
1836	GEMIN7
1837	GEN1
1838	GFOD1
1839	GFPT1
1840	GFPT2
1841	GFRA1
1842	GGA1
1843	GGA2
1844	GGA3
1845	GGCT
1846	GGPS1
1847	GHITM
1848	GHR
1849	GHSR
1850	GIF
1851	GIGYF1
1852	GIGYF2
1853	GIPC1
1854	GIT1
1855	GJA1
1856	GJA5
1857	GJB2
1858	GJB3
1859	GJB7
1860	GJC1
1861	GK
1862	GK5
1863	GLCCI1
1864	GLCE
1865	GLDN
1866	GLI2
1867	GLI3
1868	GLIPR1
1869	GLIS3
1870	GLO1
1871	GLP1R
1872	GLRA3
1873	GLRX
1874	GLS
1875	GLT25D2
1876	GLTSCR1
1877	GLUD1
1878	GLUL
1879	GLYAT
1880	GNA13
1881	GNAI1
1882	GNAO1
1883	GNB1
1884	GNB2
1885	GNB3
1886	GNB4
1887	GNB5
1888	GNG12
1889	GNG2
1890	GNL1
1891	GNPDA2
1892	GNS
1893	GOLGB1
1894	GOLIM4
1895	GOLM1
1896	GOLPH3L
1897	GOLT1A
1898	GOLT1B
1899	GOPC
1900	GORASP1
1901	GORASP2
1902	GOSR1
1903	GOSR2
1904	GOT2
1905	GP1BA
1906	GP5
1907	GPATCH8
1908	GPBP1
1909	GPBP1L1
1910	GPC2
1911	GPC4
1912	GPC5
1913	GPC6
1914	GPCPD1
1915	GPD1
1916	GPD1L
1917	GPD2
1918	GPLD1
1919	GPR111
1920	GPR119
1921	GPR12
1922	GPR124
1923	GPR126
1924	GPR133
1925	GPR137C
1926	GPR158
1927	GPR173
1928	GPR180
1929	GPR26
1930	GPR3
1931	GPR37L1
1932	GPR55
1933	GPR6
1934	GPR64
1935	GPR83
1936	GPR85
1937	GPRC5A
1938	GPRC5B
1939	GPRIN3
1940	GPSM1
1941	GPSM3
1942	GPT2
1943	GPX3
1944	GPX6
1945	GPX8
1946	GRAMD2
1947	GRB10
1948	GRB14
1949	GRB2
1950	GREB1
1951	GREM2
1952	GRIA1
1953	GRIA2
1954	GRIA3
1955	GRIA4
1956	GRID1
1957	GRIK2
1958	GRIK3
1959	GRIK5
1960	GRIN2A
1961	GRIN2B
1962	GRIN3A
1963	GRINA
1964	GRIP1
1965	GRK6
1966	GRM1
1967	GRM2
1968	GRM5
1969	GRN
1970	GRSF1
1971	GSK3A
1972	GSK3B
1973	GSPT2
1974	GTF2H3
1975	GTF3C2
1976	GTPBP10
1977	GTPBP3
1978	GUCA1B
1979	GUCA2A
1980	GUCY1A2
1981	GUCY1A3
1982	GUCY2C
1983	GXYLT1
1984	GYS1
1985	H1FX
1986	H2AFV
1987	H3F3B
1988	H6PD
1989	HABP2
1990	HADHB
1991	HAP1
1992	HAPLN1
1993	HAPLN4
1994	HARS
1995	HAS2
1996	HAT1
1997	HAUS5
1998	HAUS6
1999	HAVCR2
[truncated: 3,437 more rows]
