# Supplementary material for: Small RNA deep sequencing revealed microRNAs’ involvement in modulating cellular senescence and immortalization state
Source: Poult Sci. 2023 Jan 4;102(3):102474. doi: 10.1016/j.psj.2022.102474 (PMC9876980; doi:10.1016/j.psj.2022.102474)
Supplement: Supplementary file 9 — Table S9. Target genes of the 45 downregulated miRNAs identified only the ZS-1 cells in contrast to the primary CEFs. [file mmc9.xlsx]

## Sheet: Target Genes of 45 DEmiRs
No.	Target Gene
1	A2LD1
2	AADACL3
3	AAK1
4	AASDHPPT
5	AASS
6	ABAT
7	ABCA1
8	ABCA5
9	ABCB10
10	ABCB11
11	ABCB5
12	ABCC12
13	ABCC9
14	ABCE1
15	ABCG2
16	ABCG5
17	ABHD13
18	ABHD16A
19	ABHD4
20	ABHD5
21	ABHD6
22	ABHD8
23	ABI2
24	ABL1
25	ABL2
26	ABLIM1
27	ABLIM2
28	ABP1
29	ABR
30	ABRA
31	ABTB2
32	ACAD10
33	ACAD11
34	ACADL
35	ACADM
36	ACADSB
37	ACAN
38	ACAP2
39	ACAP3
40	ACCN1
41	ACER3
42	ACLY
43	ACN9
44	ACPL2
45	ACPP
46	ACSL3
47	ACSL4
48	ACSL6
49	ACTBL2
50	ACTC1
51	ACTG1
52	ACTR1B
53	ACTR3
54	ACTR5
55	ACTR6
56	ACVR2B
57	ACVRL1
58	ACY3
59	ADAM15
60	ADAM19
61	ADAM2
62	ADAM22
63	ADAM23
64	ADAM8
65	ADAM9
66	ADAMTS19
67	ADAMTS2
68	ADAMTS3
69	ADAMTS4
70	ADAMTS5
71	ADAMTS6
72	ADAMTSL2
73	ADAMTSL4
74	ADARB1
75	ADAT2
76	ADC
77	ADCY2
78	ADCY3
79	ADCY5
80	ADCY9
81	ADCYAP1
82	ADCYAP1R1
83	ADD3
84	ADHFE1
85	ADIPOR2
86	ADK
87	ADNP
88	ADNP2
89	ADO
90	ADORA1
91	ADORA2A
92	ADPRH
93	ADRA1B
94	ADRA2A
95	ADRB1
96	ADRBK2
97	ADSL
98	AEN
99	AFAP1L2
100	AFF1
101	AFF2
102	AFF4
103	AGAP1
104	AGAP3
105	AGBL5
106	AGFG1
107	AGGF1
108	AGK
109	AGL
110	AGPAT3
111	AGPAT4
112	AGPAT5
113	AGPAT6
114	AGPS
115	AGTPBP1
116	AHCTF1
117	AHCYL2
118	AHI1
119	AHNAK
120	AHR
121	AIF1
122	AIFM2
123	AIG1
124	AJAP1
125	AK3
126	AK4
127	AKAP1
128	AKAP12
129	AKAP13
130	AKAP5
131	AKAP6
132	AKIRIN2
133	AKNA
134	AKR1B10
135	AKR1D1
136	AKT1
137	AKT3
138	AKTIP
139	ALDH1L2
140	ALDH3A1
141	ALG13
142	ALG14
143	ALKBH5
144	ALPK3
145	ALPL
146	ALS2
147	ALS2CL
148	AMFR
149	AMICA1
150	AMMECR1
151	AMOT
152	AMOTL1
153	AMPD3
154	AMPH
155	ANAPC7
156	ANGPT1
157	ANGPT2
158	ANGPTL2
159	ANGPTL7
160	ANK1
161	ANK2
162	ANKFY1
163	ANKH
164	ANKHD1-EIF4EBP3
165	ANKIB1
166	ANKRD12
167	ANKRD13C
168	ANKRD28
169	ANKRD29
170	ANKRD33B
171	ANKRD34A
172	ANKRD34B
173	ANKRD42
174	ANKRD49
175	ANKRD5
176	ANKRD50
177	ANKRD52
178	ANKRD54
179	ANKRD57
180	ANKRD6
181	ANKRD9
182	ANKS3
183	ANO3
184	ANO5
185	ANO6
186	ANP32E
187	ANTXR1
188	ANXA2
189	ANXA7
190	AP1AR
191	AP1B1
192	AP1G1
193	AP1S2
194	AP3B1
195	AP3D1
196	AP3M1
197	AP3M2
198	AP3S2
199	AP4E1
200	APAF1
201	APBA1
202	APBA2
203	APBB2
204	APBB3
205	APCDD1
206	APCDD1L
207	APH1B
208	APLN
209	APLNR
210	APOBR
211	APOLD1
212	APP
213	APPBP2
214	APPL2
215	AQP1
216	AQP11
217	AQP2
218	AQP4
219	AQP5
220	AQP6
221	AQP9
222	AQPEP
223	ARC
224	ARF1
225	ARFGAP2
226	ARFGEF2
227	ARFIP1
228	ARFIP2
229	ARG2
230	ARHGAP12
231	ARHGAP19
232	ARHGAP20
233	ARHGAP24
234	ARHGAP26
235	ARHGAP28
236	ARHGAP31
237	ARHGAP32
238	ARHGAP35
239	ARHGAP5
240	ARHGEF10L
241	ARHGEF12
242	ARHGEF3
243	ARHGEF37
244	ARHGEF4
245	ARHGEF6
246	ARHGEF9
247	ARID1A
248	ARID2
249	ARID3B
250	ARID4A
251	ARIH1
252	ARL1
253	ARL11
254	ARL2
255	ARL3
256	ARL4A
257	ARL4C
258	ARL5A
259	ARL5B
260	ARL8A
261	ARL8B
262	ARMC2
263	ARMC8
264	ARMCX3
265	ARNT
266	ARNTL
267	ARPC3
268	ARPC4-TTLL3
269	ARPC5
270	ARPM1
271	ARPP21
272	ARRB1
273	ARRB2
274	ARRDC4
275	ARSJ
276	ARSK
277	ARTN
278	ARX
279	ASAP1
280	ASAP2
281	ASB1
282	ASB4
283	ASCC3
284	ASCL4
285	ASPH
286	ASXL1
287	ASXL2
288	ATAD2
289	ATAD2B
290	ATCAY
291	ATF7
292	ATF7IP2
293	ATG13
294	ATG14
295	ATG16L1
296	ATG2B
297	ATG4A
298	ATG4C
299	ATG5
300	ATG7
301	ATM
302	ATN1
303	ATP10B
304	ATP10D
305	ATP13A3
306	ATP1A2
307	ATP1B2
308	ATP2A2
309	ATP2A3
310	ATP2B2
311	ATP2B3
312	ATP2B4
313	ATP5G3
314	ATP5J2-PTCD1
315	ATP5S
316	ATP6AP2
317	ATP6V1A
318	ATP6V1B2
319	ATP6V1C1
320	ATP6V1C2
321	ATP6V1F
322	ATP6V1G2
323	ATP8A1
324	ATP8B4
325	ATP9A
326	ATPAF1
327	ATPBD4
328	ATPIF1
329	ATR
330	ATRN
331	ATRNL1
332	ATXN1
333	ATXN10
334	ATXN1L
335	ATXN2L
336	ATXN3
337	ATXN7
338	ATXN7L1
339	ATXN7L3
340	ATXN7L3B
341	AURKA
342	AUTS2
343	AXIN1
344	AXL
345	AZI2
346	AZIN1
347	B3GALNT1
348	B3GALT2
349	B3GALTL
350	B3GAT1
351	B3GNT2
352	B4GALNT3
353	B4GALT1
354	B4GALT4
355	BAALC
356	BACE1
357	BACH2
358	BAG3
359	BAG4
360	BAG5
361	BAGE2
362	BAGE3
363	BAGE4
364	BAGE5
365	BAHD1
366	BAIAP2
367	BAIAP2L1
368	BAMBI
369	BAP1
370	BAZ2B
371	BBIP1
372	BBS1
373	BBS12
374	BBX
375	BCAP29
376	BCAR3
377	BCAS2
378	BCAT1
379	BCAT2
380	BCKDK
381	BCL11A
382	BCL11B
383	BCL2
384	BCL2L1
385	BCL2L11
386	BCL2L15
387	BCL2L2
388	BCL7A
389	BCL9L
390	BCLAF1
391	BCORL1
392	BCR
393	BDNF
394	BDP1
395	BEND3
396	BEND4
397	BEND6
398	BET1
399	BEX5
400	BHLHB9
401	BHLHE41
402	BICD2
403	BLCAP
404	BMI1
405	BMP2
406	BMP3
407	BMP5
408	BMP8A
409	BMPR1B
410	BMPR2
411	BNC2
412	BNIP2
413	BNIP3L
414	BOLA1
415	BOLL
416	BPI
417	BPTF
418	BRAP
419	BRCA1
420	BRD3
421	BRD4
422	BRF1
423	BRIX1
424	BRMS1L
425	BRPF3
426	BRWD1
427	BRWD3
428	BSCL2
429	BSDC1
430	BSN
431	BSND
432	BSPRY
433	BTAF1
434	BTBD3
435	BTC
436	BTG1
437	BTG2
438	BTG3
439	BTLA
440	BTRC
441	BZRAP1
442	BZW1
443	C10orf111
444	C10orf118
445	C10orf140
446	C10orf25
447	C10orf26
448	C10orf46
449	C10orf95
450	C11orf41
451	C11orf57
452	C11orf80
453	C11orf82
454	C11orf87
455	C11orf95
456	C11orf96
457	C12orf12
458	C12orf23
459	C12orf35
460	C12orf40
461	C12orf51
462	C12orf53
463	C12orf61
464	C12orf74
465	C13orf30
466	C13orf36
467	C13orf38
468	C14orf101
469	C14orf109
470	C14orf118
471	C14orf135
472	C14orf147
473	C14orf28
474	C14orf39
475	C15orf17
476	C15orf2
477	C15orf23
478	C15orf27
479	C15orf38-AP3S2
480	C15orf40
481	C15orf41
482	C15orf55
483	C15orf61
484	C15orf62
485	C16orf46
486	C16orf5
487	C16orf52
488	C16orf57
489	C16orf70
490	C16orf72
491	C16orf73
492	C16orf82
493	C16orf87
494	C17orf108
495	C17orf109
496	C17orf39
497	C17orf50
498	C17orf63
499	C17orf72
500	C17orf75
501	C17orf79
502	C17orf80
503	C17orf81
504	C17orf82
505	C17orf85
506	C18orf19
507	C18orf25
508	C18orf32
509	C18orf42
510	C19orf2
511	C19orf55
512	C19orf66
513	C1GALT1
514	C1GALT1C1
515	C1orf109
516	C1orf116
517	C1orf127
518	C1orf130
519	C1orf151
520	C1orf173
521	C1orf21
522	C1orf27
523	C1orf52
524	C1orf63
525	C1orf86
526	C1QL2
527	C1QTNF3
528	C1QTNF7
529	C20orf103
530	C20orf106
531	C20orf107
532	C20orf108
533	C20orf112
534	C20orf12
535	C20orf160
536	C20orf203
537	C20orf27
538	C20orf30
539	C20orf4
540	C21orf7
541	C21orf91
542	C22orf29
543	C2CD2
544	C2CD4A
545	C2orf29
546	C2orf3
547	C2orf42
548	C2orf63
549	C2orf67
550	C2orf69
551	C2orf71
552	C2orf88
553	C3orf15
554	C3orf17
555	C3orf27
556	C3orf33
557	C3orf38
558	C3orf52
559	C3orf70
560	C3orf72
561	C4orf19
562	C4orf27
563	C4orf41
564	C4orf43
565	C4orf52
566	C5orf13
567	C5orf15
568	C5orf22
569	C5orf28
570	C5orf30
571	C5orf41
572	C5orf44
573	C5orf47
574	C5orf51
575	C5orf56
576	C5orf62
577	C5orf63
578	C5orf64
579	C6orf106
580	C6orf120
581	C6orf145
582	C6orf168
583	C6orf195
584	C6orf204
585	C6orf223
586	C6orf225
587	C6orf35
588	C6orf62
589	C6orf81
590	C6orf89
591	C7orf16
592	C7orf23
593	C7orf41
594	C7orf42
595	C7orf45
596	C7orf46
597	C7orf51
598	C7orf53
599	C7orf58
600	C7orf59
601	C7orf60
602	C8orf34
603	C8orf37
604	C8orf38
605	C8orf44-SGK3
606	C8orf46
607	C8orf58
608	C8orf82
609	C8orf83
610	C8orf84
611	C9orf123
612	C9orf152
613	C9orf170
614	C9orf40
615	C9orf5
616	C9orf72
617	C9orf82
618	C9orf91
619	CA12
620	CA6
621	CAB39L
622	CABLES2
623	CABP7
624	CACHD1
625	CACNA1A
626	CACNA1B
627	CACNA1C
628	CACNA1D
629	CACNA1E
630	CACNA1G
631	CACNA2D2
632	CACNB2
633	CACNB3
634	CACNB4
635	CACNG2
636	CACNG7
637	CAD
638	CADM1
639	CADM2
640	CADM3
641	CALB2
642	CALCA
643	CALCB
644	CALCOCO1
645	CALCOCO2
646	CALCR
647	CALCRL
648	CALHM3
649	CALM1
650	CALN1
651	CALU
652	CAMK2G
653	CAMK2N2
654	CAMKK2
655	CAMKV
656	CAMSAP1L1
657	CAMTA1
658	CAMTA2
659	CAND1
660	CANX
661	CAPN14
662	CAPN2
663	CAPN3
664	CAPN5
665	CAPRIN1
666	CAPZA1
667	CASC4
668	CASK
669	CASP3
670	CASP7
671	CAST
672	CAV1
673	CBFA2T2
674	CBL
675	CBLL1
676	CBLN1
677	CBLN4
678	CBR4
679	CBWD1
680	CBWD2
681	CBWD6
682	CBX5
683	CBX8
684	CCDC113
685	CCDC117
686	CCDC122
687	CCDC13
688	CCDC140
689	CCDC149
690	CCDC165
691	CCDC25
692	CCDC3
693	CCDC36
694	CCDC42
695	CCDC43
696	CCDC47
697	CCDC50
698	CCDC6
699	CCDC60
700	CCDC62
701	CCDC67
702	CCDC70
703	CCDC76
704	CCDC85A
705	CCDC85B
706	CCDC88A
707	CCDC89
708	CCDC93
709	CCKBR
710	CCL1
711	CCL21
712	CCL28
713	CCNC
714	CCND2
715	CCNG2
716	CCNJL
717	CCNL2
718	CCNT2
719	CCP110
720	CCPG1
721	CCR9
722	CCRL1
723	CCT6A
724	CD109
725	CD163
726	CD200R1
727	CD226
728	CD2AP
729	CD300LB
730	CD300LG
731	CD34
732	CD4
733	CD44
734	CD47
735	CD69
736	CD79B
737	CD84
738	CDADC1
739	CDAN1
740	CDC14B
741	CDC23
742	CDC27
743	CDC40
744	CDC42BPA
745	CDC42EP1
746	CDC42EP3
747	CDC42EP4
748	CDC42SE1
749	CDC5L
750	CDC6
751	CDC73
752	CDCA5
753	CDCA7
754	CDCA8
755	CDCP1
756	CDH1
757	CDH13
758	CDH17
759	CDH6
760	CDH8
761	CDHR1
762	CDK1
763	CDK12
764	CDK13
765	CDK14
766	CDK17
767	CDK19
768	CDK5R1
769	CDK6
770	CDKL2
771	CDKN1B
772	CDKN1C
773	CDKN2B
774	CDKN2D
775	CDNF
776	CDR2
777	CDRT4
778	CDS2
779	CDV3
780	CDX2
781	CEBPA
782	CEBPG
783	CELA2A
784	CELA2B
785	CELF1
786	CELF2
787	CELF4
788	CELF6
789	CELSR1
790	CELSR2
791	CENPF
792	CENPP
793	CENPQ
794	CEP104
795	CEP120
796	CEP128
797	CEP135
798	CEP170
799	CEP350
800	CEP44
801	CEP57L1
802	CEP97
803	CEPT1
804	CERK
805	CERS2
806	CERS6
807	CES4A
808	CES5A
809	CFL2
810	CFTR
811	CGA
812	CGGBP1
813	CGNL1
814	CHCHD10
815	CHCHD8
816	CHD1L
817	CHD2
818	CHD6
819	CHD7
820	CHD9
821	CHEK1
822	CHIC1
823	CHL1
824	CHM
825	CHML
826	CHMP2B
827	CHMP4B
828	CHMP5
829	CHP
830	CHRDL1
831	CHRM2
832	CHRM5
833	CHRNA2
834	CHRNA4
835	CHRNA5
836	CHRNB3
837	CHRNB4
838	CHST1
839	CHST11
840	CHST15
841	CHST3
842	CHST7
843	CHST9
844	CHSY1
845	CHSY3
846	CHUK
847	CHURC1-FNTB
848	CIB2
849	CISD1
850	CIT
851	CKAP4
852	CLASP1
853	CLCC1
854	CLCN4
855	CLCN5
856	CLCN6
857	CLDN1
858	CLDN10
859	CLDN11
860	CLDN12
861	CLDN2
862	CLEC12B
863	CLEC1A
864	CLEC3A
865	CLEC9A
866	CLGN
867	CLIC4
868	CLIC5
869	CLINT1
870	CLIP1
871	CLIP2
872	CLLU1
873	CLMN
874	CLOCK
875	CLSTN2
876	CLYBL
877	CMIP
878	CMTM4
879	CMYA5
880	CNGA1
881	CNGB1
882	CNGB3
883	CNKSR2
884	CNN3
885	CNNM4
886	CNOT10
887	CNOT4
888	CNOT6
889	CNOT6L
890	CNOT7
891	CNP
892	CNPPD1
893	CNPY1
894	CNRIP1
895	CNTF
896	CNTFR
897	CNTLN
898	CNTN2
899	CNTN3
900	CNTN4
901	CNTNAP1
902	COBLL1
903	COG3
904	COG5
905	COIL
906	COL11A1
907	COL12A1
908	COL19A1
909	COL1A2
910	COL2A1
911	COL4A3
912	COL4A4
913	COL8A1
914	COLEC12
915	COMMD10
916	COMMD2
917	COMMD3-BMI1
918	COMMD6
919	COMMD8
920	COMMD9
921	COPS2
922	COPZ1
923	COQ10B
924	COQ2
925	COQ9
926	CORIN
927	CORO1C
928	CORO2B
929	COX15
930	COX16
931	COX6B1
932	CPD
933	CPEB3
934	CPEB4
935	CPLX1
936	CPLX2
937	CPLX3
938	CPNE1
939	CPNE3
940	CPNE5
941	CPSF2
942	CPSF6
943	CPSF7
944	CPT2
945	CR1
946	CRADD
947	CRB2
948	CRBN
949	CRCT1
950	CREB1
951	CREB5
952	CREBL2
953	CREBZF
954	CRELD1
955	CREM
956	CRHBP
957	CRHR1
958	CRKL
959	CRLF3
960	CROT
961	CRTAP
962	CRTC2
963	CRTC3
964	CRY1
965	CRYM
966	CS
967	CSDC2
968	CSF1
969	CSF2
970	CSGALNACT1
971	CSMD1
972	CSN2
973	CSNK1G1
974	CSNK1G2
975	CSNK1G3
976	CSNK2A1
977	CSPG4
978	CSRNP2
979	CSRNP3
980	CSTA
981	CSTF1
982	CSTF3
983	CTAGE5
984	CTBP2
985	CTDSP1
986	CTDSP2
987	CTDSPL
988	CTDSPL2
989	CTGF
990	CTNND1
991	CTSA
992	CTSC
993	CTSL2
994	CTTNBP2NL
995	CUBN
996	CUL1
997	CUL3
998	CUX1
999	CWC15
1000	CWC27
1001	CX3CR1
1002	CXADR
1003	CXCL12
1004	CXCL9
1005	CXCR5
1006	CXorf23
1007	CXorf27
1008	CXorf41
1009	CYB561
1010	CYB561D1
1011	CYBRD1
1012	CYC1
1013	CYCS
1014	CYLD
1015	CYP19A1
1016	CYP20A1
1017	CYP24A1
1018	CYP27B1
1019	CYP2A7
1020	CYP2U1
1021	CYP39A1
1022	CYP3A5
1023	CYP4V2
1024	CYP7B1
1025	CYS1
1026	DAAM1
1027	DAAM2
1028	DACH1
1029	DAG1
1030	DAK
1031	DAOA
1032	DAPP1
1033	DARS
1034	DAZAP1
1035	DAZAP2
1036	DAZL
1037	DBC1
1038	DBN1
1039	DBNDD2
1040	DBX2
1041	DCAF10
1042	DCAF12
1043	DCAF17
1044	DCAF5
1045	DCAF7
1046	DCBLD2
1047	DCC
1048	DCDC1
1049	DCDC2
1050	DCDC2B
1051	DCDC5
1052	DCK
1053	DCLK1
1054	DCP2
1055	DCTN1
1056	DCTN4
1057	DCTN5
1058	DCUN1D3
1059	DCUN1D4
1060	DCUN1D5
1061	DDHD1
1062	DDR1
1063	DDX10
1064	DDX17
1065	DDX18
1066	DDX19A
1067	DDX19B
1068	DDX3X
1069	DDX41
1070	DDX5
1071	DDX6
1072	DDX60
1073	DEDD
1074	DEDD2
1075	DEF8
1076	DEFB125
1077	DEGS2
1078	DENND1B
1079	DENND4B
1080	DENND4C
1081	DENND5B
1082	DENR
1083	DEPDC5
1084	DET1
1085	DGAT2
1086	DGKB
1087	DGKD
1088	DGKG
1089	DGKI
1090	DGKQ
1091	DHCR7
1092	DHDDS
1093	DHFR
1094	DHRS7
1095	DHTKD1
1096	DHX32
1097	DHX33
1098	DHX35
1099	DIAPH3
1100	DICER1
1101	DIDO1
1102	DIEXF
1103	DIO2
1104	DIO3
1105	DIP2A
1106	DIP2B
1107	DIP2C
1108	DIRAS2
1109	DIRC2
1110	DIS3
1111	DISP2
1112	DIXDC1
1113	DKK1
1114	DKK2
1115	DKK3
1116	DLAT
1117	DLC1
1118	DLD
1119	DLG2
1120	DLGAP1
1121	DLGAP2
1122	DLGAP4
1123	DLK1
1124	DLK2
1125	DLL4
1126	DLST
1127	DLX1
1128	DLX4
1129	DLX6
1130	DMP1
1131	DMRT1
1132	DMRT2
1133	DMRTA2
1134	DMTF1
1135	DMWD
1136	DMXL1
1137	DNAH14
1138	DNAH8
1139	DNAI1
1140	DNAI2
1141	DNAJB14
1142	DNAJB4
1143	DNAJC25-GNG10
1144	DNAJC27
1145	DNAJC30
1146	DNAJC6
1147	DNAL1
1148	DNAL4
1149	DNASE2B
1150	DNM2
1151	DNM3
1152	DNMT3A
1153	DOC2A
1154	DOCK3
1155	DOCK4
1156	DOCK5
1157	DOCK7
1158	DOCK8
1159	DOCK9
1160	DOK6
1161	DOT1L
1162	DPF3
1163	DPP3
1164	DPP8
1165	DPY19L3
1166	DPY19L4
1167	DPYD
1168	DPYSL2
1169	DPYSL3
1170	DPYSL5
1171	DRAM2
1172	DRP2
1173	DSC1
1174	DSC2
1175	DSC3
1176	DSE
1177	DSEL
1178	DSG1
1179	DSG2
1180	DSG3
1181	DSTYK
1182	DTD1
1183	DTL
1184	DTNA
1185	DTWD2
1186	DTX3L
1187	DTX4
1188	DUOX2
1189	DUS2L
1190	DUSP1
1191	DUSP10
1192	DUSP16
1193	DUSP2
1194	DUSP3
1195	DUSP5
1196	DUSP7
1197	DVL2
1198	DVL3
1199	DYNC1LI1
1200	DYNC1LI2
1201	DYNLT3
1202	DYRK1A
1203	DYRK2
1204	E2F1
1205	E2F3
1206	E2F5
1207	E2F6
1208	E2F7
1209	E2F8
1210	EAF1
1211	EBF1
1212	EBF2
1213	EBF3
1214	EBF4
1215	EBPL
1216	ECE1
1217	ECT2L
1218	EDAR
1219	EDEM1
1220	EDEM3
1221	EDN1
1222	EDNRA
1223	EFCAB5
1224	EFCAB7
1225	EFHA2
1226	EFHD1
1227	EFHD2
1228	EFNA5
1229	EFNB2
1230	EFR3A
1231	EGFL6
1232	EGLN1
1233	EGLN3
1234	EGR1
1235	EGR2
1236	EGR3
1237	EGR4
1238	EHBP1
1239	EHD3
1240	EHF
1241	EHHADH
1242	EHMT2
1243	EIF1AX
1244	EIF2A
1245	EIF2C1
1246	EIF2C2
1247	EIF2C4
1248	EIF2S1
1249	EIF2S2
1250	EIF3A
1251	EIF3J
1252	EIF4A2
1253	EIF4E3
1254	EIF4EBP2
1255	EIF4EBP3
1256	EIF4H
1257	EIF5A2
1258	ELAC2
1259	ELAVL2
1260	ELAVL3
1261	ELF5
1262	ELK3
1263	ELK4
1264	ELL2
1265	ELMOD2
1266	ELOF1
1267	ELOVL1
1268	ELOVL2
1269	ELOVL5
1270	ELOVL6
1271	ELOVL7
1272	EMB
1273	EMID1
1274	EMID2
1275	EMILIN1
1276	EML4
1277	EML6
1278	EMP1
1279	EMP2
1280	EMX1
1281	ENAH
1282	ENDOD1
1283	ENDOU
1284	ENOX2
1285	ENPP1
1286	ENPP5
1287	ENPP6
1288	ENTPD1
1289	ENTPD3
1290	ENTPD4
1291	ENTPD5
1292	ENTPD7
1293	EPAS1
1294	EPB41
1295	EPB41L1
1296	EPB41L2
1297	EPB41L4A
1298	EPB41L4B
1299	EPB41L5
1300	EPC2
1301	EPDR1
1302	EPG5
1303	EPHA10
1304	EPHA2
1305	EPHA3
1306	EPHA4
1307	EPHA5
1308	EPHA6
1309	EPHA7
1310	EPHA8
1311	EPHB1
1312	EPHB2
1313	EPM2AIP1
1314	EPN3
1315	EPOR
1316	EPS15
1317	EPT1
1318	EPYC
1319	ERAP1
1320	ERBB2IP
1321	ERC1
1322	ERC2
1323	ERCC4
1324	EREG
1325	ERG
1326	ERGIC2
1327	ERH
1328	ERI1
1329	ERI3
1330	ERLIN2
1331	ERO1L
1332	ERP44
1333	ESCO1
1334	ESM1
1335	ESPNL
1336	ESR1
1337	ESRRB
1338	ESRRG
1339	ETF1
1340	ETFA
1341	ETV1
1342	ETV5
1343	ETV6
1344	EVI5L
1345	EXOC4
1346	EXOC8
1347	EXOSC1
1348	EXPH5
1349	EYA1
1350	EYA3
1351	EYA4
1352	EYS
1353	EZH1
1354	EZH2
1355	F11R
1356	F2R
1357	F2RL1
1358	F8
1359	FABP4
1360	FAF1
1361	FAF2
1362	FAM100A
1363	FAM102A
1364	FAM102B
1365	FAM104A
1366	FAM105A
1367	FAM105B
1368	FAM107A
1369	FAM109A
1370	FAM110B
1371	FAM110C
1372	FAM111A
1373	FAM115A
1374	FAM116A
1375	FAM117B
1376	FAM120C
1377	FAM122B
1378	FAM123B
1379	FAM124B
1380	FAM125B
1381	FAM126A
1382	FAM126B
1383	FAM127A
1384	FAM127C
1385	FAM129A
1386	FAM131B
1387	FAM131C
1388	FAM133B
1389	FAM134C
1390	FAM135A
1391	FAM136A
1392	FAM13A
1393	FAM13C
1394	FAM149A
1395	FAM151B
1396	FAM155A
1397	FAM155B
1398	FAM160A1
1399	FAM160B1
1400	FAM160B2
1401	FAM161A
1402	FAM161B
1403	FAM164A
1404	FAM168A
1405	FAM168B
1406	FAM169A
1407	FAM172A
1408	FAM177A1
1409	FAM178B
1410	FAM185A
1411	FAM189A2
1412	FAM18B2
1413	FAM18B2-CDRT4
1414	FAM190B
1415	FAM196A
1416	FAM198B
1417	FAM199X
1418	FAM19A1
1419	FAM19A5
1420	FAM200B
1421	FAM20B
1422	FAM20C
1423	FAM21A
1424	FAM21B
1425	FAM21C
1426	FAM24A
1427	FAM38B
1428	FAM3C
1429	FAM40B
1430	FAM46A
1431	FAM46B
1432	FAM46C
1433	FAM53B
1434	FAM53C
1435	FAM54B
1436	FAM55C
1437	FAM57A
1438	FAM57B
1439	FAM59A
1440	FAM5B
1441	FAM63A
1442	FAM63B
1443	FAM65B
1444	FAM70A
1445	FAM71B
1446	FAM78A
1447	FAM81A
1448	FAM83A
1449	FAM84B
1450	FAN1
1451	FANCC
1452	FANCF
1453	FAR1
1454	FARP1
1455	FASLG
1456	FAT3
1457	FBF1
1458	FBLIM1
1459	FBN1
1460	FBN2
1461	FBRSL1
1462	FBXL16
1463	FBXL17
1464	FBXL2
1465	FBXL20
1466	FBXL3
1467	FBXL5
1468	FBXL7
1469	FBXO10
1470	FBXO21
1471	FBXO28
1472	FBXO30
1473	FBXO31
1474	FBXO32
1475	FBXO34
1476	FBXO41
1477	FBXO45
1478	FBXO46
1479	FBXO48
1480	FBXO8
1481	FBXW11
1482	FBXW2
1483	FCHO2
1484	FCN1
1485	FCRL5
1486	FEM1C
1487	FERMT3
1488	FEZ2
1489	FGB
1490	FGD1
1491	FGD2
1492	FGD4
1493	FGF1
1494	FGF11
1495	FGF12
1496	FGF14
1497	FGF2
1498	FGF5
1499	FGF7
1500	FGF9
1501	FGFR1OP2
1502	FGFR2
1503	FGFR3
1504	FGFRL1
1505	FGG
1506	FGL2
1507	FHDC1
1508	FHL1
1509	FHL2
1510	FIBIN
1511	FIGN
1512	FJX1
1513	FKBP5
1514	FKBP8
1515	FKBP9
1516	FKTN
1517	FLII
1518	FLNC
1519	FLRT1
1520	FLRT2
1521	FLT1
1522	FLT4
1523	FLVCR2
1524	FLYWCH1
1525	FMN1
1526	FMN2
1527	FMNL3
1528	FMO2
1529	FMR1
1530	FNBP1L
1531	FNDC3A
1532	FNDC3B
1533	FNDC4
1534	FNIP1
1535	FNIP2
1536	FNTB
1537	FOPNL
1538	FOS
1539	FOSB
1540	FOSL2
1541	FOXA1
1542	FOXC1
1543	FOXD1
1544	FOXE1
1545	FOXG1
1546	FOXI1
1547	FOXJ2
1548	FOXJ3
1549	FOXK2
1550	FOXL2
1551	FOXN1
1552	FOXN2
1553	FOXN3
1554	FOXO1
1555	FOXO3
1556	FOXP1
1557	FOXP4
1558	FOXR2
1559	FOXS1
1560	FRA10AC1
1561	FRAT1
1562	FRAT2
1563	FREM2
1564	FRMD4A
1565	FRMD4B
1566	FRS2
1567	FRYL
1568	FRZB
1569	FSCB
1570	FSHR
1571	FSTL3
1572	FTO
1573	FTSJD1
1574	FTSJD2
1575	FUBP3
1576	FUT10
1577	FUT9
1578	FXN
1579	FXR2
1580	FXYD1
1581	FYB
1582	FYCO1
1583	FZD1
1584	FZD2
1585	FZD3
1586	FZD4
1587	FZD5
1588	FZD6
1589	FZD7
1590	G3BP1
1591	G3BP2
1592	G6PC2
1593	GAB1
1594	GABARAPL1
1595	GABARAPL2
1596	GABBR2
1597	GABPA
1598	GABPB1
1599	GABRA1
1600	GABRA2
1601	GABRA4
1602	GABRA5
1603	GABRB1
1604	GABRB2
1605	GABRG2
1606	GADL1
1607	GAGE1
1608	GALNT10
1609	GALNT11
1610	GALNT14
1611	GALNT3
1612	GALNT4
1613	GALNT7
1614	GALNTL1
1615	GALNTL2
1616	GALNTL6
1617	GAN
1618	GAPVD1
1619	GAS1
1620	GAS8
1621	GATA2
1622	GATA3
1623	GATA6
1624	GATAD1
1625	GATAD2A
1626	GATAD2B
1627	GATM
1628	GBA3
1629	GBAS
1630	GBE1
1631	GBX2
1632	GCG
1633	GCLC
1634	GCM1
1635	GCM2
1636	GCNT1
1637	GCSH
1638	GDA
1639	GDAP1
1640	GDAP2
1641	GDE1
1642	GDF11
1643	GDF3
1644	GDI1
1645	GDNF
1646	GDPD1
1647	GEMIN7
1648	GEN1
1649	GFOD1
1650	GFPT1
1651	GFPT2
1652	GFRA1
1653	GFRA2
1654	GFRAL
1655	GGA2
1656	GGA3
1657	GGCT
1658	GGNBP2
1659	GHSR
1660	GIF
1661	GIGYF1
1662	GIMAP8
1663	GIN1
1664	GINS3
1665	GIPC2
1666	GIT2
1667	GJA3
1668	GJB2
1669	GJB7
1670	GJC1
1671	GK
1672	GK5
1673	GLG1
1674	GLI2
1675	GLI3
1676	GLO1
1677	GLRA3
1678	GLRB
1679	GLS
1680	GLS2
1681	GLTP
1682	GLYR1
1683	GMCL1
1684	GMEB1
1685	GMFB
1686	GMPPB
1687	GMPR
1688	GNA13
1689	GNAI1
1690	GNAO1
1691	GNAT2
1692	GNB1
1693	GNB2
1694	GNB5
1695	GNG10
1696	GNG12
1697	GNG2
1698	GNL1
1699	GNMT
1700	GNPDA2
1701	GNRHR
1702	GNS
1703	GOLGA1
1704	GOLGA3
1705	GOLIM4
1706	GOLT1B
1707	GORAB
1708	GORASP1
1709	GOSR1
1710	GOSR2
1711	GPA33
1712	GPAM
1713	GPANK1
1714	GPBP1
1715	GPBP1L1
1716	GPC6
1717	GPCPD1
1718	GPM6B
1719	GPNMB
1720	GPR1
1721	GPR107
1722	GPR111
1723	GPR116
1724	GPR12
1725	GPR124
1726	GPR126
1727	GPR133
1728	GPR137B
1729	GPR137C
1730	GPR153
1731	GPR158
1732	GPR161
1733	GPR173
1734	GPR180
1735	GPR26
1736	GPR56
1737	GPR6
1738	GPR62
1739	GPR64
1740	GPR85
1741	GPR88
1742	GPRASP1
1743	GPRC5B
1744	GPRIN3
1745	GPT2
1746	GRAMD1B
1747	GRAMD2
1748	GRAMD3
1749	GRB2
1750	GREB1
1751	GREM1
1752	GREM2
1753	GRHL1
1754	GRHL2
1755	GRIA1
1756	GRIA2
1757	GRIA3
1758	GRIA4
1759	GRID1
1760	GRIK1
1761	GRIK3
1762	GRIN1
1763	GRIN2A
1764	GRIN3A
1765	GRIP1
1766	GRM1
1767	GRM5
1768	GRN
1769	GRPEL1
1770	GSDMC
1771	GSK3B
1772	GSTA2
1773	GSTM3
1774	GTDC1
1775	GTF2H3
1776	GTPBP1
1777	GTPBP10
1778	GUCY1A3
1779	GUCY1B3
1780	GULP1
1781	GXYLT1
1782	GYS2
1783	GZMK
1784	H1FNT
1785	H2AFJ
1786	H2AFX
1787	H6PD
1788	HADHA
1789	HADHB
1790	HAND1
1791	HAPLN1
1792	HAPLN4
1793	HARS
1794	HAS2
1795	HAS3
1796	HAUS6
1797	HAUS8
1798	HBEGF
1799	HBG1
1800	HBG2
1801	HBP1
1802	HBS1L
1803	HCFC2
1804	HCN1
1805	HCN2
1806	HCN4
1807	HDAC11
1808	HDAC2
1809	HDAC4
1810	HDAC5
1811	HDAC9
1812	HDX
1813	HEATR5A
1814	HECA
1815	HECTD1
1816	HECTD2
1817	HEG1
1818	HELZ
1819	HEMK1
1820	HEPHL1
1821	HERC2
1822	HERC4
1823	HES2
1824	HESX1
1825	HEXIM1
1826	HEY2
1827	HFE2
1828	HGF
1829	HHEX
1830	HHLA1
1831	HIATL1
1832	HIC1
1833	HIC2
1834	HIF1AN
1835	HIF3A
1836	HINT3
1837	HIPK1
1838	HIPK2
1839	HK2
1840	HLCS
1841	HLF
1842	HM13
1843	HMBOX1
1844	HMGA2
1845	HMGB1
1846	HMGCLL1
1847	HMGCR
1848	HMGCS1
1849	HMGN1
1850	HMGXB3
1851	HMGXB4
1852	HMMR
1853	HMOX1
1854	HMOX2
1855	HMX2
1856	HN1L
1857	HNF4A
1858	HNMT
1859	HNRNPA1
1860	HNRNPA2B1
1861	HNRNPC
1862	HNRNPH3
1863	HOMER1
1864	HOMEZ
1865	HOOK1
1866	HOOK3
1867	HOXA1
1868	HOXA10
1869	HOXA11
1870	HOXA13
1871	HOXA4
1872	HOXA5
1873	HOXA7
1874	HOXA9
1875	HOXB13
1876	HOXB5
1877	HOXB6
1878	HOXB7
1879	HOXC11
1880	HOXC13
1881	HOXC4
1882	HOXC6
1883	HOXC8
1884	HOXD13
1885	HOXD8
1886	HPCAL4
1887	HPGD
1888	HPS1
1889	HPS3
1890	HPS5
1891	HPS6
1892	HPSE
1893	HPSE2
1894	HRH2
1895	HRH4
1896	HS1BP3
1897	HS2ST1
1898	HS3ST4
1899	HS3ST5
1900	HS6ST2
1901	HS6ST3
1902	HSD11B1
1903	HSD17B11
1904	HSF5
1905	HSP90B1
1906	HSPA12A
1907	HSPA2
1908	HSPA6
1909	HSPB8
1910	HSPD1
1911	HTR1D
1912	HTR1F
1913	HTR2C
1914	HTR5A
1915	HUNK
1916	HUS1
1917	HUWE1
1918	IAPP
1919	IBSP
1920	IBTK
1921	ICK
1922	ID4
1923	IDH2
1924	IDS
1925	IER2
1926	IFFO1
1927	IFFO2
1928	IFIT5
1929	IFNAR2
1930	IGBP1
1931	IGDCC4
1932	IGF1
1933	IGF1R
1934	IGF2BP1
1935	IGF2BP2
1936	IGF2BP3
1937	IGFBP5
1938	IGFBP7
1939	IGFBPL1
1940	IGFN1
1941	IGJ
1942	IGLON5
1943	IGSF1
1944	IGSF10
1945	IGSF11
1946	IGSF3
1947	IKZF2
1948	IKZF4
1949	IL10RA
1950	IL12B
1951	IL13RA1
1952	IL17RD
1953	IL1R1
1954	IL1RAP
1955	IL22
1956	IL2RB
1957	IL6ST
1958	IL7
1959	IL8
1960	ILDR1
1961	ILDR2
1962	IMPACT
1963	IMPAD1
1964	IMPG2
1965	INADL
1966	INHBA
1967	INHBB
1968	INO80
1969	INO80D
1970	INPP5D
1971	INPP5K
1972	INSC
1973	INSIG2
1974	INSM1
1975	INSM2
1976	INTS3
1977	INTS6
1978	IP6K1
1979	IPCEF1
1980	IPO11
1981	IPO5
1982	IPO7
1983	IPO9
1984	IPPK
1985	IQSEC1
1986	IQSEC2
1987	IQSEC3
1988	IRAK3
1989	IREB2
1990	IRF1
1991	IRF2BP2
1992	IRF4
1993	IRF9
1994	IRGQ
1995	IRS1
1996	IRS2
1997	IRX4
1998	ISCA2
1999	ISL2
[truncated: 2,758 more rows]
