# Supplementary material for: Small RNA deep sequencing revealed microRNAs’ involvement in modulating cellular senescence and immortalization state
Source: Poult Sci. 2023 Jan 4;102(3):102474. doi: 10.1016/j.psj.2022.102474 (PMC9876980; doi:10.1016/j.psj.2022.102474)
Supplement: Supplementary file 10 — Table S10. GO Terms and pathways associated with target genes of the upregulated miRNAs detected only in ZS-1 cells in contrast to the primary CEFs. [file mmc10.xlsx]

## Sheet: gProfiler_ggallus_9-1-2022_11-1
source	term_name	term_id	adjusted_p_value	negative_log10_of_adjusted_p_value	term_size	query_size	intersection_size	effective_domain_size	intersections
GO:MF	protein binding	GO:0005515	6.38396e-23	22.1949	6067	3470	1923	12697	AAK1,AAMP,ABAT,ABCA1,ABCB10,ABCB9,ABCG4,ABI2,ABL2,ABLIM1,ABLIM2,ACACA,ACADSB,ACAP2,ACBD6,ACTA2,ACTG1,ACVR1,ACVR1B,ACVR1C,ACVR2A,ACVR2B,ADAM17,ADAM19,ADAM9,ADCY5,ADCYAP1,ADD2,ADM,AES,AFAP1L2,AGAP3,AGGF1,AGL,AGRN,AGTR1,AHI1,AHR,AHRR,AICDA,AKAP5,AKAP6,AKAP7,ALDH1A3,ALDH5A1,ALDOB,ALKBH1,ALX4,AMOTL1,ANGPT1,ANGPT2,ANK1,ANK3,ANKFY1,ANKIB1,ANKRD13B,ANKRD24,ANKRD28,ANKRD33B,ANKRD34C,ANKRD40,ANKRD42,ANKRD4…
GO:MF	binding	GO:0005488	4.92888e-21	20.3073	9588	3470	2835	12697	A1CF,AAK1,AAMP,ABAT,ABCA1,ABCB10,ABCB5,ABCB8,ABCB9,ABCC1,ABCC5,ABCG4,ABI2,ABL2,ABLIM1,ABLIM2,ACACA,ACADSB,ACAN,ACAP2,ACBD4,ACBD6,ACER3,ACOT11,ACTA2,ACTG1,ACVR1,ACVR1B,ACVR1C,ACVR2A,ACVR2B,ACVRL1,ADAM17,ADAM19,ADAM9,ADAMTS10,ADAMTS14,ADAMTS15,ADAMTS2,ADAMTS5,ADAR,ADARB1,ADAT2,ADCY5,ADCYAP1,ADD2,ADM,ADNP,AES,AFAP1L2,AFF2,AFF3,AFG3L2,AGAP3,AGGF1,AGL,AGMAT,AGPS,AGRN,AGTR1,AHI1,AHR,AHRR,AICDA,AK3,AK4,…
GO:MF	sequence-specific DNA binding	GO:0043565	5.39797e-16	15.2678	829	3470	342	12697	ADNP,ALX4,APP,ARID5B,ARNT2,ASH2L,ATF1,ATF6,ATMIN,BACH1,BACH2,BARHL1,BARHL2,BBX,BCL11A,BCL11B,BCL2,BEND3,BHLHE40,BMI1,BNC1,BNC2,BRCA1,CBFB,CC2D1A,CEBPG,CHD7,CLOCK,CPSF4,CREB1,CREB3L2,CREB5,CSRNP1,CSRNP2,CSRNP3,CTCF,DACH1,DLX2,DLX6,DMBX1,DNMT3A,DR1,E2F1,E2F3,E2F6,E2F7,E2F8,EBF2,EBF3,EGR1,EGR3,EGR4,EHF,ELF2,ELF3,ELF5,ELK4,EN2,EPAS1,ERBB4,ERG,ESR1,ESRRB,ESRRG,ETS1,ETS2,ETV1,ETV5,ETV6,FEZF1,FLI1,FOSB,…
GO:MF	sequence-specific double-stranded DNA binding	GO:1990837	3.51984e-14	13.4535	746	3470	308	12697	ADNP,ALX4,APP,ARID5B,ARNT2,ASH2L,ATF1,ATF6,ATMIN,BACH1,BACH2,BARHL1,BARHL2,BBX,BCL11A,BCL11B,BEND3,BHLHE40,BMI1,BNC1,BNC2,BRCA1,CC2D1A,CEBPG,CHD7,CLOCK,CPSF4,CREB1,CREB3L2,CREB5,CTCF,DACH1,DLX2,DLX6,DMBX1,DNMT3A,DR1,E2F1,E2F3,E2F6,E2F7,E2F8,EBF2,EBF3,EGR1,EGR3,EGR4,EHF,ELF3,ELF5,ELK4,EN2,EPAS1,ERBB4,ERG,ESR1,ESRRG,ETS1,ETS2,ETV1,ETV5,ETV6,FEZF1,FLI1,FOSB,FOSL2,FOXF1,FOXJ1,FOXJ2,FOXM1,FOXN2,FOXO3,…
GO:MF	double-stranded DNA binding	GO:0003690	3.1879e-13	12.4965	792	3470	320	12697	ADNP,AFF3,ALX4,APP,ARID5B,ARNT2,ASH2L,ATF1,ATF6,ATMIN,BACH1,BACH2,BARHL1,BARHL2,BBX,BCL11A,BCL11B,BEND3,BHLHE40,BMI1,BNC1,BNC2,BRCA1,CC2D1A,CEBPG,CGGBP1,CHD7,CLOCK,CPSF4,CREB1,CREB3L2,CREB5,CTCF,DACH1,DDX60,DLX2,DLX6,DMBX1,DNMT3A,DR1,E2F1,E2F3,E2F6,E2F7,E2F8,EBF2,EBF3,EGR1,EGR3,EGR4,EHF,ELF3,ELF5,ELK4,EN2,EPAS1,ERBB4,ERG,ESR1,ESRRG,ETS1,ETS2,ETV1,ETV5,ETV6,FEZF1,FLI1,FOSB,FOSL2,FOXF1,FOXJ1,FOXJ2,…
GO:MF	transcription regulator activity	GO:0140110	4.32646e-13	12.3639	989	3470	384	12697	ADNP,AEBP2,AFF3,AHR,ALX4,ARID5B,ARNT2,ATF1,ATF6,ATF7,ATMIN,ATXN7L3,BACH1,BACH2,BARHL1,BARHL2,BCL11A,BCL11B,BCL9,BCL9L,BHLHE40,BNC1,BRCA1,BTAF1,C1D,CBFA2T2,CBFA2T3,CBFB,CC2D1A,CCND1,CDYL2,CEBPG,CLOCK,CNOT6,CREB1,CREB3L2,CREB5,CREBBP,CREBL2,CREM,CSRNP1,CSRNP2,CSRNP3,CTCF,DACH1,DDX17,DLX2,DLX6,DMBX1,E2F1,E2F3,E2F6,E2F7,E2F8,EBF1,EBF2,EBF3,EBF4,EGR1,EGR3,EGR4,EHF,ELF2,ELF3,ELF5,ELK4,EN2,ENY2,EPAS1,ER…
GO:MF	transcription regulatory region nucleic acid binding	GO:0001067	1.6885e-12	11.7725	653	3470	271	12697	ADNP,ALX4,APP,ARID5B,ARNT2,ASH2L,ATF1,ATF6,ATMIN,BACH1,BACH2,BCL11A,BCL11B,BHLHE40,BMI1,BRCA1,CC2D1A,CEBPG,CHD7,CLOCK,CREB1,CREB3L2,CTCF,DACH1,DLX2,DMBX1,DNMT3A,DR1,E2F1,E2F3,E2F6,E2F7,E2F8,EBF2,EBF3,EGR1,EGR4,EHF,ELF3,ELK4,EN2,EPAS1,ERBB4,ERG,ESR1,ESRRG,ETS1,ETS2,ETV1,ETV5,ETV6,FEZF1,FLI1,FOSL2,FOXF1,FOXJ1,FOXJ2,FOXM1,FOXO3,GABPA,GABPB1,GATA3,GATA4,GATA6,GLI2,GLI3,GLIS3,HDX,HES1,HEYL,HHEX,HIF3A,…
GO:MF	transcription cis-regulatory region binding	GO:0000976	2.64825e-12	11.577	652	3470	270	12697	ADNP,ALX4,APP,ARID5B,ARNT2,ASH2L,ATF1,ATF6,ATMIN,BACH1,BACH2,BCL11A,BCL11B,BHLHE40,BMI1,BRCA1,CC2D1A,CEBPG,CHD7,CLOCK,CREB1,CREB3L2,CTCF,DACH1,DLX2,DMBX1,DNMT3A,DR1,E2F1,E2F3,E2F6,E2F7,E2F8,EBF2,EBF3,EGR1,EGR4,EHF,ELF3,ELK4,EN2,EPAS1,ERBB4,ERG,ESR1,ESRRG,ETS1,ETS2,ETV1,ETV5,ETV6,FEZF1,FLI1,FOSL2,FOXF1,FOXJ1,FOXJ2,FOXM1,FOXO3,GABPA,GABPB1,GATA3,GATA4,GATA6,GLI2,GLI3,GLIS3,HDX,HES1,HEYL,HHEX,HIF3A,…
GO:MF	DNA-binding transcription factor activity	GO:0003700	2.83915e-12	11.5468	700	3470	286	12697	ADNP,AFF3,AHR,ALX4,ARNT2,ATF1,ATF6,ATF7,ATMIN,BACH1,BACH2,BARHL1,BARHL2,BCL11A,BCL11B,BHLHE40,BNC1,CC2D1A,CEBPG,CLOCK,CREB1,CREB3L2,CREB5,CREBL2,CREM,CSRNP1,CSRNP2,CSRNP3,CTCF,DACH1,DLX2,DLX6,DMBX1,E2F1,E2F3,E2F6,E2F7,E2F8,EBF1,EBF2,EBF3,EBF4,EGR1,EGR3,EGR4,EHF,ELF2,ELF3,ELF5,ELK4,EN2,EPAS1,ERG,ESR1,ESRRB,ESRRG,ETS1,ETS2,ETV1,ETV5,ETV6,FEZF1,FLI1,FOSB,FOSL2,FOXF1,FOXI2,FOXJ1,FOXJ2,FOXM1,FOXN2,FOX…
GO:MF	enzyme binding	GO:0019899	3.5021e-12	11.4557	1198	3470	447	12697	ABCA1,ACTA2,ACTG1,ACVR1,ADCY5,ADD2,AICDA,AKAP5,AKAP7,ALDOB,ANGPT1,ANGPT2,ANK1,ANKFY1,AP1G1,AP3M1,APBB1,APP,APPL1,ARF6,ARHGEF7,ARIH1,ASB4,ATP2B4,ATXN3,AXIN2,BACE1,BAG1,BAG2,BANK1,BCL2,BCL2L1,BCL2L11,BDKRB2,BMPR2,BNIP3,BRCA1,BRSK1,CAB39,CALM1,CALR,CASC3,CASP10,CAV1,CCDC88A,CCND1,CCNK,CCNY,CCNYL1,CD247,CD28,CDC25B,CDC27,CDC42,CDC42SE1,CDC6,CDC73,CDH5,CDK12,CDK5R1,CDKN1B,CFLAR,CFTR,CHCHD3,CHL1,CIT,CN…
GO:MF	DNA-binding transcription activator activity	GO:0001216	1.51738e-11	10.8189	288	3470	140	12697	ALX4,ARNT2,ATF1,ATF6,ATMIN,BACH1,BARHL1,BARHL2,BCL11B,BNC1,CEBPG,CLOCK,CREB1,CREB3L2,CSRNP1,CSRNP2,CSRNP3,DLX2,E2F1,E2F3,EBF2,EBF3,EGR1,EGR3,EHF,ELF3,ELK4,EPAS1,ERG,ESR1,ESRRG,ETS1,ETV1,ETV5,ETV6,FLI1,FOSL2,FOXF1,FOXJ1,FOXJ2,FOXO3,GABPA,GATA3,GATA4,HEYL,HLF,HOXA5,HOXB2,HOXB5,HOXC11,HOXC13,HOXD13,HOXD8,IRF1,IRX3,ISL1,KLF13,KLF5,KLF6,KLF7,LHX4,MAF,MAFB,MAFF,MAFG,MEF2A,MEF2C,MEIS1,MEIS2,MEOX1,MITF,M…
GO:MF	DNA-binding transcription activator activity, RNA polymerase II-specific	GO:0001228	2.47389e-11	10.6066	284	3470	138	12697	ALX4,ARNT2,ATF1,ATF6,ATMIN,BACH1,BARHL1,BARHL2,BCL11B,CEBPG,CLOCK,CREB1,CREB3L2,CSRNP1,CSRNP2,CSRNP3,DLX2,E2F3,EBF2,EBF3,EGR1,EGR3,EHF,ELF3,ELK4,EPAS1,ERG,ESR1,ESRRG,ETS1,ETV1,ETV5,ETV6,FLI1,FOSL2,FOXF1,FOXJ1,FOXJ2,FOXO3,GABPA,GATA3,GATA4,HEYL,HLF,HOXA5,HOXB2,HOXB5,HOXC11,HOXC13,HOXD13,HOXD8,IRF1,IRX3,ISL1,KLF13,KLF5,KLF6,KLF7,LHX4,MAF,MAFB,MAFF,MAFG,MEF2A,MEF2C,MEIS1,MEIS2,MEOX1,MITF,MLXIP,MTF1,…
GO:MF	cis-regulatory region sequence-specific DNA binding	GO:0000987	6.50395e-11	10.1868	495	3470	212	12697	APP,ARNT2,ATF6,BACH1,BACH2,BCL11A,BCL11B,BHLHE40,BMI1,CC2D1A,CEBPG,CHD7,CLOCK,CREB1,CREB3L2,CTCF,DACH1,DLX2,DNMT3A,E2F1,E2F3,E2F6,E2F7,E2F8,EBF2,EBF3,EGR1,EGR4,EHF,ELF3,ELK4,EN2,EPAS1,ERG,ESR1,ESRRG,ETS1,ETS2,ETV1,ETV6,FEZF1,FLI1,FOSL2,FOXF1,FOXJ1,FOXJ2,FOXO3,GABPA,GATA3,GATA4,GATA6,GLI3,HDX,HES1,HEYL,HIF3A,HIVEP1,HMGA2,HNF1B,HNRNPU,HOXA11,HOXA3,HOXA4,HOXA5,HOXB4,HOXB5,HOXC11,HOXC6,HOXD13,IRF1,IR…
GO:MF	DNA-binding transcription factor activity, RNA polymerase II-specific	GO:0000981	1.33915e-10	9.87317	610	3470	250	12697	ADNP,ALX4,ARNT2,ATF1,ATF6,ATMIN,BACH1,BACH2,BARHL1,BARHL2,BCL11A,BCL11B,BHLHE40,CC2D1A,CEBPG,CLOCK,CREB1,CREB3L2,CSRNP1,CSRNP2,CSRNP3,CTCF,DACH1,DLX2,DLX6,DMBX1,E2F1,E2F3,E2F6,E2F7,E2F8,EBF2,EBF3,EGR1,EGR3,EGR4,EHF,ELF3,ELF5,ELK4,EN2,EPAS1,ERG,ESR1,ESRRG,ETS1,ETS2,ETV1,ETV5,ETV6,FEZF1,FLI1,FOSL2,FOXF1,FOXJ1,FOXJ2,FOXO3,GABPA,GATA3,GATA4,GATA6,HDX,HES1,HEY2,HEYL,HHEX,HIC1,HIF3A,HIVEP1,HLF,HLX,HNF1…
GO:MF	RNA polymerase II transcription regulatory region sequence-specific DNA binding	GO:0000977	3.8074e-10	9.41937	576	3470	237	12697	ADNP,ALX4,APP,ARNT2,ATF1,ATF6,BACH1,BACH2,BCL11A,BCL11B,BHLHE40,BMI1,CC2D1A,CEBPG,CHD7,CLOCK,CREB1,CREB3L2,CTCF,DACH1,DLX2,DMBX1,DNMT3A,E2F1,E2F3,E2F6,E2F7,E2F8,EBF2,EBF3,EGR1,EGR4,EHF,ELF3,ELK4,EN2,EPAS1,ERG,ESR1,ESRRG,ETS1,ETS2,ETV1,ETV5,ETV6,FEZF1,FLI1,FOSL2,FOXF1,FOXJ1,FOXJ2,FOXM1,FOXO3,GABPA,GATA3,GATA4,GATA6,GLI2,GLI3,GLIS3,HDX,HES1,HEYL,HHEX,HIF3A,HIVEP1,HMGA2,HNRNPU,HOXA11,HOXA3,HOXA4,HOX…
GO:MF	RNA polymerase II cis-regulatory region sequence-specific DNA binding	GO:0000978	1.29222e-09	8.88866	478	3470	202	12697	APP,ARNT2,ATF6,BACH1,BACH2,BCL11A,BCL11B,BHLHE40,BMI1,CC2D1A,CEBPG,CHD7,CLOCK,CREB1,CREB3L2,CTCF,DACH1,DLX2,DNMT3A,E2F1,E2F3,E2F6,E2F7,E2F8,EBF2,EBF3,EGR1,EGR4,EHF,ELF3,ELK4,EN2,EPAS1,ERG,ESR1,ESRRG,ETS1,ETS2,ETV1,ETV6,FEZF1,FLI1,FOSL2,FOXF1,FOXJ1,FOXJ2,FOXO3,GABPA,GATA3,GATA4,GATA6,GLI3,HDX,HES1,HEYL,HIF3A,HIVEP1,HMGA2,HNRNPU,HOXA11,HOXA3,HOXA4,HOXA5,HOXB4,HOXB5,HOXC11,HOXC6,HOXD13,IRF1,IRX3,KDM…
GO:MF	DNA binding	GO:0003677	3.76349e-06	5.42441	1347	3470	462	12697	ADNP,AFF3,ALX4,APP,ARID1A,ARID1B,ARID2,ARID3B,ARID4A,ARID5B,ARNT2,ASH1L,ASH2L,ASXL2,ATF1,ATF6,ATMIN,BACH1,BACH2,BARHL1,BARHL2,BAZ2B,BBX,BCL11A,BCL11B,BCL2,BCLAF1,BEND3,BEND4,BHLHE40,BMI1,BNC1,BNC2,BRCA1,BRIP1,C1D,CAMTA1,CBFB,CC2D1A,CCDC25,CEBPG,CENPT,CERS6,CGGBP1,CHD3,CHD7,CLOCK,CPSF4,CREB1,CREB3L2,CREB5,CREBBP,CREM,CSRNP1,CSRNP2,CSRNP3,CTCF,CUL4B,DACH1,DDX60,DEDD,DICER1,DLX2,DLX6,DMBX1,DNA2,DNAJ…
GO:MF	protein kinase activity	GO:0004672	8.10144e-06	5.09144	498	3470	195	12697	AAK1,ABL2,ACVR1,ACVR1B,ACVR1C,ACVR2A,ACVR2B,ACVRL1,AKT2,AKT3,ALPK3,AXL,BCR,BMPR2,BRSK1,CAMK2D,CAMKK1,CAMKK2,CAMKV,CASK,CCND1,CCNK,CDC42BPA,CDC42BPB,CDK12,CDK14,CDK18,CDK19,CDK6,CHUK,CIT,CLK4,CPNE3,CSF1R,CSNK1G1,CSNK2A2,DAPK1,DAPK2,DCLK1,DCLK3,DSTYK,DYRK1A,DYRK1B,DYRK2,EEF2K,EGFR,EPHA10,EPHA2,EPHA3,EPHA4,EPHA7,EPHA8,EPHB2,EPHB3,ERBB4,FGFR1,FLT1,FLT4,FYN,GRK6,GSK3A,GUCY2C,HIPK1,HIPK2,HUNK,ICK,IGF1R…
GO:MF	protein serine/threonine kinase activity	GO:0004674	9.0734e-06	5.04223	270	3470	118	12697	ACVR1,ACVR1B,ACVR1C,ACVR2A,ACVR2B,ACVRL1,AKT2,AKT3,ALPK3,BCR,BMPR2,BRSK1,CAMK2D,CASK,CCNK,CDC42BPA,CDC42BPB,CDK12,CDK14,CDK18,CDK6,CIT,CPNE3,CSNK1G1,CSNK2A2,DAPK1,DAPK2,DYRK1A,DYRK2,EEF2K,GRK6,GSK3A,HIPK2,HUNK,ICK,ILK,KALRN,LATS2,LIMK1,LIMK2,LRRK2,MAP3K10,MAP3K13,MAP3K14,MAP3K4,MAP3K5,MAP3K7,MAP3K8,MAP3K9,MAP4K3,MAPK1,MAPK10,MAPK12,MAPK14,MAPK9,MAPKAPK2,MARK1,MARK2,MAST4,MELK,MYLK2,MYLK3,NEK6,NUA…
GO:MF	kinase binding	GO:0019900	3.1106e-05	4.50716	429	3470	170	12697	ACTA2,ACVR1,ADD2,AKAP7,ANGPT1,ANGPT2,APPL1,ARHGEF7,BANK1,BCL2L1,BCL2L11,BMPR2,BRSK1,CAB39,CALM1,CAV1,CCDC88A,CCND1,CCNK,CCNY,CCNYL1,CD247,CD28,CDC25B,CDC42,CDC6,CDH5,CDK12,CDK5R1,CDKN1B,CIT,CNKSR2,CNTLN,CPNE3,CYLD,DAB2IP,DAZAP2,DLG3,DNAJC3,DOCK4,DUSP16,EEF1A2,EGFR,ELAVL1,EMP2,EPHA4,ESR1,EXOC2,FAS,FOXM1,FRS2,GADD45A,GATA6,GRB14,GRB2,GSK3A,GYS1,HDAC4,IBTK,ILK,ITGB1,JAK2,KAT2B,KIF11,LAPTM4B,LRBA,MAP…
GO:MF	phosphotransferase activity, alcohol group as acceptor	GO:0016773	3.23398e-05	4.49026	583	3470	220	12697	AAK1,ABL2,ACVR1,ACVR1B,ACVR1C,ACVR2A,ACVR2B,ACVRL1,ADPGK,AKT2,AKT3,ALPK3,AXL,BCR,BMPR2,BRSK1,CAMK2D,CAMKK1,CAMKK2,CAMKV,CASK,CCND1,CCNK,CDC42BPA,CDC42BPB,CDK12,CDK14,CDK18,CDK19,CDK6,CHUK,CIT,CLK4,COASY,CPNE3,CSF1R,CSNK1G1,CSNK2A2,DAPK1,DAPK2,DCLK1,DCLK3,DGKE,DGKH,DGKI,DSTYK,DYRK1A,DYRK1B,DYRK2,EEF2K,EGFR,EPHA10,EPHA2,EPHA3,EPHA4,EPHA7,EPHA8,EPHB2,EPHB3,ERBB4,ETNK2,FGFR1,FLT1,FLT4,FYN,GALK2,GK,GK…
GO:MF	phosphatidylinositol binding	GO:0035091	7.08318e-05	4.14977	187	3470	86	12697	ANKFY1,APPL1,APPL2,ARAP2,ARAP3,ASAP1,C2CD2L,CCDC88A,CLVS2,COMMD1,DAB2IP,DENND1A,EEA1,EPB41,EXOC8,FAM21C,FCHSD2,FUNDC2,FZD7,GGA1,GGA2,GGA3,ITPR1,KCNJ1,KIF16B,LANCL2,LAPTM4B,MARK1,MTM1,MTSS1L,MYO1E,NISCH,OGT,OSBP,OSBPL8,PICALM,PIK3C2A,PIRT,PITPNB,PLA2G4A,PLD1,PLEKHA3,PLEKHA5,PLEKHA8,RAB35,RNF34,RS1,SAP30L,SBF2,SDCBP,SESTD1,SGK3,SH3PXD2A,SNAP91,SNX1,SNX13,SNX16,SNX18,SNX21,SNX24,SNX25,SNX29,SNX3,SNX…
GO:MF	protein kinase binding	GO:0019901	0.00024609	3.60891	376	3470	149	12697	ACTA2,ACVR1,ADD2,AKAP7,ANGPT1,ANGPT2,APPL1,ARHGEF7,BANK1,BCL2L1,BCL2L11,BMPR2,BRSK1,CALM1,CAV1,CCDC88A,CCND1,CCNK,CCNY,CCNYL1,CD247,CD28,CDC25B,CDC42,CDH5,CDK12,CDK5R1,CDKN1B,CIT,CNKSR2,CNTLN,CPNE3,CYLD,DAB2IP,DAZAP2,DNAJC3,DOCK4,DUSP16,EEF1A2,ELAVL1,EMP2,EPHA4,ESR1,EXOC2,FOXM1,FRS2,GATA6,GRB14,GRB2,GSK3A,GYS1,HDAC4,IBTK,ILK,ITGB1,JAK2,KAT2B,KIF11,LRBA,MAP3K1,MAP3K5,MAP3K7,MAPK14,MAPRE1,MAPRE2,MA…
GO:MF	protein domain specific binding	GO:0019904	0.000250544	3.60112	364	3470	145	12697	ACVR2A,ADAM17,ADAM19,ADAM9,AFAP1L2,ALX4,AP2M1,APP,ARHGAP29,ARHGAP5,ATRX,BCL2,BCL2L1,BHLHE40,CALM1,CAPN7,CASP10,CBL,CCDC88A,CD2AP,CFTR,CHMP1B,CIT,CLCN3,CNTLN,CTNNBIP1,CUL3,DAB2IP,DAG1,DAP,DAZAP2,DDX5,DDX6,DENND1A,DFFA,DICER1,DOCK4,EHD2,ELMO1,ENAH,EPB41L5,EPHA4,ETS2,ETV6,EXOC4,FMN1,FN1,FYN,FZD1,FZD3,FZD4,FZD7,GATA3,GNG12,GRB2,HES1,HEYL,HHEX,HMGA2,HOXA3,IKZF1,IKZF4,INPP5A,INSR,ITPR1,JAK2,KCNH2,KHDRB…
GO:MF	identical protein binding	GO:0042802	0.000394725	3.40371	1224	3470	412	12697	ABAT,ABCB10,ABCB9,ABCG4,ACACA,ACADSB,ACTG1,ACVR1,ADD2,AHI1,AICDA,ALDH1A3,ALDH5A1,ALDOB,AMOTL1,ANGPT1,APAF1,APP,APPL1,APPL2,AQP3,AQP5,ATF1,ATF6,ATP6V1C2,ATXN1,BAG2,BAIAP2,BAK1,BCL2,BCL2L1,BCL2L10,BHLHE40,BNIP3,BRAP,C1ORF50,C1QTNF6,CASC3,CAV1,CBLL1,CBLN1,CCDC6,CCDC88A,CCNC,CD247,CD276,CD2AP,CDADC1,CDH1,CDR2L,CEBPG,CERCAM,CGGBP1,CHMP1B,CHUK,CIB2,CLCN5,CLDN1,CNR1,COMMD1,CORO1B,CREB1,CRKL,CRLF3,CRMP1,…
GO:MF	ion binding	GO:0043167	0.00052157	3.28269	3260	3470	1003	12697	AAK1,ABAT,ABCA1,ABCB10,ABCB5,ABCB8,ABCB9,ABCC1,ABCC5,ABCG4,ABL2,ABLIM2,ACACA,ACADSB,ACAN,ACER3,ACVR1,ACVR1B,ACVR1C,ACVR2A,ACVR2B,ACVRL1,ADAMTS10,ADAMTS14,ADAMTS15,ADAMTS2,ADAMTS5,ADAT2,AFG3L2,AGAP3,AGMAT,AGPS,AGRN,AICDA,AK3,AK4,AKT2,AKT3,ALAD,ALDH1A3,ALKBH1,ALPK3,ALPL,ANGPT2,ANKFY1,APAF1,APP,ARAP2,ARAP3,ARF3,ARF5,ARF6,ARG2,ARHGAP35,ARHGAP5,ARIH1,ARL13B,ARL3,ARL4A,ARL4C,ARL5B,ARL8B,ARMC1,ASAP1,ASA…
GO:MF	ligand-activated transcription factor activity	GO:0098531	0.00111152	2.95408	33	3470	23	12697	ESR1,NR1H4,NR2F2,NR3C1,NR4A2,NR4A3,NR5A1,NR5A2,PGR,PPARA,PPARD,PPARG,RARA,RARB,RARG,RORA,RORC,RXRA,RXRG,SREBF1,STAT3,THRB,VDR
GO:MF	nuclear receptor activity	GO:0004879	0.00111152	2.95408	33	3470	23	12697	ESR1,NR1H4,NR2F2,NR3C1,NR4A2,NR4A3,NR5A1,NR5A2,PGR,PPARA,PPARD,PPARG,RARA,RARB,RARG,RORA,RORC,RXRA,RXRG,SREBF1,STAT3,THRB,VDR
GO:MF	kinase activity	GO:0016301	0.00111969	2.9509	638	3470	230	12697	AAK1,ABL2,ACVR1,ACVR1B,ACVR1C,ACVR2A,ACVR2B,ACVRL1,ADPGK,AK3,AK4,AKT2,AKT3,ALPK3,AXL,BCR,BMPR2,BRSK1,CAMK2D,CAMKK1,CAMKK2,CAMKV,CASK,CCND1,CCNK,CDC42BPA,CDC42BPB,CDK12,CDK14,CDK18,CDK19,CDK6,CHUK,CIT,CLK4,CMPK1,COASY,CPNE3,CSF1R,CSNK1G1,CSNK2A2,DAPK1,DAPK2,DCLK1,DCLK3,DGKE,DGKH,DGKI,DSTYK,DUSP6,DYRK1A,DYRK1B,DYRK2,EEF2K,EGFR,EPHA10,EPHA2,EPHA3,EPHA4,EPHA7,EPHA8,EPHB2,EPHB3,ERBB4,ETNK2,FGFR1,FLT1,…
GO:MF	lipid binding	GO:0008289	0.00217532	2.66248	456	3470	171	12697	ABCA1,ACOT11,ANKFY1,APOLD1,APPL1,APPL2,ARAP2,ARAP3,ARHGAP35,ASAP1,ATP1A1,C2CD2L,CALB1,CCDC88A,CLVS2,COMMD1,CPNE3,CRABP2,CYP26A1,CYP26B1,DAB2IP,DENND1A,EEA1,EPB41,EPDR1,ERLIN1,ESR1,ESRRB,ESRRG,ESYT2,ESYT3,EXOC8,FAM21C,FCHSD2,FUNDC2,FYB,FZD7,GGA1,GGA2,GGA3,GPR119,GPR12,ITPR1,JAG1,KCNJ1,KIF16B,LANCL2,LAPTM4B,MANF,MARK1,MME,MTM1,MTSS1L,MYO1E,NF1,NFE2L1,NISCH,NPC2,NR1H4,NR2F2,NR3C1,NR5A1,NR5A2,OGT,OPA…
GO:MF	catalytic activity, acting on a protein	GO:0140096	0.00850401	2.07038	1759	3470	560	12697	AAK1,ABHD13,ABL2,ACE,ACVR1,ACVR1B,ACVR1C,ACVR2A,ACVR2B,ACVRL1,ADAM11,ADAM17,ADAM19,ADAM22,ADAM9,ADAMTS10,ADAMTS14,ADAMTS15,ADAMTS18,ADAMTS19,ADAMTS2,ADAMTS3,ADAMTS5,AFG3L2,AKT2,AKT3,ALPK3,ANKIB1,ARIH1,ASB4,ASH1L,ASH2L,ASPH,ATG4A,ATG7,ATXN3,AXL,BACE1,BCR,BIRC6,BMPR2,BRAP,BRCA1,BRCC3,BRSK1,BTRC,C1GALT1,CAMK2D,CAMKK1,CAMKK2,CAMKV,CAPN11,CAPN2,CAPN7,CASK,CASP10,CASP3,CASP7,CBL,CBLB,CBLL1,CCND1,CCNK,C…
GO:MF	phospholipid binding	GO:0005543	0.00953803	2.02054	301	3470	118	12697	ABCA1,ANKFY1,APPL1,APPL2,ARAP2,ARAP3,ARHGAP35,ASAP1,C2CD2L,CCDC88A,CLVS2,COMMD1,CPNE3,DAB2IP,DENND1A,EEA1,EPB41,EPDR1,EXOC8,FAM21C,FCHSD2,FUNDC2,FZD7,GGA1,GGA2,GGA3,GPR119,GPR12,ITPR1,JAG1,KCNJ1,KIF16B,LANCL2,LAPTM4B,MARK1,MME,MTM1,MTSS1L,MYO1E,NF1,NISCH,NR5A1,NR5A2,OGT,OPA1,OPHN1,OSBP,OSBPL8,PACSIN2,PCTP,PICALM,PIK3C2A,PIRT,PITPNB,PLA2G4A,PLD1,PLEKHA3,PLEKHA5,PLEKHA8,PPT1,PRKCI,PSD2,RAB35,RASA2,…
GO:BP	regulation of cellular process	GO:0050794	6.75745e-42	41.1702	6744	3452	2193	12651	A1CF,AAK1,ABCA1,ABCB10,ABCG4,ABL2,ABR,ACER3,ACTG1,ACVR1,ACVR1B,ACVR1C,ACVR2A,ACVR2B,ACVRL1,ADAM17,ADAM19,ADAM9,ADAMTS18,ADAMTS3,ADAR,ADARB1,ADCY1,ADCY2,ADCY5,ADCY9,ADCYAP1,ADCYAP1R1,ADD2,ADNP,ADORA2B,AEBP2,AES,AFAP1,AFAP1L2,AFF2,AFF3,AGRN,AGTR1,AHR,AHRR,AICDA,AKAP6,AKAP7,AKT3,ALDH1A2,ALDH1A3,ALKBH1,ALX4,AMOTL1,ANGEL2,ANGPT1,ANGPT2,ANK1,ANK3,ANKFY1,ANKRD13B,ANKRD42,ANKS1A,ANO1,ANO6,AP1G1,AP2M1,APA…
GO:BP	anatomical structure development	GO:0048856	3.89115e-36	35.4099	3088	3452	1133	12651	ABCB10,ABL2,ACAN,ACER3,ACTA2,ACTG1,ACTL6B,ACVR1,ACVR1B,ACVR1C,ACVR2A,ACVR2B,ADAM17,ADAM22,ADAM9,ADAMTS15,ADAMTS18,ADAMTS2,ADAMTS5,ADAR,ADARB1,ADCY1,ADCYAP1,AFF3,AFF4,AFG3L2,AGTR1,AICDA,AKT3,ALDH1A2,ALDH1A3,ALDH5A1,ALKBH1,ALPL,ALX4,AMOTL1,ANGPT1,ANGPT2,ANKH,ANO6,APAF1,APLNR,APP,APPL2,AQP11,AQP2,AQP5,ARF6,ARG2,ARHGAP12,ARHGEF26,ARHGEF7,ARID2,ARID4A,ARID5B,ARL13B,ARL3,ARNT2,ASAP1,ASB4,ASF1A,ASH1L,AS…
GO:BP	developmental process	GO:0032502	1.15955e-35	34.9357	3317	3452	1200	12651	ABCB10,ABL2,ACAN,ACER3,ACTA2,ACTG1,ACTL6B,ACVR1,ACVR1B,ACVR1C,ACVR2A,ACVR2B,ADAM17,ADAM22,ADAM9,ADAMTS15,ADAMTS18,ADAMTS2,ADAMTS5,ADAR,ADARB1,ADCY1,ADCYAP1,AFF3,AFF4,AFG3L2,AGTR1,AICDA,AKT3,ALDH1A2,ALDH1A3,ALDH5A1,ALKBH1,ALPL,ALX4,AMOTL1,ANGPT1,ANGPT2,ANKH,ANO6,AP1G1,APAF1,APBA1,APBA2,APLNR,APP,APPL2,AQP11,AQP2,AQP5,ARF6,ARG2,ARHGAP12,ARHGEF26,ARHGEF7,ARID2,ARID4A,ARID5B,ARL13B,ARL3,ARNT2,ASAP1,A…
GO:BP	biological regulation	GO:0065007	6.08483e-34	33.2158	7659	3452	2401	12651	A1CF,AAK1,ABAT,ABCA1,ABCB10,ABCB8,ABCC1,ABCG4,ABL2,ABR,ACACA,ACER3,ACTA2,ACTG1,ACVR1,ACVR1B,ACVR1C,ACVR2A,ACVR2B,ACVRL1,ADAM17,ADAM19,ADAM22,ADAM9,ADAMTS18,ADAMTS3,ADAMTS5,ADAR,ADARB1,ADCY1,ADCY2,ADCY5,ADCY9,ADCYAP1,ADCYAP1R1,ADD2,ADNP,ADORA2B,AEBP2,AES,AFAP1,AFAP1L2,AFF2,AFF3,AFF4,AFG3L2,AGPAT2,AGRN,AGTR1,AHR,AHRR,AICDA,AKAP5,AKAP6,AKAP7,AKT3,ALDH1A2,ALDH1A3,ALDH5A1,ALDOB,ALKBH1,ALPL,ALX4,AMOTL1…
GO:BP	multicellular organism development	GO:0007275	3.76952e-32	31.4237	2607	3452	971	12651	ABCB10,ABL2,ACAN,ACER3,ACTA2,ACTG1,ACTL6B,ACVR1,ACVR1B,ACVR1C,ACVR2A,ACVR2B,ADAM22,ADAMTS18,ADAMTS2,ADAR,ADARB1,ADCY1,ADCYAP1,AFF3,AFG3L2,AGTR1,AICDA,AKT3,ALDH1A2,ALDH1A3,ALDH5A1,ALKBH1,ALPL,ALX4,AMOTL1,ANGPT1,ANGPT2,ANKH,ANO6,APAF1,APLNR,APP,APPL2,AQP11,AQP2,AQP5,ARF6,ARG2,ARHGEF7,ARID2,ARID4A,ARID5B,ARL13B,ARL3,ARNT2,ASAP1,ASB4,ASH1L,ASTN1,ATCAY,ATF6,ATP11C,ATP2B1,ATP2B4,ATRN,ATRX,ATXN1L,AXIN2,…
GO:BP	positive regulation of biological process	GO:0048518	5.84879e-32	31.2329	3655	3452	1285	12651	A1CF,AAK1,ABCA1,ABCB10,ABCC1,ABCG4,ABL2,ACER3,ACTG1,ACVR1,ACVR1B,ACVR1C,ACVR2A,ACVR2B,ADAM17,ADAM19,ADAM9,ADAMTS3,ADAR,ADARB1,ADCY1,ADCYAP1,ADORA2B,AFAP1L2,AGPAT2,AGTR1,AICDA,AKAP6,AKT3,ALDH1A2,ALDH1A3,ALPL,ALX4,ANGEL2,ANGPT1,ANKFY1,ANKRD42,ANO1,ANO6,AP1G1,APAF1,APBB1,APC,APH1A,APLNR,APP,APPL1,APPL2,AQP11,AQP3,ARF6,ARFGEF1,ARFGEF2,ARG2,ARHGEF10L,ARHGEF7,ARID2,ARID3B,ARID4A,ARL6IP1,ARL6IP5,ARMC9,A…
GO:BP	regulation of biological process	GO:0050789	2.9714e-31	30.527	7242	3452	2280	12651	A1CF,AAK1,ABCA1,ABCB10,ABCC1,ABCG4,ABL2,ABR,ACER3,ACTG1,ACVR1,ACVR1B,ACVR1C,ACVR2A,ACVR2B,ACVRL1,ADAM17,ADAM19,ADAM9,ADAMTS18,ADAMTS3,ADAMTS5,ADAR,ADARB1,ADCY1,ADCY2,ADCY5,ADCY9,ADCYAP1,ADCYAP1R1,ADD2,ADNP,ADORA2B,AEBP2,AES,AFAP1,AFAP1L2,AFF2,AFF3,AFF4,AFG3L2,AGPAT2,AGRN,AGTR1,AHR,AHRR,AICDA,AKAP6,AKAP7,AKT3,ALDH1A2,ALDH1A3,ALKBH1,ALPL,ALX4,AMOTL1,ANGEL2,ANGPT1,ANGPT2,ANK1,ANK3,ANKFY1,ANKH,ANKRD1…
GO:BP	positive regulation of cellular process	GO:0048522	1.3806e-30	29.8599	3340	3452	1186	12651	AAK1,ABCA1,ABCB10,ABL2,ACER3,ACTG1,ACVR1,ACVR1B,ACVR1C,ACVR2A,ACVR2B,ADAM17,ADAM19,ADAM9,ADAMTS3,ADCY1,ADCYAP1,ADORA2B,AFAP1L2,AGTR1,AKAP6,AKT3,ALDH1A2,ALDH1A3,ALX4,ANGPT1,ANKFY1,ANO1,ANO6,AP1G1,APAF1,APBB1,APC,APH1A,APLNR,APP,APPL1,APPL2,AQP11,ARF6,ARFGEF1,ARG2,ARHGEF10L,ARHGEF7,ARID2,ARID3B,ARID4A,ARL6IP1,ARL6IP5,ARMC9,ARNT2,ARRDC4,ASAP1,ASB4,ASH1L,ASH2L,ASXL2,ATAD1,ATAD2,ATF1,ATF6,ATMIN,ATP11A…
GO:BP	anatomical structure morphogenesis	GO:0009653	2.8289e-30	29.5484	1547	3452	629	12651	ACAN,ACTG1,ACVR1,ACVR2A,ACVR2B,ADAM17,ADAM9,ADAMTS15,ADAMTS5,ADARB1,ADCY1,AFF3,AFG3L2,AGTR1,AKT3,ALDH1A2,ALDH1A3,ALPL,ALX4,AMOTL1,ANGPT1,ANGPT2,APAF1,APLNR,APP,AQP5,ARHGAP12,ARHGEF26,ARID2,ARID5B,ARL13B,ASB4,ASH1L,ATP2B4,ATRN,ATRX,AXIN2,AXL,BAIAP2,BAK1,BARHL2,BCL11B,BCL2,BCL2L1,BCL2L11,BCR,BIN3,BMI1,BMP6,BMPR2,BNIP3,BRCA1,BRSK1,BRWD1,BTBD7,BVES,C1GALT1,C1GALT1C1,CA2,CABP4,CALB1,CALCRL,CALR,CAP1,C…
GO:BP	negative regulation of cellular process	GO:0048523	2.1384e-29	28.6699	2764	3452	1008	12651	A1CF,ACVR1,ACVR1B,ACVR1C,ACVR2B,ADAM17,ADAMTS18,ADAR,ADARB1,ADD2,ADNP,AEBP2,AICDA,AKT3,ALDH1A2,ALKBH1,ANGEL2,ANGPT1,ANGPT2,ANKRD13B,AP2M1,APBB1,APC,APCDD1L,API5,APLNR,APP,APPL1,APPL2,AQP11,ARF6,ARFGEF1,ARG2,ARHGAP12,ARHGAP28,ARID2,ARID4A,ARID5B,ARL6IP5,ASH1L,ATAD1,ATCAY,ATP1A1,ATP2B4,ATRX,ATXN1,ATXN1L,ATXN7,AXIN2,AXL,BACH1,BACH2,BAG2,BAHD1,BAK1,BANK1,BARHL1,BBS12,BCL11A,BCL11B,BCL2,BCL2L1,BCL2L10…
GO:BP	regulation of primary metabolic process	GO:0080090	2.13969e-29	28.6696	3364	3452	1188	12651	A1CF,ABCB10,ABCG4,ACVR1,ACVR1B,ACVR1C,ACVR2A,ACVR2B,ADAM17,ADAM9,ADAR,ADARB1,ADCY1,ADCYAP1,ADNP,ADORA2B,AEBP2,AES,AFAP1L2,AFF2,AFF3,AGTR1,AHR,AHRR,AICDA,ALKBH1,ALX4,ANGEL2,ANGPT1,ANKRD42,APAF1,APBB1,APH1A,APLNR,APP,APPL2,AQP11,ARFGEF1,ARID2,ARID3B,ARID4A,ARID5B,ARL6IP5,ARNT2,ARRDC4,ASB5,ASH1L,ASH2L,ASXL2,ATAD2,ATCAY,ATF1,ATF6,ATF7,ATMIN,ATP1A1,ATP1B4,ATP2A3,ATP2B4,ATRX,ATXN1,ATXN1L,ATXN7,ATXN7L3,…
GO:BP	system development	GO:0048731	3.69263e-29	28.4327	2382	3452	890	12651	ABCB10,ABL2,ACAN,ACER3,ACTA2,ACTG1,ACTL6B,ACVR1,ACVR1B,ACVR2A,ACVR2B,ADAM22,ADAMTS18,ADAMTS2,ADAR,ADARB1,ADCY1,ADCYAP1,AFG3L2,AGTR1,AICDA,AKT3,ALDH1A2,ALDH1A3,ALDH5A1,ALKBH1,ALPL,ALX4,AMOTL1,ANGPT1,ANGPT2,APAF1,APLNR,APP,APPL2,AQP11,AQP2,AQP5,ARF6,ARG2,ARHGEF7,ARID2,ARID4A,ARID5B,ARL13B,ARL3,ARNT2,ASAP1,ASB4,ASH1L,ASTN1,ATCAY,ATF6,ATP11C,ATP2B4,ATRN,ATRX,ATXN1L,AXIN2,AXL,AZI2,B3GNT5,B4GALT2,BABAM…
GO:BP	regulation of nitrogen compound metabolic process	GO:0051171	6.7546e-29	28.1704	3277	3452	1160	12651	A1CF,ABCB10,ABCG4,ACVR1,ACVR1B,ACVR1C,ACVR2A,ACVR2B,ADAM17,ADAM9,ADAR,ADARB1,ADCY1,ADCYAP1,ADNP,ADORA2B,AEBP2,AES,AFAP1L2,AFF2,AFF3,AGTR1,AHR,AHRR,AICDA,ALKBH1,ALX4,ANGEL2,ANGPT1,ANKRD42,APAF1,APBB1,APH1A,APLNR,APP,AQP11,ARFGEF1,ARID2,ARID3B,ARID4A,ARID5B,ARL6IP5,ARNT2,ARRDC4,ASB5,ASH1L,ASH2L,ASXL2,ATAD2,ATCAY,ATF1,ATF6,ATF7,ATMIN,ATP1B4,ATP2A3,ATP2B4,ATRX,ATXN1,ATXN1L,ATXN7,ATXN7L3,AUTS2,AXIN2,B…
GO:BP	regulation of cellular metabolic process	GO:0031323	8.51919e-29	28.0696	3454	3452	1212	12651	A1CF,ABCB10,ABCG4,ACVR1,ACVR1B,ACVR1C,ACVR2A,ACVR2B,ADAM17,ADAM9,ADAR,ADARB1,ADCY1,ADCYAP1,ADNP,ADORA2B,AEBP2,AES,AFAP1L2,AFF2,AFF3,AGTR1,AHR,AHRR,AICDA,AKT3,ALKBH1,ALX4,ANGEL2,ANGPT1,ANKRD42,APAF1,APBB1,APH1A,APLNR,APP,APPL1,APPL2,AQP11,ARFGEF1,ARG2,ARID2,ARID3B,ARID4A,ARID5B,ARL6IP5,ARNT2,ARRDC4,ASH1L,ASH2L,ASXL2,ATAD2,ATCAY,ATF1,ATF6,ATF7,ATG12,ATMIN,ATP1A1,ATP1B4,ATP2A3,ATP2B4,ATRX,ATXN1,ATXN…
GO:BP	multicellular organismal process	GO:0032501	9.20491e-26	25.036	3764	3452	1289	12651	ABAT,ABCA1,ABCB10,ABCC1,ABL2,ACACA,ACAN,ACER3,ACTA2,ACTG1,ACTL6B,ACVR1,ACVR1B,ACVR1C,ACVR2A,ACVR2B,ADAM17,ADAM22,ADAM9,ADAMTS18,ADAMTS2,ADAMTS3,ADAMTS5,ADAR,ADARB1,ADCY1,ADCY5,ADCYAP1,ADORA2B,AFAP1L2,AFF2,AFF3,AFF4,AFG3L2,AGPAT2,AGTR1,AICDA,AKT3,ALDH1A2,ALDH1A3,ALDH5A1,ALKBH1,ALPL,ALX4,AMOTL1,ANGPT1,ANGPT2,ANKH,ANKRD42,ANO6,APAF1,APBA1,APBA2,APLNR,APP,APPL1,APPL2,AQP11,AQP2,AQP3,AQP4,AQP5,ARF6,AR…
GO:BP	localization	GO:0051179	7.87355e-24	23.1038	3910	3452	1322	12651	A1CF,AAK1,AAMP,ABCA1,ABCB10,ABCB5,ABCB8,ABCB9,ABCC1,ABCC5,ABCG4,ACTG1,ACVR1,ACVR1B,ACVR1C,ACVR2B,ADAM17,ADAM22,ADAM9,ADARB1,ADCY1,ADCY5,ADCYAP1,ADD2,ADORA2B,AFG3L2,AGRN,AGTR1,AKAP6,AKT3,ALKBH1,AMOTL1,ANGPT1,ANGPT2,ANK1,ANK3,ANKFY1,ANKH,ANKRD13B,ANKRD50,ANKS1B,ANO1,ANO4,ANO5,ANO6,AP1G1,AP1S2,AP1S3,AP2M1,AP3B2,AP3M1,AP3M2,AP3S2,APBA1,APBA2,APC,APLNR,APOLD1,APP,APPBP2,APPL1,APPL2,AQP11,AQP2,AQP3,AQP…
GO:BP	animal organ development	GO:0048513	2.09868e-23	22.6781	1874	3452	709	12651	ABCB10,ACAN,ACTA2,ACVR1,ACVR1B,ACVR2A,ACVR2B,ADAM9,ADAMTS18,ADAMTS2,ADAR,ADARB1,AGTR1,AKT3,ALDH1A2,ALDH1A3,ALPL,ALX4,ANGPT1,ANKH,ANO6,APAF1,APLNR,APP,AQP11,AQP2,AQP5,ARF6,ARG2,ARHGEF7,ARID2,ARID4A,ARID5B,ARL13B,ARL3,ARNT2,ASH1L,ATF6,ATP11C,ATP2B1,ATRN,ATRX,ATXN1L,AXIN2,AXL,AZI2,B4GALT2,BABAM1,BAK1,BARHL1,BBX,BCL11B,BCL2,BCL2L1,BCL2L11,BCL9,BCL9L,BCR,BIN3,BMI1,BMP6,BMPR2,BNC2,BRD1,BRIP1,BTBD7,BTG2…
GO:BP	regulation of cell communication	GO:0010646	1.56152e-21	20.8065	1927	3452	718	12651	AAK1,ABCA1,ACVR1,ACVR1B,ACVR1C,ACVR2A,ACVR2B,ADAM17,ADAM9,ADAMTS3,ADAR,ADCY1,ADCY5,ADCYAP1,ADORA2B,AFAP1,AFAP1L2,AKAP7,AKT3,ALDH1A3,ANGPT1,ANKS1A,ANO1,APAF1,APBA1,APBA2,APC,APCDD1L,APLNR,APP,APPL1,APPL2,ARAP3,ARF6,ARFGEF1,ARFGEF2,ARHGAP12,ARHGDIA,ARHGEF7,ARL6IP5,ARMC9,ASH1L,ASXL2,ATAD1,ATF6,ATP2B4,ATP6V1C2,AXIN2,AXL,BACE1,BAIAP2,BAK1,BANK1,BCAP31,BCL2,BCL2L1,BCL2L10,BCLAF1,BCR,BDKRB2,BIRC6,BMI1,B…
GO:BP	regulation of signaling	GO:0023051	2.43627e-21	20.6133	1936	3452	720	12651	AAK1,ABCA1,ACVR1,ACVR1B,ACVR1C,ACVR2A,ACVR2B,ADAM17,ADAM9,ADAMTS3,ADAR,ADCY1,ADCY5,ADCYAP1,ADORA2B,AFAP1,AFAP1L2,AKAP7,AKT3,ALDH1A3,ANGPT1,ANKS1A,ANO1,APAF1,APBA1,APBA2,APC,APCDD1L,APLNR,APP,APPL1,APPL2,ARAP3,ARF6,ARFGEF1,ARFGEF2,ARHGAP12,ARHGDIA,ARHGEF7,ARL6IP5,ARMC9,ASH1L,ASXL2,ATAD1,ATF6,ATP2B4,ATP6V1C2,AXIN2,AXL,BACE1,BAIAP2,BAK1,BANK1,BCAP31,BCL2,BCL2L1,BCL2L10,BCLAF1,BCR,BDKRB2,BIRC6,BMI1,B…
GO:BP	positive regulation of macromolecule metabolic process	GO:0010604	2.70161e-21	20.5684	2030	3452	749	12651	A1CF,ABCB10,ACTG1,ACVR1,ACVR1B,ACVR1C,ACVR2A,ACVR2B,ADAM17,ADAM19,ADAM9,ADAR,ADCYAP1,ADORA2B,AFAP1L2,AGPAT2,AGTR1,AICDA,ALDH1A2,ALX4,ANGEL2,ANGPT1,ANKRD42,APAF1,APBB1,APH1A,APLNR,APP,APPL1,ARFGEF1,ARFGEF2,ARID2,ARID3B,ARID4A,ARL6IP5,ARNT2,ARRDC4,ASB5,ASH1L,ASH2L,ASXL2,ATAD2,ATF1,ATF6,ATMIN,ATP2A3,ATP2B4,ATRX,ATXN7L3,AUTS2,AXIN2,BABAM1,BACH1,BAG2,BAK1,BANK1,BARHL1,BARHL2,BCAP31,BCL11B,BCL2,BCL2L11…
GO:BP	cellular protein modification process	GO:0006464	3.0316e-21	20.5183	2353	3452	848	12651	AAK1,ABCA1,ABHD13,ABL2,ACVR1,ACVR1B,ACVR1C,ACVR2A,ACVR2B,ACVRL1,ADAM17,ADAM9,ADAR,ADARB1,ADCYAP1,AKT2,AKT3,ALG6,ALPK3,ANAPC13,ANGPT1,ANKIB1,APLNR,APP,APPBP2,AQP11,ARFGEF1,ARID4A,ARIH1,ARRDC4,ASB4,ASB5,ASB6,ASB7,ASH1L,ASH2L,ASPH,ASPHD2,ATG12,ATG4A,ATP2B4,ATRX,ATXN3,ATXN7,ATXN7L3,AUTS2,AXIN2,AXL,B3GALNT1,B3GALT2,B3GNT5,B4GALT1,BAG2,BAK1,BANK1,BCL2,BCR,BDKRB2,BEND3,BMI1,BMP3,BMP6,BMPR2,BRAP,BRCA1,BR…
GO:BP	protein modification process	GO:0036211	3.0316e-21	20.5183	2353	3452	848	12651	AAK1,ABCA1,ABHD13,ABL2,ACVR1,ACVR1B,ACVR1C,ACVR2A,ACVR2B,ACVRL1,ADAM17,ADAM9,ADAR,ADARB1,ADCYAP1,AKT2,AKT3,ALG6,ALPK3,ANAPC13,ANGPT1,ANKIB1,APLNR,APP,APPBP2,AQP11,ARFGEF1,ARID4A,ARIH1,ARRDC4,ASB4,ASB5,ASB6,ASB7,ASH1L,ASH2L,ASPH,ASPHD2,ATG12,ATG4A,ATP2B4,ATRX,ATXN3,ATXN7,ATXN7L3,AUTS2,AXIN2,AXL,B3GALNT1,B3GALT2,B3GNT5,B4GALT1,BAG2,BAK1,BANK1,BCL2,BCR,BDKRB2,BEND3,BMI1,BMP3,BMP6,BMPR2,BRAP,BRCA1,BR…
GO:BP	positive regulation of metabolic process	GO:0009893	3.3682e-21	20.4726	2200	3452	801	12651	A1CF,ABCB10,ABCG4,ACTG1,ACVR1,ACVR1B,ACVR1C,ACVR2A,ACVR2B,ADAM17,ADAM19,ADAM9,ADAR,ADCYAP1,ADORA2B,AFAP1L2,AGPAT2,AGTR1,AICDA,ALDH1A2,ALPL,ALX4,ANGEL2,ANGPT1,ANKRD42,APAF1,APBB1,APH1A,APLNR,APP,APPL1,APPL2,ARFGEF1,ARFGEF2,ARG2,ARID2,ARID3B,ARID4A,ARL6IP5,ARNT2,ARRDC4,ASB5,ASH1L,ASH2L,ASXL2,ATAD2,ATF1,ATF6,ATMIN,ATP2A3,ATP2B4,ATRX,ATXN7L3,AUTS2,AXIN2,BABAM1,BACH1,BAG2,BAK1,BANK1,BARHL1,BARHL2,BCAP…
GO:BP	regulation of developmental process	GO:0050793	3.90069e-21	20.4089	1383	3452	544	12651	ABCB10,ACVR1,ACVR1B,ACVR2A,ACVR2B,ADAM9,AFG3L2,AKT3,ANGPT2,ANKH,ANO6,APLNR,APP,APPL2,ARF6,ASAP1,ASB4,ASXL2,ATP11A,ATP11C,ATP2B1,ATP2B4,ATRN,AXIN2,BAIAP2,BARHL2,BBS12,BCL11B,BCL2,BCL2L11,BCR,BMP6,BMPR2,BNC1,BNIP3,BRCA1,BRD1,BRSK1,BRWD1,BTBD7,BVES,CALR,CAMTA2,CAPRIN1,CAPRIN2,CAPZB,CAV1,CAV3,CBFB,CBLN1,CCDC3,CCND1,CD109,CD276,CD28,CD40,CDC42EP1,CDC42EP4,CDC42SE1,CDC73,CDH5,CDK12,CDK6,CDKN1B,CDON,CDS…
GO:BP	cellular developmental process	GO:0048869	5.71888e-21	20.2427	2187	3452	796	12651	ABCB10,ABL2,ACAN,ACTA2,ACTG1,ACTL6B,ACVR1,ACVR1B,ACVR1C,ACVR2A,ACVR2B,ADAM22,ADAM9,ADAMTS15,ADAMTS5,ADAR,ADARB1,ADCY1,ADCYAP1,AFF4,AFG3L2,ALDH1A2,ALKBH1,ANGPT2,AP1G1,APLNR,APP,APPL2,ARF6,ARHGEF26,ARHGEF7,ARID4A,ARID5B,ARL13B,ARL3,ASAP1,ASB4,ASF1A,ASTN1,ASXL2,ATCAY,ATP11A,ATP11C,ATRN,ATRX,AXIN2,AXL,AZI2,BAIAP2,BAK1,BARHL1,BARHL2,BBS12,BBS9,BCL11B,BCL2,BCL2L1,BCL9,BCL9L,BCR,BIN3,BMI1,BMP3,BMP6,BMPR…
GO:BP	positive regulation of nitrogen compound metabolic process	GO:0051173	6.36904e-21	20.1959	1839	3452	688	12651	ABCB10,ACVR1,ACVR1C,ACVR2A,ACVR2B,ADAM17,ADAM9,ADCYAP1,ADORA2B,AFAP1L2,AGTR1,ALX4,ANGPT1,APAF1,APBB1,APH1A,APLNR,APP,ARFGEF1,ARID2,ARID3B,ARID4A,ARL6IP5,ARNT2,ARRDC4,ASB5,ASH1L,ASH2L,ASXL2,ATAD2,ATF1,ATF6,ATMIN,ATP2A3,ATP2B4,ATRX,ATXN7L3,AUTS2,AXIN2,BABAM1,BACH1,BAG2,BAK1,BANK1,BARHL1,BARHL2,BCAP31,BCL11B,BCL2,BCL2L11,BCL9,BCL9L,BCLAF1,BMP3,BMP6,BMPR2,BNC1,BRCA1,BRCC3,BRPF3,BTG2,BTRC,CAB39,CALM1,…
GO:BP	regulation of RNA metabolic process	GO:0051252	8.99221e-21	20.0461	2154	3452	785	12651	A1CF,ABCG4,ACVR1,ACVR1B,ACVR2A,ACVR2B,ADCY1,ADCYAP1,ADNP,AEBP2,AES,AFAP1L2,AFF2,AFF3,AHR,AHRR,ALX4,ANGEL2,ANKRD42,APBB1,APP,ARID2,ARID3B,ARID4A,ARID5B,ARNT2,ASH1L,ASH2L,ASXL2,ATAD2,ATF1,ATF6,ATF7,ATMIN,ATP1B4,ATP2B4,ATRX,ATXN1,ATXN1L,ATXN7,ATXN7L3,AUTS2,AXIN2,BACH1,BACH2,BAHD1,BARHL1,BARHL2,BCL11A,BCL11B,BCL9,BCL9L,BCLAF1,BEND3,BHLHE40,BMI1,BMP6,BMPR2,BNC1,BRCA1,BRIP1,BRWD1,BTAF1,BTG2,BTRC,C1D,CA…
GO:BP	regulation of cellular biosynthetic process	GO:0031326	1.13835e-20	19.9437	2309	3452	832	12651	ABCB10,ABCG4,ACVR1,ACVR1B,ACVR2A,ACVR2B,ADCY1,ADCYAP1,ADNP,ADORA2B,AEBP2,AES,AFAP1L2,AFF3,AHR,AHRR,ALKBH1,ALX4,ANKRD42,APBB1,APP,APPL1,ARFGEF1,ARID2,ARID3B,ARID4A,ARID5B,ARNT2,ASH1L,ASH2L,ASXL2,ATAD2,ATF1,ATF6,ATF7,ATMIN,ATP1A1,ATP1B4,ATP2B4,ATRX,ATXN1,ATXN1L,ATXN7,ATXN7L3,AUTS2,BACH1,BACH2,BAHD1,BANK1,BARHL1,BARHL2,BCL11A,BCL11B,BCL2,BCL9,BCL9L,BCLAF1,BEND3,BHLHE40,BMI1,BMP6,BMPR2,BNC1,BRCA1,BRI…
GO:BP	nervous system development	GO:0007399	2.82364e-20	19.5492	1257	3452	500	12651	ABL2,ACER3,ACTL6B,ADAM22,ADARB1,ADCY1,ADCYAP1,AFG3L2,AKT3,ALDH1A2,ALDH1A3,ALDH5A1,ALKBH1,APAF1,APP,APPL2,ARF6,ARL13B,ARL3,ARNT2,ASAP1,ASTN1,ATCAY,ATRN,ATRX,ATXN1L,AXL,B3GNT5,B4GALT2,BAIAP2,BARHL1,BARHL2,BCAS1,BCL11B,BCL2,BCR,BMI1,BMP6,BMPR2,BRSK1,BSN,BTG2,CABP4,CALR,CAMTA2,CAPRIN1,CAPRIN2,CASP3,CBFA2T2,CBLN1,CBLN3,CCDC141,CDC42,CDH23,CDK6,CDON,CECR2,CELF1,CELSR2,CHAC1,CHD7,CHL1,CHRNA3,CLMN,CLSTN1…
GO:BP	cell differentiation	GO:0030154	2.97933e-20	19.5259	2168	3452	787	12651	ABCB10,ABL2,ACAN,ACTA2,ACTG1,ACTL6B,ACVR1,ACVR1B,ACVR1C,ACVR2A,ACVR2B,ADAM22,ADAM9,ADAMTS15,ADAMTS5,ADAR,ADARB1,ADCY1,ADCYAP1,AFF4,AFG3L2,ALDH1A2,ALKBH1,ANGPT2,AP1G1,APLNR,APP,APPL2,ARF6,ARHGEF26,ARHGEF7,ARID4A,ARID5B,ARL13B,ARL3,ASAP1,ASB4,ASF1A,ASTN1,ASXL2,ATCAY,ATP11A,ATP11C,ATRN,ATRX,AXIN2,AXL,AZI2,BAIAP2,BAK1,BARHL1,BARHL2,BBS12,BBS9,BCL11B,BCL2,BCL2L1,BCL9,BCL9L,BCR,BIN3,BMI1,BMP3,BMP6,BMPR…
GO:BP	regulation of macromolecule biosynthetic process	GO:0010556	5.15674e-20	19.2876	2227	3452	804	12651	ABCB10,ABCG4,ACVR1,ACVR1B,ACVR2A,ACVR2B,ADCY1,ADCYAP1,ADNP,AEBP2,AES,AFAP1L2,AFF3,AHR,AHRR,ALKBH1,ALX4,ANKRD42,APBB1,APP,ARFGEF1,ARID2,ARID3B,ARID4A,ARID5B,ARNT2,ASH1L,ASH2L,ASXL2,ATAD2,ATF1,ATF6,ATF7,ATMIN,ATP1B4,ATP2B4,ATRX,ATXN1,ATXN1L,ATXN7,ATXN7L3,AUTS2,BACH1,BACH2,BAHD1,BANK1,BARHL1,BARHL2,BCL11A,BCL11B,BCL2,BCL9,BCL9L,BCLAF1,BEND3,BHLHE40,BMI1,BMP6,BMPR2,BNC1,BRCA1,BRIP1,BRWD1,BTAF1,BTG2,B…
GO:BP	regulation of biosynthetic process	GO:0009889	1.02116e-19	18.9909	2343	3452	838	12651	ABCB10,ABCG4,ACVR1,ACVR1B,ACVR2A,ACVR2B,ADCY1,ADCYAP1,ADNP,ADORA2B,AEBP2,AES,AFAP1L2,AFF3,AHR,AHRR,ALKBH1,ALX4,ANKRD42,APBB1,APP,APPL1,ARFGEF1,ARG2,ARID2,ARID3B,ARID4A,ARID5B,ARNT2,ASH1L,ASH2L,ASXL2,ATAD2,ATF1,ATF6,ATF7,ATMIN,ATP1A1,ATP1B4,ATP2B4,ATRX,ATXN1,ATXN1L,ATXN7,ATXN7L3,AUTS2,BACH1,BACH2,BAHD1,BANK1,BARHL1,BARHL2,BCL11A,BCL11B,BCL2,BCL9,BCL9L,BCLAF1,BEND3,BHLHE40,BMI1,BMP6,BMPR2,BNC1,BRCA…
GO:BP	regulation of biological quality	GO:0065008	2.23677e-19	18.6504	2057	3452	749	12651	A1CF,AAK1,ABAT,ABCA1,ABCB10,ABCB8,ABCC1,ABCG4,ABL2,ACACA,ACTA2,ACVR1B,ACVR1C,ACVR2A,ACVR2B,ADAM22,ADAMTS18,ADAMTS5,ADAR,ADCY1,ADCY5,ADCYAP1,ADD2,ADORA2B,AFG3L2,AGTR1,AKAP6,AKT3,ALDH1A2,ALDH1A3,ALDH5A1,ALPL,ANGEL2,ANGPT1,ANKH,ANO1,ANO4,ANO6,AP2M1,APBA1,APBA2,APLNR,APP,APPL2,AQP11,AQP2,AQP3,AQP4,AQP5,ARF6,ARFGEF1,ARHGEF7,ARID2,ARID4A,ARL6IP5,ATAD1,ATP11A,ATP11C,ATP1A1,ATP2A3,ATP2B1,ATP2B4,ATP2C1,AT…
GO:BP	regulation of nucleobase-containing compound metabolic process	GO:0019219	4.11923e-19	18.3852	2349	3452	837	12651	A1CF,ABCG4,ACVR1,ACVR1B,ACVR2A,ACVR2B,ADCY1,ADCYAP1,ADNP,ADORA2B,AEBP2,AES,AFAP1L2,AFF2,AFF3,AHR,AHRR,AICDA,ALX4,ANGEL2,ANKRD42,APAF1,APBB1,APP,ARID2,ARID3B,ARID4A,ARID5B,ARNT2,ASH1L,ASH2L,ASXL2,ATAD2,ATF1,ATF6,ATF7,ATMIN,ATP1B4,ATP2B4,ATRX,ATXN1,ATXN1L,ATXN7,ATXN7L3,AUTS2,AXIN2,BABAM1,BACH1,BACH2,BAHD1,BARHL1,BARHL2,BCL11A,BCL11B,BCL9,BCL9L,BCLAF1,BEND3,BHLHE40,BMI1,BMP6,BMPR2,BNC1,BRCA1,BRCC3,B…
GO:BP	positive regulation of cellular metabolic process	GO:0031325	4.19212e-19	18.3776	1941	3452	712	12651	ABCB10,ACVR1,ACVR1C,ACVR2A,ACVR2B,ADAM17,ADAM9,ADCYAP1,ADORA2B,AFAP1L2,AGTR1,ALX4,ANGPT1,APAF1,APBB1,APH1A,APLNR,APP,APPL1,ARFGEF1,ARG2,ARID2,ARID3B,ARID4A,ARL6IP5,ARNT2,ARRDC4,ASH1L,ASH2L,ASXL2,ATAD2,ATF1,ATF6,ATMIN,ATP2A3,ATP2B4,ATRX,ATXN7L3,AUTS2,AXIN2,BABAM1,BACH1,BAG2,BAK1,BANK1,BARHL1,BARHL2,BCAP31,BCL11B,BCL2,BCL2L11,BCL9,BCL9L,BCLAF1,BMP3,BMP6,BMPR2,BNC1,BNIP3,BRCA1,BRCC3,BRPF3,BTG2,BTRC,…
GO:BP	macromolecule modification	GO:0043412	7.45733e-19	18.1274	2482	3452	876	12651	A1CF,AAK1,ABCA1,ABHD13,ABL2,ACVR1,ACVR1B,ACVR1C,ACVR2A,ACVR2B,ACVRL1,ADAM17,ADAM9,ADAR,ADARB1,ADAT2,ADCYAP1,AICDA,AKT2,AKT3,ALG6,ALKBH1,ALPK3,ANAPC13,ANGPT1,ANKIB1,APLNR,APP,APPBP2,AQP11,ARFGEF1,ARID4A,ARIH1,ARRDC4,ASB4,ASB5,ASB6,ASB7,ASCC3,ASH1L,ASH2L,ASPH,ASPHD2,ATG12,ATG4A,ATP2B4,ATRX,ATXN3,ATXN7,ATXN7L3,AUTS2,AXIN2,AXL,B3GALNT1,B3GALT2,B3GNT5,B4GALT1,BAG2,BAK1,BANK1,BCL2,BCR,BDKRB2,BEND3,BMI1…
GO:BP	regulation of metabolic process	GO:0019222	1.16943e-18	17.932	4039	3452	1332	12651	A1CF,ABCB10,ABCG4,ACTG1,ACVR1,ACVR1B,ACVR1C,ACVR2A,ACVR2B,ADAM17,ADAM19,ADAM9,ADAMTS5,ADAR,ADARB1,ADCY1,ADCYAP1,ADNP,ADORA2B,AEBP2,AES,AFAP1L2,AFF2,AFF3,AFF4,AGPAT2,AGTR1,AHR,AHRR,AICDA,AKT3,ALDH1A2,ALKBH1,ALPL,ALX4,ANGEL2,ANGPT1,ANKRD42,APAF1,APBA1,APBA2,APBB1,APH1A,APLNR,APP,APPL1,APPL2,AQP11,ARFGEF1,ARFGEF2,ARG2,ARID2,ARID3B,ARID4A,ARID5B,ARL6IP5,ARNT2,ARRDC4,ASB5,ASH1L,ASH2L,ASXL2,ATAD2,ATCAY…
GO:BP	negative regulation of biological process	GO:0048519	2.95335e-18	17.5297	3195	3452	1085	12651	A1CF,ACVR1,ACVR1B,ACVR1C,ACVR2B,ADAM17,ADAMTS18,ADAMTS5,ADAR,ADARB1,ADD2,ADNP,ADORA2B,AEBP2,AFF2,AICDA,AKT3,ALDH1A2,ALKBH1,ANGEL2,ANGPT1,ANGPT2,ANKRD13B,AP2M1,APBB1,APC,APCDD1L,API5,APLNR,APP,APPL1,APPL2,AQP11,ARF6,ARFGEF1,ARG2,ARHGAP12,ARHGAP28,ARID2,ARID4A,ARID5B,ARL6IP5,ASAP1,ASH1L,ATAD1,ATCAY,ATG12,ATP1A1,ATP2B1,ATP2B4,ATRX,ATXN1,ATXN1L,ATXN7,AXIN2,AXL,BACH1,BACH2,BAG2,BAHD1,BAK1,BANK1,BARHL1…
GO:BP	regulation of macromolecule metabolic process	GO:0060255	3.7169e-18	17.4298	3736	3452	1242	12651	A1CF,ABCB10,ABCG4,ACTG1,ACVR1,ACVR1B,ACVR1C,ACVR2A,ACVR2B,ADAM17,ADAM19,ADAM9,ADAR,ADARB1,ADCY1,ADCYAP1,ADNP,ADORA2B,AEBP2,AES,AFAP1L2,AFF2,AFF3,AFF4,AGPAT2,AGTR1,AHR,AHRR,AICDA,ALDH1A2,ALKBH1,ALX4,ANGEL2,ANGPT1,ANKRD42,APAF1,APBA1,APBA2,APBB1,APH1A,APLNR,APP,APPL1,APPL2,AQP11,ARFGEF1,ARFGEF2,ARG2,ARID2,ARID3B,ARID4A,ARID5B,ARL6IP5,ARNT2,ARRDC4,ASB5,ASH1L,ASH2L,ASXL2,ATAD2,ATF1,ATF6,ATF7,ATG12,AT…
GO:BP	negative regulation of cellular metabolic process	GO:0031324	1.77431e-17	16.751	1361	3452	523	12651	A1CF,ACVR2B,ADAR,ADARB1,AEBP2,AKT3,ANGEL2,ANGPT1,APBB1,APPL2,AQP11,ARID4A,ARID5B,ATCAY,ATP1A1,ATP2B4,ATRX,ATXN1,ATXN1L,AXIN2,BACH1,BACH2,BAG2,BAHD1,BAK1,BANK1,BCL11A,BCL2,BCLAF1,BCR,BDKRB2,BEND3,BHLHE40,BMF,BMI1,BMP6,BMPR2,BNIP3,BRCA1,BTAF1,BTG2,BTRC,C1D,CALR,CASP3,CAV1,CAV3,CBFA2T2,CBFA2T3,CBFB,CBX6,CBX7,CBX8,CC2D1A,CCND1,CD109,CDC73,CDK5R1,CDK6,CDKN1B,CDYL2,CEP85,CGGBP1,CHAC1,CLEC16A,CLOCK,CNOT…
GO:BP	regulation of localization	GO:0032879	2.28339e-17	16.6414	1504	3452	568	12651	AAK1,ABCA1,ABCG4,ACTG1,ACVR1,ACVR1B,ACVR1C,ADAM17,ADAM9,ADARB1,ADCY1,ADCY5,ADCYAP1,ADORA2B,AKAP6,AKT3,AMOTL1,ANGPT1,ANGPT2,ANKFY1,ANKRD13B,ANO1,ANO6,AP1G1,AP2M1,APBA1,APBA2,APLNR,APP,APPL1,APPL2,ARF6,ARHGDIA,ARHGEF7,ARID2,ARL6IP1,ARL6IP5,ATAD1,ATCAY,ATP2B1,ATP2B4,ATP2C1,ATP8A1,BACE1,BAK1,BCAP31,BCL2,BCL2L1,BCR,BET1L,BMPR2,BRSK1,BSN,BVES,C2CD2L,CA2,CACNA1D,CACNB1,CACNB2,CACNB4,CACNG2,CACNG4,CACNG7…
GO:BP	cellular localization	GO:0051641	2.86694e-17	16.5426	1658	3452	616	12651	A1CF,ABCA1,ACTG1,ADAM22,ADCY1,ADCY5,ADORA2B,AGRN,ANGPT1,ANK1,ANK3,ANKFY1,ANKRD50,ANO1,AP1G1,AP1S2,AP1S3,AP2M1,AP3B2,AP3M1,AP3M2,AP3S2,APBA1,APBA2,APLNR,APP,APPBP2,APPL1,APPL2,AQP11,ARF6,ARFGEF2,ARHGAP21,ARL3,ARL4C,ARL5B,ARL6IP1,ARL6IP5,ARMC1,ATAD1,ATP2A3,ATP2B4,ATP2C1,ATRX,ATXN1,AXIN2,BACE1,BACH2,BAK1,BBS12,BBS9,BCAP29,BCAP31,BCL2,BCL2L1,BCL2L11,BCR,BET1L,BICD2,BLOC1S1,BLOC1S2,BNIP3,BRSK1,BSN,BVE…
GO:BP	regulation of transcription by RNA polymerase II	GO:0006357	1.86594e-16	15.7291	1283	3452	494	12651	ACVR1,ACVR2A,ACVR2B,ADCYAP1,ADNP,AEBP2,ALX4,APBB1,APP,ARID3B,ARID4A,ARID5B,ARNT2,ASH1L,ASH2L,ASXL2,ATF1,ATF6,ATMIN,ATP2B4,ATRX,ATXN1L,ATXN7,ATXN7L3,AUTS2,BACH1,BACH2,BARHL1,BARHL2,BCL11A,BCL11B,BCL9,BCL9L,BEND3,BHLHE40,BMI1,BMP6,BMPR2,BRCA1,BRIP1,BRWD1,CALR,CAMTA1,CAV1,CBFA2T2,CBFB,CBX6,CBX7,CBX8,CC2D1A,CCNC,CCND1,CCNH,CCNK,CCNL2,CCNT2,CCPG1,CD28,CDC73,CDK12,CDON,CEBPG,CGGBP1,CHD3,CHD7,CHUK,CKAP2…
GO:BP	regulation of transcription, DNA-templated	GO:0006355	1.8933e-16	15.7228	1954	3452	704	12651	ABCG4,ACVR1,ACVR1B,ACVR2A,ACVR2B,ADCY1,ADCYAP1,ADNP,AEBP2,AES,AFAP1L2,AFF3,AHR,AHRR,ALX4,ANKRD42,APBB1,APP,ARID2,ARID3B,ARID4A,ARID5B,ARNT2,ASH1L,ASH2L,ASXL2,ATAD2,ATF1,ATF6,ATF7,ATMIN,ATP1B4,ATP2B4,ATRX,ATXN1,ATXN1L,ATXN7,ATXN7L3,AUTS2,BACH1,BACH2,BAHD1,BARHL1,BARHL2,BCL11A,BCL11B,BCL9,BCL9L,BCLAF1,BEND3,BHLHE40,BMI1,BMP6,BMPR2,BNC1,BRCA1,BRIP1,BRWD1,BTAF1,BTRC,C1D,CALR,CAMTA1,CAV1,CBFA2T2,CBFA2…
GO:BP	regulation of nucleic acid-templated transcription	GO:1903506	2.20183e-16	15.6572	1955	3452	704	12651	ABCG4,ACVR1,ACVR1B,ACVR2A,ACVR2B,ADCY1,ADCYAP1,ADNP,AEBP2,AES,AFAP1L2,AFF3,AHR,AHRR,ALX4,ANKRD42,APBB1,APP,ARID2,ARID3B,ARID4A,ARID5B,ARNT2,ASH1L,ASH2L,ASXL2,ATAD2,ATF1,ATF6,ATF7,ATMIN,ATP1B4,ATP2B4,ATRX,ATXN1,ATXN1L,ATXN7,ATXN7L3,AUTS2,BACH1,BACH2,BAHD1,BARHL1,BARHL2,BCL11A,BCL11B,BCL9,BCL9L,BCLAF1,BEND3,BHLHE40,BMI1,BMP6,BMPR2,BNC1,BRCA1,BRIP1,BRWD1,BTAF1,BTRC,C1D,CALR,CAMTA1,CAV1,CBFA2T2,CBFA2…
GO:BP	negative regulation of nitrogen compound metabolic process	GO:0051172	2.52406e-16	15.5979	1294	3452	497	12651	A1CF,ACVR2B,ADAR,ADARB1,AEBP2,ANGEL2,ANGPT1,APBB1,AQP11,ARID4A,ARID5B,ATCAY,ATP2B4,ATRX,ATXN1,ATXN1L,AXIN2,BACH1,BACH2,BAG2,BAHD1,BAK1,BANK1,BCL11A,BCLAF1,BDKRB2,BEND3,BHLHE40,BMI1,BMP6,BMPR2,BRCA1,BTAF1,BTG2,BTRC,C1D,CALR,CASP3,CAV1,CAV3,CBFA2T2,CBFA2T3,CBFB,CBX6,CBX7,CBX8,CC2D1A,CCND1,CD109,CDC73,CDK5R1,CDKN1B,CDYL2,CEP85,CGGBP1,CHAC1,CLOCK,CNOT2,CNOT6,CNOT6L,CORO1C,CPEB2,CRB2,CREB1,CREBBP,CRKL…
GO:BP	cellular response to organic substance	GO:0071310	2.76857e-16	15.5577	1282	3452	493	12651	ABCA1,ABCB10,ABCC1,ABCG4,ABL2,ACACA,ACTG1,ACVR1,ACVR2A,ACVR2B,ADAM17,ADAM9,ADAMTS3,ADAR,ADCY5,AGTR1,AICDA,AKAP6,ALDH1A2,ALPL,ANGPT1,ANO1,APP,APPL1,APPL2,AQP4,AQP9,ARID5B,ARL6IP5,ATF6,ATP1A1,ATP2B1,ATP2B4,ATXN3,BAK1,BCL2,BCL2L1,BCLAF1,BCR,BMP6,BMPR2,BRCA1,BRSK1,BSPRY,BTRC,C2CD2L,CA2,CACNB1,CACNB4,CALB1,CALCRL,CALR,CAPN2,CASK,CASP3,CASP7,CAV1,CAV3,CCDC3,CCND1,CD109,CD180,CD47,CD80,CDC42,CDC42EP4,CD…
GO:BP	tissue development	GO:0009888	4.2813e-16	15.3684	1086	3452	429	12651	ACAN,ACTA2,ACTG1,ACVR1,ACVR2A,ACVR2B,ADAM17,ADAM9,ADARB1,ALDH1A2,ALDH1A3,ALPL,ANKH,ANO6,APAF1,APLNR,AQP11,ARG2,ARHGAP12,ARHGEF26,ARID2,ARID4A,ARID5B,ARL13B,ATP2B1,ATP2C1,ATRN,ATRX,AXIN2,BCL11B,BCL2,BCL9,BCL9L,BCR,BIN3,BMI1,BMP6,BMPR2,BNC2,BRSK1,BTBD7,BTG2,BVES,C1GALT1,CA2,CACNB4,CALB1,CASP3,CAV1,CAV3,CBFA2T2,CCM2,CCND1,CD109,CD276,CDC42,CDC73,CDH23,CDH5,CDK6,CDKN1B,CDON,CECR2,CEP63,CFTR,CHD7,CHST…
GO:BP	regulation of RNA biosynthetic process	GO:2001141	4.66164e-16	15.3315	1960	3452	704	12651	ABCG4,ACVR1,ACVR1B,ACVR2A,ACVR2B,ADCY1,ADCYAP1,ADNP,AEBP2,AES,AFAP1L2,AFF3,AHR,AHRR,ALX4,ANKRD42,APBB1,APP,ARID2,ARID3B,ARID4A,ARID5B,ARNT2,ASH1L,ASH2L,ASXL2,ATAD2,ATF1,ATF6,ATF7,ATMIN,ATP1B4,ATP2B4,ATRX,ATXN1,ATXN1L,ATXN7,ATXN7L3,AUTS2,BACH1,BACH2,BAHD1,BARHL1,BARHL2,BCL11A,BCL11B,BCL9,BCL9L,BCLAF1,BEND3,BHLHE40,BMI1,BMP6,BMPR2,BNC1,BRCA1,BRIP1,BRWD1,BTAF1,BTRC,C1D,CALR,CAMTA1,CAV1,CBFA2T2,CBFA2…
GO:BP	tube development	GO:0035295	5.61099e-16	15.251	645	3452	281	12651	ACTG1,ACVR1,ACVR2B,ADAMTS2,AGTR1,AKT3,ALDH1A2,ALX4,AMOTL1,ANGPT1,ANGPT2,APAF1,APLNR,AQP11,AQP2,ARG2,ARID2,ARL13B,ASB4,ATP2B4,ATRX,ATXN1L,BAK1,BCL2,BCL2L11,BMI1,BMPR2,BRCA1,BRIP1,C1GALT1,CALB1,CALCRL,CARD10,CASP3,CAV1,CAV3,CBFA2T2,CCM2,CDC42,CDH5,CECR2,CHD7,CLIC4,COBL,COL4A1,CREB1,CSMD1,CTNNBIP1,CYR61,DAB2IP,DCN,DLL4,E2F7,E2F8,ECE1,EDAR,EDN2,EDNRA,EFNB2,EGLN1,EGR3,EMP2,ENPEP,EPAS1,EPB41L5,EPHA2,EP…
GO:BP	cellular protein metabolic process	GO:0044267	7.4706e-16	15.1266	3069	3452	1035	12651	AAK1,ABCA1,ABHD13,ABL2,ACVR1,ACVR1B,ACVR1C,ACVR2A,ACVR2B,ACVRL1,ADAM17,ADAM9,ADAR,ADARB1,ADCYAP1,AFG3L2,AGTR1,AKT2,AKT3,ALG6,ALKBH1,ALPK3,ANAPC13,ANGPT1,ANKIB1,APAF1,APH1A,APLNR,APP,APPBP2,AQP11,ARFGEF1,ARID4A,ARIH1,ARL6IP5,ARRDC4,ASB4,ASB5,ASB6,ASB7,ASCC3,ASH1L,ASH2L,ASPH,ASPHD2,ATG12,ATG4A,ATP2A3,ATP2B4,ATRX,ATXN3,ATXN7,ATXN7L3,AUTS2,AXIN2,AXL,B3GALNT1,B3GALT2,B3GNT5,B4GALT1,BAG2,BAK1,BANK1,BAR…
GO:BP	positive regulation of RNA metabolic process	GO:0051254	2.72309e-15	14.5649	1083	3452	425	12651	ACVR1,ACVR2A,ADCYAP1,AFAP1L2,ALX4,APBB1,APP,ARID3B,ARID4A,ARNT2,ASH1L,ASH2L,ASXL2,ATAD2,ATF1,ATF6,ATMIN,ATRX,ATXN7L3,AUTS2,BACH1,BARHL1,BARHL2,BCL11B,BCL9,BCL9L,BCLAF1,BMP6,BMPR2,BNC1,BRCA1,BTG2,BTRC,CBFB,CCNC,CCNK,CCPG1,CD28,CDC73,CDH1,CDON,CEBPG,CELF3,CHD7,CHUK,CHURC1,CKAP2,CLOCK,CNOT2,CNOT6,CNOT6L,CREB1,CREB3L2,CREB5,CREBBP,CRLF3,CRTC1,CSDE1,CSRNP1,CSRNP2,CSRNP3,CTCF,CYR61,DAB2IP,DCN,DCP1A,DCP…
GO:BP	cellular response to chemical stimulus	GO:0070887	3.24684e-15	14.4885	1610	3452	592	12651	ABCA1,ABCB10,ABCC1,ABCG4,ABL2,ACACA,ACTG1,ACVR1,ACVR2A,ACVR2B,ADAM17,ADAM9,ADAMTS3,ADAR,ADCY5,AGRN,AGTR1,AHR,AHRR,AICDA,AKAP6,ALDH1A2,ALPL,ANGPT1,ANO1,ANO6,APP,APPL1,APPL2,AQP2,AQP3,AQP4,AQP5,AQP9,ARID5B,ARL6IP5,ATF6,ATP1A1,ATP2B1,ATP2B4,ATRX,ATXN3,BACH1,BAK1,BCL2,BCL2L1,BCLAF1,BCR,BDKRB2,BMP6,BMPR2,BNIP3,BRCA1,BRSK1,BSPRY,BTRC,C2CD2L,CA2,CACNB1,CACNB4,CALB1,CALCRL,CALR,CAPN2,CASK,CASP3,CASP7,CAV…
GO:BP	regulation of multicellular organismal process	GO:0051239	3.53455e-15	14.4517	1489	3452	554	12651	ABCA1,ABCB10,ACVR1,ACVR1B,ACVR1C,ACVR2A,ACVR2B,ADAM17,ADAM9,ADAMTS18,ADAMTS5,ADCYAP1,ADORA2B,AFAP1L2,AFG3L2,AGPAT2,AGTR1,AKT3,ALPL,ANGPT1,ANGPT2,ANKH,ANKRD42,ANO6,APLNR,APP,APPL1,APPL2,ARF6,ARFGEF2,ARG2,ATG12,ATP11C,ATP1A1,ATP2B1,ATP2B4,ATRN,AXIN2,BANK1,BCL2,BCL2L11,BCR,BMI1,BMP6,BMPR2,BRCA1,BRD1,BTBD7,BVES,CACNA1D,CACNB2,CACNG4,CADM1,CALCR,CALM1,CALR,CAMTA2,CAPN7,CAPRIN1,CAPRIN2,CARD10,CAV1,CAV3…
GO:BP	response to organic substance	GO:0010033	1.50546e-14	13.8223	1517	3452	560	12651	ABAT,ABCA1,ABCB10,ABCC1,ABCG4,ABL2,ACACA,ACTG1,ACVR1,ACVR1C,ACVR2A,ACVR2B,ADAM17,ADAM9,ADAMTS3,ADAR,ADCY5,AFF3,AGRN,AGTR1,AICDA,AKAP6,ALDH1A2,ALPL,ANGPT1,ANO1,APP,APPL1,APPL2,AQP11,AQP3,AQP4,AQP9,ARID5B,ARL6IP5,ASH2L,ATF1,ATF6,ATP1A1,ATP2B1,ATP2B4,ATRX,ATXN3,BAK1,BCAP31,BCL2,BCL2L1,BCLAF1,BCR,BMP6,BMPR2,BRCA1,BRSK1,BSPRY,BTRC,C2CD2L,CA2,CACNA1B,CACNB1,CACNB4,CALB1,CALCRL,CALR,CAPN2,CASK,CASP3,CAS…
GO:BP	tube morphogenesis	GO:0035239	1.5821e-14	13.8008	514	3452	231	12651	ACTG1,ACVR1,ACVR2B,AGTR1,AKT3,AMOTL1,ANGPT1,ANGPT2,APAF1,APLNR,ARID2,ARL13B,ASB4,ATP2B4,BAK1,BCL2,BCL2L11,BMPR2,BRCA1,C1GALT1,CALCRL,CARD10,CASP3,CAV1,CAV3,CCM2,CDH5,CECR2,CHD7,CLIC4,COBL,COL4A1,CTNNBIP1,CYR61,DAB2IP,DCN,DLL4,E2F7,E2F8,EDAR,EDN2,EDNRA,EFNB2,EGLN1,EGR3,EMP2,ENPEP,EPAS1,EPB41L5,EPHA2,EPHA4,EPHA7,EPHB2,EPHB3,ESM1,ESRP2,ETS1,ETS2,EYA1,FAM105B,FGF2,FGF8,FLT1,FMN1,FOXF1,FOXJ2,FZD1,FZD3…
GO:BP	transcription by RNA polymerase II	GO:0006366	1.96366e-14	13.7069	1331	3452	501	12651	ACVR1,ACVR2A,ACVR2B,ADCYAP1,ADNP,AEBP2,ALX4,APBB1,APP,ARID3B,ARID4A,ARID5B,ARNT2,ASH1L,ASH2L,ASXL2,ATF1,ATF6,ATMIN,ATP2B4,ATRX,ATXN1L,ATXN7,ATXN7L3,AUTS2,BACH1,BACH2,BARHL1,BARHL2,BCL11A,BCL11B,BCL9,BCL9L,BEND3,BHLHE40,BMI1,BMP6,BMPR2,BRCA1,BRIP1,BRWD1,CALR,CAMTA1,CAV1,CBFA2T2,CBFB,CBX6,CBX7,CBX8,CC2D1A,CCNC,CCND1,CCNH,CCNK,CCNL2,CCNT2,CCPG1,CD28,CDC73,CDK12,CDON,CEBPG,CGGBP1,CHD3,CHD7,CHUK,CKAP2…
GO:BP	negative regulation of cellular biosynthetic process	GO:0031327	2.59941e-14	13.5851	838	3452	341	12651	ACVR2B,AEBP2,APBB1,ARID4A,ARID5B,ATP1A1,ATP2B4,ATRX,ATXN1,ATXN1L,BACH1,BACH2,BAHD1,BANK1,BCL11A,BCLAF1,BEND3,BHLHE40,BMI1,BMP6,BMPR2,BRCA1,BTAF1,BTG2,BTRC,C1D,CALR,CAV1,CBFA2T2,CBFA2T3,CBFB,CBX6,CBX7,CBX8,CC2D1A,CCND1,CDC73,CDK5R1,CDKN1B,CDYL2,CGGBP1,CLOCK,CNOT2,CNOT6,CNOT6L,CPEB2,CREB1,CREBBP,CSDE1,CTCF,CTNNBIP1,CUL3,DAB2IP,DACH1,DAP,DAPK1,DCP1A,DCP2,DDX5,DDX6,DEDD,DEPDC1,DKK1,DLL4,DLX2,DNAJB6,D…
GO:BP	animal organ morphogenesis	GO:0009887	2.84425e-14	13.546	602	3452	261	12651	ACAN,ACVR1,ACVR2B,ADARB1,AKT3,ALDH1A2,ALDH1A3,ALPL,ALX4,APLNR,AQP5,ARID2,ARID5B,ARL13B,ASH1L,ATRN,AXIN2,BAK1,BCL2,BCL2L11,BCR,BMI1,BMP6,BMPR2,BTBD7,CABP4,CALB1,CAV3,CDC42,CDH23,CDH5,CDON,CFTR,CHD7,CHST11,COL5A1,COL8A2,CRB1,CRB2,CSRNP1,CTNNA2,CTNNBIP1,CUL3,CYP26B1,CYP7B1,CYR61,DKK1,DLL4,DLX2,DLX6,DVL3,EDAR,EDNRA,EFNB2,EGLN1,EPHA2,EPHB2,ERBB4,ESR1,ESRP2,EXOC4,EYA1,FAM65B,FAT3,FBN1,FGF2,FGF4,FGF8,FL…
GO:BP	regulation of signal transduction	GO:0009966	6.20459e-14	13.2073	1713	3452	618	12651	AAK1,ABCA1,ACVR1,ACVR1B,ACVR2A,ACVR2B,ADAM17,ADAM9,ADAMTS3,ADAR,ADCYAP1,ADORA2B,AFAP1,AFAP1L2,AKT3,ALDH1A3,ANGPT1,ANKS1A,APAF1,APC,APCDD1L,APLNR,APP,APPL1,APPL2,ARAP3,ARF6,ARFGEF1,ARFGEF2,ARHGAP12,ARHGDIA,ARL6IP5,ARMC9,ASH1L,ASXL2,ATF6,ATP2B4,ATP6V1C2,AXIN2,AXL,BAK1,BANK1,BCAP31,BCL2,BCL2L1,BCL2L10,BCLAF1,BCR,BDKRB2,BIRC6,BMI1,BMP3,BMP6,BMPR2,BRAP,BRCA1,BTRC,CACNG2,CACNG4,CACNG7,CALM1,CALR,CAMTA2…
GO:BP	cell population proliferation	GO:0008283	6.27885e-14	13.2021	1056	3452	411	12651	ACER3,ACVR1C,ACVR2A,ADAM17,ADARB1,AGTR1,AKT3,ALDH1A2,ANGPT1,APC,APLNR,APP,APPL2,AQP11,ARG2,ARID2,ASCC3,ASH2L,ATXN1L,AXIN2,AZI2,BABAM1,BAK1,BCL11B,BCL2,BCL2L1,BIRC6,BMI1,BMP6,BMPR2,BTG1,BTG2,C9ORF69,CALCRL,CALR,CAMTA2,CASK,CASP3,CAV1,CBFA2T3,CBLB,CCDC117,CCND1,CCPG1,CD109,CD180,CD276,CD28,CD40,CD47,CD80,CDC42,CDC73,CDH5,CDK6,CDKN1B,CDON,CFDP1,CHST11,CLCF1,CLDN1,CLDN19,CLMN,CNOT6,CNOT6L,CNTNAP2,COL…
GO:BP	regulation of gene expression	GO:0010468	6.44808e-14	13.1906	2936	3452	985	12651	A1CF,ABCG4,ACTG1,ACVR1,ACVR1B,ACVR2A,ACVR2B,ADAM17,ADAM19,ADAR,ADCY1,ADCYAP1,ADNP,ADORA2B,AEBP2,AES,AFAP1L2,AFF2,AFF3,AFF4,AGPAT2,AHR,AHRR,AICDA,ALDH1A2,ALKBH1,ALX4,ANGEL2,ANGPT1,ANKRD42,APBA1,APBA2,APBB1,APLNR,APP,APPL1,APPL2,ARFGEF2,ARG2,ARID2,ARID3B,ARID4A,ARID5B,ARNT2,ASH1L,ASH2L,ASXL2,ATAD2,ATF1,ATF6,ATF7,ATG12,ATMIN,ATP1B4,ATP2B1,ATP2B4,ATRX,ATXN1,ATXN1L,ATXN7,ATXN7L3,AUTS2,AXIN2,BACH1,BACH…
GO:BP	transcription, DNA-templated	GO:0006351	6.75274e-14	13.1705	2044	3452	719	12651	ABCG4,ABLIM2,ACVR1,ACVR1B,ACVR2A,ACVR2B,ADCY1,ADCYAP1,ADNP,AEBP2,AES,AFAP1L2,AFF3,AHR,AHRR,ALX4,ANKRD42,APBB1,APP,ARID2,ARID3B,ARID4A,ARID5B,ARNT2,ASH1L,ASH2L,ASXL2,ATAD2,ATF1,ATF6,ATF7,ATMIN,ATP1B4,ATP2B4,ATRX,ATXN1,ATXN1L,ATXN7,ATXN7L3,AUTS2,BACH1,BACH2,BAHD1,BARHL1,BARHL2,BCL11A,BCL11B,BCL9,BCL9L,BCLAF1,BEND3,BHLHE40,BMI1,BMP6,BMPR2,BNC1,BRCA1,BRIP1,BRWD1,BTAF1,BTRC,C1D,CALR,CAMTA1,CAV1,CBFA2T…
GO:BP	nucleic acid-templated transcription	GO:0097659	7.74273e-14	13.1111	2045	3452	719	12651	ABCG4,ABLIM2,ACVR1,ACVR1B,ACVR2A,ACVR2B,ADCY1,ADCYAP1,ADNP,AEBP2,AES,AFAP1L2,AFF3,AHR,AHRR,ALX4,ANKRD42,APBB1,APP,ARID2,ARID3B,ARID4A,ARID5B,ARNT2,ASH1L,ASH2L,ASXL2,ATAD2,ATF1,ATF6,ATF7,ATMIN,ATP1B4,ATP2B4,ATRX,ATXN1,ATXN1L,ATXN7,ATXN7L3,AUTS2,BACH1,BACH2,BAHD1,BARHL1,BARHL2,BCL11A,BCL11B,BCL9,BCL9L,BCLAF1,BEND3,BHLHE40,BMI1,BMP6,BMPR2,BNC1,BRCA1,BRIP1,BRWD1,BTAF1,BTRC,C1D,CALR,CAMTA1,CAV1,CBFA2T…
GO:BP	positive regulation of nucleic acid-templated transcription	GO:1903508	8.67865e-14	13.0615	996	3452	391	12651	ACVR1,ACVR2A,ADCYAP1,AFAP1L2,ALX4,APBB1,APP,ARID3B,ARID4A,ARNT2,ASH1L,ASH2L,ASXL2,ATAD2,ATF1,ATF6,ATMIN,ATRX,ATXN7L3,AUTS2,BACH1,BARHL1,BARHL2,BCL11B,BCL9,BCL9L,BCLAF1,BMP6,BMPR2,BNC1,BRCA1,BTRC,CBFB,CCNC,CCNK,CCPG1,CD28,CDC73,CDH1,CDON,CEBPG,CHD7,CHUK,CHURC1,CKAP2,CLOCK,CREB1,CREB3L2,CREB5,CREBBP,CRLF3,CRTC1,CSRNP1,CSRNP2,CSRNP3,CTCF,CYR61,DAB2IP,DCN,DDRGK1,DDX17,DLX2,DOT1L,DR1,DVL3,E2F1,E2F3,E2…
GO:BP	positive regulation of transcription, DNA-templated	GO:0045893	8.67865e-14	13.0615	996	3452	391	12651	ACVR1,ACVR2A,ADCYAP1,AFAP1L2,ALX4,APBB1,APP,ARID3B,ARID4A,ARNT2,ASH1L,ASH2L,ASXL2,ATAD2,ATF1,ATF6,ATMIN,ATRX,ATXN7L3,AUTS2,BACH1,BARHL1,BARHL2,BCL11B,BCL9,BCL9L,BCLAF1,BMP6,BMPR2,BNC1,BRCA1,BTRC,CBFB,CCNC,CCNK,CCPG1,CD28,CDC73,CDH1,CDON,CEBPG,CHD7,CHUK,CHURC1,CKAP2,CLOCK,CREB1,CREB3L2,CREB5,CREBBP,CRLF3,CRTC1,CSRNP1,CSRNP2,CSRNP3,CTCF,CYR61,DAB2IP,DCN,DDRGK1,DDX17,DLX2,DOT1L,DR1,DVL3,E2F1,E2F3,E2…
GO:BP	negative regulation of biosynthetic process	GO:0009890	1.17079e-13	12.9315	848	3452	342	12651	ACVR2B,AEBP2,APBB1,ARID4A,ARID5B,ATP1A1,ATP2B4,ATRX,ATXN1,ATXN1L,BACH1,BACH2,BAHD1,BANK1,BCL11A,BCLAF1,BEND3,BHLHE40,BMI1,BMP6,BMPR2,BRCA1,BTAF1,BTG2,BTRC,C1D,CALR,CAV1,CBFA2T2,CBFA2T3,CBFB,CBX6,CBX7,CBX8,CC2D1A,CCDC3,CCND1,CDC73,CDK5R1,CDKN1B,CDYL2,CGGBP1,CLOCK,CNOT2,CNOT6,CNOT6L,CPEB2,CREB1,CREBBP,CSDE1,CTCF,CTNNBIP1,CUL3,DAB2IP,DACH1,DAP,DAPK1,DCP1A,DCP2,DDX5,DDX6,DEDD,DEPDC1,DKK1,DLL4,DLX2,DN…
GO:BP	positive regulation of nucleobase-containing compound metabolic process	GO:0045935	1.36338e-13	12.8654	1213	3452	460	12651	ACVR1,ACVR2A,ADCYAP1,ADORA2B,AFAP1L2,ALX4,APBB1,APP,ARID2,ARID3B,ARID4A,ARNT2,ASH1L,ASH2L,ASXL2,ATAD2,ATF1,ATF6,ATMIN,ATRX,ATXN7L3,AUTS2,BABAM1,BACH1,BARHL1,BARHL2,BCL11B,BCL9,BCL9L,BCLAF1,BMP6,BMPR2,BNC1,BRCA1,BRCC3,BRPF3,BTG2,BTRC,CBFB,CCDC117,CCNC,CCNK,CCPG1,CD28,CD40,CDC73,CDH1,CDON,CEBPG,CELF3,CHD7,CHUK,CHURC1,CKAP2,CLOCK,CNOT2,CNOT6,CNOT6L,CREB1,CREB3L2,CREB5,CREBBP,CRLF3,CRTC1,CSDE1,CSRNP1…
GO:BP	RNA biosynthetic process	GO:0032774	1.67863e-13	12.775	2054	3452	720	12651	ABCG4,ABLIM2,ACVR1,ACVR1B,ACVR2A,ACVR2B,ADCY1,ADCYAP1,ADNP,AEBP2,AES,AFAP1L2,AFF3,AHR,AHRR,ALX4,ANKRD42,APBB1,APP,ARID2,ARID3B,ARID4A,ARID5B,ARNT2,ASH1L,ASH2L,ASXL2,ATAD2,ATF1,ATF6,ATF7,ATMIN,ATP1B4,ATP2B4,ATRX,ATXN1,ATXN1L,ATXN7,ATXN7L3,AUTS2,BACH1,BACH2,BAHD1,BARHL1,BARHL2,BCL11A,BCL11B,BCL9,BCL9L,BCLAF1,BEND3,BHLHE40,BMI1,BMP6,BMPR2,BNC1,BRCA1,BRIP1,BRWD1,BTAF1,BTRC,C1D,CALR,CAMTA1,CAV1,CBFA2T…
GO:BP	negative regulation of macromolecule biosynthetic process	GO:0010558	1.89627e-13	12.7221	808	3452	328	12651	ACVR2B,AEBP2,APBB1,ARID4A,ARID5B,ATRX,ATXN1,ATXN1L,BACH1,BACH2,BAHD1,BANK1,BCL11A,BCLAF1,BEND3,BHLHE40,BMI1,BMP6,BMPR2,BRCA1,BTAF1,BTG2,BTRC,C1D,CALR,CAV1,CBFA2T2,CBFA2T3,CBFB,CBX6,CBX7,CBX8,CC2D1A,CCND1,CDC73,CDK5R1,CDKN1B,CDYL2,CGGBP1,CLOCK,CNOT2,CNOT6,CNOT6L,CPEB2,CREB1,CREBBP,CSDE1,CTCF,CTNNBIP1,CUL3,DAB2IP,DACH1,DAP,DAPK1,DCP1A,DCP2,DDX5,DDX6,DEDD,DEPDC1,DKK1,DLL4,DLX2,DNAJB6,DNMT3A,DR1,E2F1…
GO:BP	intracellular signal transduction	GO:0035556	1.92066e-13	12.7165	1604	3452	582	12651	ABCA1,ABR,ADAM9,ADCY1,ADCY2,ADCY5,ADCY9,ADCYAP1,ADORA2B,AGTR1,AKT3,AMOTL1,ANGPT1,APAF1,APLNR,APP,ARAP3,ARF6,ARFGEF1,ARFGEF2,ARHGAP12,ARHGAP29,ARHGDIA,ARHGEF12,ARHGEF3,ARHGEF6,ARHGEF7,ARL3,ARL6IP5,ASB11,ASB13,ASB3,ASB4,ASB5,ASB6,ASB7,ASB8,ASH1L,ATF1,ATP2A3,ATP2B4,ATRX,AXL,AZI2,BAK1,BANK1,BCAP31,BCL2,BCL2L1,BCL2L10,BCL2L11,BCLAF1,BCR,BDKRB2,BNIP3,BRAP,BRCA1,BRCC3,BRSK1,BTRC,CAB39,CALM1,CALR,CARD10,…
GO:BP	cell development	GO:0048468	2.00375e-13	12.6982	1165	3452	444	12651	ABCB10,ABL2,ACAN,ACTA2,ACTG1,ACTL6B,ACVR1,ADAM22,ADARB1,ADCY1,ADCYAP1,AFF4,AFG3L2,ALDH1A2,ALKBH1,APP,APPL2,ARF6,ARHGEF26,ARID4A,ARID5B,ARL13B,ARL3,ASAP1,ATCAY,ATRN,ATRX,AXIN2,AXL,BAIAP2,BARHL2,BCL11B,BCL2,BCL2L1,BIN3,BMP6,BMPR2,BNC1,BRIP1,BRSK1,BTG2,BVES,C1GALT1,C1GALT1C1,CABP4,CACNB4,CALR,CAMTA2,CAPRIN1,CAPRIN2,CAV3,CBFA2T2,CBFB,CCDC141,CCM2,CDC42,CDH23,CDH5,CDK6,CECR2,CELF1,CFTR,CHD7,CHL1,CHST1…
GO:BP	establishment of localization in cell	GO:0051649	2.19787e-13	12.658	1128	3452	432	12651	ABCA1,ACTG1,ADCY1,ADCY5,ADORA2B,ANGPT1,ANK1,ANKFY1,ANKRD50,ANO1,AP1G1,AP1S2,AP1S3,AP2M1,AP3B2,AP3M1,AP3M2,AP3S2,APBA1,APBA2,APP,APPBP2,APPL1,APPL2,AQP11,ARF6,ARHGAP21,ARL3,ARL4C,ARL6IP1,ATAD1,ATP2A3,ATXN1,BACE1,BACH2,BAK1,BBS12,BCAP29,BCAP31,BCL2,BCL2L1,BCL2L11,BCR,BET1L,BLOC1S1,BLOC1S2,BNIP3,BRSK1,BSN,BVES,C17ORF75,C2CD2L,CACNB4,CACNG2,CACNG3,CALR,CANX,CCDC88A,CDC23,CDC42,CDH1,CEP19,CFTR,CHM,CHM…
GO:BP	positive regulation of RNA biosynthetic process	GO:1902680	2.28908e-13	12.6403	1001	3452	391	12651	ACVR1,ACVR2A,ADCYAP1,AFAP1L2,ALX4,APBB1,APP,ARID3B,ARID4A,ARNT2,ASH1L,ASH2L,ASXL2,ATAD2,ATF1,ATF6,ATMIN,ATRX,ATXN7L3,AUTS2,BACH1,BARHL1,BARHL2,BCL11B,BCL9,BCL9L,BCLAF1,BMP6,BMPR2,BNC1,BRCA1,BTRC,CBFB,CCNC,CCNK,CCPG1,CD28,CDC73,CDH1,CDON,CEBPG,CHD7,CHUK,CHURC1,CKAP2,CLOCK,CREB1,CREB3L2,CREB5,CREBBP,CRLF3,CRTC1,CSRNP1,CSRNP2,CSRNP3,CTCF,CYR61,DAB2IP,DCN,DDRGK1,DDX17,DLX2,DOT1L,DR1,DVL3,E2F1,E2F3,E2…
GO:BP	anatomical structure formation involved in morphogenesis	GO:0048646	2.73851e-13	12.5625	643	3452	272	12651	ACTG1,ACVR1,ACVR2B,ADAM9,ADAMTS15,ADAMTS5,AGTR1,AKT3,ALDH1A2,ALDH1A3,AMOTL1,ANGPT1,ANGPT2,APAF1,APLNR,ATP2B4,AXIN2,BCL2L11,BMPR2,BRCA1,C1GALT1,CALB1,CALCRL,CAPN2,CARD10,CASP3,CAV1,CAV3,CBLN1,CD109,CDC73,CDH5,CDON,CECR2,CFTR,CLASP1,CLIC4,COBL,COL12A1,COL4A1,COL5A1,CRB1,CRB2,CYR61,DAB2IP,DAG1,DCN,DCX,DKK1,DLL4,DLX6,E2F7,E2F8,EDAR,EDN2,EDNRA,EFNB2,EGLN1,EGR3,EHD2,EMP2,ENPEP,EPAS1,EPB41L5,EPHA2,EPHA4…
GO:BP	neurogenesis	GO:0022008	3.22e-13	12.4921	929	3452	367	12651	ABL2,ACTL6B,ADAM22,ADARB1,ADCY1,ADCYAP1,AFG3L2,ALDH1A2,ALKBH1,APP,APPL2,ARF6,ARL3,ASAP1,ASTN1,ATCAY,BAIAP2,BARHL1,BARHL2,BCL11B,BCL2,BMP6,BMPR2,BRSK1,BTG2,CABP4,CALR,CAMTA2,CAPRIN1,CAPRIN2,CASP3,CBFA2T2,CBLN1,CCDC141,CDC42,CDH23,CDK6,CDON,CECR2,CELSR2,CHAC1,CHD7,CHL1,CLMN,CNP,CNR1,CNTN4,COBL,CRABP2,CRB1,CRB2,CREB1,CRKL,CRMP1,CSF1R,CTNNA2,DAB2IP,DBN1,DCLK1,DCX,DDX6,DIP2B,DISC1,DKK1,DLL4,DLX2,DNAJB…
GO:BP	positive regulation of transcription by RNA polymerase II	GO:0045944	3.70384e-13	12.4313	757	3452	310	12651	ACVR1,ACVR2A,ADCYAP1,ALX4,APP,ARID3B,ARID4A,ARNT2,ASH1L,ASH2L,ASXL2,ATF1,ATF6,ATMIN,ATRX,AUTS2,BACH1,BARHL1,BARHL2,BCL11B,BCL9,BCL9L,BMP6,BMPR2,BRCA1,CBFB,CCNC,CCNK,CCPG1,CD28,CDC73,CDON,CEBPG,CHD7,CHUK,CKAP2,CLOCK,CREB1,CREB3L2,CREBBP,CRLF3,CRTC1,CSRNP1,CSRNP2,CSRNP3,CYR61,DAB2IP,DCN,DDRGK1,DDX17,DLX2,DOT1L,DR1,DVL3,E2F1,E2F3,E2F7,E2F8,EBF2,EBF3,EGFR,EGLN1,EGR1,EGR3,EHF,ELF3,ELK4,EN2,EPAS1,ERG,E…
GO:BP	negative regulation of RNA metabolic process	GO:0051253	3.71261e-13	12.4303	766	3452	313	12651	A1CF,ACVR2B,AEBP2,ANGEL2,APBB1,ARID4A,ARID5B,ATRX,ATXN1,ATXN1L,AXIN2,BACH1,BACH2,BAHD1,BCL11A,BCLAF1,BEND3,BHLHE40,BMI1,BMP6,BRCA1,BTAF1,BTRC,C1D,CALR,CAV1,CBFA2T2,CBFA2T3,CBFB,CBX6,CBX7,CBX8,CC2D1A,CCND1,CDC73,CDK5R1,CDKN1B,CDYL2,CGGBP1,CLOCK,CNOT2,CREB1,CREBBP,CSDE1,CTCF,CTNNBIP1,CUL3,DAB2IP,DACH1,DAP,DAZL,DDX5,DEDD,DEPDC1,DKK1,DLL4,DLX2,DNAJB6,DNMT3A,DR1,DYRK1A,E2F1,E2F6,E2F7,E2F8,EGR1,ELAVL1,…
GO:BP	regulation of anatomical structure morphogenesis	GO:0022603	5.19299e-13	12.2846	495	3452	220	12651	AKT3,ANGPT2,APLNR,ATP2B4,BAIAP2,BCR,BMPR2,BNIP3,BRCA1,BRSK1,BRWD1,BTBD7,BVES,CALR,CAPRIN1,CAPRIN2,CAPZB,CAV3,CDC42EP1,CDC42EP4,CDC42SE1,CDH5,CFDP1,CLASP1,CORO1B,CORO1C,CRABP2,CRB2,CRKL,CSF1R,DAB2IP,DAG1,DBN1,DCN,DDHD1,DDHD2,DIP2B,DKK1,DNM1L,DVL3,EFNA5,EFNB2,EGLN1,EMP2,EPB41,EPHA2,EPHA4,EPHA7,EPHB2,EPHB3,ERMN,ESR1,ETS1,FAM171A1,FGF2,FGF8,FLT1,FMNL3,FN1,FOXJ1,FOXJ2,FRS2,FYN,FZD1,FZD3,FZD4,FZD6,GAB1…
GO:BP	neuron differentiation	GO:0030182	1.36462e-12	11.865	778	3452	315	12651	ABL2,ACTL6B,ADARB1,ADCY1,ADCYAP1,AFG3L2,ALDH1A2,ALKBH1,APP,ARF6,ARL3,ASAP1,ATCAY,BAIAP2,BARHL2,BCL11B,BCL2,BMP6,BMPR2,BRSK1,BTG2,CABP4,CALR,CAMTA2,CAPRIN1,CAPRIN2,CASP3,CBFA2T2,CBLN1,CCDC141,CDC42,CDH23,CDON,CECR2,CHL1,CLMN,CNP,CNR1,CNTN4,COBL,CRABP2,CRB1,CRB2,CREB1,CRMP1,CSF1R,CTNNA2,DAB2IP,DBN1,DCLK1,DCX,DDX6,DIP2B,DISC1,DKK1,DLL4,DLX2,DPYSL3,DPYSL5,ECE1,EDN2,EDN3,EDNRA,EFHD1,EFNA5,EFNB2,EMB,EN…
GO:BP	regulation of cellular component organization	GO:0051128	1.55971e-12	11.807	1316	3452	488	12651	AAK1,ABCA1,ABL2,ACTG1,ACVR1B,ADAM17,ADAM9,ADD2,AFAP1,AICDA,ANGPT1,ANKFY1,ANKRD13B,APC,APLNR,APP,APPL1,APPL2,ARF6,ARFGEF1,ARHGAP28,ARHGDIA,ARHGEF10L,ASAP1,ATAD1,ATG12,ATMIN,ATP8A1,ATRX,ATXN7,AXIN2,BAIAP2,BAK1,BARHL2,BCL2,BCL2L11,BICD2,BIN3,BMP6,BMPR2,BNIP3,BRSK1,CALR,CAMKV,CAPN2,CAPRIN1,CAPRIN2,CAPZA1,CAPZB,CAV1,CAV3,CBFA2T2,CBL,CBLL1,CBLN1,CCDC88A,CCP110,CD28,CD2AP,CDC23,CDC27,CDC42,CDC42EP1,CDC4…
GO:BP	regulation of protein metabolic process	GO:0051246	1.56003e-12	11.8069	1431	3452	524	12651	ABCB10,ACVR1,ACVR1C,ACVR2A,ACVR2B,ADAM17,ADAM9,ADAR,ADARB1,ADCYAP1,AGTR1,ALKBH1,ANGPT1,APAF1,APH1A,APLNR,APP,AQP11,ARFGEF1,ARL6IP5,ARRDC4,ASB5,ATP2A3,ATP2B4,ATRX,AUTS2,AXIN2,BAG2,BAK1,BANK1,BARHL2,BCAP31,BCL2,BCL2L11,BCLAF1,BDKRB2,BMP3,BMP6,BMPR2,BRCA1,BTG2,BTRC,BZW1,CAB39,CALM1,CALR,CARD10,CASP10,CASP3,CAV1,CAV3,CBFA2T3,CBLB,CCDC88A,CCND1,CCND2,CCNG1,CCNK,CCNY,CCNYL1,CD109,CDC20B,CDC42,CDH5,CDK1…
GO:BP	generation of neurons	GO:0048699	1.58286e-12	11.8006	818	3452	328	12651	ABL2,ACTL6B,ADARB1,ADCY1,ADCYAP1,AFG3L2,ALDH1A2,ALKBH1,APP,ARF6,ARL3,ASAP1,ASTN1,ATCAY,BAIAP2,BARHL1,BARHL2,BCL11B,BCL2,BMP6,BMPR2,BRSK1,BTG2,CABP4,CALR,CAMTA2,CAPRIN1,CAPRIN2,CASP3,CBFA2T2,CBLN1,CCDC141,CDC42,CDH23,CDON,CECR2,CELSR2,CHL1,CLMN,CNP,CNR1,CNTN4,COBL,CRABP2,CRB1,CRB2,CREB1,CRMP1,CSF1R,CTNNA2,DAB2IP,DBN1,DCLK1,DCX,DDX6,DIP2B,DISC1,DKK1,DLL4,DLX2,DPYSL3,DPYSL5,ECE1,EDN2,EDN3,EDNRA,EFHD…
GO:BP	cell death	GO:0008219	1.84024e-12	11.7351	1040	3452	400	12651	ACER3,ACVR1,ACVR1B,ACVR1C,ADAR,ADARB1,ADNP,ALDH1A2,ALDH1A3,ALKBH1,ALX4,ANGPT1,ANO6,APAF1,APBB1,APC,API5,APP,ARF6,ARG2,ARL6IP5,ATF6,ATP2A3,AXIN2,AXL,BACE1,BAK1,BARHL1,BCAP31,BCL11B,BCL2,BCL2L1,BCL2L10,BCL2L11,BCL2L15,BCLAF1,BDKRB2,BIRC6,BLOC1S2,BMF,BMI1,BMPR2,BNIP2,BNIP3,BNIP3L,BRCA1,BRSK1,C3ORF38,CARD10,CASP10,CASP3,CASP7,CASP8AP2,CAV1,CBL,CD28,CD40,CDC73,CDH5,CDKN1B,CFDP1,CFLAR,CHAC1,CHL1,CHMP1B…
GO:BP	establishment of localization	GO:0051234	1.98948e-12	11.7013	2908	3452	968	12651	AAK1,ABCA1,ABCB10,ABCB5,ABCB8,ABCB9,ABCC1,ABCC5,ABCG4,ACTG1,ACVR1C,ACVR2B,ADAM9,ADCY1,ADCY5,ADCYAP1,ADORA2B,AFG3L2,AKAP6,ANGPT1,ANK1,ANK3,ANKFY1,ANKH,ANKRD13B,ANKRD50,ANO1,ANO4,ANO5,ANO6,AP1G1,AP1S2,AP1S3,AP2M1,AP3B2,AP3M1,AP3M2,AP3S2,APBA1,APBA2,APLNR,APOLD1,APP,APPBP2,APPL1,APPL2,AQP11,AQP2,AQP3,AQP4,AQP5,AQP9,ARF6,ARFGEF2,ARHGAP12,ARHGAP21,ARHGEF7,ARL3,ARL4C,ARL6IP1,ARL6IP5,ARL8B,ARRDC4,ATAD1,…
GO:BP	positive regulation of macromolecule biosynthetic process	GO:0010557	2.47425e-12	11.6066	1126	3452	427	12651	ABCB10,ACVR1,ACVR2A,ADCYAP1,AFAP1L2,ALX4,APBB1,APP,ARFGEF1,ARID3B,ARID4A,ARNT2,ASH1L,ASH2L,ASXL2,ATAD2,ATF1,ATF6,ATMIN,ATRX,ATXN7L3,AUTS2,BACH1,BARHL1,BARHL2,BCL11B,BCL9,BCL9L,BCLAF1,BMP6,BMPR2,BNC1,BRCA1,BTRC,CBFB,CCNC,CCNK,CCPG1,CD28,CDC73,CDH1,CDON,CEBPG,CHD7,CHUK,CHURC1,CKAP2,CLOCK,CREB1,CREB3L2,CREB5,CREBBP,CRLF3,CRTC1,CSDE1,CSRNP1,CSRNP2,CSRNP3,CTCF,CYR61,DAB2IP,DAZL,DCN,DDRGK1,DDX17,DLX2,D…
GO:BP	regulation of cell population proliferation	GO:0042127	2.98395e-12	11.5252	879	3452	347	12651	ACER3,ACVR1C,ADAM17,ADARB1,AGTR1,AKT3,ALDH1A2,ANGPT1,APC,APLNR,APP,APPL2,AQP11,ARG2,ARID2,ASH2L,ATXN1L,AXIN2,BCL11B,BCL2,BCL2L1,BIRC6,BMI1,BMP6,BMPR2,BTG1,BTG2,C9ORF69,CALCRL,CALR,CAMTA2,CASK,CASP3,CAV1,CBFA2T3,CBLB,CCDC117,CCND1,CCPG1,CD109,CD276,CD28,CD40,CD47,CD80,CDC42,CDC73,CDH5,CDK6,CDKN1B,CDON,CFDP1,CHST11,CLCF1,CLDN1,CLDN19,CLMN,CNOT6,CNOT6L,COPS8,CRKL,CSF1R,CTCF,CTNNBIP1,CYP7B1,CYR61,DAB…
GO:BP	cell migration	GO:0016477	3.45917e-12	11.461	837	3452	333	12651	AAMP,ACTG1,ACVR1,ACVR1B,ACVR1C,ADAM17,ADAM9,ADARB1,ADD2,AGTR1,AKT3,ALKBH1,AMOTL1,ANGPT1,ANGPT2,ANO6,APC,APP,APPL1,APPL2,ARF6,ARID2,ARID5B,ARL13B,ASTN1,ATP2B4,ATP8A1,ATRN,AXL,BARHL1,BARHL2,BCL11B,BCL2,BCR,BIN3,BMPR2,BVES,CALR,CAMTA2,CAP1,CAPN7,CARD10,CAV1,CBLL1,CCDC141,CCDC88A,CD2AP,CDC42,CDC42BPB,CDH1,CDH5,CELSR2,CHL1,CLASP1,CLDN1,CLDN19,CLIC4,COL5A1,CORO1B,CORO1C,CPNE3,CRB2,CRKL,CSF1R,CTNNA2,CTT…
GO:BP	negative regulation of nucleic acid-templated transcription	GO:1903507	5.06178e-12	11.2957	691	3452	284	12651	ACVR2B,AEBP2,APBB1,ARID4A,ARID5B,ATRX,ATXN1,ATXN1L,BACH1,BACH2,BAHD1,BCL11A,BCLAF1,BEND3,BHLHE40,BMI1,BMP6,BRCA1,BTAF1,BTRC,C1D,CALR,CAV1,CBFA2T2,CBFA2T3,CBFB,CBX6,CBX7,CBX8,CC2D1A,CCND1,CDC73,CDK5R1,CDKN1B,CDYL2,CGGBP1,CLOCK,CNOT2,CREB1,CREBBP,CTCF,CTNNBIP1,CUL3,DAB2IP,DACH1,DAP,DDX5,DEDD,DEPDC1,DKK1,DLL4,DLX2,DNAJB6,DNMT3A,DR1,E2F1,E2F6,E2F7,E2F8,EGR1,ELF3,ELK4,EREG,ESR1,ETS2,ETV5,ETV6,FEZF1,FN…
GO:BP	negative regulation of RNA biosynthetic process	GO:1902679	5.06178e-12	11.2957	691	3452	284	12651	ACVR2B,AEBP2,APBB1,ARID4A,ARID5B,ATRX,ATXN1,ATXN1L,BACH1,BACH2,BAHD1,BCL11A,BCLAF1,BEND3,BHLHE40,BMI1,BMP6,BRCA1,BTAF1,BTRC,C1D,CALR,CAV1,CBFA2T2,CBFA2T3,CBFB,CBX6,CBX7,CBX8,CC2D1A,CCND1,CDC73,CDK5R1,CDKN1B,CDYL2,CGGBP1,CLOCK,CNOT2,CREB1,CREBBP,CTCF,CTNNBIP1,CUL3,DAB2IP,DACH1,DAP,DDX5,DEDD,DEPDC1,DKK1,DLL4,DLX2,DNAJB6,DNMT3A,DR1,E2F1,E2F6,E2F7,E2F8,EGR1,ELF3,ELK4,EREG,ESR1,ETS2,ETV5,ETV6,FEZF1,FN…
GO:BP	negative regulation of transcription, DNA-templated	GO:0045892	6.30895e-12	11.2	689	3452	283	12651	ACVR2B,AEBP2,APBB1,ARID4A,ARID5B,ATRX,ATXN1,ATXN1L,BACH1,BACH2,BAHD1,BCL11A,BCLAF1,BEND3,BHLHE40,BMI1,BMP6,BRCA1,BTAF1,BTRC,C1D,CALR,CAV1,CBFA2T2,CBFA2T3,CBFB,CBX6,CBX7,CBX8,CC2D1A,CCND1,CDC73,CDK5R1,CDKN1B,CDYL2,CGGBP1,CLOCK,CNOT2,CREB1,CREBBP,CTCF,CTNNBIP1,CUL3,DAB2IP,DACH1,DAP,DDX5,DEDD,DEPDC1,DKK1,DLL4,DLX2,DNAJB6,DNMT3A,DR1,E2F1,E2F6,E2F7,E2F8,EGR1,ELF3,ELK4,EREG,ESR1,ETS2,ETV5,ETV6,FEZF1,FN…
GO:BP	positive regulation of cellular biosynthetic process	GO:0031328	7.19362e-12	11.1431	1170	3452	439	12651	ABCB10,ACVR1,ACVR2A,ADCYAP1,ADORA2B,AFAP1L2,ALX4,APBB1,APP,APPL1,ARFGEF1,ARID3B,ARID4A,ARNT2,ASH1L,ASH2L,ASXL2,ATAD2,ATF1,ATF6,ATMIN,ATRX,ATXN7L3,AUTS2,BACH1,BARHL1,BARHL2,BCL11B,BCL9,BCL9L,BCLAF1,BMP6,BMPR2,BNC1,BRCA1,BTRC,CBFB,CCNC,CCNK,CCPG1,CD28,CDC73,CDH1,CDON,CEBPG,CHD7,CHUK,CHURC1,CKAP2,CLOCK,CREB1,CREB3L2,CREB5,CREBBP,CRLF3,CRTC1,CSDE1,CSRNP1,CSRNP2,CSRNP3,CTCF,CYR61,DAB2IP,DAZL,DCN,DDAH1…
GO:BP	apoptotic process	GO:0006915	8.08813e-12	11.0922	921	3452	359	12651	ACVR1,ACVR1B,ACVR1C,ADAR,ADARB1,ADNP,ALDH1A2,ALDH1A3,ALKBH1,ALX4,ANGPT1,ANO6,APAF1,APBB1,APC,API5,APP,ARF6,ARG2,ARL6IP5,ATF6,ATP2A3,AXL,BACE1,BAK1,BARHL1,BCAP31,BCL11B,BCL2,BCL2L1,BCL2L10,BCL2L11,BCL2L15,BCLAF1,BDKRB2,BIRC6,BLOC1S2,BMF,BMI1,BMPR2,BNIP2,BNIP3,BNIP3L,BRCA1,BRSK1,C3ORF38,CARD10,CASP10,CASP3,CASP7,CASP8AP2,CAV1,CBL,CD28,CD40,CDC73,CDH5,CDKN1B,CFDP1,CFLAR,CHAC1,CHL1,CHST11,CIDEC,CIT,C…
GO:BP	programmed cell death	GO:0012501	8.27528e-12	11.0822	952	3452	369	12651	ACER3,ACVR1,ACVR1B,ACVR1C,ADAR,ADARB1,ADNP,ALDH1A2,ALDH1A3,ALKBH1,ALX4,ANGPT1,ANO6,APAF1,APBB1,APC,API5,APP,ARF6,ARG2,ARL6IP5,ATF6,ATP2A3,AXL,BACE1,BAK1,BARHL1,BCAP31,BCL11B,BCL2,BCL2L1,BCL2L10,BCL2L11,BCL2L15,BCLAF1,BDKRB2,BIRC6,BLOC1S2,BMF,BMI1,BMPR2,BNIP2,BNIP3,BNIP3L,BRCA1,BRSK1,C3ORF38,CARD10,CASP10,CASP3,CASP7,CASP8AP2,CAV1,CBL,CD28,CD40,CDC73,CDH5,CDKN1B,CFDP1,CFLAR,CHAC1,CHL1,CHST11,CIDEC…
GO:BP	protein localization	GO:0008104	8.99496e-12	11.046	1375	3452	503	12651	AAK1,ABCA1,ACTG1,ACVR1C,ACVR2B,ADAM22,ADAM9,ADCY5,ADCYAP1,AGRN,ANGPT1,ANK1,ANK3,ANO1,AP1G1,AP1S2,AP1S3,AP2M1,AP3B2,AP3M1,AP3M2,AP3S2,APBA1,APPBP2,APPL1,APPL2,AQP11,ARF6,ARHGDIA,ARL3,ARL5B,ARL6IP1,ARL6IP5,ARL8B,ARRDC4,ATCAY,ATP2B4,ATP2C1,ATRX,AXIN2,BBS9,BCAP29,BCAP31,BCL2,BCL2L1,BCR,BET1,BET1L,BICD2,BIN3,BRSK1,BSN,C17ORF75,C2CD2L,CACNG2,CACNG3,CALCRL,CALR,CARD10,CAV1,CAV3,CBLN1,CBLN3,CCDC88A,CCNE2…
GO:BP	cell-cell signaling	GO:0007267	1.07865e-11	10.9671	800	3452	319	12651	ABCA1,ACVR1C,ACVR2B,ADARB1,ADCY1,ADCY5,ADCYAP1,ADORA2B,AGRN,AKAP7,ANO1,APBA1,APBA2,APC,APCDD1L,APP,ARHGEF7,ATAD1,ATP6V1C2,AXIN2,BACE1,BAIAP2,BCL9,BCL9L,BCR,BRSK1,BTRC,C2CD2L,CA2,CACNA1B,CACNA1D,CACNB2,CACNB4,CACNG4,CALB1,CAMTA2,CAV1,CBLN1,CCND1,CCNY,CDC73,CDK14,CELSR2,CFTR,CHD7,CHRNA3,CHRNB4,CLCN3,CLOCK,CLSTN1,CLSTN2,CLSTN3,CNR1,CREB1,CSNK1G1,CSNK2A2,CTNNBIP1,CTNND1,CUL3,CYLD,DAB2IP,DBN1,DCDC2,DG…
GO:BP	transport	GO:0006810	1.29151e-11	10.8889	2802	3452	932	12651	AAK1,ABCA1,ABCB10,ABCB5,ABCB8,ABCB9,ABCC1,ABCC5,ABCG4,ACTG1,ACVR1C,ACVR2B,ADAM9,ADCY1,ADCY5,ADCYAP1,ADORA2B,AFG3L2,AKAP6,ANGPT1,ANK1,ANK3,ANKFY1,ANKH,ANKRD13B,ANKRD50,ANO1,ANO4,ANO5,ANO6,AP1G1,AP1S2,AP1S3,AP2M1,AP3B2,AP3M1,AP3M2,AP3S2,APBA1,APBA2,APLNR,APOLD1,APP,APPBP2,APPL1,APPL2,AQP11,AQP2,AQP3,AQP4,AQP5,AQP9,ARF6,ARFGEF2,ARHGAP12,ARHGAP21,ARHGEF7,ARL3,ARL4C,ARL6IP1,ARL6IP5,ARL8B,ARRDC4,ATAD1,…
GO:BP	regulation of cell differentiation	GO:0045595	1.52154e-11	10.8177	872	3452	342	12651	ABCB10,ACVR1,ACVR1B,ACVR2A,ACVR2B,APP,APPL2,ASB4,ASXL2,ATP11A,ATP11C,AXIN2,BBS12,BCL11B,BCL2,BMP6,BMPR2,BNC1,BRD1,CALR,CAMTA2,CAPRIN1,CAPRIN2,CAV1,CAV3,CBFB,CCDC3,CCND1,CD109,CD276,CD28,CDC73,CDH5,CDK12,CDK6,CDKN1B,CDON,CDS1,CHD7,CLASP1,CLOCK,CNOT4,CNTN4,COL11A2,COL5A1,CORO1C,CRABP2,CRB2,CREB1,CRKL,CTH,CTNNBIP1,CYR61,DAB2IP,DAG1,DBN1,DDX17,DDX6,DIP2B,DISC1,DKK1,DLK2,DLL4,DLX2,DNAJB11,E2F1,EDN3,EF…
GO:BP	positive regulation of biosynthetic process	GO:0009891	2.06039e-11	10.6861	1189	3452	443	12651	ABCB10,ABCG4,ACVR1,ACVR2A,ADCYAP1,ADORA2B,AFAP1L2,ALX4,APBB1,APP,APPL1,ARFGEF1,ARID3B,ARID4A,ARNT2,ASH1L,ASH2L,ASXL2,ATAD2,ATF1,ATF6,ATMIN,ATRX,ATXN7L3,AUTS2,BACH1,BARHL1,BARHL2,BCL11B,BCL9,BCL9L,BCLAF1,BMP6,BMPR2,BNC1,BRCA1,BTRC,CBFB,CCDC3,CCNC,CCNK,CCPG1,CD28,CDC73,CDH1,CDON,CEBPG,CHD7,CHUK,CHURC1,CKAP2,CLCN3,CLOCK,CREB1,CREB3L2,CREB5,CREBBP,CRLF3,CRTC1,CSDE1,CSRNP1,CSRNP2,CSRNP3,CTCF,CYR61,DAB…
GO:BP	regulation of cellular protein metabolic process	GO:0032268	2.15085e-11	10.6674	1323	3452	485	12651	ACVR1,ACVR1C,ACVR2A,ACVR2B,ADAM17,ADAM9,ADAR,ADARB1,ADCYAP1,AGTR1,ALKBH1,ANGPT1,APAF1,APH1A,APLNR,APP,AQP11,ARFGEF1,ARL6IP5,ARRDC4,ATP2A3,ATP2B4,ATRX,AUTS2,AXIN2,BAG2,BAK1,BANK1,BARHL2,BCAP31,BCL2,BCL2L11,BCLAF1,BDKRB2,BMP3,BMP6,BMPR2,BRCA1,BTG2,BTRC,BZW1,CAB39,CALM1,CALR,CARD10,CASP10,CASP3,CAV1,CAV3,CBFA2T3,CBLB,CCDC88A,CCND1,CCND2,CCNG1,CCNK,CCNY,CCNYL1,CD109,CDC20B,CDC42,CDH5,CDK12,CDKN1B,CDO…
GO:BP	response to chemical	GO:0042221	2.38919e-11	10.6217	2089	3452	719	12651	ABAT,ABCA1,ABCB10,ABCC1,ABCG4,ABL2,ACACA,ACTG1,ACVR1,ACVR1C,ACVR2A,ACVR2B,ADAM17,ADAM9,ADAMTS3,ADAR,ADCY5,AFF3,AGRN,AGTR1,AHR,AHRR,AICDA,AKAP6,ALDH1A2,ALPL,ANGPT1,ANGPT2,ANKH,ANO1,ANO6,APP,APPL1,APPL2,AQP11,AQP2,AQP3,AQP4,AQP5,AQP9,ARID5B,ARL6IP5,ASH2L,ATF1,ATF6,ATP1A1,ATP2B1,ATP2B4,ATRX,ATXN3,BACH1,BAK1,BCAP31,BCL11B,BCL2,BCL2L1,BCLAF1,BCR,BDKRB2,BMP6,BMPR2,BNIP3,BRCA1,BRSK1,BSPRY,BTRC,C2CD2L,C3…
GO:BP	enzyme-linked receptor protein signaling pathway	GO:0007167	2.52577e-11	10.5976	603	3452	252	12651	ACVR1,ACVR1B,ACVR1C,ACVR2A,ACVR2B,ACVRL1,ADAM17,ADAM9,ADAMTS3,AFAP1L2,ANGPT1,ANGPT2,ANKS1A,APPL1,APPL2,ARID5B,BMP3,BMP6,BMPR2,BTBD11,CASP3,CAV1,CAV3,CBL,CBLB,CCDC88A,CD109,CDH5,CHST11,CHURC1,CPNE3,CRB2,CREBBP,CSF1R,CSRNP1,CYR61,DAB2IP,DCN,DDX5,DKK1,DOK4,DSTYK,EFNA2,EFNA5,EFNB1,EFNB2,EGFR,EGR1,EIF4EBP1,EIF4EBP2,EPHA10,EPHA2,EPHA3,EPHA4,EPHA7,EPHA8,EPHB2,EPHB3,ERBB4,EREG,ESM1,FBN1,FERMT1,FGF12,FGF2…
GO:BP	cell communication	GO:0007154	3.81056e-11	10.419	3840	3452	1229	12651	AAK1,ABCA1,ABR,ACVR1,ACVR1B,ACVR1C,ACVR2A,ACVR2B,ACVRL1,ADAM17,ADAM9,ADAMTS3,ADAR,ADARB1,ADCY1,ADCY2,ADCY5,ADCY9,ADCYAP1,ADCYAP1R1,ADORA2B,AFAP1,AFAP1L2,AGRN,AGTR1,AKAP7,AKT3,ALDH1A2,ALDH1A3,AMOTL1,ANGPT1,ANGPT2,ANK1,ANK3,ANKS1A,ANO1,ANO6,APAF1,APBA1,APBA2,APC,APCDD1L,APLNR,APP,APPL1,APPL2,AQP2,AQP3,ARAP2,ARAP3,ARF6,ARFGEF1,ARFGEF2,ARHGAP12,ARHGAP19,ARHGAP21,ARHGAP28,ARHGAP29,ARHGAP30,ARHGAP35,AR…
GO:BP	negative regulation of nucleobase-containing compound metabolic process	GO:0045934	4.63344e-11	10.3341	844	3452	331	12651	A1CF,ACVR2B,AEBP2,ANGEL2,APBB1,ARID4A,ARID5B,ATRX,ATXN1,ATXN1L,AXIN2,BACH1,BACH2,BAHD1,BCL11A,BCLAF1,BEND3,BHLHE40,BMI1,BMP6,BMPR2,BRCA1,BTAF1,BTRC,C1D,CALR,CAV1,CBFA2T2,CBFA2T3,CBFB,CBX6,CBX7,CBX8,CC2D1A,CCND1,CDC73,CDK5R1,CDKN1B,CDYL2,CGGBP1,CLOCK,CNOT2,CREB1,CREBBP,CSDE1,CTCF,CTNNBIP1,CUL3,DAB2IP,DACH1,DAP,DAZL,DCP2,DDIT4,DDX5,DEDD,DEPDC1,DFFA,DKK1,DLL4,DLX2,DNAJB6,DNMT3A,DR1,DYRK1A,E2F1,E2F6,…
GO:BP	growth	GO:0040007	4.77861e-11	10.3207	509	3452	219	12651	ACVR1B,ACVR2B,ADAM17,ADARB1,AFG3L2,ALKBH1,APBA1,APBA2,APP,ARID2,ARID5B,ATRN,ATRX,BARHL2,BCL2,BCL2L1,BCL2L11,BCL9,BIN3,BMPR2,BNC2,CAMTA2,CCM2,CDC73,CDKN1B,CELF1,CHD7,CHST11,CLIC4,CLSTN1,CLSTN3,COBL,COLQ,CRABP2,CREB1,CRLF3,DBN1,DCBLD2,DCLK1,DCUN1D3,DCUN1D5,DCX,DIP2B,DUSP6,EDN2,EDN3,EDNRA,EFNA5,EGFR,EI24,EIF4G2,EPB41L3,EPB41L5,EPHA7,ERBB4,ESR1,ETNK2,FGF2,FGF20,FGF8,FHL1,FLVCR1,FMN1,FN1,FOXO3,FSHR,FT…
GO:BP	blood vessel morphogenesis	GO:0048514	6.05254e-11	10.2181	362	3452	167	12651	ACTG1,ACVR1,AGTR1,AKT3,AMOTL1,ANGPT1,ANGPT2,APLNR,ARID2,ASB4,ATP2B4,BAK1,BMPR2,BRCA1,C1GALT1,CALCRL,CARD10,CAV1,CCM2,CDH5,CHD7,CLIC4,COL4A1,CYR61,DAB2IP,DCN,DLL4,E2F7,E2F8,EDN2,EDNRA,EFNB2,EGLN1,EGR3,EMP2,ENPEP,EPAS1,EPHA2,EPHB2,EPHB3,ESM1,ETS1,ETS2,EYA1,FAM105B,FGF2,FGF8,FLT1,FOXF1,FOXJ2,FZD4,GAB1,GADD45A,GATA6,GJA5,GJC1,GLUL,GNA13,GPLD1,HAS2,HES1,HEY2,HHEX,HIPK2,HK2,HMGB1,HOXA3,HOXA5,HOXB13,HS6…
GO:BP	protein metabolic process	GO:0019538	6.58799e-11	10.1812	3587	3452	1155	12651	AAK1,ABCA1,ABCB10,ABHD13,ABL2,ACACA,ACAN,ACE,ACVR1,ACVR1B,ACVR1C,ACVR2A,ACVR2B,ACVRL1,ADAM11,ADAM17,ADAM19,ADAM22,ADAM9,ADAMTS10,ADAMTS14,ADAMTS15,ADAMTS18,ADAMTS19,ADAMTS2,ADAMTS3,ADAMTS5,ADAR,ADARB1,ADCYAP1,AFG3L2,AGTR1,AKT2,AKT3,ALG6,ALKBH1,ALPK3,ANAPC13,ANGPT1,ANKIB1,APAF1,APH1A,APH1B,APLNR,APOLD1,APP,APPBP2,AQP11,ARFGEF1,ARID4A,ARIH1,ARL6IP5,ARRDC4,ASB4,ASB5,ASB6,ASB7,ASCC3,ASH1L,ASH2L,ASPH,…
GO:BP	circulatory system development	GO:0072359	6.90942e-11	10.1606	649	3452	266	12651	ACAN,ACTA2,ACTG1,ACVR1,ACVR2B,AGTR1,AKT3,ALDH1A2,AMOTL1,ANGPT1,ANGPT2,APLNR,ARID2,ARL13B,ASB4,ATP2B4,AXIN2,BAK1,BMPR2,BRCA1,BVES,C1GALT1,CALCRL,CARD10,CASP3,CASP7,CAV1,CAV3,CCM2,CDC42,CDH5,CDKN1B,CHD7,CLIC4,COL4A1,COL5A1,CRB2,CREB1,CTH,CYR61,DAB2IP,DCN,DCTN5,DKK1,DLL4,DUSP6,DZIP1,E2F7,E2F8,ECE1,EDN2,EDNRA,EFNB2,EGFR,EGLN1,EGR3,EMP2,ENPEP,EPAS1,EPHA2,EPHB2,EPHB3,ERBB4,ESM1,ETS1,ETS2,EYA1,FAM105B,F…
GO:BP	cellular response to stimulus	GO:0051716	7.61842e-11	10.1181	4401	3452	1386	12651	AAK1,ABCA1,ABCB10,ABCC1,ABCG4,ABL2,ABR,ACACA,ACTG1,ACVR1,ACVR1B,ACVR1C,ACVR2A,ACVR2B,ACVRL1,ADAM17,ADAM9,ADAMTS3,ADAR,ADCY1,ADCY2,ADCY5,ADCY9,ADCYAP1,ADCYAP1R1,ADORA2B,AFAP1,AFAP1L2,AGRN,AGTR1,AHR,AHRR,AICDA,AKAP6,AKT3,ALDH1A2,ALDH1A3,ALKBH1,ALPL,AMOTL1,ANGPT1,ANGPT2,ANK1,ANK3,ANKS1A,ANO1,ANO6,AP1G1,APAF1,APBB1,APC,APCDD1L,APLNR,APP,APPL1,APPL2,AQP11,AQP2,AQP3,AQP4,AQP5,AQP9,ARAP2,ARAP3,ARF6,ARFG…
GO:BP	neuron projection development	GO:0031175	8.49579e-11	10.0708	520	3452	222	12651	ABL2,ACTL6B,ADARB1,ADCY1,ADCYAP1,AFG3L2,ALKBH1,APP,ARF6,ASAP1,ATCAY,BAIAP2,BARHL2,BCL11B,BCL2,BMPR2,BRSK1,BTG2,CAPRIN1,CAPRIN2,CBFA2T2,CCDC141,CDC42,CDH23,CECR2,CHL1,CLMN,CNP,CNR1,CNTN4,COBL,CRABP2,CREB1,CRMP1,CSF1R,CTNNA2,DAB2IP,DBN1,DCLK1,DCX,DIP2B,DISC1,DKK1,DPYSL3,DPYSL5,ECE1,EDN2,EDN3,EDNRA,EFHD1,EFNA5,EFNB2,EMB,EN2,EPHA2,EPHA3,EPHA4,EPHA7,EPHA8,EPHB2,EPHB3,ETV1,FAM134C,FAM65B,FAT3,FBXO45,FE…
GO:BP	negative regulation of transcription by RNA polymerase II	GO:0000122	1.1676e-10	9.93271	498	3452	214	12651	ACVR2B,AEBP2,APBB1,ARID5B,ATRX,ATXN1L,BACH1,BACH2,BCL11A,BEND3,BHLHE40,BMI1,BMP6,CALR,CAV1,CBFA2T2,CBFB,CBX6,CBX7,CBX8,CC2D1A,CCND1,CDC73,CGGBP1,CNOT2,CREBBP,CTCF,CTNNBIP1,CUL3,DAB2IP,DACH1,DDX5,DKK1,DLL4,DLX2,DNMT3A,DR1,E2F1,E2F6,E2F7,E2F8,EGR1,ELK4,ESR1,ETS2,ETV5,ETV6,FEZF1,FNIP1,FNIP2,FOXF1,FOXJ1,FOXM1,FOXO3,GABPA,GADD45A,GATA3,GATA6,GATAD2A,GATAD2B,GLI3,HDAC4,HES1,HEY2,HEYL,HHEX,HIC1,HIPK2,HI…
GO:BP	neuron development	GO:0048666	1.26859e-10	9.89668	610	3452	252	12651	ABL2,ACTL6B,ADARB1,ADCY1,ADCYAP1,AFG3L2,ALKBH1,APP,ARF6,ARL3,ASAP1,ATCAY,BAIAP2,BARHL2,BCL11B,BCL2,BMPR2,BRSK1,BTG2,CABP4,CAPRIN1,CAPRIN2,CBFA2T2,CCDC141,CDC42,CDH23,CECR2,CHL1,CLMN,CNP,CNR1,CNTN4,COBL,CRABP2,CRB1,CRB2,CREB1,CRMP1,CSF1R,CTNNA2,DAB2IP,DBN1,DCLK1,DCX,DIP2B,DISC1,DKK1,DPYSL3,DPYSL5,ECE1,EDN2,EDN3,EDNRA,EFHD1,EFNA5,EFNB2,EMB,EN2,EPHA2,EPHA3,EPHA4,EPHA7,EPHA8,EPHB2,EPHB3,ETV1,FAM134C,…
GO:BP	response to endogenous stimulus	GO:0009719	1.54813e-10	9.81019	792	3452	312	12651	ABCC1,ACACA,ACVR1,ACVR1C,ACVR2A,ACVR2B,ADAM17,ADAM9,ADCY5,AGTR1,AKAP6,APP,APPL1,APPL2,AQP9,ASH2L,ATP1A1,ATP2B1,ATP2B4,BCL2,BCL2L1,BMP6,BMPR2,BRCA1,CA2,CACNB1,CALR,CAPN2,CASP3,CASP7,CAV1,CAV3,CCND1,CD109,CDH1,CDH5,CFTR,CHMP5,CHST11,CHURC1,CIB2,CLOCK,CNOT2,CORO1B,CPEB2,CPEB4,CRB2,CREB1,CREBBP,CRKL,CYP7B1,CYR61,DDIT4,DDRGK1,DDX17,DDX5,DENND4C,DKK1,DLL4,DNMT3A,DSTYK,EDNRA,EFNA5,EGR1,EGR3,EIF4EBP1,EIF…
GO:BP	signaling	GO:0023052	1.93468e-10	9.71339	3801	3452	1213	12651	AAK1,ABCA1,ABR,ACVR1,ACVR1B,ACVR1C,ACVR2A,ACVR2B,ACVRL1,ADAM17,ADAM9,ADAMTS3,ADAR,ADARB1,ADCY1,ADCY2,ADCY5,ADCY9,ADCYAP1,ADCYAP1R1,ADORA2B,AFAP1,AFAP1L2,AGRN,AGTR1,AKAP7,AKT3,ALDH1A2,ALDH1A3,AMOTL1,ANGPT1,ANGPT2,ANK1,ANK3,ANKS1A,ANO1,ANO6,APAF1,APBA1,APBA2,APC,APCDD1L,APLNR,APP,APPL1,APPL2,ARAP2,ARAP3,ARF6,ARFGEF1,ARFGEF2,ARHGAP12,ARHGAP19,ARHGAP21,ARHGAP28,ARHGAP29,ARHGAP30,ARHGAP35,ARHGAP36,ARH…
GO:BP	developmental growth	GO:0048589	2.45208e-10	9.61047	375	3452	170	12651	ACVR2B,ADARB1,AFG3L2,ALKBH1,APBA1,APBA2,APP,ARID2,ARID5B,ATRN,ATRX,BARHL2,BCL2,BCL2L11,BCL9,BIN3,BMPR2,BNC2,CAMTA2,CCM2,CDKN1B,CELF1,CHD7,CHST11,CLIC4,COBL,COLQ,CRABP2,CREB1,DBN1,DCLK1,DCX,DIP2B,DUSP6,EDN2,EDN3,EDNRA,EFNA5,EPB41L5,EPHA7,ERBB4,ESR1,ETNK2,FGF2,FGF20,FGF8,FLVCR1,FMN1,FN1,FOXO3,FSHR,FTO,FXN,FZD7,GAS1,GAS2,GATA3,GATA6,GIGYF2,GLI3,H3F3B,HEY2,HHEX,HLX,HNF1B,HOPX,HOXA11,HOXA5,HOXD13,IGF1…
GO:BP	blood vessel development	GO:0001568	2.88373e-10	9.54005	418	3452	185	12651	ACTA2,ACTG1,ACVR1,ACVR2B,AGTR1,AKT3,ALDH1A2,AMOTL1,ANGPT1,ANGPT2,APLNR,ARID2,ASB4,ATP2B4,BAK1,BMPR2,BRCA1,C1GALT1,CALCRL,CARD10,CAV1,CCM2,CDH5,CHD7,CLIC4,COL4A1,COL5A1,CYR61,DAB2IP,DCN,DCTN5,DLL4,E2F7,E2F8,EDN2,EDNRA,EFNB2,EGLN1,EGR3,EMP2,ENPEP,EPAS1,EPHA2,EPHB2,EPHB3,ESM1,ETS1,ETS2,EYA1,FAM105B,FGF2,FGF8,FLT1,FLVCR1,FOXF1,FOXJ2,FZD4,GAB1,GADD45A,GATA6,GJA5,GJC1,GLI3,GLUL,GNA13,GPLD1,HAS2,HECTD1,…
GO:BP	macromolecule localization	GO:0033036	2.98696e-10	9.52477	1646	3452	579	12651	A1CF,AAK1,ABCA1,ABCC1,ABCG4,ACTG1,ACVR1C,ACVR2B,ADAM22,ADAM9,ADCY5,ADCYAP1,AGRN,ANGPT1,ANK1,ANK3,ANO1,ANO4,ANO6,AP1G1,AP1S2,AP1S3,AP2M1,AP3B2,AP3M1,AP3M2,AP3S2,APBA1,APOLD1,APPBP2,APPL1,APPL2,AQP11,ARF6,ARHGDIA,ARL3,ARL5B,ARL6IP1,ARL6IP5,ARL8B,ARRDC4,ATCAY,ATP10B,ATP11A,ATP11B,ATP11C,ATP2B4,ATP2C1,ATP8A1,ATRX,AXIN2,BBS9,BCAP29,BCAP31,BCL2,BCL2L1,BCLAF1,BCR,BDKRB2,BET1,BET1L,BICD2,BIN3,BRSK1,BSN,C…
GO:BP	vasculature development	GO:0001944	3.89833e-10	9.40912	442	3452	193	12651	ACTA2,ACTG1,ACVR1,ACVR2B,AGTR1,AKT3,ALDH1A2,AMOTL1,ANGPT1,ANGPT2,APLNR,ARID2,ASB4,ATP2B4,BAK1,BMPR2,BRCA1,C1GALT1,CALCRL,CARD10,CAV1,CCM2,CDH5,CHD7,CLIC4,COL4A1,COL5A1,CTH,CYR61,DAB2IP,DCN,DCTN5,DLL4,E2F7,E2F8,EDN2,EDNRA,EFNB2,EGLN1,EGR3,EMP2,ENPEP,EPAS1,EPHA2,EPHB2,EPHB3,ESM1,ETS1,ETS2,EYA1,FAM105B,FGF2,FGF8,FLT1,FLT4,FLVCR1,FOXF1,FOXJ2,FZD4,GAB1,GADD45A,GATA6,GJA5,GJC1,GLI3,GLUL,GNA13,GPLD1,HAS…
GO:BP	cellular component morphogenesis	GO:0032989	6.55212e-10	9.18362	421	3452	185	12651	ACTG1,ADARB1,ADCY1,AFG3L2,APP,BARHL2,BCL11B,BCL2,BCL2L1,BMPR2,BRSK1,CAPRIN1,CAPRIN2,CAV3,CCDC141,CDC42,CHL1,CLASP1,CNP,CNTN4,COBL,CORO1B,CORO1C,CRABP2,CREB1,CRMP1,CSF1R,DAB2IP,DAG1,DBN1,DCLK1,DCX,DIP2B,DNM1L,DPYSL5,ECE1,EDN2,EDN3,EDNRA,EFNA5,EFNB2,EMB,EN2,EPHA2,EPHA4,EPHA7,EPHA8,EPHB2,EPHB3,ETV1,FBXO45,FEZF1,FLRT2,FN1,FYN,FZD3,FZD4,GATA3,GLI3,GORASP1,ISL1,ISPD,ITGB1,ITSN2,KALRN,KANK1,KIRREL3,KLF7…
GO:BP	cell morphogenesis	GO:0000902	9.05183e-10	9.04326	589	3452	242	12651	ADARB1,ADCY1,AFG3L2,APP,ARHGEF26,ARL13B,ATRN,AXL,BAIAP2,BARHL2,BCL11B,BCL2,BIN3,BMPR2,BRSK1,BRWD1,BVES,C1GALT1C1,CABP4,CALR,CAP1,CAPRIN1,CAPRIN2,CAPZB,CCDC141,CDC42,CDC42EP1,CDC42EP4,CDC42SE1,CDH23,CDH5,CDH6,CFDP1,CHL1,CLIC4,CNP,CNTN4,COBL,CORO1B,CORO1C,CRABP2,CRB1,CREB1,CRKL,CRMP1,CSF1R,CUL3,DAB2IP,DBN1,DCLK1,DCX,DIP2B,DKK1,DPYSL5,ECE1,EDN2,EDN3,EDNRA,EFNA5,EFNB2,EMB,EN2,EPB41,EPB41L5,EPHA2,EPHA…
GO:BP	cell part morphogenesis	GO:0032990	1.13919e-09	8.9434	369	3452	166	12651	ADARB1,ADCY1,AFG3L2,APP,BARHL2,BCL11B,BCL2,BCL2L1,BMPR2,BRSK1,CAPRIN1,CAPRIN2,CCDC141,CDC42,CHL1,CNP,CNTN4,COBL,CORO1B,CORO1C,CRABP2,CREB1,CRMP1,CSF1R,DAB2IP,DBN1,DCLK1,DCX,DIP2B,DNM1L,DPYSL5,ECE1,EDN2,EDN3,EDNRA,EFNA5,EFNB2,EMB,EN2,EPHA2,EPHA4,EPHA7,EPHA8,EPHB2,EPHB3,ETV1,FBXO45,FEZF1,FLRT2,FN1,FYN,FZD3,FZD4,GATA3,GLI3,GORASP1,ISL1,ISPD,ITGB1,ITSN2,KALRN,KANK1,KIRREL3,KLF7,LHX4,LIMK1,LRP2,LRP8,L…
GO:BP	cellular response to endogenous stimulus	GO:0071495	1.40809e-09	8.85137	733	3452	289	12651	ABCC1,ACACA,ACVR1,ACVR2A,ACVR2B,ADAM17,ADAM9,ADCY5,AGTR1,AKAP6,APP,APPL1,APPL2,AQP9,ATP1A1,ATP2B1,ATP2B4,BCL2L1,BMP6,BMPR2,BRCA1,CA2,CACNB1,CALR,CAPN2,CASP3,CASP7,CAV1,CAV3,CD109,CDH1,CDH5,CFTR,CHMP5,CHST11,CHURC1,CIB2,CLOCK,CNOT2,CORO1B,CPEB2,CPEB4,CRB2,CREBBP,CRKL,CYP7B1,CYR61,DDIT4,DDRGK1,DDX17,DDX5,DENND4C,DKK1,DLL4,DNMT3A,DSTYK,EDNRA,EFNA5,EGR1,EGR3,EIF4EBP1,EIF4EBP2,EPB41L5,EPHA4,EPHA8,ERBB…
GO:BP	regulation of multicellular organismal development	GO:2000026	2.33959e-09	8.63086	754	3452	295	12651	ABCB10,ACVR1,ACVR1B,ACVR2A,ACVR2B,AKT3,ANGPT2,ANKH,ANO6,APLNR,APPL2,ATP11C,ATP2B1,ATP2B4,AXIN2,BMP6,BMPR2,BRCA1,BRD1,CAMTA2,CAPRIN1,CAPRIN2,CAV1,CBFB,CBLN1,CCND1,CD109,CD276,CD28,CDC73,CDH5,CDK6,CDKN1B,CFTR,CHD7,CLASP1,CLSTN1,CLSTN2,CLSTN3,CNOT4,COL11A2,CRABP2,CRB2,CREB1,CTNNBIP1,CTSC,CYR61,DAB2IP,DAG1,DBN1,DCN,DIP2B,DISC1,DKK1,DLL4,DLX2,DNAJB11,DR1,DUSP6,EFNA5,EGLN1,EGR3,EMP2,EPHA2,EPHA7,EPHB2,E…
GO:BP	cellular process	GO:0009987	2.90749e-09	8.53648	11549	3452	3250	12651	A1CF,AAK1,AAMP,AASS,ABAT,ABCA1,ABCB10,ABCB5,ABCB8,ABCB9,ABCC1,ABCC5,ABCG4,ABHD13,ABI2,ABL2,ABLIM1,ABLIM2,ABR,ACACA,ACADSB,ACAN,ACAP2,ACER3,ACLY,ACSL4,ACTA2,ACTG1,ACTL6B,ACTR6,ACVR1,ACVR1B,ACVR1C,ACVR2A,ACVR2B,ACVRL1,ADAM17,ADAM19,ADAM22,ADAM9,ADAMTS10,ADAMTS14,ADAMTS15,ADAMTS18,ADAMTS2,ADAMTS3,ADAMTS5,ADAR,ADARB1,ADAT2,ADCY1,ADCY2,ADCY5,ADCY9,ADCYAP1,ADCYAP1R1,ADD2,ADNP,ADORA2B,AEBP2,AES,AFAP1,AF…
GO:BP	phosphate-containing compound metabolic process	GO:0006796	2.97271e-09	8.52685	1786	3452	616	12651	AAK1,ABL2,ACACA,ACLY,ACVR1,ACVR1B,ACVR1C,ACVR2A,ACVR2B,ACVRL1,ADAM17,ADAM9,ADAR,ADARB1,ADCY1,ADCY2,ADCY5,ADCY9,ADCYAP1,ADORA2B,AGPAT1,AGPAT2,AK3,AKT2,AKT3,ALDOB,ALPK3,ALPL,AMPD2,AMPD3,ANGPT1,APLNR,APP,ATP2B4,ATP5G2,ATP5L,AXIN2,AXL,BAK1,BANK1,BCL2,BCR,BDKRB2,BMP3,BMP6,BMPR2,BRSK1,BTRC,CAB39,CACNB4,CALM1,CAMK2D,CAMKK1,CAMKK2,CAMKV,CARD10,CASK,CASP3,CAV1,CAV3,CBFA2T3,CCDC88A,CCND1,CCND2,CCNG1,CCNK,C…
GO:BP	macromolecule biosynthetic process	GO:0009059	3.41007e-09	8.46724	2869	3452	936	12651	ABCA1,ABCB10,ABCG4,ABLIM2,ACAN,ACVR1,ACVR1B,ACVR2A,ACVR2B,ADCY1,ADCYAP1,ADNP,AEBP2,AES,AFAP1L2,AFF3,AGL,AHR,AHRR,ALG6,ALKBH1,ALX4,ANGPT1,ANKRD42,APBB1,APP,AQP11,ARFGEF1,ARID2,ARID3B,ARID4A,ARID5B,ARNT2,ASCC3,ASH1L,ASH2L,ASXL2,ATAD2,ATF1,ATF6,ATF7,ATG12,ATMIN,ATP1B4,ATP2B4,ATRX,ATXN1,ATXN1L,ATXN7,ATXN7L3,AUTS2,B3GALNT1,B3GALT2,B3GNT5,B4GALT1,BACH1,BACH2,BAHD1,BANK1,BARHL1,BARHL2,BCL11A,BCL11B,BCL2…
GO:BP	muscle structure development	GO:0061061	4.47493e-09	8.34921	354	3452	159	12651	ACTG1,ACVR1,ADAMTS15,ADAMTS5,ADARB1,AFG3L2,ALX4,APLNR,ARID5B,ASF1A,ATP11A,BCL2,BCL9,BCL9L,BIN3,BMPR2,BTG2,BVES,CACNB4,CAPN2,CAV1,CAV3,CDON,CHD7,CREB1,CTH,DDX17,DKK1,DLL4,DNER,EDNRA,EFNB2,EGLN1,EGR1,EHD2,EPAS1,EREG,ETV1,FAM65B,FBXO22,FGF8,FHL1,FLNB,FOXF1,FOXN2,FRS2,FXR1,FZD1,FZD7,GATA6,GPCPD1,H3F3B,HDAC4,HES1,HEY2,HEYL,HIVEP3,HLF,HLX,HNRNPU,HOPX,IGF1,IGF2,IGFBP5,IRX3,ISL1,ITGB1,JPH1,KLF5,KRAS,LMOD…
GO:BP	cell projection morphogenesis	GO:0048858	4.47493e-09	8.34921	354	3452	159	12651	ADARB1,ADCY1,AFG3L2,APP,BARHL2,BCL11B,BCL2,BMPR2,BRSK1,CAPRIN1,CAPRIN2,CCDC141,CDC42,CHL1,CNP,CNTN4,COBL,CORO1B,CORO1C,CRABP2,CREB1,CRMP1,CSF1R,DAB2IP,DBN1,DCLK1,DCX,DIP2B,DPYSL5,ECE1,EDN2,EDN3,EDNRA,EFNA5,EFNB2,EMB,EN2,EPHA2,EPHA4,EPHA7,EPHA8,EPHB2,EPHB3,ETV1,FBXO45,FEZF1,FLRT2,FN1,FYN,FZD3,FZD4,GATA3,GLI3,GORASP1,ISL1,ISPD,ITGB1,ITSN2,KALRN,KANK1,KIRREL3,KLF7,LHX4,LIMK1,LRP2,LRP8,LRRK2,MAP1B,MA…
GO:BP	organonitrogen compound metabolic process	GO:1901564	6.73097e-09	8.17192	4193	3452	1313	12651	AAK1,AASS,ABAT,ABCA1,ABCB10,ABCB9,ABCC1,ABHD13,ABL2,ACACA,ACADSB,ACAN,ACE,ACER3,ACLY,ACVR1,ACVR1B,ACVR1C,ACVR2A,ACVR2B,ACVRL1,ADAM11,ADAM17,ADAM19,ADAM22,ADAM9,ADAMTS10,ADAMTS14,ADAMTS15,ADAMTS18,ADAMTS19,ADAMTS2,ADAMTS3,ADAMTS5,ADAR,ADARB1,ADCY1,ADCY2,ADCY5,ADCY9,ADCYAP1,ADORA2B,AFG3L2,AGTR1,AICDA,AK3,AKT2,AKT3,ALAD,ALDH1L2,ALDH5A1,ALDOB,ALG6,ALKBH1,ALPK3,ALPL,AMPD2,AMPD3,ANAPC13,ANGPT1,ANKIB1,A…
GO:BP	cell junction organization	GO:0034330	6.73717e-09	8.17152	381	3452	168	12651	ACTG1,AFG3L2,APLNR,APP,ARF6,BAIAP2,BCL2,BCR,BMP6,BSN,CACNB4,CACNG2,CAMKV,CAPRIN1,CAPRIN2,CAPZA1,CAV1,CBLN1,CBLN3,CCM2,CDC42,CDH1,CDH5,CDH6,CLASP1,CLDN1,CLDN19,CLSTN1,CLSTN2,CLSTN3,CNTNAP2,COL11A2,COLQ,CORO1C,CORO2B,CSF1R,CTTN,DAB2IP,DBN1,DISC1,DKK1,DLGAP3,EFNA5,EFNB2,EGLN1,EPB41L5,EPHA2,EPHA3,EPHA4,EPHA7,EPHB2,EPHB3,ERBB4,F2R,FBF1,FBXO45,FLRT2,FMN1,FN1,FRMD4A,FSCN1,FYN,FZD1,GABRB2,GABRG2,GJA5,GJC…
GO:BP	nitrogen compound transport	GO:0071705	6.85033e-09	8.16429	1016	3452	377	12651	ABCA1,ABCB9,ABCC1,ABCC5,ACVR1C,ACVR2B,ADAM9,ADCY5,ADCYAP1,ANGPT1,ANK3,ANO1,AP1G1,AP1S2,AP1S3,AP2M1,AP3B2,AP3M1,AP3M2,AP3S2,APBA1,APPBP2,APPL1,APPL2,AQP11,AQP3,AQP9,ARF6,ARHGEF7,ARL6IP1,ARL6IP5,ARL8B,ARRDC4,ATP11B,ATP2C1,ATP8A1,BCAP29,BCAP31,BCLAF1,BCR,BET1,BET1L,BRSK1,C17ORF75,C2CD2L,CA2,CACNB4,CACNG2,CACNG3,CALCRL,CALR,CAV1,CBLN1,CBLN3,CD2AP,CD47,CDH1,CFTR,CHD7,CHM,CLOCK,CLSTN1,CLTB,CNST,COG2,CS…
GO:BP	phosphorus metabolic process	GO:0006793	7.24689e-09	8.13985	1800	3452	618	12651	AAK1,ABL2,ACACA,ACLY,ACVR1,ACVR1B,ACVR1C,ACVR2A,ACVR2B,ACVRL1,ADAM17,ADAM9,ADAR,ADARB1,ADCY1,ADCY2,ADCY5,ADCY9,ADCYAP1,ADORA2B,AGPAT1,AGPAT2,AK3,AKT2,AKT3,ALDOB,ALPK3,ALPL,AMPD2,AMPD3,ANGPT1,ANKH,APLNR,APP,ATP2B4,ATP5G2,ATP5L,AXIN2,AXL,BAK1,BANK1,BCL2,BCR,BDKRB2,BMP3,BMP6,BMPR2,BRSK1,BTRC,CAB39,CACNB4,CALM1,CAMK2D,CAMKK1,CAMKK2,CAMKV,CARD10,CASK,CASP3,CAV1,CAV3,CBFA2T3,CCDC88A,CCND1,CCND2,CCNG1,C…
GO:BP	plasma membrane bounded cell projection morphogenesis	GO:0120039	7.54253e-09	8.12248	353	3452	158	12651	ADARB1,ADCY1,AFG3L2,APP,BARHL2,BCL11B,BCL2,BMPR2,BRSK1,CAPRIN1,CAPRIN2,CCDC141,CDC42,CHL1,CNP,CNTN4,COBL,CORO1B,CORO1C,CRABP2,CREB1,CRMP1,CSF1R,DAB2IP,DBN1,DCLK1,DCX,DIP2B,DPYSL5,ECE1,EDN2,EDN3,EDNRA,EFNA5,EFNB2,EMB,EN2,EPHA2,EPHA4,EPHA7,EPHA8,EPHB2,EPHB3,ETV1,FBXO45,FEZF1,FLRT2,FN1,FYN,FZD3,FZD4,GATA3,GLI3,GORASP1,ISL1,ISPD,ITGB1,ITSN2,KALRN,KANK1,KIRREL3,KLF7,LHX4,LIMK1,LRP2,LRP8,LRRK2,MAP1B,MA…
GO:BP	regulation of cell projection organization	GO:0031344	1.04528e-08	7.98077	312	3452	143	12651	ABL2,ARF6,ATMIN,BIN3,BMPR2,BRSK1,CAPRIN1,CAPRIN2,CAPZB,CAV1,CBFA2T2,CCDC88A,CCP110,CDC42,CDC42EP1,CDC42EP4,CEP135,COBL,CORO1B,CORO1C,CRABP2,CRMP1,CTNNA2,DAB2IP,DBN1,DCDC2,DEF8,DIP2B,DISC1,DKK1,DPYSL3,DYNC2LI1,DZIP1,EFNA5,EFNB2,EPHA2,EPHA3,EPHA4,EPHA7,EPHB2,EPHB3,ERMN,EVI5L,FAM134C,FAM65B,FAT3,FN1,FNBP1L,FSCN1,FUT9,FYN,FZD4,GATA3,GDI1,GORASP1,INPP5F,KALRN,KANK1,KLF5,LIMK1,LIMK2,LPAR1,LRP8,LRRK2,MA…
GO:BP	regulation of cell death	GO:0010941	1.09343e-08	7.96121	846	3452	322	12651	ACER3,ACVR1,ACVR1C,ADAR,ADNP,ALDH1A2,ALDH1A3,ALKBH1,ALX4,ANGPT1,ANO6,APAF1,APBB1,APC,API5,ARG2,ARL6IP5,ATF6,AXIN2,AXL,BACE1,BAK1,BARHL1,BCAP31,BCL11B,BCL2,BCL2L1,BCL2L10,BCL2L11,BCL2L15,BCLAF1,BDKRB2,BIRC6,BMF,BMI1,BNIP3,BNIP3L,BRCA1,C3ORF38,CARD10,CASP10,CASP3,CAV1,CBL,CDC73,CDH5,CDKN1B,CFDP1,CFLAR,CHL1,CHMP1B,CHMP5,CHST11,CNTFR,CSF1R,CSRNP3,CTH,CTSC,CTTN,CYLD,CYR61,DAB2IP,DAPK1,DAPK2,DCUN1D3,DE…
GO:BP	cell projection organization	GO:0030030	1.27346e-08	7.89501	850	3452	323	12651	ABL2,ACTL6B,ADARB1,ADCY1,ADCYAP1,AFG3L2,ALKBH1,ANO6,APP,ARF6,ARHGEF26,ARHGEF7,ARL13B,ARL3,ARMC9,ASAP1,ATCAY,ATMIN,BAIAP2,BARHL2,BBS12,BBS9,BCL11B,BCL2,BIN3,BMPR2,BRSK1,BTG2,CAPRIN1,CAPRIN2,CAPZB,CAV1,CBFA2T2,CCDC113,CCDC141,CCDC28B,CCDC88A,CCP110,CDC42,CDC42EP1,CDC42EP4,CDH23,CECR2,CELSR2,CEP135,CEP19,CEP350,CHL1,CLMN,CNP,CNR1,CNTN4,COBL,CORO1B,CORO1C,CRABP2,CREB1,CRMP1,CSF1R,CTNNA2,CTTN,DAB2IP,D…
GO:BP	response to stimulus	GO:0050896	1.34736e-08	7.87052	5123	3452	1571	12651	AAK1,ABAT,ABCA1,ABCB10,ABCC1,ABCG4,ABL2,ABR,ACACA,ACER3,ACTA2,ACTG1,ACVR1,ACVR1B,ACVR1C,ACVR2A,ACVR2B,ACVRL1,ADAM17,ADAM9,ADAMTS18,ADAMTS3,ADAMTS5,ADAR,ADCY1,ADCY2,ADCY5,ADCY9,ADCYAP1,ADCYAP1R1,ADORA2B,AFAP1,AFAP1L2,AFF3,AFG3L2,AGRN,AGTR1,AHR,AHRR,AICDA,AKAP6,AKT3,ALDH1A2,ALDH1A3,ALKBH1,ALPL,AMOTL1,ANGPT1,ANGPT2,ANK1,ANK3,ANKH,ANKRD42,ANKS1A,ANO1,ANO6,AP1G1,APAF1,APBB1,APC,APCDD1L,APLNR,APP,APPL1…
GO:BP	positive regulation of developmental process	GO:0051094	1.37562e-08	7.8615	745	3452	289	12651	ABCB10,ACVR1,ACVR1B,ACVR2A,ACVR2B,ADAM9,AKT3,ANO6,APLNR,ASB4,ASXL2,ATP11A,ATP11C,ATP2B1,AXIN2,BCL2,BMP6,BMPR2,BNC1,BNIP3,BRCA1,BRD1,CALR,CAMTA2,CAPRIN1,CAPRIN2,CAV3,CBFB,CBLN1,CCDC3,CCND1,CD276,CD28,CD40,CDH5,CDON,CDS1,CELF1,CFTR,CHD7,CLASP1,CLSTN1,CLSTN2,CLSTN3,COBL,CORO1B,CORO1C,CRABP2,CRB2,CREB1,CRKL,CTH,CTNNBIP1,CYR61,DAB2IP,DAG1,DBN1,DCN,DDHD1,DDHD2,DISC1,DKK1,DLX2,DNM1L,EDN3,EFNA5,EFNB2,EGR…
GO:BP	head development	GO:0060322	1.59697e-08	7.7967	413	3452	178	12651	AKT3,ALDH1A2,ALDH1A3,APAF1,APP,ARID5B,ARL13B,ARNT2,ATRN,ATRX,ATXN1L,AXL,B4GALT2,BARHL1,BCL11B,BCL2,BCR,BMI1,BTG2,CAMTA2,CBLN1,CCDC141,CDON,CELF1,CELSR2,CHD7,CNTNAP2,COL4A1,CREB1,CSF1R,CSRNP1,CTNNA2,DAB2IP,DCLK1,DCX,DISC1,DKK1,DLX2,DLX6,E2F1,EDNRA,EN2,EPHA7,EPHB2,EPHB3,ERBB4,FAIM2,FBXO45,FEZF1,FGF2,FGF8,FLVCR1,FOXJ1,FOXO3,FOXP2,FRS2,FYN,FZD3,FZD4,FZD6,GIT1,GLI3,GPR37L1,GSK3A,HES1,HHEX,HNF1B,HOOK3,…
GO:BP	cell morphogenesis involved in neuron differentiation	GO:0048667	1.69457e-08	7.77094	322	3452	146	12651	ADARB1,ADCY1,AFG3L2,APP,BARHL2,BCL11B,BCL2,BMPR2,BRSK1,CABP4,CAPRIN1,CAPRIN2,CCDC141,CDC42,CDH23,CHL1,CNP,CNTN4,COBL,CRABP2,CREB1,CRMP1,CSF1R,DBN1,DCLK1,DCX,DIP2B,DPYSL5,ECE1,EDN2,EDN3,EDNRA,EFNA5,EFNB2,EMB,EN2,EPHA2,EPHA4,EPHA7,EPHA8,EPHB2,EPHB3,ETV1,FAM65B,FBXO45,FEZF1,FLRT2,FN1,FYN,FZD3,GATA3,GLI3,GORASP1,HES1,HEXA,ISL1,ISPD,ITGB1,KALRN,KLF7,LHX4,LIMK1,LRP8,LRRK2,MAP1B,MAP3K13,MAP6,MARK2,MFSD2…
GO:BP	tissue morphogenesis	GO:0048729	1.84038e-08	7.73509	379	3452	166	12651	ACTG1,ACVR1,ADAM17,ADARB1,ALDH1A2,ALDH1A3,APAF1,APLNR,ARHGAP12,ARL13B,BCL2,BMPR2,BRSK1,BTBD7,CA2,CASP3,CAV3,CCM2,CDC42,CECR2,CHD7,CLASP1,CLIC4,COBL,COL4A1,COL5A1,CRB2,CTNNBIP1,CYP7B1,CYR61,DKK1,DLG3,DLL4,DVL3,EDNRA,EFNB2,EGLN1,EPB41L5,EPHA2,EPHA4,EPHA7,ERBB4,ESR1,ESRP2,ETS2,EXOC4,EXOC5,EYA1,FERMT1,FGF2,FGF8,FMN1,FOXF1,FREM2,FRS2,FZD1,FZD3,FZD6,GATA3,GCNT1,GJA1,GLI3,GNA13,GRSF1,HECTD1,HES1,HEY2,HE…
GO:BP	regulation of catabolic process	GO:0009894	1.85226e-08	7.7323	561	3452	228	12651	A1CF,ANGEL2,APAF1,APP,AQP11,ASB5,ATF6,ATG12,ATP2B4,AXIN2,BAG2,BCAP31,BCL2,BMF,BNIP3,BTG2,BTRC,CALCR,CASC3,CAV1,CBFA2T3,CBLB,CDKN1B,CLEC16A,CNOT2,CNOT6,CNOT6L,COMMD1,CSDE1,CSNK2A2,CTTN,CUL4B,DAB2IP,DAP,DAPK1,DAZL,DCN,DCP1A,DCP2,DDIT4,DDRGK1,DEDD,DFFA,DISC1,DNM1L,E2F1,EGFR,EGLN1,EIF3H,EIF4G2,ELAVL1,EPHA4,ERCC4,FAM192A,FAM46C,FASTKD2,FASTKD3,FBXL20,FBXO22,FOXO3,FTO,FYN,GGA1,GGA3,GIGYF2,GIT1,GPD1,GPL…
GO:BP	protein phosphorylation	GO:0006468	1.92015e-08	7.71666	1048	3452	385	12651	AAK1,ABL2,ACVR1,ACVR1B,ACVR1C,ACVR2A,ACVR2B,ACVRL1,ADAM17,ADAM9,ADAR,ADARB1,ADCYAP1,AKT2,AKT3,ALPK3,ANGPT1,APLNR,APP,ATP2B4,AXIN2,AXL,BAK1,BANK1,BCL2,BCR,BDKRB2,BMP3,BMP6,BMPR2,BRSK1,CAB39,CAMK2D,CAMKK1,CAMKK2,CAMKV,CARD10,CASK,CASP3,CAV1,CAV3,CCDC88A,CCND1,CCND2,CCNG1,CCNK,CCNY,CCNYL1,CD109,CDC25B,CDC42,CDC42BPA,CDC42BPB,CDH5,CDK12,CDK14,CDK18,CDK19,CDK5R1,CDK6,CDKN1B,CDON,CEP85,CHUK,CIT,CLCF1,C…
GO:BP	movement of cell or subcellular component	GO:0006928	2.09515e-08	7.67879	1212	3452	436	12651	AAMP,ACTG1,ACVR1,ACVR1B,ACVR1C,ADAM17,ADAM9,ADARB1,ADD2,AGTR1,AKT3,ALKBH1,AMOTL1,ANGPT1,ANGPT2,ANO6,AP3M1,AP3M2,APC,APP,APPL1,APPL2,ARF6,ARHGAP21,ARID2,ARID5B,ARL13B,ARL3,ASH1L,ASTN1,ATP2B4,ATP8A1,ATRN,AXL,BARHL1,BARHL2,BBS12,BCL11B,BCL2,BCR,BIN3,BLOC1S1,BLOC1S2,BMPR2,BVES,CACNA1D,CACNB2,CALR,CAMTA2,CAP1,CAPN7,CARD10,CAV1,CAV3,CBLL1,CCDC141,CCDC25,CCDC88A,CCNYL1,CD2AP,CDC42,CDC42BPB,CDH1,CDH5,CDK…
GO:BP	plasma membrane bounded cell projection organization	GO:0120036	2.36538e-08	7.6261	838	3452	318	12651	ABL2,ACTL6B,ADARB1,ADCY1,ADCYAP1,AFG3L2,ALKBH1,ANO6,APP,ARF6,ARHGEF26,ARHGEF7,ARL13B,ARL3,ARMC9,ASAP1,ATCAY,ATMIN,BAIAP2,BARHL2,BBS12,BBS9,BCL11B,BCL2,BIN3,BMPR2,BRSK1,BTG2,CAPRIN1,CAPRIN2,CAPZB,CAV1,CBFA2T2,CCDC113,CCDC141,CCDC28B,CCDC88A,CCP110,CDC42,CDC42EP1,CDC42EP4,CDH23,CECR2,CELSR2,CEP135,CEP19,CEP350,CHL1,CLMN,CNP,CNR1,CNTN4,COBL,CORO1B,CORO1C,CRABP2,CREB1,CRMP1,CSF1R,CTNNA2,CTTN,DAB2IP,D…
GO:BP	localization of cell	GO:0051674	2.38133e-08	7.62318	929	3452	347	12651	AAMP,ACTG1,ACVR1,ACVR1B,ACVR1C,ADAM17,ADAM9,ADARB1,ADD2,AGTR1,AKT3,ALKBH1,AMOTL1,ANGPT1,ANGPT2,ANO6,APC,APP,APPL1,APPL2,ARF6,ARID2,ARID5B,ARL13B,ASH1L,ASTN1,ATP2B4,ATP8A1,ATRN,AXL,BARHL1,BARHL2,BCL11B,BCL2,BCR,BIN3,BMPR2,BVES,CALR,CAMTA2,CAP1,CAPN7,CARD10,CAV1,CBLL1,CCDC141,CCDC25,CCDC88A,CCNYL1,CD2AP,CDC42,CDC42BPB,CDH1,CDH5,CELF3,CELSR2,CHL1,CLASP1,CLDN1,CLDN19,CLIC4,COL5A1,CORO1B,CORO1C,CPNE3,…
GO:BP	cell motility	GO:0048870	2.38133e-08	7.62318	929	3452	347	12651	AAMP,ACTG1,ACVR1,ACVR1B,ACVR1C,ADAM17,ADAM9,ADARB1,ADD2,AGTR1,AKT3,ALKBH1,AMOTL1,ANGPT1,ANGPT2,ANO6,APC,APP,APPL1,APPL2,ARF6,ARID2,ARID5B,ARL13B,ASH1L,ASTN1,ATP2B4,ATP8A1,ATRN,AXL,BARHL1,BARHL2,BCL11B,BCL2,BCR,BIN3,BMPR2,BVES,CALR,CAMTA2,CAP1,CAPN7,CARD10,CAV1,CBLL1,CCDC141,CCDC25,CCDC88A,CCNYL1,CD2AP,CDC42,CDC42BPB,CDH1,CDH5,CELF3,CELSR2,CHL1,CLASP1,CLDN1,CLDN19,CLIC4,COL5A1,CORO1B,CORO1C,CPNE3,…
GO:BP	epithelium development	GO:0060429	2.41006e-08	7.61797	656	3452	259	12651	ACTA2,ACTG1,ACVR1,ACVR2B,ADAM17,ADAM9,ALDH1A2,ALDH1A3,APAF1,APLNR,AQP11,ARG2,ARHGAP12,ARHGEF26,ARID4A,ARL13B,ATRX,AXIN2,BCL11B,BCL2,BCR,BMI1,BMP6,BMPR2,BRSK1,BTBD7,C1GALT1,CA2,CALB1,CASP3,CAV1,CAV3,CBFA2T2,CCM2,CCND1,CD109,CDC42,CDH23,CDH5,CDK6,CDKN1B,CECR2,CEP63,CHD7,CLASP1,CLIC4,CLOCK,COBL,COL4A1,COL5A1,CPT1A,CRB2,CREB1,CSMD1,CTNNBIP1,CYP7B1,CYR61,DKK1,DLG3,DLL4,DLX6,DVL3,E2F7,E2F8,ECE1,EDNRA,E…
GO:BP	locomotion	GO:0040011	2.75691e-08	7.55958	1044	3452	383	12651	AAMP,ACTG1,ACVR1,ACVR1B,ACVR1C,ADAM17,ADAM9,ADARB1,ADD2,AGTR1,AKT3,ALKBH1,AMOTL1,ANGPT1,ANGPT2,ANO6,APC,APP,APPL1,APPL2,ARF6,ARID2,ARID5B,ARL13B,ASH1L,ASTN1,ATP2B4,ATP8A1,ATRN,AXL,BARHL1,BARHL2,BCL11B,BCL2,BCR,BIN3,BMPR2,BVES,C3AR1,CALR,CAMTA2,CAP1,CAPN7,CARD10,CAV1,CBLL1,CCDC141,CCDC25,CCDC88A,CCNYL1,CD2AP,CDC42,CDC42BPB,CDH1,CDH5,CELF3,CELSR2,CHL1,CLASP1,CLDN1,CLDN19,CLIC4,CNTN4,COL5A1,CORO1B,C…
GO:BP	positive regulation of signaling	GO:0023056	4.10696e-08	7.38648	964	3452	357	12651	AAK1,ACVR1,ACVR1B,ACVR2A,ACVR2B,ADAM17,ADAM9,ADAMTS3,ADCY1,ADCYAP1,ADORA2B,AFAP1L2,AKT3,ALDH1A3,ANGPT1,ANO1,APAF1,APP,APPL2,ARHGEF7,ARL6IP5,ARMC9,ASXL2,ATF6,ATP6V1C2,BAK1,BANK1,BCAP31,BCLAF1,BMP3,BMP6,BMPR2,BVES,C2CD2L,CA2,CALB1,CALR,CAMTA2,CASP10,CAV1,CBL,CCDC88A,CD180,CD226,CD28,CDC42,CDC73,CDH5,CDON,CFLAR,CFTR,CHRNB4,CHUK,CLEC16A,CLSTN1,CLSTN2,CLSTN3,CRB2,CREB1,CREBBP,CRKL,CRLF3,CSF1R,CSNK1G1,…
GO:BP	regulation of apoptotic process	GO:0042981	4.17067e-08	7.37979	748	3452	288	12651	ACVR1,ACVR1C,ADAR,ADNP,ALDH1A2,ALDH1A3,ALKBH1,ALX4,ANGPT1,ANO6,APAF1,APBB1,APC,API5,ARG2,ARL6IP5,ATF6,AXL,BACE1,BAK1,BARHL1,BCAP31,BCL11B,BCL2,BCL2L1,BCL2L10,BCL2L11,BCL2L15,BCLAF1,BDKRB2,BIRC6,BMF,BMI1,BNIP3,BNIP3L,BRCA1,C3ORF38,CARD10,CASP10,CASP3,CAV1,CBL,CDC73,CDH5,CDKN1B,CFDP1,CFLAR,CHL1,CHST11,CNTFR,CSF1R,CSRNP3,CTH,CTSC,CTTN,CYLD,CYR61,DAB2IP,DAPK1,DAPK2,DCUN1D3,DEDD,DFFA,DHCR24,DKK1,DNAJB…
GO:BP	regulation of plasma membrane bounded cell projection organization	GO:0120035	4.94042e-08	7.30624	306	3452	139	12651	ABL2,ARF6,ATMIN,BIN3,BMPR2,BRSK1,CAPRIN1,CAPRIN2,CAPZB,CAV1,CBFA2T2,CCDC88A,CCP110,CDC42,CDC42EP1,CDC42EP4,CEP135,COBL,CORO1B,CORO1C,CRABP2,CRMP1,CTNNA2,DAB2IP,DBN1,DCDC2,DEF8,DIP2B,DISC1,DKK1,DPYSL3,DYNC2LI1,DZIP1,EFNA5,EFNB2,EPHA2,EPHA3,EPHA4,EPHA7,EPHB2,EPHB3,EVI5L,FAM134C,FAM65B,FAT3,FN1,FNBP1L,FSCN1,FUT9,FYN,GATA3,GDI1,GORASP1,INPP5F,KALRN,KANK1,KLF5,LIMK1,LIMK2,LPAR1,LRP8,LRRK2,MAP3K13,MARK…
GO:BP	muscle tissue development	GO:0060537	4.97312e-08	7.30337	248	3452	118	12651	ACVR1,ALDH1A2,ARID2,BCL2,BCL9,BCL9L,BIN3,BTG2,BVES,CAV1,CAV3,CDC42,CDON,CHD7,CREB1,DDX17,DKK1,DLL4,DNER,EDNRA,EFNB2,EGLN1,EGR1,ERBB4,EYA1,FAM65B,FBXO22,FGF2,FGF20,FGF8,FLNB,FOXN2,FRS2,FZD7,GATA6,GJC1,GPCPD1,HDAC4,HEY2,HEYL,HIVEP3,HLF,HLX,HNRNPU,IGF1,IGF2,IGFBP5,IRX3,ISL1,ITGB1,KLF5,LMOD3,LRP2,MAFF,MAPK14,MED1,MEF2A,MEF2C,MEGF10,METTL8,MSC,MSTN,MTM1,MYLK2,MYO18B,MYOCD,MYOD1,NLN,NR1D2,NR2F2,PAX7,PD…
GO:BP	phosphorylation	GO:0016310	5.066e-08	7.29533	1186	3452	426	12651	AAK1,ABL2,ACVR1,ACVR1B,ACVR1C,ACVR2A,ACVR2B,ACVRL1,ADAM17,ADAM9,ADAR,ADARB1,ADCYAP1,AKT2,AKT3,ALDOB,ALPK3,ANGPT1,APLNR,APP,ATP2B4,AXIN2,AXL,BAK1,BANK1,BCL2,BCR,BDKRB2,BMP3,BMP6,BMPR2,BRSK1,CAB39,CAMK2D,CAMKK1,CAMKK2,CAMKV,CARD10,CASK,CASP3,CAV1,CAV3,CBFA2T3,CCDC88A,CCND1,CCND2,CCNG1,CCNK,CCNY,CCNYL1,CD109,CDC25B,CDC42,CDC42BPA,CDC42BPB,CDH5,CDK12,CDK14,CDK18,CDK19,CDK5R1,CDK6,CDKN1B,CDON,CEP85,CH…
GO:BP	negative regulation of developmental process	GO:0051093	5.07501e-08	7.29456	497	3452	205	12651	ANGPT2,APP,APPL2,ASAP1,ATP2B4,AXIN2,BBS12,BCL2,BCR,BMPR2,BNIP3,CALR,CAMTA2,CAV1,CAV3,CBFB,CBLN1,CCND1,CDC73,CDK12,CDK6,CDKN1B,CNTN4,COL11A2,COL5A1,CORO1C,DAB2IP,DCN,DDX6,DIP2B,DKK1,DLX2,DNAJB11,E2F1,EFNA5,EGFR,EPHA2,EPHA4,EPHA7,EPHB2,EREG,FAM46C,FAT3,FBN1,FERMT1,FGF8,FOXJ1,FOXJ2,FRS2,FXN,FZD7,GABPA,GADD45A,GATA3,GDF10,GDF11,GLI3,GORASP1,GPR37L1,GPR55,GSK3A,HDAC4,HES1,HEY2,HHEX,HLX,HMG20A,HMGB3,HN…
GO:BP	regulation of programmed cell death	GO:0043067	6.3885e-08	7.1946	769	3452	294	12651	ACER3,ACVR1,ACVR1C,ADAR,ADNP,ALDH1A2,ALDH1A3,ALKBH1,ALX4,ANGPT1,ANO6,APAF1,APBB1,APC,API5,ARG2,ARL6IP5,ATF6,AXL,BACE1,BAK1,BARHL1,BCAP31,BCL11B,BCL2,BCL2L1,BCL2L10,BCL2L11,BCL2L15,BCLAF1,BDKRB2,BIRC6,BMF,BMI1,BNIP3,BNIP3L,BRCA1,C3ORF38,CARD10,CASP10,CASP3,CAV1,CBL,CDC73,CDH5,CDKN1B,CFDP1,CFLAR,CHL1,CHST11,CNTFR,CSF1R,CSRNP3,CTH,CTSC,CTTN,CYLD,CYR61,DAB2IP,DAPK1,DAPK2,DCUN1D3,DEDD,DFFA,DHCR24,DKK1…
GO:BP	brain development	GO:0007420	6.63892e-08	7.1779	381	3452	165	12651	AKT3,ALDH1A2,ALDH1A3,APAF1,APP,ARL13B,ARNT2,ATRN,ATRX,ATXN1L,AXL,B4GALT2,BARHL1,BCL11B,BCL2,BCR,BMI1,BTG2,CAMTA2,CBLN1,CCDC141,CDON,CELF1,CELSR2,CHD7,CNTNAP2,COL4A1,CREB1,CSF1R,CTNNA2,DAB2IP,DCLK1,DCX,DISC1,DKK1,DLX2,E2F1,EN2,EPHA7,EPHB2,EPHB3,ERBB4,FAIM2,FBXO45,FEZF1,FGF2,FGF8,FOXJ1,FOXO3,FOXP2,FRS2,FYN,FZD3,FZD4,FZD6,GIT1,GLI3,GPR37L1,GSK3A,HES1,HHEX,HNF1B,HOOK3,HOXB2,ID4,IGF2BP1,ISL1,ITGB1,KDM…
GO:BP	establishment of protein localization	GO:0045184	9.30602e-08	7.03124	843	3452	317	12651	ABCA1,ACVR1C,ACVR2B,ADAM9,ADCY5,ADCYAP1,ANGPT1,ANK3,ANO1,AP1G1,AP1S2,AP1S3,AP2M1,AP3B2,AP3M1,AP3M2,AP3S2,APBA1,APPBP2,APPL1,APPL2,AQP11,ARF6,ARL6IP1,ARL6IP5,ARL8B,ARRDC4,ATP2C1,BCAP29,BCAP31,BCR,BET1,BET1L,BRSK1,C17ORF75,C2CD2L,CACNG2,CACNG3,CALCRL,CALR,CAV1,CBLN1,CBLN3,CD2AP,CDH1,CEP135,CFTR,CHM,CHMP1B,CLOCK,CLSTN1,CLTB,CNST,COG2,COLQ,CORO1C,CORO2B,CSE1L,CTTN,CUBN,DERL1,DERL3,DNAJC27,DNM1L,DUSP1…
GO:BP	positive regulation of cell communication	GO:0010647	9.96112e-08	7.00169	957	3452	353	12651	AAK1,ACVR1,ACVR1B,ACVR2A,ACVR2B,ADAM17,ADAM9,ADAMTS3,ADCY1,ADCYAP1,ADORA2B,AFAP1L2,AKT3,ALDH1A3,ANGPT1,ANO1,APAF1,APP,APPL2,ARHGEF7,ARL6IP5,ARMC9,ASXL2,ATF6,ATP6V1C2,BAK1,BANK1,BCAP31,BCLAF1,BMP3,BMP6,BMPR2,C2CD2L,CA2,CALB1,CALR,CAMTA2,CASP10,CAV1,CBL,CCDC88A,CD180,CD226,CD28,CDC42,CDC73,CDH5,CDON,CFLAR,CFTR,CHRNB4,CHUK,CLEC16A,CLSTN1,CLSTN2,CLSTN3,CRB2,CREB1,CREBBP,CRKL,CRLF3,CSF1R,CSNK1G1,CTH,C…
GO:BP	transmembrane receptor protein tyrosine kinase signaling pathway	GO:0007169	1.01714e-07	6.99262	374	3452	162	12651	ADAM17,ADAMTS3,AFAP1L2,ANGPT1,ANGPT2,ANKS1A,APPL1,ARID5B,CASP3,CBL,CBLB,CCDC88A,CHURC1,CPNE3,CSF1R,CSRNP1,DAB2IP,DCN,DOK4,DSTYK,EFNA2,EFNA5,EFNB1,EFNB2,EGFR,EIF4EBP1,EIF4EBP2,EPHA10,EPHA2,EPHA3,EPHA4,EPHA7,EPHA8,EPHB2,EPHB3,ERBB4,EREG,ESM1,FGF12,FGF2,FGF20,FGF4,FGF5,FGF8,FGFR1,FLRT2,FLT1,FLT4,FRS2,FRS3,FSHR,FZD4,GAB1,GATA3,GIGYF2,GIT1,GPLD1,GRB10,GRB14,GRB2,HGF,HHEX,IGF1,IGF1R,IGF2,IGFBP4,IGFBP5,…
GO:BP	regulation of trans-synaptic signaling	GO:0099177	1.02516e-07	6.98921	199	3452	99	12651	ADCY1,ADORA2B,AKAP7,APBA1,APBA2,APP,ATAD1,BACE1,BAIAP2,BCR,CA2,CACNA1B,CACNB4,CACNG4,CALB1,CBLN1,CLSTN1,CLSTN2,CLSTN3,DBN1,DGKE,DGKI,DKK1,EGLN1,EIF4EBP2,EPHA4,EPHB2,FBXL20,FYN,GIT1,GRIA1,GRIK2,GRIN2A,GRIN3A,GRM5,GSK3A,HCN1,IGSF11,ITGB1,JPH3,KRAS,LRFN2,LRP8,LRRK2,MAPK1,MME,NCSTN,NETO1,NEUROD2,NLGN2,NLGN3,NLGN4X,NPTN,NPTX2,NPTXR,NRXN1,NRXN3,NTNG1,NTNG2,NTRK2,OPHN1,PACSIN2,PAIP2B,PARK2,PCDH17,PLCL2,…
GO:BP	modulation of chemical synaptic transmission	GO:0050804	1.02516e-07	6.98921	199	3452	99	12651	ADCY1,ADORA2B,AKAP7,APBA1,APBA2,APP,ATAD1,BACE1,BAIAP2,BCR,CA2,CACNA1B,CACNB4,CACNG4,CALB1,CBLN1,CLSTN1,CLSTN2,CLSTN3,DBN1,DGKE,DGKI,DKK1,EGLN1,EIF4EBP2,EPHA4,EPHB2,FBXL20,FYN,GIT1,GRIA1,GRIK2,GRIN2A,GRIN3A,GRM5,GSK3A,HCN1,IGSF11,ITGB1,JPH3,KRAS,LRFN2,LRP8,LRRK2,MAPK1,MME,NCSTN,NETO1,NEUROD2,NLGN2,NLGN3,NLGN4X,NPTN,NPTX2,NPTXR,NRXN1,NRXN3,NTNG1,NTNG2,NTRK2,OPHN1,PACSIN2,PAIP2B,PARK2,PCDH17,PLCL2,…
GO:BP	response to oxygen-containing compound	GO:1901700	1.04485e-07	6.98094	716	3452	276	12651	ABAT,ABCA1,ABCC1,ABL2,ACACA,ACVR1C,ACVR2B,ADAM17,ADAM9,ADCY5,AGRN,AGTR1,AICDA,AKAP6,ALDH1A2,ALPL,ANO1,APP,APPL1,APPL2,AQP2,AQP3,AQP9,ATP1A1,ATP2B1,ATP2B4,BCL2,BCL2L1,BCR,BMP6,BRCA1,BRSK1,C2CD2L,CA2,CACNA1B,CACNB1,CALCRL,CAPN2,CAV1,CD180,CD80,CDC73,CDH1,CFTR,CHMP5,CHUK,CIB2,CPEB2,CPEB4,CREB1,CYP7A1,DAB2IP,DAPK1,DDIT4,DENND4C,DGAT2,DKK1,DNMT3A,EDEM1,EDEM3,EDNRA,EFNA5,EGFR,EGR1,EIF4EBP1,EIF4EBP2,EPH…
GO:BP	regulation of response to stimulus	GO:0048583	1.15235e-07	6.93841	2272	3452	751	12651	AAK1,ABCA1,ABCC1,ACTG1,ACVR1,ACVR1B,ACVR2A,ACVR2B,ADAM17,ADAM9,ADAMTS18,ADAMTS3,ADAR,ADCYAP1,ADORA2B,AFAP1,AFAP1L2,AKT3,ALDH1A3,ANGPT1,ANGPT2,ANKS1A,ANO6,AP1G1,APAF1,APC,APCDD1L,APLNR,APP,APPL1,APPL2,AQP11,ARAP3,ARF6,ARFGEF1,ARFGEF2,ARG2,ARHGAP12,ARHGDIA,ARID2,ARL6IP5,ARMC9,ASH1L,ASXL2,ATF6,ATG12,ATP2B1,ATP2B4,ATP6V1C2,AXIN2,AXL,BABAM1,BAK1,BANK1,BCAP31,BCL2,BCL2L1,BCL2L10,BCLAF1,BCR,BDKRB2,BIRC6…
GO:BP	neuron projection morphogenesis	GO:0048812	1.17743e-07	6.92906	343	3452	151	12651	ADARB1,ADCY1,AFG3L2,APP,BARHL2,BCL11B,BCL2,BMPR2,BRSK1,CAPRIN1,CAPRIN2,CCDC141,CDC42,CHL1,CNP,CNTN4,COBL,CRABP2,CREB1,CRMP1,CSF1R,DAB2IP,DBN1,DCLK1,DCX,DIP2B,DPYSL5,ECE1,EDN2,EDN3,EDNRA,EFNA5,EFNB2,EMB,EN2,EPHA2,EPHA4,EPHA7,EPHA8,EPHB2,EPHB3,ETV1,FBXO45,FEZF1,FLRT2,FN1,FYN,FZD3,FZD4,GATA3,GLI3,GORASP1,ISL1,ISPD,ITGB1,ITSN2,KALRN,KIRREL3,KLF7,LHX4,LIMK1,LRP2,LRP8,LRRK2,MAP1B,MAP3K13,MAP6,MARK2,MFS…
GO:BP	regulation of transport	GO:0051049	1.31299e-07	6.88174	886	3452	330	12651	AAK1,ABCA1,ABCG4,ACTG1,ACVR1C,ADAM9,ADCY1,ADCY5,ADORA2B,AKAP6,ANGPT1,ANKFY1,ANKRD13B,ANO1,ANO6,AP1G1,APBA1,APBA2,APLNR,APPL1,APPL2,ARF6,ARHGEF7,ARL6IP1,ARL6IP5,ATAD1,ATP2B1,ATP2C1,ATP8A1,BACE1,BAK1,BCAP31,BCL2,BCR,BET1L,BRSK1,BSN,BVES,C2CD2L,CA2,CACNA1D,CACNB1,CACNB2,CACNB4,CACNG2,CACNG4,CACNG7,CALM1,CALR,CAV1,CAV3,CBL,CBLL1,CD2AP,CD47,CDC42,CDH1,CFTR,CHD7,CLASP1,CLDN10,CLDN19,CLOCK,CNST,COMMD1,C…
GO:BP	positive regulation of cellular component organization	GO:0051130	1.40049e-07	6.85372	598	3452	237	12651	ABCA1,ABL2,ADAM9,ANGPT1,ANKFY1,APP,APPL1,APPL2,ARF6,ARHGEF10L,ASAP1,ATAD1,ATMIN,ATP8A1,ATRX,BAK1,BCL2L11,BMPR2,BNIP3,CAPRIN1,CAPRIN2,CAV1,CBFA2T2,CBL,CBLL1,CBLN1,CCDC88A,CCP110,CD28,CDC27,CDC42,CDC42EP1,CDC42EP4,CDH5,CDKN1B,CEP135,CLASP1,CLDN19,CLIP1,CLSTN1,CLSTN2,CLSTN3,CNOT2,CNOT6,CNOT6L,CNTNAP2,COBL,CORO1B,CORO1C,CRABP2,CTTN,CUL3,DAB2IP,DAG1,DAZL,DBN1,DCN,DDHD1,DDHD2,DEF8,DNM1L,DPYSL3,DSTN,DZI…
GO:BP	regulation of cell migration	GO:0030334	2.36017e-07	6.62706	516	3452	209	12651	ACTG1,ACVR1,ACVR1B,ACVR1C,ADAM17,ADAM9,ADARB1,AKT3,AMOTL1,ANGPT1,ANGPT2,ANO6,APP,APPL1,APPL2,ARF6,ARID2,ATP2B4,ATP8A1,BCL2,BCR,BMPR2,CALR,CAPN7,CARD10,CAV1,CBLL1,CDH1,CDH5,CLASP1,CLDN1,CLDN19,CLIC4,CORO1B,CORO1C,CPNE3,CRKL,CSF1R,CTNNA2,CYR61,DAB2IP,DACH1,DAG1,DAPK2,DCN,DDRGK1,DLL4,DNAJA4,DNM1L,DOCK10,DOCK4,DPYSL3,EDN2,EDN3,EGFR,ELP3,EMP2,EPB41L5,EPHA2,EPHA4,EPHB2,ERBB4,ETS1,F2R,FAM65A,FAM65B,FERM…
GO:BP	nucleobase-containing compound biosynthetic process	GO:0034654	2.41203e-07	6.61762	2344	3452	770	12651	ABCG4,ABLIM2,ACLY,ACVR1,ACVR1B,ACVR2A,ACVR2B,ADCY1,ADCY2,ADCY5,ADCY9,ADCYAP1,ADNP,ADORA2B,AEBP2,AES,AFAP1L2,AFF3,AHR,AHRR,ALX4,AMPD2,AMPD3,ANKRD42,APBB1,APP,ARID2,ARID3B,ARID4A,ARID5B,ARNT2,ASH1L,ASH2L,ASXL2,ATAD2,ATF1,ATF6,ATF7,ATMIN,ATP1B4,ATP2B4,ATP5G2,ATP5L,ATRX,ATXN1,ATXN1L,ATXN7,ATXN7L3,AUTS2,BACH1,BACH2,BAHD1,BARHL1,BARHL2,BCL11A,BCL11B,BCL9,BCL9L,BCLAF1,BEND3,BHLHE40,BMI1,BMP6,BMPR2,BNC1,…
GO:BP	positive regulation of protein metabolic process	GO:0051247	2.60234e-07	6.58464	843	3452	315	12651	ABCB10,ACVR1,ACVR1C,ACVR2A,ACVR2B,ADAM17,ADAM9,ADCYAP1,AGTR1,ANGPT1,APAF1,APH1A,APLNR,APP,ARFGEF1,ARL6IP5,ARRDC4,ASB5,ATP2A3,ATP2B4,AUTS2,AXIN2,BAG2,BAK1,BANK1,BARHL2,BCAP31,BCL2,BCL2L11,BMP3,BMP6,BMPR2,BRCA1,BTRC,CAB39,CALM1,CARD10,CASP10,CASP3,CAV1,CBFA2T3,CBLB,CCDC88A,CCND1,CCNK,CCNY,CDC20B,CDC42,CDH5,CDKN1B,CDON,CLCF1,CLDN19,COMMD1,COPS8,CRKL,CSDE1,CSF1R,CUL3,CUL4B,CYR61,DAB2IP,DAP,DAPK1,DAZA…
GO:BP	intracellular transport	GO:0046907	2.60582e-07	6.58406	884	3452	328	12651	ABCA1,ANGPT1,ANK1,ANKFY1,ANKRD50,AP1G1,AP1S2,AP1S3,AP2M1,AP3B2,AP3M1,AP3M2,AP3S2,APBA1,APP,APPBP2,APPL1,APPL2,AQP11,ARF6,ARHGAP21,ARL3,ARL4C,ARL6IP1,ATP2A3,ATXN1,BACH2,BAK1,BBS12,BCAP29,BCAP31,BCL2,BCL2L1,BCL2L11,BCR,BET1L,BLOC1S1,BLOC1S2,BNIP3,BVES,C17ORF75,CACNG2,CACNG3,CALR,CCDC88A,CDC42,CDH1,CHM,CHMP1B,CHMP5,CLEC16A,CLTB,CORO1C,CREB3L2,CSE1L,CTTN,CUL3,DENND1A,DENND1B,DERL1,DERL3,DNAJC13,DNAJC…
GO:BP	cellular macromolecule metabolic process	GO:0044260	2.82929e-07	6.54832	3775	3452	1182	12651	A1CF,AAK1,ABCA1,ABCB10,ABHD13,ABL2,ACAN,ACVR1,ACVR1B,ACVR1C,ACVR2A,ACVR2B,ACVRL1,ADAM17,ADAM9,ADAR,ADARB1,ADCYAP1,AFG3L2,AGL,AGTR1,AICDA,AKT2,AKT3,ALG6,ALKBH1,ALPK3,ANAPC13,ANGEL2,ANGPT1,ANKIB1,APAF1,APH1A,APLNR,APP,APPBP2,AQP11,ARFGEF1,ARFGEF2,ARID2,ARID4A,ARIH1,ARL6IP5,ARRDC4,ASB4,ASB5,ASB6,ASB7,ASCC3,ASF1A,ASH1L,ASH2L,ASPH,ASPHD2,ATG12,ATG4A,ATP2A3,ATP2B4,ATRX,ATXN3,ATXN7,ATXN7L3,AUTS2,AXIN2,A…
GO:BP	organic substance biosynthetic process	GO:1901576	2.97622e-07	6.52634	3491	3452	1101	12651	ABCA1,ABCB10,ABCG4,ABLIM2,ACACA,ACAN,ACER3,ACLY,ACSS2,ACVR1,ACVR1B,ACVR2A,ACVR2B,ADCY1,ADCY2,ADCY5,ADCY9,ADCYAP1,ADNP,ADORA2B,AEBP2,AES,AFAP1L2,AFF3,AGL,AGPAT1,AGPAT2,AGPS,AHR,AHRR,ALAD,ALDH1A2,ALDH1A3,ALG6,ALKBH1,ALX4,AMPD2,AMPD3,ANGPT1,ANKRD42,APBB1,APP,APPL1,AQP11,ARFGEF1,ARID2,ARID3B,ARID4A,ARID5B,ARNT2,ASAH2,ASCC3,ASH1L,ASH2L,ASXL2,ATAD2,ATF1,ATF6,ATF7,ATG12,ATMIN,ATP1A1,ATP1B4,ATP2B4,ATP5G2…
GO:BP	cellular biosynthetic process	GO:0044249	2.98423e-07	6.52517	3435	3452	1085	12651	ABCA1,ABCB10,ABCG4,ABLIM2,ACACA,ACAN,ACER3,ACLY,ACVR1,ACVR1B,ACVR2A,ACVR2B,ADCY1,ADCY2,ADCY5,ADCY9,ADCYAP1,ADNP,ADORA2B,AEBP2,AES,AFAP1L2,AFF3,AGL,AGPAT1,AGPAT2,AHR,AHRR,ALAD,ALDH1A2,ALDH1A3,ALG6,ALKBH1,ALX4,AMPD2,AMPD3,ANGPT1,ANKRD42,APBB1,APP,APPL1,AQP11,ARFGEF1,ARID2,ARID3B,ARID4A,ARID5B,ARNT2,ASAH2,ASCC3,ASH1L,ASH2L,ASXL2,ATAD2,ATF1,ATF6,ATF7,ATG12,ATMIN,ATP1A1,ATP1B4,ATP2B4,ATP5G2,ATP5L,ATRX…
GO:BP	protein modification by small protein conjugation or removal	GO:0070647	3.19873e-07	6.49502	587	3452	232	12651	ANAPC13,ANGPT1,ANKIB1,APPBP2,ARIH1,ARRDC4,ASB4,ASB5,ASB6,ASB7,ATXN3,ATXN7,ATXN7L3,BAG2,BCL2,BMI1,BRAP,BRCA1,BRCC3,BTRC,CAV1,CBFB,CBL,CBLB,CBLL1,CBX8,CDC20B,CDC23,CDC27,CDC73,CNOT4,COMMD1,COPS7B,COPS8,CRBN,CUL3,CUL4B,CYLD,DCAF15,DCAF17,DCUN1D3,DCUN1D4,DCUN1D5,DDRGK1,DERL1,DTX1,DTX4,EGR1,ENC1,ENY2,EPAS1,EYA1,FAM105B,FANCI,FANCL,FBXL17,FBXL3,FBXO11,FBXO22,FBXO30,FBXO32,FBXO40,FBXO45,FRMD4A,FYN,HECTD…
GO:BP	behavior	GO:0007610	3.42249e-07	6.46566	347	3452	151	12651	ABAT,ACVR2A,ADAM22,ADARB1,ADCY1,ADCY5,AFF2,ALDH1A3,APBA1,APBA2,APP,ARL6IP5,ASTN1,ATAD1,ATP8A1,ATXN1L,ATXN3,B4GALT2,BBS12,BCL2,BTG2,CACNB4,CALB1,CCND2,CDH23,CHD7,CHL1,CHRNA3,CHRNA4,CHRNB4,CLCN3,CNP,CNTNAP2,CRBN,CREB1,CRTC1,CSMD1,DDHD2,DGKI,DKK1,EGR1,EIF4EBP2,EPHA4,EPHB2,ETV1,FBXL20,FGF12,FSHR,FXN,FZD4,GABRG2,GAD1,GATM,GIGYF2,GIT1,GLI3,GLP1R,GRIA1,GRID1,GRIK2,GRIN2A,GRM1,GRM5,HEXA,HIPK2,HTR2C,INPP5…
GO:BP	cellular response to oxygen-containing compound	GO:1901701	3.48604e-07	6.45767	548	3452	219	12651	ABCA1,ABCC1,ABL2,ACACA,ADAM9,ADCY5,AGRN,AGTR1,AICDA,AKAP6,ALDH1A2,ANO1,APP,APPL1,APPL2,AQP2,AQP9,ATP2B1,ATP2B4,BCL2L1,BCR,BMP6,BRCA1,BRSK1,C2CD2L,CA2,CACNB1,CALCRL,CAPN2,CAV1,CD180,CD80,CDC73,CDH1,CFTR,CHMP5,CHUK,CIB2,CPEB2,CPEB4,CREB1,CYP7A1,DAB2IP,DAPK1,DDIT4,DENND4C,DGAT2,DNMT3A,EDNRA,EFNA5,EGFR,EIF4EBP1,EIF4EBP2,EPHA3,EPHA4,ESR1,FBXO32,FXN,FYN,GABPA,GCG,GIT1,GLP1R,GNB5,GPD1,GPLD1,GPR173,GPR37…
GO:BP	biosynthetic process	GO:0009058	3.95829e-07	6.40249	3540	3452	1114	12651	ABCA1,ABCB10,ABCG4,ABLIM2,ACACA,ACAN,ACER3,ACLY,ACSS2,ACVR1,ACVR1B,ACVR2A,ACVR2B,ADAMTS3,ADCY1,ADCY2,ADCY5,ADCY9,ADCYAP1,ADNP,ADORA2B,AEBP2,AES,AFAP1L2,AFF3,AGL,AGPAT1,AGPAT2,AGPS,AHR,AHRR,ALAD,ALDH1A2,ALDH1A3,ALDH1L2,ALG6,ALKBH1,ALX4,AMPD2,AMPD3,ANGPT1,ANKRD42,APBB1,APP,APPL1,AQP11,ARFGEF1,ARG2,ARID2,ARID3B,ARID4A,ARID5B,ARNT2,ASAH2,ASCC3,ASH1L,ASH2L,ASXL2,ATAD2,ATF1,ATF6,ATF7,ATG12,ATMIN,ATP1A1…
GO:BP	urogenital system development	GO:0001655	4.0142e-07	6.3964	227	3452	108	12651	ACTA2,ACVR2B,AGTR1,ALDH1A2,ANGPT1,AQP11,AQP2,ARG2,ARID5B,ARL3,BCL2,BCL2L11,BMP6,C1GALT1,CALB1,CDKN1B,COL4A1,CTNNBIP1,CYP7B1,EDNRA,EFNB2,ENPEP,EPHA4,EPHA7,EPHB2,EPHB3,ERBB4,ESR1,EYA1,FGF2,FGF8,FMN1,FOXF1,FOXJ1,FREM2,FRS2,GATA3,GCNT1,GDF11,GDF6,GLI3,HES1,HEYL,HNF1B,HOXA11,HOXB13,HOXC11,HOXD13,HS2ST1,ID4,ILK,IRX3,ITGA3,JAG1,JMJD6,KIF26B,KIRREL3,KLHL3,LGR4,LMX1B,LRP2,LRRK2,MME,MYO1E,NFIA,NOTCH2,NPHS2…
GO:BP	cell morphogenesis involved in differentiation	GO:0000904	4.7964e-07	6.31908	427	3452	178	12651	ADARB1,ADCY1,AFG3L2,APP,ARHGEF26,ARL13B,ATRN,AXL,BARHL2,BCL11B,BCL2,BMPR2,BRSK1,BVES,C1GALT1C1,CABP4,CALR,CAPRIN1,CAPRIN2,CCDC141,CDC42,CDH23,CHL1,CLIC4,CNP,CNTN4,COBL,CORO1C,CRABP2,CREB1,CRKL,CRMP1,CSF1R,DBN1,DCLK1,DCX,DIP2B,DKK1,DPYSL5,ECE1,EDN2,EDN3,EDNRA,EFNA5,EFNB2,EMB,EN2,EPB41L5,EPHA2,EPHA4,EPHA7,EPHA8,EPHB2,EPHB3,ETV1,FAM65B,FAT3,FBXO45,FEZF1,FLNB,FLRT2,FN1,FYN,FZD3,FZD4,FZD7,GATA3,GLI3,G…
GO:BP	macromolecule catabolic process	GO:0009057	5.10334e-07	6.29215	822	3452	307	12651	A1CF,ABHD13,AGL,ANGEL2,APAF1,APPBP2,AQP11,ARIH1,ASB5,ASCC3,ATXN3,AXIN2,BAG2,BCAP31,BCLAF1,BNIP3,BRSK1,BTG2,BTRC,CALCR,CAPN2,CASC3,CAV1,CBFA2T3,CBL,CBLB,CDC27,CDKN1B,CHMP1B,CHMP5,CLOCK,CNOT2,CNOT4,CNOT6,CNOT6L,COMMD1,CRBN,CSDE1,CSNK2A2,CUL3,CUL4B,CYLD,DAB2IP,DAZL,DCP1A,DCP2,DDRGK1,DDX5,DEDD,DERL1,DERL3,DFFA,DIS3,DIS3L,DISC1,DNA2,DNAJB12,DNAJC3,E2F1,EDEM1,EDEM3,EGFR,EGLN1,EIF3H,ELAVL1,ENC1,EPHA4,ER…
GO:BP	positive regulation of cell population proliferation	GO:0008284	5.4449e-07	6.26401	481	3452	196	12651	ACER3,ADAM17,AGTR1,AKT3,ALDH1A2,APLNR,AQP11,ASH2L,ATXN1L,BCL2,BCL2L1,BIRC6,BMI1,BMP6,BMPR2,C9ORF69,CALCRL,CALR,CAMTA2,CCDC117,CCND1,CCPG1,CD276,CD28,CD40,CD47,CD80,CDC42,CDK6,CDKN1B,CDON,CLCF1,CLDN1,CNOT6,CNOT6L,CRKL,CSF1R,CYP7B1,CYR61,DDRGK1,DISC1,DLL4,DLX6,DOT1L,E2F1,E2F3,EDN2,EDN3,EFNB2,EGFR,EGR3,EMP2,EPHA4,EPHB2,ERBB4,EREG,ESM1,ESR1,ESRP2,EYA1,FAM98B,FGF2,FGF4,FGF5,FGF8,FGFR1,FLT4,FN1,FOSL2,F…
GO:BP	organic substance transport	GO:0071702	5.80501e-07	6.2362	1269	3452	446	12651	ABCA1,ABCB9,ABCC1,ABCC5,ABCG4,ACVR1C,ACVR2B,ADAM9,ADCY5,ADCYAP1,ANGPT1,ANK3,ANO1,ANO4,ANO6,AP1G1,AP1S2,AP1S3,AP2M1,AP3B2,AP3M1,AP3M2,AP3S2,APBA1,APOLD1,APPBP2,APPL1,APPL2,AQP11,AQP2,AQP3,AQP5,AQP9,ARF6,ARHGEF7,ARL6IP1,ARL6IP5,ARL8B,ARRDC4,ATP10B,ATP11A,ATP11B,ATP11C,ATP2C1,ATP8A1,BCAP29,BCAP31,BCLAF1,BCR,BDKRB2,BET1,BET1L,BRSK1,C17ORF75,C2CD2L,CA2,CACNB4,CACNG2,CACNG3,CALCRL,CALR,CAV1,CBLN1,CBLN3…
GO:BP	negative regulation of cell communication	GO:0010648	6.14486e-07	6.21149	798	3452	299	12651	ACVR1,ACVR1C,ADAM17,ADAR,APC,APCDD1L,APLNR,APPL1,ARHGAP12,ASH1L,ATAD1,ATP2B4,AXIN2,AXL,BANK1,BCL2,BCL2L1,BCL2L10,BDKRB2,BIRC6,BMI1,BRAP,BRCA1,CALR,CAV1,CAV3,CBFA2T2,CBL,CBLB,CBLN1,CCDC3,CCNC,CD109,CD2AP,CFLAR,CHAC1,CHST11,CIT,CLOCK,CNOT2,CTH,CTNNBIP1,CTNND1,CTTN,CUL3,CYLD,CYP7B1,DAB2IP,DAG1,DCN,DDIT4,DDRGK1,DEPTOR,DGKI,DKK1,DKK2,DLK2,DLL4,DLX2,DUSP16,DUSP4,DUSP6,DYRK1A,DYRK2,EGR1,EPHA2,EPHA4,EPHB…
GO:BP	regulation of protein modification process	GO:0031399	6.80699e-07	6.16705	887	3452	327	12651	ACVR1,ACVR2A,ACVR2B,ADAM17,ADAM9,ADAR,ADARB1,ADCYAP1,ANGPT1,APLNR,APP,ARFGEF1,ARRDC4,ATP2B4,ATRX,AUTS2,AXIN2,BAG2,BAK1,BANK1,BCL2,BDKRB2,BMP3,BMP6,BMPR2,BRCA1,BTRC,CAB39,CALM1,CARD10,CASP3,CAV1,CAV3,CBLB,CCDC88A,CCND1,CCND2,CCNG1,CCNK,CCNY,CCNYL1,CD109,CDC20B,CDC42,CDH5,CDK12,CDKN1B,CDON,CEP85,CLCF1,CLDN19,COMMD1,COPS8,CORO1C,CRKL,CRTAP,CSF1R,CTDSPL,CUL3,CYR61,DAB2IP,DAZAP2,DCUN1D3,DCUN1D4,DCUN1D…
GO:BP	response to growth factor	GO:0070848	7.15824e-07	6.14519	414	3452	173	12651	ACVR1,ACVR2A,ACVR2B,ADAM17,ADAM9,ADAMTS3,APPL1,APPL2,ATP2B4,BMP6,BMPR2,CASK,CASP3,CAV1,CAV3,CD109,CDH5,CHST11,CHURC1,CORO1B,CPNE3,CRB2,CREB1,CREBBP,CRKL,CYR61,DAB2IP,DCN,DDX5,DKK1,DLL4,DSTYK,EGR1,EGR3,EPB41L5,EPHA2,ERBB4,FBN1,FERMT1,FGF12,FGF2,FGF20,FGF4,FGF5,FGF8,FGFR1,FLRT2,FLT1,FLT4,FRS2,FRS3,FYN,FZD1,FZD4,GAB1,GAS1,GATA3,GATA6,GCNT2,GDF6,GRB10,HAS2,HES1,HEYL,HGF,HHEX,HIPK2,HIVEP1,IL17RD,ILK,I…
GO:BP	cellular macromolecule localization	GO:0070727	7.65823e-07	6.11587	1025	3452	370	12651	A1CF,ADAM22,AGRN,ANGPT1,ANK1,ANK3,AP1G1,AP1S2,AP1S3,AP2M1,AP3B2,AP3M1,AP3M2,AP3S2,APBA1,APPBP2,APPL1,APPL2,AQP11,ARF6,ARL3,ARL5B,ARL6IP1,ARL6IP5,ATP2B4,ATP2C1,ATRX,AXIN2,BBS9,BCAP29,BCAP31,BCL2L1,BCR,BICD2,C17ORF75,CACNG2,CACNG3,CALR,CARD10,CASC3,CAV3,CCDC88A,CD247,CD2AP,CDC42,CDH1,CEP350,CHM,CLSTN1,CLTB,CNST,CNTLN,CNTNAP2,COLQ,COMMD1,CORO1B,CRB1,CSE1L,CTCF,CTTN,DBN1,DCLK1,DCLK3,DCP1A,DDRGK1,DENN…
GO:BP	protein transport	GO:0015031	7.68097e-07	6.11458	768	3452	289	12651	ABCA1,ACVR1C,ACVR2B,ADAM9,ADCY5,ADCYAP1,ANGPT1,ANK3,ANO1,AP1G1,AP1S2,AP1S3,AP2M1,AP3B2,AP3M1,AP3M2,AP3S2,APBA1,APPBP2,APPL1,APPL2,AQP11,ARF6,ARL6IP1,ARL6IP5,ARL8B,ARRDC4,ATP2C1,BCAP29,BCAP31,BCR,BET1,BET1L,BRSK1,C17ORF75,C2CD2L,CACNG2,CACNG3,CALCRL,CALR,CAV1,CBLN1,CBLN3,CD2AP,CDH1,CFTR,CHM,CLOCK,CLSTN1,CLTB,CNST,COG2,CSE1L,CTTN,CUBN,DERL1,DERL3,DNAJC27,DNM1L,DUSP16,E2F3,EDEM1,EDNRA,EFNA5,EIF5A,EN…
GO:BP	homeostatic process	GO:0042592	8.31057e-07	6.08037	901	3452	331	12651	ABCA1,ABCB10,ABCB8,ABCG4,ACACA,ACVR1B,ACVR2A,ACVR2B,ADAMTS5,ADAR,ADCY5,AFG3L2,AKT3,ALPL,ANGPT1,ANKH,ANO1,ANO6,APLNR,APP,APPL2,AQP11,AQP2,AQP3,AQP4,ARID2,ARID4A,ATP1A1,ATP2A3,ATP2B1,ATP2B4,ATP2C1,AXL,BAK1,BBS12,BCAP31,BCL2,BCL2L11,BCR,BMP6,BRD1,BRSK1,C2CD2L,CA2,CALB1,CALM1,CASP3,CAV1,CAV3,CD40,CDH23,CDH5,CDK6,CEBPG,CFTR,CHD7,CIB2,CLCN3,CLDN1,CLIC4,CNNM2,CNNM4,CNR1,COMMD1,COMMD9,CORIN,COX11,CRB1,CR…
GO:BP	negative regulation of signaling	GO:0023057	9.98515e-07	6.00065	801	3452	299	12651	ACVR1,ACVR1C,ADAM17,ADAR,APC,APCDD1L,APLNR,APPL1,ARHGAP12,ASH1L,ATAD1,ATP2B4,AXIN2,AXL,BANK1,BCL2,BCL2L1,BCL2L10,BDKRB2,BIRC6,BMI1,BRAP,BRCA1,CALR,CAV1,CAV3,CBFA2T2,CBL,CBLB,CBLN1,CCDC3,CCNC,CD109,CD2AP,CFLAR,CHAC1,CHST11,CIT,CLOCK,CNOT2,CTH,CTNNBIP1,CTNND1,CTTN,CUL3,CYLD,CYP7B1,DAB2IP,DAG1,DCN,DDIT4,DDRGK1,DEPTOR,DGKI,DKK1,DKK2,DLK2,DLL4,DLX2,DUSP16,DUSP4,DUSP6,DYRK1A,DYRK2,EGR1,EPHA2,EPHA4,EPHB…
GO:BP	aromatic compound biosynthetic process	GO:0019438	1.0293e-06	5.98746	2400	3452	782	12651	ABCB10,ABCG4,ABLIM2,ACLY,ACVR1,ACVR1B,ACVR2A,ACVR2B,ADCY1,ADCY2,ADCY5,ADCY9,ADCYAP1,ADNP,ADORA2B,AEBP2,AES,AFAP1L2,AFF3,AHR,AHRR,ALAD,ALX4,AMPD2,AMPD3,ANKRD42,APBB1,APP,APPL1,ARID2,ARID3B,ARID4A,ARID5B,ARNT2,ASH1L,ASH2L,ASXL2,ATAD2,ATF1,ATF6,ATF7,ATMIN,ATP1B4,ATP2B4,ATP5G2,ATP5L,ATRX,ATXN1,ATXN1L,ATXN7,ATXN7L3,AUTS2,BACH1,BACH2,BAHD1,BARHL1,BARHL2,BCL11A,BCL11B,BCL9,BCL9L,BCLAF1,BEND3,BHLHE40,BMI…
GO:BP	regulation of cellular component movement	GO:0051270	1.05754e-06	5.9757	581	3452	228	12651	ACTG1,ACVR1,ACVR1B,ACVR1C,ADAM17,ADAM9,ADARB1,AKT3,AMOTL1,ANGPT1,ANGPT2,ANO6,APP,APPL1,APPL2,ARF6,ARID2,ATP2B4,ATP8A1,BCL2,BCR,BMPR2,CALR,CAPN7,CARD10,CAV1,CAV3,CBLL1,CCDC25,CDH1,CDH5,CDKN1B,CLASP1,CLDN1,CLDN19,CLIC4,CORO1B,CORO1C,CPNE3,CRKL,CSF1R,CTNNA2,CYR61,DAB2IP,DACH1,DAG1,DAPK2,DCN,DDRGK1,DLL4,DNAJA4,DNM1L,DOCK10,DOCK4,DPYSL3,EDN2,EDN3,EGFR,ELP3,EMP2,EPB41L5,EPHA2,EPHA4,EPHB2,ERBB4,ETS1,F2R…
GO:BP	cell surface receptor signaling pathway	GO:0007166	1.24255e-06	5.90569	1585	3452	540	12651	AAK1,ACVR1,ACVR1B,ACVR1C,ACVR2A,ACVR2B,ACVRL1,ADAM17,ADAM9,ADAMTS3,ADAR,ADCY5,ADCYAP1R1,ADORA2B,AFAP1L2,ANGPT1,ANGPT2,ANKS1A,ANO6,APC,APCDD1L,APP,APPL1,APPL2,ARHGDIA,ARID5B,ARL13B,ARL3,ARMC9,ATP6V1C2,AXIN2,BAK1,BCL2,BCL2L1,BCL2L10,BCL2L11,BCL9,BCL9L,BIRC6,BLOC1S2,BMP3,BMP6,BMPR2,BRCA1,BTBD11,BTRC,C3AR1,CACNB4,CALCR,CALCRL,CAMTA2,CASP3,CAV1,CAV3,CBFA2T2,CBL,CBLB,CBLN1,CCDC3,CCDC88A,CCNC,CCND1,CCNY…
GO:BP	signal transduction	GO:0007165	1.42121e-06	5.84734	3510	3452	1101	12651	AAK1,ABCA1,ABR,ACVR1,ACVR1B,ACVR1C,ACVR2A,ACVR2B,ACVRL1,ADAM17,ADAM9,ADAMTS3,ADAR,ADCY1,ADCY2,ADCY5,ADCY9,ADCYAP1,ADCYAP1R1,ADORA2B,AFAP1,AFAP1L2,AGRN,AGTR1,AKT3,ALDH1A2,ALDH1A3,AMOTL1,ANGPT1,ANGPT2,ANK1,ANK3,ANKS1A,ANO6,APAF1,APC,APCDD1L,APLNR,APP,APPL1,APPL2,ARAP2,ARAP3,ARF6,ARFGEF1,ARFGEF2,ARHGAP12,ARHGAP19,ARHGAP21,ARHGAP28,ARHGAP29,ARHGAP30,ARHGAP35,ARHGAP36,ARHGAP5,ARHGDIA,ARHGEF10L,ARHGEF1…
GO:BP	regulation of locomotion	GO:0040012	1.61359e-06	5.79221	571	3452	224	12651	ACTG1,ACVR1,ACVR1B,ACVR1C,ADAM17,ADAM9,ADARB1,AKT3,AMOTL1,ANGPT1,ANGPT2,ANO6,APP,APPL1,APPL2,ARF6,ARID2,ATP2B4,ATP8A1,BCL2,BCR,BMPR2,BVES,CALR,CAPN7,CARD10,CAV1,CBLL1,CCDC25,CDH1,CDH5,CLASP1,CLDN1,CLDN19,CLIC4,CORO1B,CORO1C,CPNE3,CRKL,CSF1R,CTNNA2,CYR61,DAB2IP,DACH1,DAG1,DAPK2,DCN,DDRGK1,DLL4,DNAJA4,DNM1L,DOCK10,DOCK4,DPYSL3,EDN2,EDN3,EFNB2,EGFR,ELP3,EMP2,EPB41L5,EPHA2,EPHA4,EPHB2,ERBB4,ETS1,F2R,…
GO:BP	cellular protein localization	GO:0034613	1.69667e-06	5.7704	1021	3452	367	12651	ADAM22,AGRN,ANGPT1,ANK1,ANK3,AP1G1,AP1S2,AP1S3,AP2M1,AP3B2,AP3M1,AP3M2,AP3S2,APBA1,APPBP2,APPL1,APPL2,AQP11,ARF6,ARL3,ARL5B,ARL6IP1,ARL6IP5,ATP2B4,ATP2C1,ATRX,AXIN2,BBS9,BCAP29,BCAP31,BCL2L1,BCR,BICD2,C17ORF75,CACNG2,CACNG3,CALR,CARD10,CAV3,CCDC88A,CD247,CD2AP,CDC42,CDH1,CEP350,CHM,CLSTN1,CLTB,CNST,CNTLN,CNTNAP2,COLQ,COMMD1,CORO1B,CRB1,CSE1L,CTCF,CTTN,DBN1,DCLK1,DCLK3,DCP1A,DDRGK1,DENND4C,DERL1,D…
GO:BP	cellular response to growth factor stimulus	GO:0071363	1.71673e-06	5.7653	406	3452	169	12651	ACVR1,ACVR2A,ACVR2B,ADAM17,ADAM9,ADAMTS3,APPL1,APPL2,ATP2B4,BMP6,BMPR2,CASK,CASP3,CAV1,CAV3,CD109,CDH5,CHST11,CHURC1,CORO1B,CPNE3,CRB2,CREB1,CREBBP,CRKL,CYR61,DAB2IP,DCN,DDX5,DKK1,DLL4,DSTYK,EGR1,EGR3,EPB41L5,ERBB4,FBN1,FERMT1,FGF12,FGF2,FGF20,FGF4,FGF5,FGF8,FGFR1,FLRT2,FLT1,FLT4,FRS2,FRS3,FYN,FZD1,FZD4,GAB1,GAS1,GATA3,GATA6,GCNT2,GDF6,GRB10,HAS2,HES1,HEYL,HGF,HHEX,HIPK2,HIVEP1,IL17RD,ILK,ITGA3,I…
GO:BP	negative regulation of cell death	GO:0060548	1.80658e-06	5.74314	532	3452	211	12651	ACVR1,ADAR,ADNP,ALKBH1,ANGPT1,API5,ARG2,AXL,BARHL1,BCL11B,BCL2,BCL2L1,BCL2L10,BDKRB2,BIRC6,BMI1,BNIP3,BRCA1,CASP3,CAV1,CBL,CDC73,CDH5,CDKN1B,CFDP1,CFLAR,CHL1,CHMP1B,CHMP5,CHST11,CNTFR,CSF1R,CTH,CTTN,CYR61,DAPK1,DFFA,DHCR24,DKK1,DNAJB6,DNAJC3,DNAJC5,DSTYK,EGFR,EGR3,EN2,EYA1,FAIM2,FAM46B,FGF2,FGF20,FGF4,FGF8,FLT4,FNIP1,FXN,FZD1,FZD3,GABRB2,GATA3,GATA6,GCG,GHITM,GLI3,GLO1,GPR37L1,GRIA4,GRIK2,GSK3A,H…
GO:BP	vesicle-mediated transport	GO:0016192	1.83696e-06	5.7359	935	3452	340	12651	AAK1,ABCA1,ACTG1,ADCY1,ADORA2B,ANGPT1,ANK1,ANK3,ANKFY1,ANKRD13B,ANKRD50,AP1G1,AP1S2,AP1S3,AP2M1,AP3B2,AP3M1,AP3M2,AP3S2,APBA1,APBA2,APP,APPL1,APPL2,ARF6,ARFGEF2,ARHGAP12,ARL3,ARL4C,ATAD1,ATP2C1,AXL,BACE1,BCAP29,BCR,BET1L,BICD2,BSN,BVES,C17ORF75,CACNB4,CACNG2,CALCRL,CALR,CANX,CAP1,CAV1,CAV3,CBL,CBLL1,CCDC91,CCZ1,CD47,CDC42,CEP19,CFTR,CHMP1B,CHMP5,CLASP1,CLCN3,CLEC16A,CLINT1,CLSTN1,CLTB,CNST,COG2,C…
GO:BP	negative regulation of cell population proliferation	GO:0008285	1.90907e-06	5.71918	380	3452	160	12651	ACVR1C,ADARB1,ALDH1A2,APC,APP,APPL2,AQP11,ARG2,ARID2,AXIN2,BCL11B,BCL2,BMPR2,BTG1,BTG2,CASK,CASP3,CAV1,CBFA2T3,CBLB,CD109,CD276,CD80,CDC73,CDH5,CDK6,CDKN1B,CLDN19,CLMN,COPS8,CSF1R,CTCF,CTNNBIP1,DAB2IP,DACH1,DDAH1,DLL4,E2F1,E2F3,E2F7,EFNB2,ERBB4,EREG,F2R,FAM46B,FERMT1,FEZF1,FGF2,FKTN,FLT1,FNIP1,FOXJ1,GATA3,GATA6,GDF11,GLI3,GPLD1,HDAC4,HES1,IFT74,IGFBP5,IL8,ILK,ING4,ING5,IRF1,ITCH,JAK2,JARID2,KAT2B…
GO:BP	heterocycle biosynthetic process	GO:0018130	2.1439e-06	5.6688	2401	3452	780	12651	ABCB10,ABCG4,ABLIM2,ACLY,ACVR1,ACVR1B,ACVR2A,ACVR2B,ADCY1,ADCY2,ADCY5,ADCY9,ADCYAP1,ADNP,ADORA2B,AEBP2,AES,AFAP1L2,AFF3,AHR,AHRR,ALAD,ALX4,AMPD2,AMPD3,ANKRD42,APBB1,APP,ARID2,ARID3B,ARID4A,ARID5B,ARNT2,ASH1L,ASH2L,ASXL2,ATAD2,ATF1,ATF6,ATF7,ATMIN,ATP1B4,ATP2B4,ATP5G2,ATP5L,ATRX,ATXN1,ATXN1L,ATXN7,ATXN7L3,AUTS2,BACH1,BACH2,BAHD1,BARHL1,BARHL2,BCL11A,BCL11B,BCL9,BCL9L,BCLAF1,BEND3,BHLHE40,BMI1,BMP6…
GO:BP	axon development	GO:0061564	2.1541e-06	5.66673	274	3452	123	12651	ADARB1,ADCY1,AFG3L2,APP,BARHL2,BCL11B,BCL2,BMPR2,BRSK1,CCDC141,CHL1,CNP,CNR1,CNTN4,COBL,CRABP2,CREB1,CRMP1,CSF1R,DBN1,DCLK1,DCX,DIP2B,DPYSL5,ECE1,EDN2,EDN3,EDNRA,EFNA5,EFNB2,EMB,EN2,EPHA2,EPHA4,EPHA7,EPHA8,EPHB2,EPHB3,ETV1,FBXO45,FEZF1,FLRT2,FN1,FZD3,GATA3,GLI3,INPP5F,ISL1,ISPD,ITGB1,KALRN,KLF7,LHX4,LIMK1,MAP1B,MAP3K13,MARK2,MYCBP2,NEFH,NEFL,NEO1,NFASC,NFIB,NGFR,NIN,NPTN,NR4A2,NRCAM,NRP2,NTN1,NTN…
GO:BP	morphogenesis of an epithelium	GO:0002009	2.18832e-06	5.65989	311	3452	136	12651	ACTG1,ACVR1,ADAM17,ALDH1A2,ALDH1A3,APAF1,APLNR,ARHGAP12,ARL13B,BCL2,BRSK1,BTBD7,CA2,CASP3,CAV3,CCM2,CDC42,CECR2,CLASP1,CLIC4,COBL,COL4A1,COL5A1,CTNNBIP1,CYP7B1,CYR61,DLG3,DLL4,DVL3,EDNRA,EFNB2,EPB41L5,EPHA4,EPHA7,ERBB4,ESR1,ESRP2,ETS2,EXOC5,EYA1,FERMT1,FGF2,FGF8,FMN1,FOXF1,FREM2,FRS2,FZD1,FZD3,FZD6,GATA3,GJA1,GLI3,GNA13,GRSF1,HECTD1,HES1,HGF,HHEX,HNF1B,HOXA11,HOXA5,HOXB13,HOXB2,HOXB4,HOXD13,HS2ST…
GO:BP	angiogenesis	GO:0001525	2.36045e-06	5.62701	297	3452	131	12651	ACTG1,ACVR1,AGTR1,AKT3,AMOTL1,ANGPT1,ANGPT2,APLNR,ATP2B4,BRCA1,C1GALT1,CALCRL,CARD10,CAV1,CDH5,CLIC4,COL4A1,CYR61,DAB2IP,DCN,DLL4,E2F7,E2F8,EDN2,EDNRA,EFNB2,EGLN1,EGR3,EMP2,ENPEP,EPAS1,EPHA2,EPHB2,EPHB3,ESM1,ETS1,ETS2,FAM105B,FGF2,FGF8,FLT1,FOXJ2,GAB1,GADD45A,GATA6,GJA5,GLUL,GNA13,GPLD1,HHEX,HIPK2,HK2,HMGB1,HOXA3,HOXA5,HOXB13,HS6ST1,IL8,ISL1,ITGB1,ITGB8,JAK1,JMJD6,JUP,KIAA1024,KIAA1462,KLF5,KRIT1…
GO:BP	regulation of cell motility	GO:2000145	2.5836e-06	5.58778	546	3452	215	12651	ACTG1,ACVR1,ACVR1B,ACVR1C,ADAM17,ADAM9,ADARB1,AKT3,AMOTL1,ANGPT1,ANGPT2,ANO6,APP,APPL1,APPL2,ARF6,ARID2,ATP2B4,ATP8A1,BCL2,BCR,BMPR2,CALR,CAPN7,CARD10,CAV1,CBLL1,CCDC25,CDH1,CDH5,CLASP1,CLDN1,CLDN19,CLIC4,CORO1B,CORO1C,CPNE3,CRKL,CSF1R,CTNNA2,CYR61,DAB2IP,DACH1,DAG1,DAPK2,DCN,DDRGK1,DLL4,DNAJA4,DNM1L,DOCK10,DOCK4,DPYSL3,EDN2,EDN3,EGFR,ELP3,EMP2,EPB41L5,EPHA2,EPHA4,EPHB2,ERBB4,ETS1,F2R,FAM65A,FAM6…
GO:BP	axonogenesis	GO:0007409	2.60647e-06	5.58395	255	3452	116	12651	ADARB1,ADCY1,AFG3L2,APP,BARHL2,BCL11B,BCL2,BMPR2,BRSK1,CCDC141,CHL1,CNP,CNTN4,COBL,CRABP2,CREB1,CRMP1,CSF1R,DBN1,DCLK1,DCX,DIP2B,DPYSL5,ECE1,EDN2,EDN3,EDNRA,EFNA5,EFNB2,EMB,EN2,EPHA2,EPHA4,EPHA7,EPHA8,EPHB2,EPHB3,ETV1,FBXO45,FEZF1,FLRT2,FN1,FZD3,GATA3,GLI3,ISL1,ISPD,ITGB1,KALRN,KLF7,LHX4,LIMK1,MAP1B,MAP3K13,MARK2,MYCBP2,NEFH,NEFL,NEO1,NFASC,NFIB,NGFR,NIN,NPTN,NR4A2,NRCAM,NRP2,NTN1,NTNG1,NTNG2,NTR…
GO:BP	regulation of phosphate metabolic process	GO:0019220	3.08868e-06	5.51023	764	3452	285	12651	ACVR1,ACVR2A,ACVR2B,ADAM17,ADAM9,ADAR,ADARB1,ADCYAP1,ADORA2B,ANGPT1,APLNR,APP,ATP2B4,AXIN2,BAK1,BANK1,BCL2,BDKRB2,BMP3,BMP6,BMPR2,CAB39,CALM1,CARD10,CASP3,CAV1,CAV3,CBFA2T3,CCDC88A,CCND1,CCND2,CCNG1,CCNK,CCNY,CCNYL1,CD109,CDC42,CDH5,CDK12,CDKN1B,CDON,CEP85,CLCF1,CLDN19,COPS8,CORO1C,COX11,CRKL,CSF1R,CTDSPL,CYR61,DAB2IP,DAZAP2,DDIT4,DDRGK1,DKK1,DNAJC3,DSTYK,DUSP16,DUSP6,DVL3,EDN3,EEF1A2,EEF2K,EFNA5…
GO:BP	response to lipid	GO:0033993	3.24165e-06	5.48923	324	3452	140	12651	ABCA1,ABL2,ADAM17,ADAM9,ADCY5,AICDA,ALDH1A2,ALPL,AQP3,ATP1A1,BCL2,BCR,BMP6,BRCA1,CALR,CAV1,CD180,CD80,CDC73,CFTR,CHMP5,CLOCK,CNOT2,CREB1,CYP7B1,DAB2IP,DDIT4,DDRGK1,DDX17,DDX5,DGAT2,DKK1,EFNA5,EGFR,EIF4EBP1,EPHA3,ESR1,F2R,FBXO32,FIBIN,FOXO3,FSHR,GATA6,GDAP2,GIT1,GPLD1,GPR83,GSK3A,HADHB,HEYL,HMGB1,HNRNPU,IL8,JAK2,KDM3A,LANCL2,LBH,LCOR,LMO3,LRP6,MAPK1,MAPK14,MAPKAPK2,MED1,MN1,MSTN,MYD88,MYOD1,NCOA2,…
GO:BP	negative regulation of cell differentiation	GO:0045596	3.51759e-06	5.45375	365	3452	154	12651	APP,APPL2,AXIN2,BBS12,BMPR2,CALR,CAMTA2,CAV1,CAV3,CBFB,CCND1,CDC73,CDK12,CDK6,CNTN4,COL11A2,COL5A1,CORO1C,DAB2IP,DDX6,DIP2B,DKK1,DLX2,DNAJB11,E2F1,EFNA5,EGFR,EPHA4,EPHA7,EPHB2,EREG,FAM46C,FBN1,FOXJ1,FOXJ2,FRS2,FZD7,GABPA,GATA3,GDF10,GDF11,GLI3,GORASP1,GPR37L1,GPR55,GSK3A,HDAC4,HES1,HLX,HMG20A,HMGB3,HNRNPU,HOOK3,HOPX,HOXA5,ID4,IGF1,IGF2,IGFBP5,IL17RD,IRF1,IRX3,ISL1,ITGB1,ITPKB,JAG1,KANK1,KIAA0922,…
GO:BP	regulation of phosphorus metabolic process	GO:0051174	3.62297e-06	5.44093	765	3452	285	12651	ACVR1,ACVR2A,ACVR2B,ADAM17,ADAM9,ADAR,ADARB1,ADCYAP1,ADORA2B,ANGPT1,APLNR,APP,ATP2B4,AXIN2,BAK1,BANK1,BCL2,BDKRB2,BMP3,BMP6,BMPR2,CAB39,CALM1,CARD10,CASP3,CAV1,CAV3,CBFA2T3,CCDC88A,CCND1,CCND2,CCNG1,CCNK,CCNY,CCNYL1,CD109,CDC42,CDH5,CDK12,CDKN1B,CDON,CEP85,CLCF1,CLDN19,COPS8,CORO1C,COX11,CRKL,CSF1R,CTDSPL,CYR61,DAB2IP,DAZAP2,DDIT4,DDRGK1,DKK1,DNAJC3,DSTYK,DUSP16,DUSP6,DVL3,EDN3,EEF1A2,EEF2K,EFNA5…
GO:BP	negative regulation of signal transduction	GO:0009968	4.07056e-06	5.39035	750	3452	280	12651	ACVR1,ADAM17,ADAR,APC,APCDD1L,APLNR,APPL1,ARHGAP12,ASH1L,ATP2B4,AXIN2,AXL,BANK1,BCL2,BCL2L1,BCL2L10,BDKRB2,BIRC6,BMI1,BRAP,BRCA1,CALR,CAV1,CAV3,CBFA2T2,CBL,CBLB,CBLN1,CCDC3,CCNC,CD109,CD2AP,CFLAR,CHAC1,CHST11,CIT,CLOCK,CNOT2,CTH,CTNNBIP1,CTNND1,CTTN,CUL3,CYLD,CYP7B1,DAB2IP,DAG1,DCN,DDIT4,DDRGK1,DEPTOR,DKK1,DKK2,DLK2,DLL4,DLX2,DUSP16,DUSP4,DUSP6,DYRK1A,DYRK2,EGR1,EPHA2,EPHA4,EPHB2,ESR1,EYA1,FAIM2,…
GO:BP	muscle cell differentiation	GO:0042692	4.21206e-06	5.37551	215	3452	101	12651	ACTG1,ACVR1,ADAMTS15,ADAMTS5,AFG3L2,APLNR,ASF1A,ATP11A,BCL2,BCL9,BIN3,BMPR2,BVES,CACNB4,CAPN2,CAV3,CDON,CTH,DKK1,DNER,EDNRA,EFNB2,EHD2,EREG,FAM65B,FBXO22,FOXF1,FRS2,FZD7,GATA6,H3F3B,HDAC4,HES1,HEY2,HNRNPU,HOPX,IGF1,IGF2,IGFBP5,IRX3,ISL1,ITGB1,KLF5,KRAS,LMOD3,MAPK14,MDM2,MEF2A,MEF2C,MEGF10,MYH9,MYL9,MYLK3,MYO18B,MYOCD,MYOD1,MYPN,NFATC3,NLN,PDCD4,PDGFRA,PPP3CA,PRKAR1A,PROX1,PTCD2,QKI,RAMP2,RARA,RAR…
GO:BP	negative regulation of apoptotic process	GO:0043066	4.47882e-06	5.34884	464	3452	187	12651	ACVR1,ADAR,ADNP,ALKBH1,ANGPT1,API5,ARG2,AXL,BARHL1,BCL11B,BCL2,BCL2L1,BCL2L10,BDKRB2,BIRC6,BMI1,BNIP3,BRCA1,CASP3,CAV1,CBL,CDC73,CDH5,CDKN1B,CFDP1,CFLAR,CHL1,CHST11,CNTFR,CSF1R,CTH,CTTN,CYR61,DAPK1,DFFA,DHCR24,DKK1,DNAJB6,DNAJC3,DNAJC5,DSTYK,EGFR,EGR3,EN2,EYA1,FAIM2,FAM46B,FGF20,FGF4,FGF8,FLT4,FNIP1,FXN,FZD3,GABRB2,GATA3,GATA6,GCG,GHITM,GLI3,GLO1,GRIA4,GRIK2,GSK3A,HEY2,HGF,HIPK2,HMGA2,HNF1B,HSP90…
GO:BP	positive regulation of signal transduction	GO:0009967	5.27362e-06	5.27789	872	3452	318	12651	AAK1,ACVR1,ACVR1B,ACVR2A,ACVR2B,ADAM17,ADAM9,ADAMTS3,ADCYAP1,ADORA2B,AFAP1L2,AKT3,ALDH1A3,ANGPT1,APAF1,APP,APPL2,ARL6IP5,ARMC9,ASXL2,ATF6,ATP6V1C2,BAK1,BANK1,BCAP31,BCLAF1,BMP3,BMP6,BMPR2,CALR,CAMTA2,CASP10,CAV1,CBL,CCDC88A,CD180,CD226,CD28,CDC42,CDC73,CDH5,CDON,CFLAR,CHUK,CLEC16A,CRB2,CREBBP,CRKL,CRLF3,CSF1R,CSNK1G1,CTH,CTSC,CYLD,CYR61,DAB2IP,DCDC2,DCN,DDX5,DDX60,DGKI,DISC1,DKK1,DLL4,DNAJC27,DNM…
GO:BP	epithelial cell proliferation	GO:0050673	5.939e-06	5.22629	241	3452	110	12651	ACVR2A,ADAM17,AGTR1,AKT3,ALDH1A2,APLNR,AQP11,BCL11B,BMP6,BMPR2,CASK,CAV1,CCND1,CD109,CDC42,CDC73,CDK6,CDKN1B,CLDN1,COL8A2,CYP7B1,DAB2IP,DLL4,DLX6,EFNB2,EGFR,EGR3,EHF,EPHA2,EREG,ESRP2,EYA1,FERMT1,FGF2,FGFR1,FLT1,FLT4,FRS2,FSHR,FZD7,GATA3,HES1,HGF,HMGB1,HNF1B,HOXA5,IFT74,IGF1,IGF2,IGFBP4,IGFBP5,KIAA1462,LGR4,MCC,MED1,MEF2C,NCSTN,NF1,NFIB,NGFR,NOTCH2,NR2F2,NRARP,NRAS,OR51E2,PAX6,PDPK1,PEX2,PGR,PIK3C…
GO:BP	chemical synaptic transmission	GO:0007268	6.39459e-06	5.19419	318	3452	137	12651	ADARB1,ADCY1,ADORA2B,AKAP7,APBA1,APBA2,APP,ATAD1,BACE1,BAIAP2,BCR,CA2,CACNA1B,CACNB2,CACNB4,CACNG4,CALB1,CBLN1,CHRNA3,CHRNB4,CLCN3,CLSTN1,CLSTN2,CLSTN3,CNR1,DBN1,DGKE,DGKI,DKK1,DLGAP2,EGLN1,EGR3,EIF4EBP2,EPHA4,EPHB2,ERC2,F2R,FBXL20,FGF12,FYN,GABRE,GABRG1,GABRG2,GABRP,GIT1,GJC1,GLS,GRIA1,GRIK2,GRIN2A,GRIN3A,GRM5,GSK3A,GUCY1A3,HCN1,HTR1F,IGSF11,ITGB1,JPH3,KRAS,LIN7A,LIN7C,LRFN2,LRP8,LRRK2,MAPK1,MME…
GO:BP	anterograde trans-synaptic signaling	GO:0098916	6.39459e-06	5.19419	318	3452	137	12651	ADARB1,ADCY1,ADORA2B,AKAP7,APBA1,APBA2,APP,ATAD1,BACE1,BAIAP2,BCR,CA2,CACNA1B,CACNB2,CACNB4,CACNG4,CALB1,CBLN1,CHRNA3,CHRNB4,CLCN3,CLSTN1,CLSTN2,CLSTN3,CNR1,DBN1,DGKE,DGKI,DKK1,DLGAP2,EGLN1,EGR3,EIF4EBP2,EPHA4,EPHB2,ERC2,F2R,FBXL20,FGF12,FYN,GABRE,GABRG1,GABRG2,GABRP,GIT1,GJC1,GLS,GRIA1,GRIK2,GRIN2A,GRIN3A,GRM5,GSK3A,GUCY1A3,HCN1,HTR1F,IGSF11,ITGB1,JPH3,KRAS,LIN7A,LIN7C,LRFN2,LRP8,LRRK2,MAPK1,MME…
GO:BP	renal system development	GO:0072001	7.30134e-06	5.1366	203	3452	96	12651	ACTA2,ACVR2B,AGTR1,ALDH1A2,ANGPT1,AQP11,AQP2,ARG2,ARID5B,ARL3,BCL2,BCL2L11,BMP6,C1GALT1,CALB1,COL4A1,CTNNBIP1,EDNRA,EFNB2,ENPEP,EPHA4,EPHA7,ERBB4,EYA1,FGF2,FGF8,FMN1,FOXF1,FOXJ1,FREM2,GATA3,GCNT1,GDF11,GDF6,GLI3,HES1,HEYL,HNF1B,HOXA11,HOXC11,HS2ST1,ILK,IRX3,ITGA3,JAG1,JMJD6,KIF26B,KIRREL3,KLHL3,LGR4,LMX1B,LRP2,LRRK2,MME,MYO1E,NFIA,NOTCH2,NPHS2,PCSK5,PDGFRA,PKD1,PLCE1,PLXND1,PPP3CA,PRDM1,PRKX,PROM…
GO:BP	sensory organ development	GO:0007423	7.34013e-06	5.1343	374	3452	156	12651	ACVR2B,ADAMTS18,ALDH1A2,ALDH1A3,AQP5,ATF6,BAK1,BCL11B,BCL2,BCL2L11,BCR,BMP6,BMPR2,BNC2,CABP4,CALB1,CCM2,CDH23,CDKN1B,CDON,CECR2,CHD7,CLIC4,COL4A1,COL5A1,COL8A2,CRB1,CRB2,DCX,DLL4,DLX2,DLX6,ECE1,EDNRA,EPHA2,EPHA4,EPHB2,EYA1,FAM65B,FAT3,FBN1,FGF2,FGF20,FGF8,FREM2,FRS2,FZD3,FZD4,FZD6,GABRB2,GATA3,GDF11,GLI3,GNB1,HCN1,HES1,HEY2,HIPK1,HIPK2,HMGB1,HOXC13,HPCA,IGF1,IMPG2,JAG1,JMJD6,KCNQ4,KDM2B,LIMK2,LIN…
GO:BP	cellular response to lipid	GO:0071396	7.52619e-06	5.12342	239	3452	109	12651	ABCA1,ABL2,ADAM9,ADCY5,AICDA,ALDH1A2,ATP1A1,BCR,BMP6,BRCA1,CALR,CD180,CD80,CDC73,CFTR,CHMP5,CLOCK,CNOT2,CREB1,CYP7B1,DAB2IP,DDIT4,DDRGK1,DDX17,DDX5,DGAT2,EFNA5,EGFR,EIF4EBP1,EPHA3,ESR1,FBXO32,FSHR,GIT1,GPLD1,GSK3A,HADHB,HEYL,HMGB1,HNRNPU,IL8,JAK2,KDM3A,LANCL2,LBH,LCOR,LMO3,LRP6,MAPK1,MAPK14,MED1,MN1,MSTN,MYD88,MYOD1,NCOA3,NDUFA13,NEDD4,NR1H4,NR3C1,OR51E2,PADI2,PAQR8,PDCD4,PDK3,PDK4,PGR,PHB,PID1,P…
GO:BP	trans-synaptic signaling	GO:0099537	8.45591e-06	5.07284	322	3452	138	12651	ADARB1,ADCY1,ADORA2B,AKAP7,APBA1,APBA2,APP,ATAD1,BACE1,BAIAP2,BCR,CA2,CACNA1B,CACNB2,CACNB4,CACNG4,CALB1,CBLN1,CHRNA3,CHRNB4,CLCN3,CLSTN1,CLSTN2,CLSTN3,CNR1,DBN1,DGKE,DGKI,DKK1,DLGAP2,EGLN1,EGR3,EIF4EBP2,EPHA4,EPHB2,ERC2,F2R,FBXL20,FGF12,FYN,GABRE,GABRG1,GABRG2,GABRP,GIT1,GJC1,GLS,GRIA1,GRIK2,GRIN2A,GRIN3A,GRM5,GSK3A,GUCY1A3,HCN1,HTR1F,IGSF11,IL1RAP,ITGB1,JPH3,KRAS,LIN7A,LIN7C,LRFN2,LRP8,LRRK2,MA…
GO:BP	heart development	GO:0007507	9.69072e-06	5.01364	340	3452	144	12651	ACAN,ACVR1,ACVR2B,ALDH1A2,APLNR,ARID2,ARL13B,AXIN2,BMPR2,BVES,CALCRL,CASP3,CASP7,CAV3,CCM2,CDC42,CDH5,CDKN1B,CHD7,COL5A1,CREB1,CYR61,DCTN5,DKK1,DLL4,DUSP6,DZIP1,ECE1,EDNRA,EFNB2,EGFR,EGLN1,ERBB4,ETS2,EYA1,FBN1,FGF2,FGF20,FGF8,FLRT2,FOXF1,FOXJ1,FREM2,FRS2,FZD1,FZD7,GATA3,GATA4,GATA6,GJA1,GJA5,GJC1,GLI3,HAS2,HECTD1,HEG1,HES1,HEY2,HEYL,HHEX,HNRNPU,HOPX,IFT74,IGF1,ILK,INSR,IRX3,ISL1,ITGB1,JAG1,JMJD6,…
GO:BP	negative regulation of programmed cell death	GO:0043069	9.96391e-06	5.00157	480	3452	191	12651	ACVR1,ADAR,ADNP,ALKBH1,ANGPT1,API5,ARG2,AXL,BARHL1,BCL11B,BCL2,BCL2L1,BCL2L10,BDKRB2,BIRC6,BMI1,BNIP3,BRCA1,CASP3,CAV1,CBL,CDC73,CDH5,CDKN1B,CFDP1,CFLAR,CHL1,CHST11,CNTFR,CSF1R,CTH,CTTN,CYR61,DAPK1,DFFA,DHCR24,DKK1,DNAJB6,DNAJC3,DNAJC5,DSTYK,EGFR,EGR3,EN2,EYA1,FAIM2,FAM46B,FGF20,FGF4,FGF8,FLT4,FNIP1,FXN,FZD3,GABRB2,GATA3,GATA6,GCG,GHITM,GLI3,GLO1,GRIA4,GRIK2,GSK3A,HEY2,HGF,HIPK2,HMGA2,HNF1B,HSP90…
GO:BP	regulation of phosphorylation	GO:0042325	1.10342e-05	4.95726	684	3452	257	12651	ACVR1,ACVR2A,ACVR2B,ADAM17,ADAM9,ADAR,ADARB1,ADCYAP1,ANGPT1,APLNR,APP,ATP2B4,AXIN2,BAK1,BANK1,BCL2,BDKRB2,BMP3,BMP6,BMPR2,CAB39,CARD10,CASP3,CAV1,CAV3,CBFA2T3,CCDC88A,CCND1,CCND2,CCNG1,CCNK,CCNY,CCNYL1,CD109,CDC42,CDH5,CDK12,CDKN1B,CDON,CEP85,CLCF1,CLDN19,COPS8,CORO1C,COX11,CRKL,CSF1R,CTDSPL,CYR61,DAB2IP,DAZAP2,DDIT4,DDRGK1,DKK1,DNAJC3,DSTYK,DUSP16,DUSP6,DVL3,EDN3,EEF1A2,EEF2K,EFNA5,EGFR,EMP2,EN2…
GO:BP	central nervous system development	GO:0007417	1.12591e-05	4.9485	511	3452	201	12651	ADARB1,AKT3,ALDH1A2,ALDH1A3,ALDH5A1,APAF1,APP,ARL13B,ARNT2,ATRN,ATRX,ATXN1L,AXL,B3GNT5,B4GALT2,BARHL1,BCL11B,BCL2,BCR,BMI1,BTG2,CAMTA2,CBLN1,CCDC141,CDON,CELF1,CELSR2,CHD7,CNP,CNTNAP2,COL4A1,CREB1,CSF1R,CTNNA2,DAB2IP,DCLK1,DCX,DISC1,DKK1,DLL4,DLX2,DNER,E2F1,ELP3,EN2,EPHA4,EPHA7,EPHB2,EPHB3,ERBB4,FA2H,FAIM2,FBXO45,FEZF1,FGF2,FGF8,FOXJ1,FOXO3,FOXP2,FRS2,FYN,FZD3,FZD4,FZD6,GDF11,GIGYF2,GIT1,GLI3,GPR…
GO:BP	synaptic signaling	GO:0099536	1.13648e-05	4.94444	329	3452	140	12651	ADARB1,ADCY1,ADORA2B,AGRN,AKAP7,APBA1,APBA2,APP,ATAD1,BACE1,BAIAP2,BCR,CA2,CACNA1B,CACNB2,CACNB4,CACNG4,CALB1,CBLN1,CHRNA3,CHRNB4,CLCN3,CLSTN1,CLSTN2,CLSTN3,CNR1,DBN1,DGKE,DGKI,DKK1,DLGAP2,EGLN1,EGR3,EIF4EBP2,EPHA4,EPHB2,ERC2,F2R,FBXL20,FGF12,FYN,GABRE,GABRG1,GABRG2,GABRP,GIT1,GJC1,GLS,GRIA1,GRIK2,GRIN2A,GRIN3A,GRM5,GSK3A,GUCY1A3,HCN1,HTR1F,IGSF11,IL1RAP,ITGB1,JPH3,KPNA1,KRAS,LIN7A,LIN7C,LRFN2,LR…
GO:BP	regulation of growth	GO:0040008	1.16143e-05	4.93501	332	3452	141	12651	ACVR1B,ADAM17,AFG3L2,APP,ATRN,BARHL2,BCL2,BCL2L1,BCL2L11,BMPR2,CDC73,CDKN1B,CELF1,CHD7,CLSTN1,CLSTN3,COLQ,CRABP2,CREB1,CRLF3,DBN1,DCBLD2,DCUN1D3,DCUN1D5,DIP2B,DUSP6,EFNA5,EGFR,EI24,EIF4G2,EPB41L3,EPHA7,ERBB4,FGF2,FGF20,FGF8,FHL1,FLVCR1,FN1,FTO,FXN,GATA6,HEY2,HLX,HNF1B,HOPX,HOXB13,IGF1,IGF2,IGFBP4,IGFBP5,IL7,ING4,ING5,INSR,ITSN2,KAZALD1,KDM2B,KIAA1024,LIMK1,MAP3K13,MAPK14,MCTS1,MEAF6,MFSD2A,MSTN,M…
GO:BP	response to hormone	GO:0009725	1.25532e-05	4.90125	344	3452	145	12651	ACACA,ACVR1C,AGTR1,APPL1,APPL2,ASH2L,ATP1A1,ATP2B1,BCL2,BRCA1,CA2,CALR,CAV1,CCND1,CLOCK,CNOT2,CPEB2,CREB1,CYP7B1,DDIT4,DDRGK1,DDX17,DDX5,DENND4C,EDNRA,EFNA5,EGR1,EIF4EBP1,EIF4EBP2,EPHA8,ESR1,FBXO32,FIBIN,FSHR,GATA3,GATA6,GLP1R,GPLD1,GPR83,GRB10,GRB14,GRB2,HEYL,HMGB1,HNRNPU,IGF1,IGF2,INSR,IRS1,JAK2,KANK1,KAT2B,KDM3A,LANCL2,LATS2,LBH,LEPROT,LMO3,LRP2,MAPK14,MED1,MEF2C,MSTN,MYO1C,MYOD1,NCOA1,NCOA2,N…
GO:BP	negative regulation of response to stimulus	GO:0048585	1.36023e-05	4.86639	917	3452	330	12651	ACVR1,ADAM17,ADAMTS18,ADAR,ANGPT2,APC,APCDD1L,APLNR,APPL1,APPL2,AQP11,ARG2,ARHGAP12,ASH1L,ATG12,ATP2B4,AXIN2,AXL,BANK1,BCL2,BCL2L1,BCL2L10,BCR,BDKRB2,BIRC6,BMI1,BRAP,BRCA1,CALR,CASK,CAV1,CAV3,CBFA2T2,CBL,CBLB,CBLN1,CCDC3,CCNC,CD109,CD276,CD2AP,CDH5,CFLAR,CHAC1,CHST11,CIT,CLASP1,CLDN19,CLOCK,CNOT2,CORO1B,CTH,CTNNBIP1,CTNND1,CTTN,CUL3,CYLD,CYP7B1,DAB2IP,DAG1,DCN,DDAH1,DDIT4,DDRGK1,DEPTOR,DKK1,DKK2,…
GO:BP	embryo development	GO:0009790	1.41236e-05	4.85005	552	3452	214	12651	ACVR1,ACVR2A,ACVR2B,AFF3,ALDH1A2,ALDH1A3,ALX4,APAF1,APLNR,ARID2,ARL13B,AXIN2,BCL2L11,BCR,BMI1,BMPR2,CASP3,CDC40,CDC42,CDC73,CDH23,CDON,CECR2,CHD7,CHST11,CLASP1,COBL,COL12A1,COL5A1,CRABP2,CRB2,CUL3,DAG1,DKK1,DLD,DLL4,DLX2,DLX6,DNMT3A,DR1,ECE1,EDNRA,EN2,EPB41L5,EPHA2,EPHA4,EPHB2,ERBB4,ETS2,EXOC4,EYA1,FAM65B,FBN1,FGF2,FGF4,FGF8,FLVCR1,FN1,FOXF1,FREM2,FRS2,FXN,FZD1,FZD3,FZD6,FZD7,GATA3,GATA6,GJA1,GLI…
GO:BP	embryonic morphogenesis	GO:0048598	1.54605e-05	4.81078	404	3452	165	12651	ACVR1,ACVR2A,ACVR2B,AFF3,ALDH1A2,ALDH1A3,ALX4,APAF1,APLNR,ARL13B,BCL2L11,BCR,BMI1,BMPR2,CASP3,CDC73,CDH23,CDON,CECR2,CHD7,CHST11,CLASP1,COBL,COL12A1,COL5A1,CRABP2,CRB2,CUL3,DAG1,DKK1,DLD,DLL4,DLX2,DLX6,ECE1,EDNRA,EPB41L5,EPHA2,EPHB2,ETS2,EXOC4,EYA1,FAM65B,FBN1,FGF2,FGF4,FGF8,FLVCR1,FN1,FOXF1,FREM2,FRS2,FZD1,FZD3,FZD6,FZD7,GATA3,GATA6,GJA1,GLI3,GRSF1,HECTD1,HES1,HHEX,HIPK1,HIPK2,HLX,HMGA2,HNF1B,HO…
GO:BP	protein catabolic process	GO:0030163	1.87314e-05	4.72743	603	3452	230	12651	ABHD13,APPBP2,AQP11,ARIH1,ASB5,ASCC3,ATXN3,BAG2,BCAP31,BNIP3,BRSK1,BTRC,CAPN2,CAV1,CBFA2T3,CBL,CBLB,CDC27,CDKN1B,CHMP1B,CHMP5,CLOCK,CNOT4,COMMD1,CRBN,CSNK2A2,CUL3,CUL4B,CYLD,DAB2IP,DDRGK1,DEDD,DERL1,DERL3,DISC1,DNAJB12,DNAJC3,EDEM1,EDEM3,EGFR,EGLN1,EIF3H,ENC1,EPHA4,ERLEC1,ERLIN1,ERLIN2,FAM192A,FBXL17,FBXL20,FBXL3,FBXO22,FBXO33,FBXO45,FBXO8,FYN,GGA1,GGA3,GPLD1,GRIN2A,GSK3A,HIPK2,HSP90B1,IDE,IGF1,I…
GO:BP	positive regulation of cell projection organization	GO:0031346	1.96183e-05	4.70734	160	3452	79	12651	ABL2,ATMIN,BMPR2,CAPRIN1,CAPRIN2,CBFA2T2,CCDC88A,CCP110,CDC42,CDC42EP1,CDC42EP4,CEP135,COBL,CORO1B,CORO1C,CRABP2,DAB2IP,DBN1,DEF8,DPYSL3,DZIP1,EFNA5,EPHA3,FAM134C,FAM65B,FN1,FNBP1L,FSCN1,FUT9,FYN,FZD4,KALRN,LIMK1,LRP8,MAP3K13,MARK2,MSTN,NEFL,NEGR1,NIN,NTN1,NTRK2,NTRK3,P2RX7,PAFAH1B1,PALM,PIK3R1,PLCE1,PLXNA4,POU4F2,PRKCI,PROM2,PTK2B,PTK7,RAB11A,RAB21,RAC1,RAC2,RALA,RELN,RET,RHOQ,RND2,ROBO1,RREB1,S…
GO:BP	organic cyclic compound biosynthetic process	GO:1901362	2.09176e-05	4.67949	2478	3452	795	12651	ABCB10,ABCG4,ABLIM2,ACLY,ACVR1,ACVR1B,ACVR2A,ACVR2B,ADCY1,ADCY2,ADCY5,ADCY9,ADCYAP1,ADNP,ADORA2B,AEBP2,AES,AFAP1L2,AFF3,AHR,AHRR,ALAD,ALX4,AMPD2,AMPD3,ANKRD42,APBB1,APP,APPL1,ARID2,ARID3B,ARID4A,ARID5B,ARNT2,ASH1L,ASH2L,ASXL2,ATAD2,ATF1,ATF6,ATF7,ATMIN,ATP1A1,ATP1B4,ATP2B4,ATP5G2,ATP5L,ATRX,ATXN1,ATXN1L,ATXN7,ATXN7L3,AUTS2,BACH1,BACH2,BAHD1,BARHL1,BARHL2,BCL11A,BCL11B,BCL9,BCL9L,BCLAF1,BEND3,BHLH…
GO:BP	cell adhesion	GO:0007155	2.19441e-05	4.65868	783	3452	287	12651	ACAN,ACTG1,ACVR1,ADAM17,ADAM19,ADAM9,ADAMTS18,ADD2,ANGPT1,ANGPT2,ARG2,ASTN1,ATP2C1,ATRN,ATXN3,AXL,BCL2,BCL2L11,BCR,BMI1,BMP6,BVES,CALR,CASK,CASP3,CAV1,CBFB,CBLB,CBLL1,CBLN1,CCDC141,CD276,CD28,CD44,CD47,CD80,CD93,CDH1,CDH22,CDH23,CDH5,CDH6,CDK6,CELSR2,CERCAM,CFDP1,CHL1,CLASP1,CLDN1,CLSTN1,CLSTN2,CLSTN3,CNTN4,COL5A1,CORO1C,CORO2B,CRB1,CRKL,CTNNA2,CTNND1,CYR61,CYTIP,DPP4,DSC1,EFNA5,EFNB2,EGFLAM,EGFR…
GO:BP	regulation of developmental growth	GO:0048638	2.58918e-05	4.58684	185	3452	88	12651	AFG3L2,APP,ATRN,BARHL2,BCL2,BCL2L11,BMPR2,CDKN1B,CELF1,CHD7,COLQ,CRABP2,CREB1,DBN1,DIP2B,DUSP6,EFNA5,EPHA7,ERBB4,FGF2,FGF20,FGF8,FLVCR1,FN1,FTO,FXN,GATA6,HEY2,HLX,HNF1B,HOPX,IGF1,IGF2,IL7,INSR,ITSN2,LIMK1,MAP3K13,MAPK14,MFSD2A,MSTN,MTM1,MYOD1,NTN1,NTRK2,PARK2,PEX5,PIM1,PLAA,PLS1,PLXNA4,POU4F2,PPARD,PPIB,PROX1,PTCH1,PTEN,PTPRS,RAB11A,RND2,SEMA3A,SEMA3G,SEMA4D,SEMA6B,SEMA7A,SERP1,SIN3A,SIX1,SIX4,SL…
GO:BP	negative regulation of metabolic process	GO:0009892	2.78593e-05	4.55503	1819	3452	601	12651	A1CF,ACVR1B,ACVR2B,ADAMTS5,ADAR,ADARB1,AEBP2,AFF2,AICDA,AKT3,ANGEL2,ANGPT1,APBB1,APLNR,APP,APPL2,AQP11,ARG2,ARID4A,ARID5B,ATCAY,ATG12,ATP1A1,ATP2B1,ATP2B4,ATRX,ATXN1,ATXN1L,AXIN2,BACH1,BACH2,BAG2,BAHD1,BAK1,BANK1,BCL11A,BCL2,BCLAF1,BCR,BDKRB2,BEND3,BHLHE40,BMF,BMI1,BMP6,BMPR2,BNIP3,BRCA1,BTAF1,BTG2,BTRC,C1D,CALCR,CALR,CASC3,CASP3,CAV1,CAV3,CBFA2T2,CBFA2T3,CBFB,CBX6,CBX7,CBX8,CC2D1A,CCDC3,CCND1,CD…
GO:BP	positive regulation of cellular protein metabolic process	GO:0032270	2.80126e-05	4.55265	791	3452	289	12651	ACVR1,ACVR1C,ACVR2A,ACVR2B,ADAM17,ADAM9,ADCYAP1,AGTR1,ANGPT1,APAF1,APH1A,APLNR,APP,ARFGEF1,ARL6IP5,ARRDC4,ATP2A3,ATP2B4,AUTS2,AXIN2,BAG2,BAK1,BANK1,BARHL2,BCAP31,BCL2,BCL2L11,BMP3,BMP6,BMPR2,BRCA1,BTRC,CAB39,CALM1,CARD10,CASP10,CAV1,CBFA2T3,CBLB,CCDC88A,CCND1,CCNK,CCNY,CDC20B,CDC42,CDH5,CDON,CLCF1,CLDN19,COMMD1,COPS8,CRKL,CSDE1,CSF1R,CUL3,CYR61,DAB2IP,DAP,DAPK1,DAZAP2,DAZL,DCUN1D3,DCUN1D4,DCUN1D5…
GO:BP	cellular nitrogen compound biosynthetic process	GO:0044271	3.11258e-05	4.50688	2867	3452	906	12651	ABCB10,ABCG4,ABLIM2,ACER3,ACLY,ACVR1,ACVR1B,ACVR2A,ACVR2B,ADCY1,ADCY2,ADCY5,ADCY9,ADCYAP1,ADNP,ADORA2B,AEBP2,AES,AFAP1L2,AFF3,AHR,AHRR,ALAD,ALKBH1,ALX4,AMPD2,AMPD3,ANKRD42,APBB1,APP,ARID2,ARID3B,ARID4A,ARID5B,ARNT2,ASAH2,ASCC3,ASH1L,ASH2L,ASXL2,ATAD2,ATF1,ATF6,ATF7,ATMIN,ATP1B4,ATP2B4,ATP5G2,ATP5L,ATRX,ATXN1,ATXN1L,ATXN7,ATXN7L3,AUTS2,B3GALT2,BACH1,BACH2,BAHD1,BANK1,BARHL1,BARHL2,BCL11A,BCL11B,BC…
GO:BP	regulation of neuron projection development	GO:0010975	3.11352e-05	4.50675	202	3452	94	12651	ABL2,ARF6,BMPR2,BRSK1,CAPRIN1,CAPRIN2,CBFA2T2,COBL,CRABP2,CRMP1,CTNNA2,DAB2IP,DBN1,DIP2B,DISC1,DKK1,DPYSL3,EFNA5,EFNB2,EPHA3,EPHA4,EPHA7,EPHB2,EPHB3,FAM134C,FAT3,FN1,FUT9,FYN,GATA3,GORASP1,INPP5F,KALRN,KANK1,LIMK1,LPAR1,LRP8,LRRK2,MAP3K13,MARK1,MARK2,MBOAT1,MFSD2A,NCS1,NEFL,NEGR1,NIN,NRCAM,NTN1,NTNG1,NTNG2,NTRK2,NTRK3,PAFAH1B1,PLXNA4,POU4F2,PPFIA2,PPP3CA,PRKCI,PSEN1,PTEN,PTK2B,PTK7,PTPN9,PTPRS,RA…
GO:BP	regulation of cellular component biogenesis	GO:0044087	3.19875e-05	4.49502	572	3452	219	12651	ABCA1,ACTG1,ADD2,AICDA,APLNR,APP,ARF6,ARFGEF1,ARHGAP28,ARHGEF10L,ATMIN,BAK1,BCL2L11,BIN3,CAPZA1,CAPZB,CAV1,CAV3,CBLN1,CCDC88A,CCP110,CDC42,CDC42EP1,CDC42EP4,CDH5,CDKN1B,CEP135,CHMP1B,CHMP5,CLASP1,CLDN19,CLIP1,CLSTN1,CLSTN2,CLSTN3,CNOT2,CNOT6,CNOT6L,CNTNAP2,COBL,COLQ,CORO1C,CORO2B,CTNNBIP1,CTTN,CYR61,DAB2IP,DAG1,DBN1,DCDC2,DEF8,DKK1,DNAJA4,DNAJB6,DPYSL3,DYNC2LI1,DYRK1A,DZIP1,EFNA5,EPB41L5,EPHA2,EP…
GO:BP	regulation of cellular catabolic process	GO:0031329	3.31976e-05	4.47889	474	3452	187	12651	A1CF,ANGEL2,APAF1,APP,AQP11,ATF6,ATG12,ATP2B4,AXIN2,BAG2,BCAP31,BCL2,BMF,BNIP3,BTG2,BTRC,CALCR,CASC3,CAV1,CBFA2T3,CLEC16A,CNOT2,CNOT6,CNOT6L,COMMD1,CSDE1,CSNK2A2,CTTN,DAB2IP,DAP,DAPK1,DAZL,DCN,DCP1A,DCP2,DDRGK1,DFFA,DISC1,DNM1L,E2F1,EIF3H,EIF4G2,ELAVL1,EPHA4,ERCC4,FAM192A,FAM46C,FASTKD2,FASTKD3,FBXO22,FOXO3,FTO,GIGYF2,GPD1,GPLD1,GRSF1,GSK3A,HIPK2,HMGB1,HNRNPU,HSPB8,IGF1,IGF2BP1,IGF2BP3,INSR,IRS1,…
GO:BP	kidney development	GO:0001822	3.37351e-05	4.47192	194	3452	91	12651	ACTA2,ACVR2B,AGTR1,ANGPT1,AQP11,AQP2,ARG2,ARID5B,ARL3,BCL2,BCL2L11,BMP6,C1GALT1,CALB1,CTNNBIP1,EDNRA,EFNB2,ENPEP,EPHA4,EPHA7,ERBB4,EYA1,FGF2,FGF8,FMN1,FOXJ1,FREM2,GATA3,GCNT1,GDF11,GDF6,GLI3,HES1,HEYL,HNF1B,HOXA11,HOXC11,HS2ST1,ILK,IRX3,ITGA3,JAG1,JMJD6,KIF26B,KIRREL3,KLHL3,LGR4,LMX1B,LRP2,LRRK2,MME,MYO1E,NOTCH2,NPHS2,PCSK5,PDGFRA,PKD1,PLCE1,PLXND1,PPP3CA,PRDM1,PRKX,PROM1,PROX1,PTCD2,PTCH1,PTK7,P…
GO:BP	regulation of cellular amide metabolic process	GO:0034248	3.5384e-05	4.45119	250	3452	111	12651	ALKBH1,APP,BANK1,BARHL2,BCLAF1,BTG2,BZW1,CALR,CASP3,CNOT2,CNOT6,CNOT6L,CPEB2,CPEB4,CSDE1,CYR61,DAPK1,DAZL,DCP1A,DCP2,DDX6,DNAJC3,DPH5,EIF2S1,EIF3B,EIF4EBP1,EIF4EBP2,EIF4G2,EIF5,EIF5A,ELAVL1,EN2,ENC1,EPHA4,ETF1,FAM46B,FASTKD2,FASTKD3,FTO,FXR1,GGA3,GIGYF2,GRM5,GSPT2,HNRNPU,IGF1,IGF2BP1,IGF2BP3,IGFBP5,LARP1,LARP4,LARP4B,LRPPRC,LRRTM3,LSM14A,MRPS27,NANOS1,NCBP1,NCK2,NFE2L2,NR1H4,NSUN5,NTRK2,ORMDL1,OR…
GO:BP	regulation of protein localization	GO:0032880	4.43669e-05	4.35294	503	3452	196	12651	AAK1,ACVR1C,ADAM9,ADCY5,ADCYAP1,ANGPT1,ANO1,AP2M1,APPL1,ARF6,ARHGDIA,ATCAY,ATP2B4,ATP2C1,BCAP31,BCL2,BCL2L1,BRSK1,C2CD2L,CARD10,CCDC88A,CCNE2,CD247,CD2AP,CDH1,CELSR2,CEP135,CFTR,CLOCK,CLSTN3,CNST,COMMD1,CORO2B,DCLK1,DCLK3,DDRGK1,DERL3,DNAJB6,DNAJC27,DNM1L,DPP10,DVL3,DZIP1,EDEM1,EDNRA,EFNA5,EGFR,EPB41,EPB41L5,EPHA2,EPHA3,ERBB4,ERLEC1,F2R,FAM65A,FAM65B,FERMT1,FRMD4A,FYN,GAPVD1,GCC2,GCG,GDI1,GLI3,GL…
GO:BP	cognition	GO:0050890	4.60918e-05	4.33638	157	3452	77	12651	ADCY1,AFF2,APP,ARL6IP5,ATAD1,ATP8A1,ATXN1L,B4GALT2,BTG2,CALB1,CCND2,CHD7,CHL1,CHRNA4,CNTNAP2,CREB1,CRTC1,CSMD1,DDHD2,DGKI,DKK1,EIF4EBP2,EPHB2,GATM,GIT1,GLP1R,GRIA1,GRIN2A,GRM5,ITGA3,ITGB1,JPH3,KALRN,KRAS,MAGT1,MEIS2,MFSD2A,MME,NCSTN,NETO1,NEUROD2,NF1,NLGN3,NPTX2,NRXN1,NSUN5,NTRK2,PAFAH1B1,PAIP2B,PARK2,PDE1B,PDE8B,PICALM,PLK2,PPT1,PRKAR1B,PRNP,PSEN1,PTCHD1,PTEN,RCAN1,RELN,SHROOM4,SLC12A5,SLC1A1,SL…
GO:BP	striated muscle cell differentiation	GO:0051146	5.20015e-05	4.28398	152	3452	75	12651	ACTG1,ACVR1,ADAMTS15,ADAMTS5,ATP11A,BCL2,BCL9,BIN3,BVES,CAPN2,CAV3,CDON,DKK1,DNER,EFNB2,EHD2,FAM65B,FBXO22,FRS2,FZD7,GATA6,HDAC4,HEY2,HNRNPU,HOPX,IGF1,IGF2,IGFBP5,IRX3,ISL1,ITGB1,KLF5,KRAS,LMOD3,MAPK14,MEF2A,MEF2C,MYH9,MYL9,MYLK3,MYO18B,MYOCD,MYOD1,MYPN,NLN,PDGFRA,PPP3CA,PRKAR1A,PROX1,RARA,RARB,RBM24,RCAN1,SDC1,SGCB,SGCD,SHOX2,SIK1,SIX4,SKI,SMO,SORT1,SPAG9,SRF,STAC3,TBX18,TBX3,TBX5,TMEM119,TMEM18…
GO:BP	response to organonitrogen compound	GO:0010243	5.22451e-05	4.28195	449	3452	178	12651	ABAT,ABCC1,ACVR1C,ADCY5,AGTR1,AKAP6,ALPL,APP,APPL1,APPL2,AQP11,AQP9,ATF1,ATP2B1,ATP2B4,BCAP31,BCL2L1,BRCA1,BRSK1,CA2,CACNA1B,CACNB1,CAPN2,CASP3,CASP7,CAV1,CDH1,CFTR,CHMP5,CIB2,CPEB2,CPEB4,CREB1,DENND4C,DERL1,DERL3,DNAJB12,DNMT3A,EDEM1,EDEM3,EDNRA,EGR1,EIF4EBP1,EIF4EBP2,EPHA4,ERLEC1,ERLIN1,ERLIN2,FYN,GABPA,GABRG2,GLP1R,GNB5,GPD1,GPLD1,GRB10,GRB14,GRB2,GRIN2A,GRM5,HCN1,HCN2,HLCS,HSP90B1,HTR1F,HTR2C…
GO:BP	forebrain development	GO:0030900	5.56251e-05	4.25473	229	3452	103	12651	ALDH1A2,ALDH1A3,APAF1,APP,ARL13B,ATRX,AXL,BCL11B,BTG2,CAMTA2,CCDC141,CDON,CELF1,CHD7,CNTNAP2,CREB1,CSF1R,DAB2IP,DCLK1,DCX,DISC1,DKK1,DLX2,E2F1,EPHB2,EPHB3,ERBB4,FBXO45,FEZF1,FGF2,FGF8,FOXP2,FRS2,FYN,GLI3,GSK3A,HES1,HHEX,HOOK3,ID4,IGF2BP1,ISL1,KDM2B,KIRREL3,KRAS,LRP2,LRP8,LRRK2,MDGA1,MFSD2A,MPP5,NARS,NDE1,NDST1,NEUROD1,NEUROD6,NFIB,NIN,NR2F2,NR4A2,NRP2,NSUN5,NTRK2,OPHN1,OTP,OTX1,PAFAH1B1,PAX6,PEX5…
GO:BP	ameboidal-type cell migration	GO:0001667	6.06369e-05	4.21726	272	3452	118	12651	ACVR1,ACVR1B,ACVR1C,ADAM17,ADAM9,AKT3,AMOTL1,ANGPT1,ANGPT2,APPL1,APPL2,ARF6,ARID5B,ATP2B4,BMPR2,CALR,CAP1,CAPN7,CARD10,CDC42,CDH5,CLASP1,CORO1B,CORO1C,CRB2,DAB2IP,DCN,DLL4,DNAJA4,EDN2,EDN3,EDNRA,EFNB2,EGR3,EMP2,EPB41L5,EPHA2,ERBB4,ETS1,FERMT1,FGF2,FGF4,FGF8,FGFR1,FLT4,FN1,GADD45A,GATA3,GJA1,GLUL,GPLD1,HMGB1,ILK,ISL1,ITGB1,JUP,KANK1,KIAA1462,KITLG,LGALS8,MAPRE2,MCC,MECP2,MEF2C,MET,MYH9,NANOS1,NF1,…
GO:BP	learning or memory	GO:0007611	6.19903e-05	4.20768	134	3452	68	12651	ADCY1,AFF2,APP,ARL6IP5,ATAD1,ATP8A1,ATXN1L,B4GALT2,BTG2,CALB1,CCND2,CNTNAP2,CREB1,CRTC1,CSMD1,DDHD2,DGKI,DKK1,EIF4EBP2,EPHB2,GATM,GIT1,GLP1R,GRIA1,GRIN2A,GRM5,ITGA3,ITGB1,JPH3,KALRN,KRAS,MEIS2,MME,NCSTN,NETO1,NEUROD2,NLGN3,NPTX2,NRXN1,NTRK2,PAFAH1B1,PAIP2B,PARK2,PDE1B,PDE8B,PICALM,PLK2,PPT1,PRKAR1B,PRNP,PSEN1,PTCHD1,PTEN,RCAN1,RELN,SLC12A5,SLC1A1,SLC24A2,SLC6A1,SLC7A11,SNAP25,SRF,SYNJ1,SYT4,TTBK1…
GO:BP	protein localization to cell periphery	GO:1990778	6.22133e-05	4.20612	207	3452	95	12651	ADAM22,ANK1,ANK3,AP2M1,APPL1,ARF6,ARL3,ARL6IP5,ATP2B4,ATP2C1,BCL2L1,CACNG2,CACNG3,CAV3,CCDC88A,CDH1,CLSTN1,CNST,DENND4C,DPP10,EFR3B,EGFR,EHD2,EHD3,EMP2,EPB41,EPHA2,EPHA3,EXOC5,FAM126A,FYB,GGA1,GGA3,GNAI1,GOPC,GORASP1,GORASP2,GPC6,GPR158,GRIN2A,HECTD1,ITGA3,ITGB1,JUP,KRT18,LIN7C,LRP1,LRP6,LRRC15,LZTFL1,PACS2,PALM,PDPK1,PDZD11,PICALM,PID1,PIK3R1,PIP5K1A,PKDCC,PKP2,PLS1,PPFIA1,PPP2R5A,PRKCI,PRNP,PTC…
GO:BP	regulation of cellular localization	GO:0060341	6.6114e-05	4.17971	429	3452	171	12651	ADCY5,ADORA2B,ANGPT1,ANO1,AP2M1,APPL1,ARF6,ATP2B4,ATP2C1,BAK1,BCAP31,BCL2,BCL2L1,BRSK1,BVES,C2CD2L,CARD10,CAV1,CCDC88A,CD247,CD2AP,CDH1,CFTR,CNST,COMMD1,DCLK1,DCLK3,DDRGK1,DERL3,DNAJC13,DNAJC27,DPP10,DZIP1,EDEM1,EDNRA,EFNA5,EGFR,EHD2,EPB41,EPHA2,EPHA3,ERBB4,ERLEC1,FAM65A,FAM65B,FERMT1,FOXF1,FYN,GAS1,GCC2,GCG,GDI1,GLI3,GLUL,GNAI1,GOPC,GPC6,GPD1L,GPR173,GSK3A,HECTD1,HNRNPU,INPP5E,INPP5F,IPO5,ITGA3,…
GO:BP	positive regulation of catabolic process	GO:0009896	7.54505e-05	4.12234	296	3452	126	12651	APP,ASB5,ATF6,BAG2,BCAP31,BNIP3,BTG2,CAV1,CBFA2T3,CBLB,CDKN1B,CNOT2,CNOT6,CNOT6L,CSDE1,CUL4B,DAB2IP,DAPK1,DCN,DCP1A,DCP2,DDRGK1,DISC1,FBXO22,FOXO3,FTO,GGA1,GGA3,GIGYF2,GPD1,GPLD1,GRSF1,GSK3A,HMGB1,HNRNPU,HSPB8,IGF1,IGF2BP1,INSR,IRS1,ITCH,KIAA1324,LARP1,LIN28B,LPCAT1,LRP1,LRRK2,LRSAM1,MAPK9,MDM2,MID2,NANOS1,NDFIP1,NDUFA13,NEDD4,OAZ1,OAZ2,ORMDL3,P2RX7,PACSIN3,PAFAH1B2,PAN2,PAN3,PARK2,PATL1,PDE12,PI…
GO:BP	positive regulation of multicellular organismal process	GO:0051240	8.25741e-05	4.08316	757	3452	276	12651	ABCA1,ACVR1,ACVR1B,ACVR2A,ACVR2B,ADAM17,ADCYAP1,ADORA2B,AFAP1L2,AGPAT2,AKT3,ALPL,ANKRD42,ANO6,APLNR,APP,APPL1,APPL2,ARFGEF2,ATP11C,ATP1A1,ATP2B1,AXIN2,BCL2,BMP6,BMPR2,BRCA1,CADM1,CAMTA2,CAPRIN1,CAPRIN2,CAV1,CBFB,CBLB,CBLN1,CCND1,CD226,CD276,CD28,CD40,CDH5,CEBPG,CELF1,CFTR,CHD7,CHRNB4,CHUK,CLSTN1,CLSTN2,CLSTN3,CRABP2,CRB2,CREB1,CSF1R,CTNNBIP1,CTTN,CYR61,DBN1,DENND1B,DIO2,DISC1,DKK1,EBF2,EDN2,EDN3,…
GO:BP	muscle organ development	GO:0007517	9.47123e-05	4.02359	178	3452	84	12651	ADARB1,ALX4,ARID5B,BCL2,BCL9,BCL9L,BIN3,BTG2,BVES,CAV1,CDON,CHD7,CREB1,DDX17,DLL4,DNER,EDNRA,EGLN1,EGR1,ETV1,FAM65B,FBXO22,FGF8,FHL1,FLNB,FOXN2,FXR1,FZD1,GPCPD1,HDAC4,HEY2,HEYL,HIVEP3,HLF,HLX,IGF2,ISL1,JPH1,KLF5,LMOD3,LRP2,MAFF,MAPK14,MED1,MEF2C,MEGF10,METTL8,MSC,MSTN,MTM1,MYLK2,MYOCD,MYOD1,NLN,NR1D2,NR2F2,PAX7,PHOX2B,PITX1,PKP2,PPP3CA,PRKAA1,PROX1,PTCD2,RBM24,RCAN1,RYR2,S1PR1,SERP1,SFMBT1,SGCB,S…
GO:BP	cell junction assembly	GO:0034329	9.82103e-05	4.00784	231	3452	103	12651	ACTG1,APLNR,APP,BCL2,BCR,BSN,CAPZA1,CAV1,CBLN1,CBLN3,CDC42,CDH5,CDH6,CLASP1,CLDN1,CLDN19,CLSTN1,CLSTN2,CLSTN3,CNTNAP2,COLQ,CORO1C,CORO2B,DKK1,EFNA5,EPB41L5,EPHA2,EPHA3,EPHA7,EPHB2,EPHB3,ERBB4,FBF1,FBXO45,FLRT2,FMN1,FN1,FSCN1,FZD1,GABRB2,GABRG2,GJA5,GJC1,GPC6,HEG1,HIPK1,IL1RAP,IRX3,JUP,KIRREL3,LGI2,LRRTM3,LRTM2,MDGA1,MUC13,MYO1C,NLGN2,NLGN3,NLGN4X,NPHP4,NPTN,NR1H4,NRXN1,NRXN3,NTN1,NTNG2,NTRK2,OPHN…
GO:BP	protein modification by small protein conjugation	GO:0032446	0.000105629	3.97622	474	3452	185	12651	ANAPC13,ANGPT1,ANKIB1,APPBP2,ARIH1,ARRDC4,ASB4,ASB5,ASB6,ASB7,BAG2,BCL2,BMI1,BRAP,BRCA1,BTRC,CAV1,CBFB,CBL,CBLB,CBLL1,CBX8,CDC20B,CDC23,CDC27,CDC73,CNOT4,COMMD1,CRBN,CUL3,CUL4B,DCAF15,DCAF17,DCUN1D3,DCUN1D4,DCUN1D5,DDRGK1,DERL1,DTX1,DTX4,EGR1,ENC1,EPAS1,EYA1,FANCI,FANCL,FBXL17,FBXL3,FBXO11,FBXO22,FBXO30,FBXO32,FBXO40,FBXO45,FRMD4A,FYN,HECTD1,HMG20A,ITCH,IVNS1ABP,KBTBD8,KDM2B,KIAA1024,KLHL13,KLHL1…
GO:BP	synapse organization	GO:0050808	0.000118039	3.92798	226	3452	101	12651	AFG3L2,APP,BAIAP2,BSN,CACNB4,CACNG2,CAMKV,CAPRIN1,CAPRIN2,CBLN1,CBLN3,CDC42,CLSTN1,CLSTN2,CLSTN3,COL11A2,COLQ,CTTN,DAB2IP,DBN1,DISC1,DKK1,DLGAP3,EFNA5,EGLN1,EPHA4,EPHA7,EPHB2,EPHB3,ERBB4,FBXO45,FLRT2,FYN,FZD1,GABRB2,GABRG2,GPC4,GPC6,GRM5,IL1RAP,ITGA3,KALRN,KIRREL3,LGI2,LRFN2,LRP8,LRRK2,LRRTM3,LRTM2,MAPK14,MDGA1,NEFL,NEUROD2,NFASC,NFIA,NLGN2,NLGN3,NLGN4X,NPTN,NRCAM,NRP2,NRXN1,NRXN3,NTN1,NTNG1,NTNG…
GO:BP	cellular response to organic cyclic compound	GO:0071407	0.000126897	3.89655	272	3452	117	12651	ADCY5,AKAP6,ALPL,AQP9,ARL6IP5,ATP1A1,ATP2B4,BRCA1,BTRC,CALR,CASP3,CASP7,CAV1,CDH1,CDKN1B,CFTR,CIB2,CLOCK,CNOT2,COLEC12,CREB1,CYP7B1,DDIT4,DDRGK1,DDX17,DDX5,DNMT3A,EFNA5,EGFR,EIF4EBP1,ESR1,FBXO32,FOXF1,FSHR,GABPA,GABRG2,GNB5,GPD1,GPLD1,HCN1,HCN2,HEYL,HNRNPU,HSP90B1,HTR1F,HTR2C,IGFBP5,JAK2,JUP,KDM3A,LARP1,LBH,LCOR,LMO3,LRP6,LRRK2,MAPK1,MED1,MN1,MSTN,MYOD1,NCOA3,NCSTN,NEDD4,NR1H4,NR3C1,OPRM1,OR51E2,…
GO:BP	cellular response to peptide	GO:1901653	0.000170292	3.7688	158	3452	76	12651	ABCC1,AGTR1,APP,APPL1,APPL2,ATP2B1,CA2,CACNB1,CAV1,CHMP5,CPEB2,DENND4C,EDNRA,EIF4EBP1,EIF4EBP2,EPHA4,FYN,GLP1R,GPLD1,GRB10,GRB14,GRB2,GRM5,IGF1,IGF1R,IGF2,INSR,IRS1,JAK2,KANK1,KAT2B,LEPROT,MDM2,MSTN,MYO1C,NCOA5,NGFR,NR1H4,NR4A2,OGT,OSBPL8,PDK4,PDPK1,PHIP,PID1,PIK3R1,PIP4K2B,POU4F2,PRKCI,PRNP,PSEN1,PTPN1,PTPN11,RAB10,RAB31,RHOQ,RPE65,RPS6KB1,SIRT1,SLC39A14,SMARCC1,SNX32,SNX5,SOCS1,SOCS2,SOCS3,SORL…
GO:BP	MAPK cascade	GO:0000165	0.000176142	3.75414	434	3452	171	12651	ADAM9,ADCYAP1,ANGPT1,APP,ARL6IP5,ASH1L,BANK1,BRAP,CAV1,CAV3,CDC42,CDON,CRKL,CSF1R,CYLD,CYR61,DAB2IP,DAG1,DKK1,DNAJC27,DOK4,DSTYK,DUSP16,DUSP4,DUSP6,DVL3,EDN3,EGFR,EPHA2,EPHA4,EPHA7,EPHA8,EPHB2,ERBB4,F2R,FAS,FGF2,FGF4,FGF8,FGFR1,FKTN,FLT1,FLT4,FN1,FOXM1,FRS2,FSHR,FZD4,GADD45A,GADD45B,GCG,GCNT2,GDF6,GPR37L1,GPR55,GRB10,GRB2,GRM1,HGF,HIPK2,HMGB1,HTR2C,IGF1,IGF1R,IGF2,IGFBP4,INSR,ITCH,ITPKB,KARS,KIAA…
GO:BP	positive regulation of cell migration	GO:0030335	0.000187003	3.72815	291	3452	123	12651	ACTG1,ACVR1,ACVR1B,ADAM17,ADAM9,AKT3,ANGPT1,ANO6,APP,ARF6,ATP8A1,BCL2,BMPR2,CALR,CAPN7,CAV1,CBLL1,CDH5,CLASP1,CLDN1,CPNE3,CRKL,CSF1R,CYR61,DAB2IP,DAPK2,DDRGK1,DNM1L,DOCK4,EDN2,EDN3,EGFR,ELP3,EPB41L5,EPHA2,EPHA4,EPHB2,ETS1,F2R,FAM65A,FAM65B,FERMT1,FGF2,FGFR1,FLT1,FLT4,FN1,FOXF1,FUT4,FZD4,GATA3,GCNT2,GPLD1,HAS2,HGF,IGF1,IGF1R,IGFBP5,INSR,ITGB1,KIAA1462,KITLG,LGR6,LRRC15,LYVE1,MAPK1,MAPRE2,MET,MSTN,…
GO:BP	response to organic cyclic compound	GO:0014070	0.000187451	3.72711	350	3452	143	12651	ABAT,ADCY5,AKAP6,ALPL,AQP9,ARL6IP5,ATF1,ATP1A1,ATP2B4,BCL2,BCL2L1,BRCA1,BTRC,CALR,CASP3,CASP7,CAV1,CDH1,CDKN1B,CFTR,CIB2,CLOCK,CNOT2,COLEC12,CREB1,CYP7B1,DDIT4,DDRGK1,DDX17,DDX5,DNMT3A,EFNA5,EGFR,EIF4EBP1,ESR1,FBXO32,FIBIN,FOXF1,FSHR,GABPA,GABRG2,GNB5,GPD1,GPLD1,GPR83,HCN1,HCN2,HEYL,HLCS,HMGB1,HNRNPU,HSP90B1,HTR1F,HTR2C,IGFBP5,JAK2,JUP,KDM3A,LARP1,LBH,LCOR,LMO3,LRP6,LRRK2,MAPK1,MED1,MN1,MSTN,MYOD…
GO:BP	vesicle-mediated transport in synapse	GO:0099003	0.000192567	3.71542	116	3452	60	12651	ACTG1,ADCY1,ADORA2B,AP2M1,APBA1,APBA2,ATAD1,BACE1,BSN,CACNB4,CANX,CLCN3,CLSTN1,DENND1A,DGKI,DNAJC5,DNAJC6,DNM3,EFNB2,ERC2,FBXL20,GIT1,GRIN3A,GSK3A,ITSN2,KIAA1107,LRRK2,NAPB,NLGN2,NLGN3,NLGN4X,NRXN1,NRXN3,OPHN1,OTOF,P2RX7,PCDH17,PLAA,PLD1,PPP3R1,PRKAR1B,PRKCB,PSEN1,PTEN,RAP1B,SH3GL2,SLC17A8,SLC18A2,SLC4A8,SNAP25,STXBP5,STXBP5L,SYNJ1,SYT1,SYT2,SYT4,SYT9,TBC1D24,UNC13A,VPS35
GO:BP	positive regulation of growth	GO:0045927	0.000198646	3.70192	145	3452	71	12651	ADAM17,BCL2,BMPR2,CELF1,CHD7,CRABP2,CREB1,DBN1,EFNA5,EGFR,EIF4G2,ERBB4,FGF2,FGF8,FN1,FXN,GATA6,HEY2,HLX,HOPX,IGF1,IGF2,IL7,INSR,ITSN2,KDM2B,LIMK1,MAP3K13,MAPK14,MFSD2A,MTM1,MTPN,MYOD1,NCBP1,NTN1,NTRK2,PARK2,PEX5,PIM1,PLAA,PLS1,POU4F2,PPARD,PPIB,PPM1F,PROX1,RAB11A,RND2,RPTOR,SDCBP,SEMA4D,SEMA7A,SERP1,SFRP1,SMO,SMURF1,SRF,SYT1,SYT2,SYT4,TBX5,TEAD1,TFCP2L1,TGFB2,TGFBR1,TSHR,USP47,WFS1,WNT3A,YAP1,ZFY…
GO:BP	positive regulation of transport	GO:0051050	0.000205544	3.68709	447	3452	175	12651	ABCA1,ABCG4,ADAM9,ADORA2B,AKAP6,ANGPT1,ANKFY1,ANO1,ANO6,AP1G1,APLNR,APPL1,APPL2,ARF6,ARHGEF7,ARL6IP1,ATAD1,ATP2B1,ATP2C1,ATP8A1,BAK1,BCAP31,BCR,C2CD2L,CA2,CACNA1D,CACNB2,CALM1,CALR,CAV1,CBL,CBLL1,CD2AP,CD47,CDC42,CDH1,CFTR,CLASP1,CNST,CREB1,DENND5B,DNM1L,EDEM1,EDN3,EDNRA,EHD2,EHD3,EPHB2,F2R,FAM65A,FGF12,FHL1,FRMD4A,FYN,GCG,GLI3,GLRX,GLUD1,GPD1L,GPR173,GSK3A,IGF1,INSR,IPO5,IRS1,ITGB1,JUP,KCNH2,KCT…
GO:BP	sensory system development	GO:0048880	0.000214684	3.6682	251	3452	109	12651	ACVR2B,ADAMTS18,ALDH1A2,ALDH1A3,AQP5,ATF6,BAK1,BCL11B,BCL2,BMP6,BMPR2,CABP4,CALB1,CDKN1B,CDON,CHD7,CLIC4,COL4A1,COL5A1,COL8A2,CRB1,CRB2,DCX,DLL4,DLX2,EPHA2,EPHB2,FAT3,FBN1,FGF2,FREM2,FRS2,FZD4,GATA3,GDF11,GLI3,GNB1,HCN1,HIPK1,HIPK2,HMGB1,IMPG2,ISL1,JAG1,JMJD6,KDM2B,LIMK2,LPCAT1,MAF,MED1,MEIS1,MEIS2,MERTK,MFAP5,MFSD2A,MIP,MITF,NEUROD1,NHS,NOTCH2,NPHP4,NTRK2,OPN5,PAX6,PDGFRA,PHOX2B,PKNOX1,POU4F2,PR…
GO:BP	cellular response to hormone stimulus	GO:0032870	0.000224036	3.64968	283	3452	120	12651	ACACA,AGTR1,APPL1,APPL2,ATP1A1,ATP2B1,BRCA1,CA2,CALR,CAV1,CLOCK,CNOT2,CPEB2,CYP7B1,DDIT4,DDRGK1,DDX17,DDX5,DENND4C,EDNRA,EFNA5,EIF4EBP1,EIF4EBP2,EPHA8,ESR1,FBXO32,FSHR,GATA6,GLP1R,GPLD1,GRB10,GRB14,GRB2,HEYL,HNRNPU,IGF2,INSR,IRS1,JAK2,KANK1,KAT2B,KDM3A,LANCL2,LATS2,LBH,LEPROT,LMO3,MED1,MEF2C,MSTN,MYO1C,MYOD1,NCOA1,NCOA5,NEDD4,NR1H4,NR3C1,NR4A2,OGT,OR51E2,OSBPL8,PADI2,PAQR8,PDK4,PDPK1,PGR,PHB,PHIP…
GO:BP	regulation of protein phosphorylation	GO:0001932	0.000232369	3.63382	612	3452	228	12651	ACVR1,ACVR2A,ACVR2B,ADAM17,ADAM9,ADAR,ADARB1,ADCYAP1,ANGPT1,APLNR,APP,ATP2B4,AXIN2,BAK1,BANK1,BCL2,BDKRB2,BMP3,BMP6,BMPR2,CAB39,CARD10,CASP3,CAV1,CAV3,CCDC88A,CCND1,CCND2,CCNG1,CCNK,CCNY,CCNYL1,CD109,CDC42,CDH5,CDK12,CDKN1B,CDON,CEP85,CLCF1,CLDN19,COPS8,CORO1C,CRKL,CSF1R,CTDSPL,CYR61,DAB2IP,DAZAP2,DDRGK1,DKK1,DNAJC3,DUSP16,DUSP6,DVL3,EDN3,EEF2K,EFNA5,EGFR,EMP2,EPHA4,EPHA7,EPHB2,ERBB4,EREG,FAS,FGF…
GO:BP	cellular component organization	GO:0016043	0.000242669	3.61499	3805	3452	1165	12651	AAK1,ABCA1,ABCB8,ABCC1,ABI2,ABL2,ABLIM1,ABLIM2,ACACA,ACAN,ACTG1,ACTL6B,ACTR6,ACVR1B,ACVR1C,ADAM17,ADAM9,ADAMTS10,ADAMTS14,ADAMTS15,ADAMTS2,ADAMTS5,ADARB1,ADCY1,ADCYAP1,ADD2,AFAP1,AFF2,AFG3L2,AICDA,AKT3,ALDH1A2,ALDH1A3,ALDOB,ALKBH1,AMOTL1,ANGPT1,ANK3,ANKFY1,ANKRD13B,ANO4,ANO6,AP2M1,APAF1,APBA1,APC,APLNR,APOO,APP,APPL1,APPL2,AQP11,AQP2,AQP4,AQP5,ARF6,ARFGEF1,ARFGEF2,ARHGAP12,ARHGAP21,ARHGAP28,ARHGD…
GO:BP	regulation of molecular function	GO:0065009	0.000245165	3.61054	1454	3452	486	12651	ABL2,ABR,ACVR1C,ACVR2A,ACVR2B,ADAM17,ADAM9,ADAR,ADARB1,ADCY1,ADCYAP1,ADD2,ADORA2B,AGTR1,AKAP5,AKAP6,ALDOB,ANGPT1,ANKRD42,APAF1,APH1A,APH1B,APP,ARAP2,ARAP3,ARFGEF1,ARHGAP28,ARHGEF7,ARID5B,ARL6IP5,ARRDC4,ASAP1,ASAP2,ATP2A3,ATP2B4,ATPIF1,BAG2,BAK1,BCAP31,BCL2,BCL2L11,BCR,BHLHE40,BMPR2,BTAF1,BTRC,BVES,CAB39,CACNG2,CACNG4,CACNG7,CALM1,CARD10,CASP10,CASP3,CAV1,CAV3,CBLB,CCDC88A,CCNC,CCND1,CCND2,CCNG1,C…
GO:BP	response to nitrogen compound	GO:1901698	0.000252703	3.59739	488	3452	188	12651	ABAT,ABCC1,ACVR1C,ADCY5,AGRN,AGTR1,AKAP6,ALPL,APP,APPL1,APPL2,AQP11,AQP9,ATF1,ATP2B1,ATP2B4,ATRX,BCAP31,BCL2L1,BRCA1,BRSK1,CA2,CACNA1B,CACNB1,CAPN2,CASP3,CASP7,CAV1,CDH1,CFTR,CHMP5,CIB2,COLEC12,CPEB2,CPEB4,CREB1,DENND4C,DERL1,DERL3,DNAJB12,DNMT3A,EDEM1,EDEM3,EDNRA,EGR1,EIF4EBP1,EIF4EBP2,EPHA4,ERLEC1,ERLIN1,ERLIN2,FYN,GABPA,GABRG2,GLP1R,GNB5,GPD1,GPLD1,GRB10,GRB14,GRB2,GRIA1,GRIN2A,GRM5,HCN1,HCN2,…
GO:BP	cell surface receptor signaling pathway involved in cell-cell signaling	GO:1905114	0.000259906	3.58518	310	3452	129	12651	APC,APCDD1L,APP,ATP6V1C2,AXIN2,BCL9,BCL9L,BTRC,CAMTA2,CAV1,CBLN1,CCND1,CCNY,CDC73,CDK14,CELSR2,CSNK1G1,CSNK2A2,CTNNBIP1,CTNND1,CUL3,CYLD,DAB2IP,DCDC2,DGKI,DISC1,DKK1,DKK2,DVL3,EDNRA,EGFR,EGR1,FAM105B,FAM53B,FERMT1,FGF2,FOXO3,FZD1,FZD3,FZD4,FZD6,FZD7,G3BP1,GATA3,GLI3,GPC4,GRB10,GRIK2,GRIN2A,GSK3A,HHEX,HIC1,HNF1B,ILK,ISL1,ITGA3,KANK1,KIAA0922,KPNA1,KREMEN1,LATS2,LGR4,LGR6,LRP6,LRRK2,MAPK14,MCC,MED1…
GO:BP	eye development	GO:0001654	0.000260575	3.58407	246	3452	107	12651	ACVR2B,ADAMTS18,ALDH1A2,ALDH1A3,AQP5,ATF6,BAK1,BCL11B,BCL2,BMP6,BMPR2,CABP4,CALB1,CDKN1B,CDON,CHD7,CLIC4,COL4A1,COL5A1,COL8A2,CRB1,CRB2,DCX,DLL4,DLX2,EPHA2,EPHB2,FAT3,FBN1,FGF2,FREM2,FRS2,FZD4,GATA3,GDF11,GLI3,GNB1,HCN1,HIPK1,HIPK2,HMGB1,IMPG2,JAG1,JMJD6,KDM2B,LIMK2,LPCAT1,MAF,MED1,MEIS1,MEIS2,MERTK,MFAP5,MFSD2A,MIP,MITF,NEUROD1,NHS,NOTCH2,NPHP4,NTRK2,OPN5,PAX6,PDGFRA,PKNOX1,POU4F2,PRDM1,PRKCI,PR…
GO:BP	regulation of transmembrane transport	GO:0034762	0.000269375	3.56964	249	3452	108	12651	AKAP6,ANO6,APLNR,APPL1,APPL2,ARL6IP1,ARL6IP5,BAK1,BCL2,CA2,CACNA1D,CACNB1,CACNG2,CACNG4,CACNG7,CALM1,CAV1,CAV3,CFTR,CHD7,COMMD1,CRBN,CTTNBP2NL,DAPK1,DPP6,EDN3,EDNRA,EHD3,EPHB2,F2R,FGF12,FHL1,FYN,GEM,GLRX,GNB5,GPD1L,GRB10,GRM5,HPCA,IGF1,INSR,IRS1,ITGB1,JPH3,KCNA6,KCNC1,KCNH2,KCNIP4,KCNJ1,KCNMA1,KCNS2,KLHL24,LRRC52,MAPK14,MEF2A,NDUFA4,NEDD4,NETO1,NFE2L2,NR4A3,OAZ1,OAZ2,OSBPL8,P2RX7,PDPK1,PEA15,PID1…
GO:BP	negative regulation of macromolecule metabolic process	GO:0010605	0.000305822	3.51453	1702	3452	559	12651	A1CF,ACVR1B,ACVR2B,ADAR,ADARB1,AEBP2,AFF2,AICDA,ANGEL2,ANGPT1,APBB1,APLNR,APP,APPL2,AQP11,ARG2,ARID4A,ARID5B,ATG12,ATP2B1,ATP2B4,ATRX,ATXN1,ATXN1L,AXIN2,BACH1,BACH2,BAG2,BAHD1,BAK1,BANK1,BCL11A,BCLAF1,BDKRB2,BEND3,BHLHE40,BMI1,BMP6,BMPR2,BRCA1,BTAF1,BTG2,BTRC,C1D,CALCR,CALR,CASC3,CASP3,CAV1,CAV3,CBFA2T2,CBFA2T3,CBFB,CBX6,CBX7,CBX8,CC2D1A,CCDC3,CCND1,CD109,CD276,CD28,CD2AP,CDC73,CDK5R1,CDKN1B,CDYL…
GO:BP	cellular macromolecule catabolic process	GO:0044265	0.000336517	3.47299	703	3452	256	12651	A1CF,ANGEL2,APAF1,APPBP2,AQP11,ARIH1,ASCC3,ATXN3,AXIN2,BAG2,BCAP31,BCLAF1,BNIP3,BRSK1,BTG2,BTRC,CALCR,CAPN2,CASC3,CAV1,CBFA2T3,CBL,CDC27,CHMP1B,CHMP5,CLOCK,CNOT2,CNOT4,CNOT6,CNOT6L,COMMD1,CRBN,CSDE1,CSNK2A2,CUL3,CUL4B,CYLD,DAB2IP,DAZL,DCP1A,DCP2,DDRGK1,DDX5,DERL1,DERL3,DFFA,DIS3,DIS3L,DISC1,DNA2,DNAJB12,DNAJC3,E2F1,EDEM1,EDEM3,EIF3H,ELAVL1,ENC1,EPHA4,ERLEC1,ERLIN1,ERLIN2,FAM192A,FAM46C,FASTKD2,FA…
GO:BP	visual system development	GO:0150063	0.000337896	3.47122	247	3452	107	12651	ACVR2B,ADAMTS18,ALDH1A2,ALDH1A3,AQP5,ATF6,BAK1,BCL11B,BCL2,BMP6,BMPR2,CABP4,CALB1,CDKN1B,CDON,CHD7,CLIC4,COL4A1,COL5A1,COL8A2,CRB1,CRB2,DCX,DLL4,DLX2,EPHA2,EPHB2,FAT3,FBN1,FGF2,FREM2,FRS2,FZD4,GATA3,GDF11,GLI3,GNB1,HCN1,HIPK1,HIPK2,HMGB1,IMPG2,JAG1,JMJD6,KDM2B,LIMK2,LPCAT1,MAF,MED1,MEIS1,MEIS2,MERTK,MFAP5,MFSD2A,MIP,MITF,NEUROD1,NHS,NOTCH2,NPHP4,NTRK2,OPN5,PAX6,PDGFRA,PKNOX1,POU4F2,PRDM1,PRKCI,PR…
GO:BP	cell-cell signaling by wnt	GO:0198738	0.000348611	3.45766	279	3452	118	12651	APC,APCDD1L,ATP6V1C2,AXIN2,BCL9,BCL9L,BTRC,CAMTA2,CAV1,CCND1,CCNY,CDC73,CDK14,CELSR2,CSNK1G1,CSNK2A2,CTNNBIP1,CTNND1,CUL3,CYLD,DAB2IP,DCDC2,DISC1,DKK1,DKK2,DVL3,EDNRA,EGFR,EGR1,FAM105B,FAM53B,FERMT1,FGF2,FOXO3,FZD1,FZD3,FZD4,FZD6,FZD7,G3BP1,GATA3,GLI3,GPC4,GRB10,GSK3A,HHEX,HIC1,HNF1B,ILK,ISL1,ITGA3,KANK1,KIAA0922,KPNA1,KREMEN1,LATS2,LGR4,LGR6,LRP6,LRRK2,MAPK14,MCC,MED12,MITF,NPHP4,NRARP,OPRM1,PAR…
GO:BP	cellular homeostasis	GO:0019725	0.000354199	3.45075	377	3452	151	12651	ABCB8,ADCY5,AFG3L2,ALPL,ANO1,ANO6,APLNR,APP,AQP11,ATP1A1,ATP2A3,ATP2B1,ATP2B4,ATP2C1,AXL,BAK1,BCAP31,BCL2,BMP6,BRSK1,C2CD2L,CA2,CALB1,CALM1,CAV1,CAV3,CD40,CDH23,CDH5,CFTR,CHD7,CLCN3,CLIC4,CYB561,CYBRD1,CYP7A1,DGAT2,DISC1,DLD,EDN3,EDNRA,EFNA5,EGLN1,F2R,FGF2,FSHR,FUNDC2,FXN,GCG,GIT1,GNB3,GPR12,GPR173,GRIK2,HEPHL1,HK2,HTR2C,IBTK,IDE,ITPR1,JPH3,KCNMA1,KCTD7,KLF7,KRIT1,LAMP2,LRRC8A,LRRK2,MAPK1,MICU1,M…
GO:BP	regulation of intracellular signal transduction	GO:1902531	0.000414266	3.38272	956	3452	334	12651	ABCA1,ADAM9,ADCYAP1,ADORA2B,AKT3,ANGPT1,APLNR,APP,ARAP3,ARF6,ARFGEF1,ARFGEF2,ARHGAP12,ARHGDIA,ARL6IP5,ASH1L,ATP2B4,BANK1,BCAP31,BCL2,BCL2L1,BCL2L10,BCLAF1,BCR,BDKRB2,BTRC,CALM1,CALR,CASP10,CAV1,CAV3,CBL,CD28,CD2AP,CDC42,CDC42SE1,CDON,CFLAR,CHUK,CIT,CLEC16A,CRKL,CSF1R,CTH,CUL3,CYLD,CYR61,CYTH1,CYTH4,DAB2IP,DAG1,DAPK2,DCN,DDIT4,DDX5,DDX60,DEPTOR,DGKI,DKK1,DNAJC27,DNM1L,DOK4,DSTYK,DUSP16,DUSP4,DUSP6…
GO:BP	positive regulation of protein modification process	GO:0031401	0.000442988	3.35361	569	3452	213	12651	ACVR1,ACVR2A,ACVR2B,ADAM17,ADAM9,ADCYAP1,ANGPT1,APLNR,APP,ARFGEF1,ARRDC4,ATP2B4,AUTS2,AXIN2,BANK1,BCL2,BMP3,BMP6,BMPR2,BRCA1,BTRC,CAB39,CALM1,CARD10,CAV1,CBLB,CCDC88A,CCND1,CCNK,CCNY,CDC20B,CDC42,CDH5,CDON,CLCF1,CLDN19,COMMD1,COPS8,CRKL,CSF1R,CUL3,CYR61,DAB2IP,DAZAP2,DCUN1D3,DCUN1D4,DCUN1D5,DDRGK1,DERL1,DIP2B,DKK1,DVL3,DYRK1A,EDN3,EFNA5,EGFR,EMP2,EPHA4,EPHA7,ERBB4,EREG,FANCI,FAS,FGF2,FGF4,FGF8,FG…
GO:BP	positive regulation of developmental growth	GO:0048639	0.000443822	3.35279	100	3452	53	12651	BCL2,BMPR2,CELF1,CHD7,CRABP2,CREB1,DBN1,EFNA5,ERBB4,FGF2,FGF8,FN1,GATA6,HEY2,HLX,HOPX,IGF1,IGF2,IL7,INSR,ITSN2,LIMK1,MAP3K13,MAPK14,MTM1,MYOD1,NTN1,NTRK2,PARK2,PEX5,PIM1,PLAA,PLS1,POU4F2,PPARD,PPIB,PROX1,RAB11A,RND2,SEMA4D,SEMA7A,SERP1,SMO,SMURF1,SRF,SYT1,SYT2,SYT4,TBX5,TSHR,WNT3A,YAP1,ZFYVE27
GO:BP	intracellular receptor signaling pathway	GO:0030522	0.000462585	3.33481	142	3452	69	12651	ALDH1A2,ALDH1A3,ASXL2,BRCA1,CALR,CLOCK,CNOT2,CRABP2,CYP7B1,DDRGK1,DDX17,DDX5,DDX60,ESR1,FAM105B,FSHR,HEYL,KDM3A,LBH,LMO3,LSM14A,MED1,MN1,NCOA1,NEDD4,NPLOC4,NR1H4,NR2C1,NR2F2,NR3C1,NR4A2,NR5A2,PADI2,PDK3,PGR,PHB,PIM1,POU4F2,PPARA,PPARG,RARA,RARB,RARG,RBFOX2,RNF34,RORA,RXRA,RXRG,SEC14L1,SFRP1,SIRT1,SMARCA4,SNW1,SRC,STAT3,TCF21,THRB,TIFA,TLR4,TNFAIP3,TRIM24,UFD1L,UFM1,USP15,VDR,WBP2,YAP1,ZBTB7A,ZMIZ1
GO:BP	positive regulation of locomotion	GO:0040017	0.000506722	3.29523	310	3452	128	12651	ACTG1,ACVR1,ACVR1B,ADAM17,ADAM9,AKT3,ANGPT1,ANO6,APP,ARF6,ATP8A1,BCL2,BMPR2,BVES,CALR,CAPN7,CAV1,CBLL1,CCDC25,CDH5,CLASP1,CLDN1,CPNE3,CRKL,CSF1R,CYR61,DAB2IP,DAPK2,DDRGK1,DNM1L,DOCK4,EDN2,EDN3,EGFR,ELP3,EPB41L5,EPHA2,EPHA4,EPHB2,ETS1,F2R,FAM65A,FAM65B,FERMT1,FGF2,FGFR1,FLT1,FLT4,FN1,FOXF1,FUT4,FZD4,GATA3,GCNT2,GPLD1,HAS2,HGF,IGF1,IGF1R,IGFBP5,IL16,INSR,ITGB1,KIAA1462,KITLG,LGR6,LRRC15,LYVE1,MAPK1…
GO:BP	response to peptide	GO:1901652	0.00055603	3.2549	192	3452	87	12651	ABCC1,ACVR1C,AGTR1,APP,APPL1,APPL2,ATP2B1,CA2,CACNA1B,CACNB1,CAV1,CHMP5,CPEB2,CREB1,DENND4C,EDNRA,EGR1,EIF4EBP1,EIF4EBP2,EPHA4,FYN,GLP1R,GPLD1,GRB10,GRB14,GRB2,GRM5,IGF1,IGF1R,IGF2,INSR,IRS1,JAG1,JAK2,KANK1,KAT2B,LEPROT,MAPK14,MDM2,MSTN,MYO1C,NCOA5,NGFR,NR1H4,NR4A2,OGT,OSBPL8,PDK4,PDPK1,PHIP,PID1,PIK3R1,PIP4K2B,POU4F2,PRKCI,PRNP,PSEN1,PTPN1,PTPN11,RAB10,RAB31,RHOQ,RPE65,RPS6KB1,SIRT1,SLC24A4,SLC3…
GO:BP	protein ubiquitination	GO:0016567	0.000568343	3.24539	428	3452	167	12651	ANAPC13,ANGPT1,ANKIB1,APPBP2,ARIH1,ARRDC4,ASB4,ASB5,ASB6,ASB7,BAG2,BCL2,BMI1,BRAP,BRCA1,BTRC,CAV1,CBFB,CBL,CBLB,CBLL1,CBX8,CDC20B,CDC23,CDC27,CDC73,CNOT4,COMMD1,CRBN,CUL3,CUL4B,DCAF15,DCAF17,DERL1,DTX1,DTX4,ENC1,FANCI,FANCL,FBXL17,FBXL3,FBXO11,FBXO22,FBXO30,FBXO32,FBXO40,FBXO45,FRMD4A,FYN,HECTD1,ITCH,IVNS1ABP,KBTBD8,KDM2B,KIAA1024,KLHL13,KLHL15,KLHL18,KLHL24,KLHL3,LIMK1,LONRF2,LRRK2,LRSAM1,LTN1,M…
GO:BP	retina development in camera-type eye	GO:0060041	0.000580632	3.2361	93	3452	50	12651	ACVR2B,BMPR2,CABP4,CALB1,CDON,CHD7,CLIC4,COL4A1,CRB1,CRB2,DCX,DLL4,DLX2,FAT3,FGF2,FZD4,GNB1,HCN1,HIPK1,HIPK2,IMPG2,JMJD6,LPCAT1,MED1,MERTK,MFSD2A,NEUROD1,NPHP4,NTRK2,PAX6,PDGFRA,POU4F2,PROM1,PROX1,PRPH2,RPE65,RS1,SDK2,SLC1A1,SMARCA4,SOX8,SOX9,TFAP2B,THRB,THY1,TSPAN12,TUB,TULP1,VSTM4,ZHX2
GO:BP	positive regulation of cell motility	GO:2000147	0.000615834	3.21054	302	3452	125	12651	ACTG1,ACVR1,ACVR1B,ADAM17,ADAM9,AKT3,ANGPT1,ANO6,APP,ARF6,ATP8A1,BCL2,BMPR2,CALR,CAPN7,CAV1,CBLL1,CCDC25,CDH5,CLASP1,CLDN1,CPNE3,CRKL,CSF1R,CYR61,DAB2IP,DAPK2,DDRGK1,DNM1L,DOCK4,EDN2,EDN3,EGFR,ELP3,EPB41L5,EPHA2,EPHA4,EPHB2,ETS1,F2R,FAM65A,FAM65B,FERMT1,FGF2,FGFR1,FLT1,FLT4,FN1,FOXF1,FUT4,FZD4,GATA3,GCNT2,GPLD1,HAS2,HGF,IGF1,IGF1R,IGFBP5,INSR,ITGB1,KIAA1462,KITLG,LGR6,LRRC15,LYVE1,MAPK1,MAPRE2,ME…
GO:BP	tissue migration	GO:0090130	0.000621828	3.20633	198	3452	89	12651	ADAM17,ADAM9,AKT3,ANGPT1,ANGPT2,ARF6,ATP2B4,BMPR2,CALR,CAPN7,CARD10,CDH5,CLASP1,CORO1B,CORO1C,DAB2IP,DCN,DLL4,DNAJA4,EDN2,EFNB2,EGR3,EMP2,EPB41L5,EPHA2,ETS1,FERMT1,FGF2,FGF4,FGF8,FGFR1,FLT4,FOXF1,GADD45A,GATA3,GLUL,GPLD1,HMGB1,ITGB1,JUP,KANK1,KIAA1462,LGALS8,MAPRE2,MCC,MECP2,MEF2C,MET,MYH9,NANOS1,NF1,NR2F2,NUS1,PDPK1,PIK3CD,PKN2,PLK2,PLXND1,PPARD,PPM1F,PRKCA,PRKCE,PRKX,PROX1,PTEN,PTK2B,PTPN11,PTP…
GO:BP	cellular response to nitrogen compound	GO:1901699	0.000655367	3.18352	329	3452	134	12651	ABCC1,ADCY5,AGRN,AGTR1,AKAP6,APP,APPL1,APPL2,AQP9,ATP2B1,ATP2B4,ATRX,BCL2L1,BRCA1,CA2,CACNB1,CAPN2,CASP3,CASP7,CAV1,CDH1,CFTR,CHMP5,CIB2,COLEC12,CPEB2,CPEB4,DENND4C,DNMT3A,EDNRA,EIF4EBP1,EIF4EBP2,EPHA4,FYN,GABPA,GABRG2,GLP1R,GNB5,GPD1,GPLD1,GRB10,GRB14,GRB2,GRIA1,GRM5,HCN1,HCN2,HSP90B1,HTR1F,HTR2C,IGF1,IGF1R,IGF2,IGFBP5,INSR,IPO5,IRS1,JAK2,JUP,KANK1,KAT2B,LARP1,LEPROT,LRRK2,MAP3K5,MAPK1,MDM2,MSTN…
GO:BP	apoptotic signaling pathway	GO:0097190	0.000663342	3.17826	350	3452	141	12651	ACVR1,ACVR1B,APAF1,ARL6IP5,ATP2A3,BAK1,BCAP31,BCL2,BCL2L1,BCL2L10,BCL2L11,BCLAF1,BDKRB2,BIRC6,BLOC1S2,BMI1,BNIP3,BRCA1,BRSK1,CASP10,CASP3,CASP8AP2,CAV1,CD28,CFLAR,CHAC1,CTH,CTSC,CTTN,CYLD,DAB2IP,DAP,DAPK1,DAPK2,DDIT4,DDX47,DDX5,DEDD,DIDO1,DNM1L,DYRK2,E2F1,EPHA2,EYA1,FAIM2,FAS,FOXO3,FXN,GHITM,GSK3A,HGF,HIC1,HIPK1,HIPK2,HYOU1,IGF1,IL20,IL7,ING5,ITPR1,IVNS1ABP,JAK2,KITLG,LRRK2,MADD,MAP3K5,MAPK9,MCL1…
GO:BP	Wnt signaling pathway	GO:0016055	0.000686703	3.16323	276	3452	116	12651	APC,APCDD1L,ATP6V1C2,AXIN2,BCL9,BCL9L,BTRC,CAMTA2,CAV1,CCND1,CCNY,CDC73,CDK14,CELSR2,CSNK1G1,CSNK2A2,CTNNBIP1,CTNND1,CUL3,CYLD,DAB2IP,DCDC2,DISC1,DKK1,DKK2,DVL3,EDNRA,EGFR,EGR1,FAM105B,FAM53B,FERMT1,FGF2,FOXO3,FZD1,FZD3,FZD4,FZD6,FZD7,G3BP1,GATA3,GLI3,GPC4,GRB10,GSK3A,HHEX,HIC1,HNF1B,ILK,ISL1,ITGA3,KANK1,KIAA0922,KPNA1,KREMEN1,LATS2,LGR4,LGR6,LRP6,LRRK2,MAPK14,MCC,MED12,MITF,NPHP4,NRARP,PARK2,POR…
GO:BP	ion transmembrane transport	GO:0034220	0.000713945	3.14634	572	3452	213	12651	ABCB8,ABCC5,AFG3L2,AKAP6,ANKH,ANO1,ANO6,APLNR,ARL6IP1,ARL6IP5,ATP1A1,ATP2A3,ATP2B1,ATP2B2,ATP2B4,ATP2C1,ATP5G2,ATP6V1B2,ATP6V1C1,ATP6V1C2,BAK1,BCL2,CACNA1B,CACNA1D,CACNA1E,CACNB1,CACNB2,CACNB4,CACNG2,CACNG4,CACNG7,CALM1,CAV1,CAV3,CFTR,CHD7,CHRNA2,CHRNA3,CHRNA4,CHRNB4,CLCN3,CLCN5,CNGB3,COMMD1,CRBN,DAPK1,DPP6,EDN3,EDNRA,EHD3,EPHB2,F2R,FGF12,FGF2,FHL1,FYN,GABRA4,GABRB2,GABRE,GABRG1,GABRG2,GABRP,GABR…
GO:BP	positive regulation of cell differentiation	GO:0045597	0.000743604	3.12866	488	3452	186	12651	ABCB10,ACVR1,ACVR1B,ACVR2A,ACVR2B,ASB4,ASXL2,ATP11A,ATP11C,AXIN2,BCL2,BMP6,BMPR2,BNC1,BRD1,CALR,CAMTA2,CAPRIN1,CAPRIN2,CAV3,CBFB,CCDC3,CD276,CDH5,CDON,CDS1,CRABP2,CRB2,CREB1,CRKL,CTH,CTNNBIP1,CYR61,DBN1,DISC1,DKK1,DLX2,EDN3,EFNA5,EFNB2,EGR3,EPHB2,ETS1,FAM46A,FEZF1,FGF2,FGFR1,FN1,FNDC5,FOXJ1,FZD3,GATA3,GATA6,GCNT2,GDF6,GJA1,GLI3,GSK3A,HES1,HEYL,HLX,HMGB1,HNRNPU,HOPX,HOXA11,HOXA5,HOXB4,HTR2C,IGF1,I…
GO:BP	cellular response to organonitrogen compound	GO:0071417	0.000777019	3.10957	306	3452	126	12651	ABCC1,ADCY5,AGTR1,AKAP6,APP,APPL1,APPL2,AQP9,ATP2B1,ATP2B4,BCL2L1,BRCA1,CA2,CACNB1,CAPN2,CASP3,CASP7,CAV1,CDH1,CFTR,CHMP5,CIB2,CPEB2,CPEB4,DENND4C,DNMT3A,EDNRA,EIF4EBP1,EIF4EBP2,EPHA4,FYN,GABPA,GABRG2,GLP1R,GNB5,GPD1,GPLD1,GRB10,GRB14,GRB2,GRM5,HCN1,HCN2,HSP90B1,HTR1F,HTR2C,IGF1,IGF1R,IGF2,IGFBP5,INSR,IPO5,IRS1,JAK2,JUP,KANK1,KAT2B,LARP1,LEPROT,LRRK2,MAPK1,MDM2,MSTN,MYO1C,NCOA5,NCSTN,NGFR,NR1H4,N…
GO:BP	positive regulation of molecular function	GO:0044093	0.000784619	3.10534	815	3452	289	12651	ABL2,ABR,ACVR1C,ACVR2B,ADAM17,ADAM9,ADCY1,ADCYAP1,ADD2,ADORA2B,AGTR1,AKAP5,AKAP6,ALDOB,ANGPT1,ANKRD42,APAF1,APH1A,APH1B,APP,ARAP2,ARAP3,ARHGEF7,ARID5B,ARL6IP5,ARRDC4,ASAP1,ASAP2,ATP2A3,ATP2B4,BAK1,BCAP31,BCL2,BCL2L11,BCR,BMPR2,BTRC,CAB39,CALM1,CARD10,CASP10,CAV1,CCDC88A,CCND1,CCNY,CDC20B,CDC42,CFTR,CLOCK,COPS8,CORO1C,CRTC1,CSF1R,CTH,CYR61,DAB2IP,DAP,DAPK1,DAZAP2,DCP1A,DDRGK1,DENND1A,DENND1B,DERL1…
GO:BP	epithelium migration	GO:0090132	0.000785609	3.10479	196	3452	88	12651	ADAM17,ADAM9,AKT3,ANGPT1,ANGPT2,ARF6,ATP2B4,BMPR2,CALR,CAPN7,CARD10,CDH5,CLASP1,CORO1B,CORO1C,DAB2IP,DCN,DLL4,DNAJA4,EDN2,EFNB2,EGR3,EMP2,EPB41L5,EPHA2,ETS1,FERMT1,FGF2,FGF4,FGF8,FGFR1,FLT4,GADD45A,GATA3,GLUL,GPLD1,HMGB1,ITGB1,JUP,KANK1,KIAA1462,LGALS8,MAPRE2,MCC,MECP2,MEF2C,MET,MYH9,NANOS1,NF1,NR2F2,NUS1,PDPK1,PIK3CD,PKN2,PLK2,PLXND1,PPARD,PPM1F,PRKCA,PRKCE,PRKX,PROX1,PTEN,PTK2B,PTPN11,PTPRG,PTP…
GO:BP	cellular response to stress	GO:0033554	0.000818234	3.08712	1126	3452	384	12651	ABCB10,AKT3,ALKBH1,ANO1,APAF1,APBB1,APC,APP,AQP11,AQP2,AQP3,AQP5,ARG2,ARHGEF10L,ARID2,ARL6IP5,ARPP21,ASCC3,ASF1A,ASH2L,ATF6,ATP2A3,ATRX,ATXN3,AXIN2,BABAM1,BACH1,BAK1,BCAP31,BCL2,BCL2L1,BCL2L10,BCL2L11,BCLAF1,BDKRB2,BMPR2,BNIP3,BRCA1,BRCC3,BRIP1,BRSK1,BTG2,CALR,CASP3,CAV1,CAV3,CCDC117,CCND1,CCNK,CDK6,CEBPG,CEP63,CFTR,CHAC1,CHD1L,CHRNA4,CHUK,CLEC16A,CLOCK,COMMD1,CORO2B,CPEB2,CREB3L2,CUL3,CUL4B,CYLD…
GO:BP	synaptic vesicle cycle	GO:0099504	0.000826907	3.08254	104	3452	54	12651	ACTG1,ADCY1,ADORA2B,APBA1,APBA2,BACE1,BSN,CACNB4,CANX,CLCN3,DENND1A,DGKI,DNAJC5,DNAJC6,DNM3,ERC2,FBXL20,GIT1,GRIN3A,GSK3A,ITSN2,KIAA1107,LRRK2,NAPB,NLGN2,NLGN3,NLGN4X,NRXN1,NRXN3,OPHN1,OTOF,P2RX7,PCDH17,PLAA,PLD1,PRKAR1B,PRKCB,PSEN1,PTEN,RAP1B,SH3GL2,SLC17A8,SLC18A2,SLC4A8,SNAP25,STXBP5,STXBP5L,SYNJ1,SYT1,SYT2,SYT4,SYT9,TBC1D24,UNC13A
GO:BP	sensory organ morphogenesis	GO:0090596	0.000839243	3.07611	185	3452	84	12651	ALDH1A3,AQP5,BAK1,BCL2,BCR,CABP4,CALB1,CDH23,CDON,CHD7,COL5A1,COL8A2,CRB1,CRB2,DLX6,EDNRA,EPHA2,EPHB2,EYA1,FAM65B,FAT3,FBN1,FGF2,FGF8,FRS2,FZD3,FZD6,GATA3,GDF11,GLI3,HCN1,HIPK1,HIPK2,HOXC13,IGF1,IMPG2,JAG1,KCNQ4,KDM2B,MAFB,MAPK1,MEIS1,MFAP5,MFSD2A,NOTCH2,NTN1,NTRK2,OTX1,PAX6,PLS1,PRDM1,PRKCI,PROM1,PROX1,PTK7,PTPRQ,RARB,RARG,RPE65,RS1,SDK2,SIX1,SIX4,SLC1A1,SLC9A3R1,SOBP,SOX1,SOX21,SOX8,SOX9,SPRY2,…
GO:BP	regulation of cell size	GO:0008361	0.000875953	3.05752	99	3452	52	12651	ABCB8,AKT3,ANO6,AQP11,BARHL2,BMPR2,CAV3,CLCN3,CRABP2,CREB1,DBN1,DIP2B,EFNA5,EPHA7,FN1,FSHR,GNB3,KCNMA1,LIMK1,LRRC8A,MAP3K13,MTPN,NTN1,NTRK2,P2RX7,PLEK,PLXNA4,POU4F2,PTEN,PTPRS,RAB11A,RAC1,RB1CC1,RET,RND2,RPTOR,SEMA3A,SEMA3G,SEMA4D,SEMA6B,SEMA7A,SIN3A,SLC12A2,SLC12A7,SLC9A3R1,SRF,TMEM123,VAV3,WDR36,WNT3A,XK,ZFYVE27
GO:BP	localization within membrane	GO:0051668	0.000990225	3.00427	361	3452	144	12651	ADAM22,AGRN,ANK1,ANK3,ANKRD50,AP2M1,APPL1,AQP11,ARF6,ARFGEF2,ARL3,ARL4C,ARL5B,ARL6IP1,ARL6IP5,ATP2B4,ATP2C1,BCL2L1,BVES,CACNG2,CACNG3,CAV3,CCDC88A,CDH1,CLSTN1,CNST,COLQ,COMMD1,DENND1A,DENND1B,DENND4C,DPP10,EFR3B,EGFR,EHD2,EHD3,EMP2,EPHA2,EPHA3,EXOC2,EXOC5,FAM126A,FYB,FYN,GGA1,GGA3,GLP1R,GOPC,GORASP1,GORASP2,GPC6,GPR158,GRIN2A,HECTD1,INPP5F,ITGA3,ITGB1,JUP,KRT18,LIN7C,LRP1,LRP6,LRRC15,LZTFL1,MFF,M…
GO:BP	anterior/posterior pattern specification	GO:0009952	0.0011231	2.94958	150	3452	71	12651	ACVR2A,ACVR2B,ALDH1A2,ALX4,AXIN2,BMI1,BMPR2,BTG2,CDON,CELSR2,COBL,CRB2,CTNNBIP1,DKK1,EPB41L5,EPHA4,ETS2,FEZF1,FGF8,FOXF1,FRS2,GDF11,GLI3,GRSF1,HES1,HEY2,HHEX,HIPK1,HIPK2,HNF1B,HOXA11,HOXA3,HOXA4,HOXA5,HOXB2,HOXB4,HOXB5,HOXB6,HOXC11,HOXC13,HOXC5,HOXC6,HOXC8,HOXC9,HOXD13,HOXD8,KDM2B,LFNG,MED12,MEOX1,NEUROD1,NR2F2,NRARP,OTX1,PAX6,PCSK5,PCSK6,PGAP1,PLXNA2,POFUT1,POGLUT1,PSEN1,RARG,SEMA3C,SFRP1,SMAD3,…
GO:BP	Golgi vesicle transport	GO:0048193	0.00113553	2.9448	161	3452	75	12651	ANK1,ANK3,ANKFY1,AP1G1,ARFGEF2,ARL3,ATP2C1,BCAP29,BET1L,BICD2,CCDC91,CEP19,CNST,COG2,COG5,COG6,COMMD1,CREB3L2,CUL3,CUX1,EHD3,EPS15,ERGIC1,EXOC2,GAS1,GCC2,GGA1,GGA3,GOLT1B,GOPC,GOSR1,HYOU1,KDELR2,KRT18,LAMP1,LMAN1,LMAN2,LRRK2,MYO5A,NRBP1,PITPNB,PKDCC,RAB14,RAB1A,RAB31,RINT1,RNF139,RP2,SAR1A,SEC22B,SEC23IP,SEC24A,SEC24C,SNX1,SNX3,SNX8,SORL1,SORT1,SPAST,SPTBN1,STEAP2,STX17,STX5,STX6,TBC1D14,TMED10,T…
GO:BP	kidney epithelium development	GO:0072073	0.00125368	2.90181	105	3452	54	12651	AQP11,ARG2,BCL2,CALB1,CTNNBIP1,EDNRA,EFNB2,EPHA4,EPHA7,EYA1,FGF2,FGF8,FMN1,FOXJ1,GATA3,GDF11,GLI3,HES1,HEYL,HNF1B,HOXA11,HS2ST1,ILK,IRX3,JAG1,KIF26B,KLHL3,LGR4,LMX1B,MYO1E,NOTCH2,NPHS2,PKD1,PROM1,PTCH1,PTPRO,RARA,RARB,RET,SFRP1,SIM1,SIX1,SIX4,SMAD1,SMAD3,SMAD5,SMO,SOX8,SOX9,TCF21,TFAP2B,WNT4,WWTR1,YAP1
GO:BP	epithelial cell migration	GO:0010631	0.0013174	2.88028	195	3452	87	12651	ADAM17,ADAM9,AKT3,ANGPT1,ANGPT2,ARF6,ATP2B4,BMPR2,CALR,CAPN7,CARD10,CDH5,CLASP1,CORO1B,CORO1C,DAB2IP,DCN,DLL4,DNAJA4,EDN2,EFNB2,EGR3,EMP2,EPB41L5,EPHA2,ETS1,FERMT1,FGF2,FGF4,FGFR1,FLT4,GADD45A,GATA3,GLUL,GPLD1,HMGB1,ITGB1,JUP,KANK1,KIAA1462,LGALS8,MAPRE2,MCC,MECP2,MEF2C,MET,MYH9,NANOS1,NF1,NR2F2,NUS1,PDPK1,PIK3CD,PKN2,PLK2,PLXND1,PPARD,PPM1F,PRKCA,PRKCE,PRKX,PROX1,PTEN,PTK2B,PTPN11,PTPRG,PTPRR,RA…
GO:BP	positive regulation of cellular component movement	GO:0051272	0.00148773	2.82747	306	3452	125	12651	ACTG1,ACVR1,ACVR1B,ADAM17,ADAM9,AKT3,ANGPT1,ANO6,APP,ARF6,ATP8A1,BCL2,BMPR2,CALR,CAPN7,CAV1,CBLL1,CCDC25,CDH5,CLASP1,CLDN1,CPNE3,CRKL,CSF1R,CYR61,DAB2IP,DAPK2,DDRGK1,DNM1L,DOCK4,EDN2,EDN3,EGFR,ELP3,EPB41L5,EPHA2,EPHA4,EPHB2,ETS1,F2R,FAM65A,FAM65B,FERMT1,FGF2,FGFR1,FLT1,FLT4,FN1,FOXF1,FUT4,FZD4,GATA3,GCNT2,GPLD1,HAS2,HGF,IGF1,IGF1R,IGFBP5,INSR,ITGB1,KIAA1462,KITLG,LGR6,LRRC15,LYVE1,MAPK1,MAPRE2,ME…
GO:BP	proteolysis involved in cellular protein catabolic process	GO:0051603	0.00149412	2.82561	458	3452	175	12651	APPBP2,AQP11,ARIH1,ASCC3,ATXN3,BAG2,BCAP31,BRSK1,BTRC,CAPN2,CAV1,CBFA2T3,CBL,CDC27,CHMP1B,CHMP5,CLOCK,CNOT4,COMMD1,CRBN,CSNK2A2,CUL3,CUL4B,CYLD,DAB2IP,DDRGK1,DERL1,DERL3,DISC1,DNAJB12,DNAJC3,EDEM1,EDEM3,EIF3H,ENC1,EPHA4,ERLEC1,ERLIN1,ERLIN2,FAM192A,FBXL17,FBXL20,FBXL3,FBXO22,FBXO33,FBXO45,FBXO8,GSK3A,HIPK2,HSP90B1,IDE,ITCH,KCTD10,KCTD21,KLHDC1,KLHDC10,KLHDC3,KLHL15,KLHL3,LONP2,LRRK2,LTN1,MAPK9,MD…
GO:BP	protein localization to plasma membrane	GO:0072659	0.00160255	2.79519	176	3452	80	12651	ANK1,ANK3,AP2M1,APPL1,ARF6,ARL6IP5,ATP2B4,ATP2C1,BCL2L1,CAV3,CCDC88A,CDH1,CNST,DENND4C,DPP10,EFR3B,EGFR,EHD2,EHD3,EMP2,EPHA2,EPHA3,EXOC5,FAM126A,FYB,GGA1,GGA3,GOPC,GORASP1,GORASP2,GPR158,HECTD1,ITGA3,ITGB1,JUP,KRT18,LRP1,LRP6,LRRC15,PACS2,PALM,PDPK1,PICALM,PID1,PIK3R1,PIP5K1A,PKDCC,PKP2,PLS1,PPFIA1,PPP2R5A,PRKCI,PRNP,PTCH1,PTPN9,RAB10,RAB11A,RAB31,RAB7A,RAMP2,RAP2A,RHOQ,SCN3B,SLC9A3R1,SPTBN1,STAC…
GO:BP	ion transport	GO:0006811	0.00162585	2.78892	902	3452	314	12651	ABCB8,ABCC1,ABCC5,AFG3L2,AKAP6,ANKH,ANO1,ANO4,ANO5,ANO6,APBA1,APLNR,ARL6IP1,ARL6IP5,ATP13A3,ATP1A1,ATP1B4,ATP2A3,ATP2B1,ATP2B2,ATP2B4,ATP2C1,ATP5G2,ATP6V1B2,ATP6V1C1,ATP6V1C2,BAK1,BCL2,BDKRB2,CA2,CACNA1B,CACNA1D,CACNA1E,CACNB1,CACNB2,CACNB4,CACNG2,CACNG3,CACNG4,CACNG7,CALB1,CALCRL,CALM1,CAV1,CAV3,CD47,CDH23,CDKN1B,CFTR,CHD7,CHRNA2,CHRNA3,CHRNA4,CHRNB4,CLCN3,CLCN4,CLCN5,CLCN6,CLDN10,CNGB3,CNNM2,CN…
GO:BP	metal ion transport	GO:0030001	0.00172395	2.76348	493	3452	186	12651	ABCB8,ABCC5,AFG3L2,AKAP6,ANO6,APLNR,ATP1A1,ATP1B4,ATP2A3,ATP2B1,ATP2B2,ATP2B4,ATP2C1,BAK1,BCL2,CACNA1B,CACNA1D,CACNA1E,CACNB1,CACNB2,CACNB4,CACNG2,CACNG3,CACNG4,CACNG7,CALB1,CALCRL,CALM1,CAV1,CAV3,CDH23,CDKN1B,CHD7,CNNM2,CNNM4,COMMD1,CRBN,DNM1L,DPP6,EDN3,EDNRA,EHD3,F2R,FGF12,FGF2,FHL1,FLVCR1,FYN,GCG,GEM,GLRX,GNB5,GPD1L,GRIN2A,GRIN2B,GRIN3A,HCN1,HCN2,HCN3,HPCA,HTR2C,IBTK,ITGB1,ITPR1,JPH3,KCNA4,KCN…
GO:BP	locomotory behavior	GO:0007626	0.00173641	2.76035	135	3452	65	12651	ADAM22,ADCY5,ALDH1A3,APBA1,APBA2,APP,ASTN1,B4GALT2,CACNB4,CALB1,CCND2,CDH23,CHD7,CHL1,CHRNB4,CLCN3,CNP,CRBN,DDHD2,EGR1,EPHA4,FGF12,FSHR,FXN,FZD4,GAD1,GIGYF2,GIT1,GRM1,GRM5,HEXA,HIPK2,HTR2C,INPP5F,KALRN,KCND2,LRRK2,MEIS1,NAV2,NCOA2,NEGR1,NR4A2,PAFAH1B1,PARK2,PDE1B,PPT1,PREX2,PRKCE,PTEN,RCAN1,RELN,SLC18A2,SLC1A1,SLC4A10,SNAP25,SNCG,SOBP,TMOD1,TSHR,UBA6,UCHL1,USP2,VPS35,ZIC1,ZNF385A
GO:BP	negative regulation of cellular protein metabolic process	GO:0032269	0.00176574	2.75307	515	3452	193	12651	ADAR,ADARB1,ANGPT1,AQP11,BAG2,BAK1,BANK1,BDKRB2,BRCA1,BTG2,CALR,CASP3,CAV1,CAV3,CD109,CDKN1B,CEP85,CHAC1,CNOT2,CNOT6,CNOT6L,CORO1C,CPEB2,CRB2,CRKL,CRTAP,CSDE1,CSNK2A2,CTDSPL,DAB2IP,DAPK1,DCP1A,DCP2,DCUN1D3,DDRGK1,DDX6,DHCR24,DKK1,DNAJB6,DNAJC3,DUSP16,DUSP6,EIF2S1,EIF3H,EIF4EBP1,EIF4EBP2,ENC1,EPHA4,EPHB2,FAM192A,FNIP1,FTO,FYN,GADD45A,GADD45B,GAS1,GIGYF2,GPD1L,HGF,HIPK2,HMG20A,HNRNPU,IBTK,IGF2BP1,I…
GO:BP	positive regulation of cellular component biogenesis	GO:0044089	0.00184431	2.73417	307	3452	125	12651	ABCA1,ARF6,ARHGEF10L,ATMIN,BAK1,BCL2L11,CAV1,CBLN1,CCDC88A,CCP110,CDC42,CDC42EP1,CDC42EP4,CDH5,CDKN1B,CEP135,CLASP1,CLDN19,CLIP1,CLSTN1,CLSTN2,CLSTN3,CNOT2,CNOT6,CNOT6L,CNTNAP2,COBL,CTTN,DAB2IP,DAG1,DEF8,DPYSL3,DZIP1,EFNA5,EPB41L5,EPHA2,EPHB2,EPHB3,ESR1,FAM65B,FCHSD2,FERMT1,FLRT2,FMN1,FNBP1L,FNIP1,FNIP2,FSCN1,G3BP1,G3BP2,GIT1,GRB2,GSK3A,IL1RAP,IRX3,KIAA1324,LIMK1,LMOD1,LPAR1,LRRTM3,LRSAM1,LRTM2,M…
GO:BP	negative regulation of protein metabolic process	GO:0051248	0.0018653	2.72925	553	3452	205	12651	ADAR,ADARB1,ANGPT1,AQP11,BAG2,BAK1,BANK1,BDKRB2,BRCA1,BTG2,CALR,CASP3,CAV1,CAV3,CD109,CDKN1B,CEP85,CHAC1,CNOT2,CNOT6,CNOT6L,CORO1C,CPEB2,CRB2,CRKL,CRTAP,CSDE1,CSNK2A2,CTDSPL,DAB2IP,DAPK1,DCP1A,DCP2,DCUN1D3,DDRGK1,DDX6,DEDD,DHCR24,DKK1,DNAJB6,DNAJC3,DUSP16,DUSP6,EGFR,EIF2S1,EIF3H,EIF4EBP1,EIF4EBP2,ENC1,EPHA4,EPHB2,FAM192A,FNIP1,FTO,FYN,GADD45A,GADD45B,GAS1,GGA3,GIGYF2,GPD1L,GRIN2A,HGF,HIPK2,HMG20A…
GO:BP	mesenchyme development	GO:0060485	0.00189786	2.72174	185	3452	83	12651	ACVR1,ALDH1A2,APLNR,AXIN2,BCL2,BMPR2,BNC2,CDC42,CDH5,CLASP1,CORO1C,CRB2,DAB2IP,DAG1,DDX17,DDX5,EDN3,EDNRA,EPB41L5,EPHA4,ERBB4,EXOC4,FAM172A,FGF2,FGF8,FGFR1,FN1,FOXF1,GATA3,GATA4,GCNT2,GSK3A,HAS2,HES1,HEY2,HEYL,HMGA2,HOXA5,IL17RD,ISL1,JAG1,KBTBD8,KITLG,LRP6,MAPK1,MARK1,MDM2,MEOX1,NRP2,PHLDB1,PHLDB2,PHOX2B,POGLUT1,PPP3R1,PTEN,PTK7,RBM24,RET,SDCBP,SEMA3C,SEMA6B,SFRP1,SIX1,SIX4,SMAD3,SMO,SOX8,SOX9,SP…
GO:BP	Ras protein signal transduction	GO:0007265	0.00190031	2.72118	202	3452	89	12651	ABCA1,AGTR1,ARF6,ARFGEF1,ARFGEF2,ARHGDIA,ARHGEF12,BCR,BRAP,CBL,CDC42,CDC42EP4,CDC42SE1,CUL3,CYTH1,CYTH4,DGKI,ELMO1,EPHB2,F2R,FAM65A,FAM65B,FBXO8,FOXM1,GNA13,GPR55,IGF1,IQSEC1,IQSEC3,ITGA3,ITGB1,ITPKB,KANK1,KIAA0355,KITLG,KPNB1,KRAS,LPAR1,MADD,MAPRE2,MET,MYO9B,NGFR,NISCH,NKIRAS2,NOTCH2,NRAS,OGT,OPHN1,PLCE1,PSD2,RAB12,RAB15,RAB21,RAB35,RAB39B,RAB9B,RABL3,RALA,RALB,RALGPS2,RAP1B,RAP2A,RAP2B,RAP2C,RA…
GO:BP	transmembrane transport	GO:0055085	0.00200321	2.69827	943	3452	326	12651	ABCA1,ABCB10,ABCB5,ABCB8,ABCB9,ABCC1,ABCC5,AFG3L2,AKAP6,ANKH,ANO1,ANO6,APLNR,APPL1,APPL2,AQP11,AQP2,AQP3,AQP4,AQP5,AQP9,ARL6IP1,ARL6IP5,ATP1A1,ATP2A3,ATP2B1,ATP2B2,ATP2B4,ATP2C1,ATP5G2,ATP6V1B2,ATP6V1C1,ATP6V1C2,BAK1,BCL2,BCR,CA2,CACNA1B,CACNA1D,CACNA1E,CACNB1,CACNB2,CACNB4,CACNG2,CACNG4,CACNG7,CALM1,CAV1,CAV3,CFTR,CHD7,CHRNA2,CHRNA3,CHRNA4,CHRNB4,CLCN3,CLCN4,CLCN5,CLCN6,CNGB3,COMMD1,CRBN,CTTNBP2…
GO:BP	cardiac muscle tissue development	GO:0048738	0.00201326	2.6961	122	3452	60	12651	ACVR1,ALDH1A2,ARID2,BVES,CAV3,CDC42,CHD7,CREB1,DKK1,DLL4,EDNRA,EFNB2,EGLN1,ERBB4,FGF2,FGF20,FGF8,FRS2,FZD7,GATA6,GJC1,HEY2,HNRNPU,IGF1,IRX3,ISL1,ITGB1,LRP2,MAPK14,MED1,MEF2A,MEF2C,MYLK2,MYO18B,MYOCD,PDGFRA,PIM1,PKP2,PRKAR1A,PROX1,PTCD2,PTEN,RARA,RARB,RYR2,S1PR1,SGCB,SGCD,SHOX2,SIK1,SMAD1,SRF,TBX18,TBX3,TBX5,TGFB2,TNNC1,TP73,WNT3A,YAP1
GO:BP	response to transforming growth factor beta	GO:0071559	0.00215307	2.66694	152	3452	71	12651	ACVR1,ADAM17,ADAM9,APPL1,APPL2,CAV1,CAV3,CD109,CDH5,CHST11,CREBBP,CRKL,EPB41L5,FBN1,FERMT1,FYN,GCNT2,HIPK2,IL17RD,ITGA3,ITGB8,LEMD3,LTBP1,MEF2C,MPP5,MSTN,MTMR4,NR3C1,ONECUT2,PDPK1,PMEPA1,PPARA,PPM1A,PRDM16,RNF111,SDCBP,SFRP1,SIRT1,SKI,SMAD1,SMAD3,SMAD5,SMAD9,SMURF1,SNW1,SNX25,SNX32,SOX5,SOX9,SPRED1,SPRY2,SRC,STAT3,TGFB2,TGFBR1,TGFBR2,TGFBR3,THBS1,TRIM33,USP15,VASN,VEPH1,WNT4,ZBTB7A,ZEB1,ZEB2,ZFHX…
GO:BP	striated muscle tissue development	GO:0014706	0.00221341	2.65494	133	3452	64	12651	ACVR1,ALDH1A2,ARID2,BVES,CAV3,CDC42,CHD7,CREB1,DKK1,DLL4,EDNRA,EFNB2,EGLN1,ERBB4,EYA1,FGF2,FGF20,FGF8,FRS2,FZD7,GATA6,GJC1,HDAC4,HEY2,HNRNPU,IGF1,IRX3,ISL1,ITGB1,LRP2,MAPK14,MED1,MEF2A,MEF2C,MYLK2,MYO18B,MYOCD,PDGFRA,PIM1,PKP2,PRKAR1A,PROX1,PTCD2,PTEN,RARA,RARB,RYR2,S1PR1,SEMA3C,SGCB,SGCD,SHOX2,SIK1,SMAD1,SMAD3,SRF,TBX18,TBX3,TBX5,TGFB2,TNNC1,TP73,WNT3A,YAP1
GO:BP	regulation of cell adhesion	GO:0030155	0.00233432	2.63184	402	3452	156	12651	ACTG1,ADAM19,ADAM9,ADAMTS18,ANGPT1,ANGPT2,ARG2,ATXN3,BCL2,BMI1,BMP6,CALR,CASK,CASP3,CAV1,CBFB,CBLB,CBLL1,CD276,CD28,CD47,CD80,CDH1,CDK6,CLASP1,CORO1C,CORO2B,CRKL,CYR61,CYTIP,EFNA5,EFNB2,EGFLAM,EGR3,EMP2,EPB41L5,EPHA2,EPHA3,EPHA4,EPHA7,EPHA8,EPHB2,EPHB3,ETS1,FAM65B,FERMT1,FMN1,FN1,FOXF1,FOXJ1,FUT4,FUT9,FZD4,FZD7,GATA3,GCNT2,GLI3,GSK3A,HAS2,HES1,HLX,IFT74,IGF1,IGF2,IL7,ILDR2,ILK,IRF1,ITCH,ITPKB,JAG…
GO:BP	cellular response to transforming growth factor beta stimulus	GO:0071560	0.0027363	2.56284	150	3452	70	12651	ACVR1,ADAM17,ADAM9,APPL1,APPL2,CAV1,CAV3,CD109,CDH5,CHST11,CREBBP,CRKL,EPB41L5,FBN1,FERMT1,FYN,GCNT2,HIPK2,IL17RD,ITGA3,ITGB8,LEMD3,LTBP1,MEF2C,MPP5,MSTN,MTMR4,NR3C1,ONECUT2,PDPK1,PMEPA1,PPARA,PPM1A,PRDM16,RNF111,SDCBP,SFRP1,SIRT1,SKI,SMAD1,SMAD3,SMAD5,SMAD9,SMURF1,SNW1,SNX25,SNX32,SOX5,SOX9,SPRED1,SPRY2,SRC,STAT3,TGFB2,TGFBR1,TGFBR2,TGFBR3,THBS1,TRIM33,USP15,VASN,VEPH1,WNT4,ZBTB7A,ZEB1,ZEB2,ZFP3…
GO:BP	negative regulation of multicellular organismal process	GO:0051241	0.00278658	2.55493	521	3452	194	12651	ACVR1C,ACVR2B,ADAMTS18,ADAMTS5,ADORA2B,ANGPT1,ANGPT2,APPL2,ARG2,ATG12,ATP1A1,ATP2B1,ATP2B4,BANK1,BCL2,BCR,BMPR2,CALCR,CALR,CARD10,CAV3,CBFB,CBLN1,CD276,CD2AP,CDK6,CDKN1B,COL11A2,CORO1C,CTSC,DAB2IP,DCN,DICER1,DIP2B,DKK1,DLL4,DLX2,DNAJA4,DNAJB11,DOCK4,EGFR,EPHA2,EPHA4,EPHA7,EPHB2,FBN1,FERMT1,FGF2,FGF8,FN1,FOXJ1,FOXJ2,FRS2,FSHR,FXN,FZD7,GADD45A,GATA3,GATA6,GIT1,GJA1,GLI3,GORASP1,GPR37L1,GPR55,GUCY1A…
GO:BP	catabolic process	GO:0009056	0.00279328	2.55389	1415	3452	467	12651	A1CF,AASS,ABAT,ABHD13,ACADSB,ACER3,AGL,AICDA,ALDH1L2,ALDH5A1,ALDOB,ANGEL2,APAF1,APP,APPBP2,AQP11,ARIH1,ASAH2,ASB5,ASCC3,ATF6,ATG12,ATG4A,ATG9A,ATP2B4,ATXN3,AXIN2,BAG2,BCAP31,BCL2,BCLAF1,BMF,BNIP3,BRSK1,BTG2,BTRC,C5ORF51,CALCR,CALM1,CAPN2,CASC3,CAV1,CBFA2T3,CBL,CBLB,CDADC1,CDC27,CDKN1B,CHAC1,CHMP1B,CHMP5,CLEC16A,CLOCK,CNOT2,CNOT4,CNOT6,CNOT6L,CNP,COMMD1,CPT1A,CRBN,CROT,CSDE1,CSNK2A2,CTTN,CUL3,CUL4…
GO:BP	cellular component organization or biogenesis	GO:0071840	0.00297807	2.52607	3911	3452	1184	12651	AAK1,ABCA1,ABCB8,ABCC1,ABI2,ABL2,ABLIM1,ABLIM2,ACACA,ACAN,ACTG1,ACTL6B,ACTR6,ACVR1B,ACVR1C,ADAM17,ADAM9,ADAMTS10,ADAMTS14,ADAMTS15,ADAMTS2,ADAMTS5,ADARB1,ADCY1,ADCYAP1,ADD2,AFAP1,AFF2,AFG3L2,AICDA,AKT3,ALDH1A2,ALDH1A3,ALDOB,ALKBH1,AMOTL1,ANGPT1,ANK3,ANKFY1,ANKRD13B,ANO4,ANO6,AP2M1,APAF1,APBA1,APC,APLNR,APOO,APP,APPL1,APPL2,AQP11,AQP2,AQP4,AQP5,ARF6,ARFGEF1,ARFGEF2,ARHGAP12,ARHGAP21,ARHGAP28,ARHGD…
GO:BP	regulation of epithelial cell proliferation	GO:0050678	0.00300875	2.52161	198	3452	87	12651	ADAM17,AGTR1,AKT3,ALDH1A2,APLNR,AQP11,BCL11B,BMP6,BMPR2,CASK,CAV1,CCND1,CD109,CDC42,CDC73,CDK6,CDKN1B,CLDN1,CYP7B1,DAB2IP,DLL4,DLX6,EFNB2,EGFR,EGR3,ESRP2,EYA1,FGF2,FGFR1,FLT1,FLT4,FRS2,FZD7,GATA3,HES1,HOXA5,IFT74,IGF1,IGF2,KIAA1462,MCC,MED1,MEF2C,NF1,NFIB,NGFR,NOTCH2,NR2F2,NRARP,NRAS,PAX6,PDPK1,PEX2,PGR,PIK3CD,PPARD,PRKCA,PROX1,PTCH1,PTEN,ROBO1,RREB1,SFRP1,SIRT1,SIX1,SIX4,SMAD3,SMO,SOX9,SP1,SPARC…
GO:BP	positive regulation of gene expression	GO:0010628	0.00321497	2.49282	620	3452	225	12651	A1CF,ACTG1,ACVR1B,ADAM17,ADAM19,ADAR,ADCYAP1,ADORA2B,AFAP1L2,AGPAT2,AICDA,ALDH1A2,ANGEL2,ANGPT1,ANKRD42,APP,APPL1,ARFGEF2,ATMIN,AXIN2,BAG2,BARHL2,BMP6,BRCA1,CADM1,CALR,CAV1,CD226,CD276,CD28,CD40,CDH5,CEBPG,CELF3,CHUK,CLDN19,CSDE1,CSF1R,CTCF,DAZL,DDRGK1,DDX5,DENND1B,DKK1,DLL4,DNAJA4,DNAJC3,DYRK1A,E2F1,EDAR,EGFR,EGR1,EIF5A,ELAVL1,EN2,EPHB2,EREG,ESR1,ETS1,F2R,FAM46B,FAM46C,FAM98B,FASTKD2,FASTKD3,FER…
GO:BP	cellular protein catabolic process	GO:0044257	0.00323577	2.49002	500	3452	187	12651	APPBP2,AQP11,ARIH1,ASCC3,ATXN3,BAG2,BCAP31,BNIP3,BRSK1,BTRC,CAPN2,CAV1,CBFA2T3,CBL,CDC27,CHMP1B,CHMP5,CLOCK,CNOT4,COMMD1,CRBN,CSNK2A2,CUL3,CUL4B,CYLD,DAB2IP,DDRGK1,DERL1,DERL3,DISC1,DNAJB12,DNAJC3,EDEM1,EDEM3,EIF3H,ENC1,EPHA4,ERLEC1,ERLIN1,ERLIN2,FAM192A,FBXL17,FBXL20,FBXL3,FBXO22,FBXO33,FBXO45,FBXO8,GSK3A,HIPK2,HSP90B1,IDE,ITCH,KCTD10,KCTD21,KLHDC1,KLHDC10,KLHDC3,KLHL15,KLHL3,LAMP2,LAPTM4B,LONP2…
GO:BP	epithelial cell differentiation	GO:0030855	0.00326091	2.48666	358	3452	141	12651	ACTA2,ACVR1,ACVR2B,ADAM9,ARHGEF26,ARID4A,ATRX,BCL11B,BCR,BMP6,BMPR2,C1GALT1,CASP3,CAV1,CBFA2T2,CCM2,CCND1,CD109,CDC42,CDH23,CDH5,CDK6,CDKN1B,CEP63,CLIC4,CLOCK,CPT1A,CREB1,DLX6,E2F7,E2F8,EDNRA,EHF,ELF3,EPB41L5,EPHA2,ESR1,FA2H,FAM65B,FGF2,FGF8,FLNB,FNDC3A,FOSL2,FOXF1,FOXJ1,FOXJ2,FRS2,FSHR,FZD1,FZD7,GATA3,GATA4,GATA6,HES1,HEY2,HHEX,HNF1B,HNRNPH3,HOXA5,HOXB13,HOXB5,IFT74,JAG1,KLF5,KLF7,LRTOMT,MAF,MAF…
GO:BP	regulation of kinase activity	GO:0043549	0.00330607	2.48069	407	3452	157	12651	ACVR2B,ADAM17,ADAM9,ADAR,ADARB1,ADCYAP1,ANGPT1,APP,ATP2B4,BMPR2,CAB39,CARD10,CASP3,CAV1,CAV3,CCDC88A,CCND1,CCND2,CCNG1,CCNY,CCNYL1,CDC42,CDK12,CDKN1B,CEP85,COPS8,CORO1C,COX11,CSF1R,CYR61,DAB2IP,DAZAP2,DKK1,DSTYK,DUSP16,DVL3,EDN3,EEF1A2,EGFR,EMP2,EPHA2,EPHA4,EPHA7,EPHA8,EPHB2,EREG,FGF2,FGFR1,FLT1,FZD4,GADD45A,GADD45B,GCG,GRM5,HGF,HMGA2,HMGB1,HNRNPU,IGF1,IGF2,INSR,JAK2,KAT2B,KITLG,LATS2,LRP6,LRP8,L…
GO:BP	ubiquitin-dependent protein catabolic process	GO:0006511	0.00352456	2.4529	392	3452	152	12651	APPBP2,ARIH1,ASCC3,ATXN3,BCAP31,BTRC,CAV1,CBFA2T3,CBL,CDC27,CHMP1B,CHMP5,CLOCK,CNOT4,COMMD1,CRBN,CSNK2A2,CUL3,CUL4B,CYLD,DDRGK1,DERL1,DERL3,DISC1,EDEM1,EDEM3,EIF3H,ERLIN1,ERLIN2,FBXL17,FBXL20,FBXL3,FBXO22,FBXO33,FBXO45,FBXO8,GSK3A,HIPK2,HSP90B1,ITCH,KCTD10,KCTD21,KLHDC1,KLHDC10,KLHDC3,KLHL15,KLHL3,LRRK2,LTN1,MAPK9,MDM2,MTM1,N4BP1,NEDD4,NEDD4L,NFE2L2,NPLOC4,OGT,PARK2,PBK,PCNP,PELI1,PLAA,PPP2R5C,PS…
GO:BP	neuron projection organization	GO:0106027	0.00377159	2.42348	37	3452	25	12651	APP,CAPRIN1,CAPRIN2,CDC42,CTTN,DBN1,EPHA4,EPHB2,EPHB3,FYN,ITGA3,KALRN,LRP8,LRRK2,PAFAH1B1,PAK3,PLS1,PPFIA2,PRNP,PSEN1,PTEN,RELN,VPS35,WASL,ZNF365
GO:BP	skeletal muscle organ development	GO:0060538	0.00418585	2.37822	116	3452	57	12651	BCL2,BCL9,BCL9L,BIN3,BTG2,BVES,CAV1,CDON,DDX17,DNER,EGR1,FAM65B,FBXO22,FLNB,FOXN2,FXR1,GPCPD1,HDAC4,HEYL,HIVEP3,HLF,HLX,IGF2,KLF5,LMOD3,MAFF,MAPK14,MEF2C,MEGF10,METTL8,MSC,MSTN,MTM1,MYLK2,MYOCD,MYOD1,NLN,NR1D2,NR2F2,PAX7,PHOX2B,PITX1,PPP3CA,PRKAA1,RBM24,RCAN1,SHOX2,SIX1,SIX4,SMO,SOX8,STAC3,TCF21,VGLL2,WNT3A,WNT4,XK
GO:BP	extrinsic apoptotic signaling pathway	GO:0097191	0.00436431	2.36008	135	3452	64	12651	ACVR1,ACVR1B,BAK1,BCL2,BCL2L1,BCL2L10,BCL2L11,BIRC6,BLOC1S2,BRCA1,CAV1,CFLAR,CTTN,CYLD,DAB2IP,DAPK1,DDX47,DEDD,EYA1,FAIM2,FAS,FOXO3,GSK3A,HGF,HIPK1,IGF1,IL20,IL7,JAK2,KITLG,MADD,MCL1,NDUFA13,NGF,P2RX7,PAK2,PDPK1,PEA15,PHIP,PIK3R1,PTEN,RB1CC1,RFFL,RNF34,RNF41,RPS6KB1,SFRP1,SGK3,SGPP1,SH3RF1,SIAH2,SMAD3,SORT1,SRC,STRADB,TGFB2,TGFBR1,THBS1,TIMP3,TNFAIP3,YAP1,ZC3HC1,ZDHHC3,ZMYND11
GO:BP	intracellular protein transport	GO:0006886	0.00525937	2.27907	478	3452	179	12651	ANGPT1,AP1G1,AP1S2,AP1S3,AP2M1,AP3B2,AP3M1,AP3M2,AP3S2,APBA1,APPBP2,APPL1,APPL2,AQP11,ARL6IP1,BCAP29,BCAP31,BCR,C17ORF75,CACNG2,CACNG3,CALR,CDH1,CHM,CLTB,CSE1L,CTTN,DERL1,DERL3,DNAJC27,DUSP16,E2F3,EDEM1,ERLEC1,EXOC6,FAM53B,FAM65A,FAM91A1,FERMT1,FYN,GCC2,GGA1,GGA2,GGA3,GLI3,GLP1R,GSK3A,HSP90B1,IPO5,IPO8,IPO9,JUP,KIF13A,KPNA1,KPNA3,KPNA4,KPNB1,LAMP2,LONP2,LRRK2,M6PR,MAPK14,MED1,MFF,MYO1C,NAPB,NAPG,…
GO:BP	skeletal muscle tissue development	GO:0007519	0.00534302	2.27221	114	3452	56	12651	BCL2,BCL9,BCL9L,BIN3,BTG2,BVES,CAV1,CDON,DDX17,DNER,EGR1,FAM65B,FBXO22,FLNB,FOXN2,GPCPD1,HDAC4,HEYL,HIVEP3,HLF,HLX,IGF2,KLF5,LMOD3,MAFF,MAPK14,MEF2C,MEGF10,METTL8,MSC,MSTN,MTM1,MYLK2,MYOCD,MYOD1,NLN,NR1D2,NR2F2,PAX7,PHOX2B,PITX1,PPP3CA,PRKAA1,RBM24,RCAN1,SHOX2,SIX1,SIX4,SMO,SOX8,STAC3,TCF21,VGLL2,WNT3A,WNT4,XK
GO:BP	negative regulation of catabolic process	GO:0009895	0.00552542	2.25763	186	3452	82	12651	A1CF,ANGEL2,AQP11,ATP2B4,AXIN2,BCL2,BMF,CBFA2T3,CLEC16A,CSDE1,CSNK2A2,DAB2IP,DAP,DAZL,DDIT4,DDRGK1,DEDD,DFFA,E2F1,EGFR,EIF3H,EIF4G2,ELAVL1,EPHA4,FAM192A,FAM46C,FYN,GIT1,GRIN2A,HDAC4,HIPK2,HNRNPU,IGF2BP1,IGF2BP3,LAPTM4B,LARP1,LRPPRC,LRRK2,LZTS1,MAPKAPK2,MCL1,MDM4,MFSD2A,MTM1,MYCBP2,MYD88,N4BP1,OGT,OPHN1,PARN,PBK,PDE3B,PHB,POLDIP2,PPARA,PRKAA1,PSEN1,PSMF1,PTPN3,RBM24,RBM46,RNF41,SDCBP,SEC22B,SECISB…
GO:BP	transforming growth factor beta receptor signaling pathway	GO:0007179	0.0058439	2.2333	125	3452	60	12651	ACVR1,ADAM17,ADAM9,APPL1,APPL2,CAV1,CAV3,CD109,CDH5,CHST11,CREBBP,FBN1,FERMT1,GCNT2,HIPK2,IL17RD,ITGA3,ITGB8,LEMD3,LTBP1,MPP5,MSTN,MTMR4,ONECUT2,PDPK1,PMEPA1,PPARA,PPM1A,PRDM16,RNF111,SDCBP,SIRT1,SKI,SMAD1,SMAD3,SMAD5,SMAD9,SMURF1,SNW1,SNX25,SNX32,SPRED1,SPRY2,SRC,STAT3,TGFB2,TGFBR1,TGFBR2,TGFBR3,THBS1,TRIM33,USP15,VASN,VEPH1,ZBTB7A,ZEB1,ZEB2,ZFYVE9,ZMIZ1,ZNF451
GO:BP	telencephalon development	GO:0021537	0.00605025	2.21823	147	3452	68	12651	ALDH1A3,ARL13B,BCL11B,BTG2,CAMTA2,CCDC141,CDON,CELF1,CHD7,CNTNAP2,CSF1R,DAB2IP,DCX,DISC1,DLX2,EPHB2,EPHB3,ERBB4,FBXO45,FEZF1,FGF8,FOXP2,GLI3,GSK3A,HES1,ID4,IGF2BP1,KDM2B,KIRREL3,LRP8,LRRK2,MDGA1,MFSD2A,MPP5,NARS,NDE1,NEUROD1,NEUROD6,NFIB,NIN,NSUN5,NTRK2,PAFAH1B1,PAX6,PEX5,PLXNA4,PROX1,PSEN1,PTEN,PTPRS,RARB,RELN,ROBO1,SECISBP2,SEMA3A,SEMA6B,SEMA7A,SLC1A2,SLC7A11,SMO,SRF,SRGAP2,SUN1,TMEM108,TSKU,UB…
GO:BP	peptidyl-amino acid modification	GO:0018193	0.00660155	2.18035	754	3452	265	12651	ABL2,ACVR1,ACVR1B,ADAM17,ANGPT1,APP,ARID4A,ASH1L,ASH2L,ASPH,ASPHD2,ATP2B4,ATRX,ATXN7,AUTS2,BAK1,BANK1,BCL2,BDKRB2,BEND3,BMI1,BMP6,BRCA1,BRD1,BRPF3,BRSK1,CAB39,CAV1,CBLB,CDK5R1,CHD3,CLCF1,CREBBP,CRTAP,CSF1R,CSNK1G1,CSNK2A2,CTH,DCLK1,DCLK3,DCN,DERL3,DIP2B,DKK1,DOT1L,DPH5,DR1,DYRK1A,DYRK2,EFNA5,EGFLAM,EGFR,EGR1,ENY2,EPHA2,EPHA3,EPHA4,EPHA7,EPHB2,ERBB4,EYA1,EZH1,FGF8,FGFR1,FKBP7,FLT1,FLT4,FNIP1,FNIP2…
GO:BP	regulation of cellular response to growth factor stimulus	GO:0090287	0.00704359	2.15221	207	3452	89	12651	ADAM17,ADAMTS3,ATP2B4,BMPR2,CASK,CAV1,CAV3,CD109,CDH5,CHST11,CRB2,CREBBP,CYR61,DAB2IP,DCN,DKK1,DSTYK,FBN1,FERMT1,FGF2,FGF4,FGFR1,FZD1,FZD4,GATA3,GRB10,HES1,HHEX,HIPK2,IL17RD,ILK,ITGA3,KIAA1324L,KIAA1462,LEMD3,LRP2,LTBP1,MPP5,MYO1C,NEO1,NGFR,NOTCH2,ONECUT2,PDPK1,PMEPA1,PPARA,PPM1A,PRDM16,PRKCB,PTPN1,RBPMS2,RNF111,RNF165,ROBO1,RUNX2,SDCBP,SEMA6A,SFRP1,SIRT1,SKI,SLC9A6,SMAD3,SMURF1,SNW1,SNX25,SNX32,…
GO:BP	transmembrane receptor protein serine/threonine kinase signaling pathway	GO:0007178	0.00736579	2.13278	251	3452	104	12651	ACVR1,ACVR1B,ACVR1C,ACVR2A,ACVR2B,ACVRL1,ADAM17,ADAM9,APPL1,APPL2,BMP3,BMP6,BMPR2,BTBD11,CAV1,CAV3,CD109,CDH5,CHST11,CRB2,CREBBP,CYR61,DDX5,DKK1,EGR1,FBN1,FERMT1,FZD1,GCNT2,GDF10,GDF11,GDF6,HES1,HEXA,HIPK2,HIVEP1,IL17RD,ILK,ITGA3,ITGB8,JAK2,KIAA1324L,LEMD3,LRP2,LTBP1,MAPK14,MPP5,MSTN,MTMR4,NCEH1,NEO1,NOTCH2,ONECUT2,PDCD4,PDPK1,PMEPA1,PPARA,PPM1A,PPM1L,PRDM16,RBPMS2,RNF111,RNF165,RUNX2,SDCBP,SFRP1…
GO:BP	eye morphogenesis	GO:0048592	0.00768396	2.11442	107	3452	53	12651	ALDH1A3,AQP5,BAK1,BCL2,CABP4,CALB1,CDON,COL5A1,COL8A2,CRB1,CRB2,EPHA2,EPHB2,FAT3,FBN1,FGF2,FRS2,GDF11,GLI3,HCN1,HIPK1,HIPK2,IMPG2,JAG1,KDM2B,MEIS1,MFAP5,MFSD2A,NOTCH2,NTRK2,PAX6,PRDM1,PRKCI,PROM1,PROX1,RARB,RARG,RPE65,RS1,SDK2,SLC1A1,SOX1,SOX8,SOX9,STAT3,TFAP2B,THRB,THY1,TSKU,TSPAN12,TULP1,ZEB1,ZHX2
GO:BP	regulation of protein kinase activity	GO:0045859	0.00840963	2.07522	360	3452	140	12651	ACVR2B,ADAM17,ADAM9,ADAR,ADARB1,ADCYAP1,ANGPT1,APP,ATP2B4,BMPR2,CAB39,CARD10,CASP3,CAV1,CAV3,CCDC88A,CCND1,CCND2,CCNG1,CCNY,CCNYL1,CDC42,CDK12,CDKN1B,CEP85,COPS8,CORO1C,CSF1R,CYR61,DAB2IP,DAZAP2,DKK1,DUSP16,DVL3,EDN3,EGFR,EMP2,EPHA4,EPHB2,EREG,FGF2,FGFR1,FLT1,FZD4,GADD45A,GADD45B,GCG,GRM5,HGF,HMGA2,HMGB1,IGF1,IGF2,INSR,JAK2,KAT2B,KITLG,LATS2,LRP6,LRP8,LRRK2,MAP3K13,MAP3K4,MAP3K5,MAP3K7,MAPRE3,MLL…
GO:BP	modification-dependent macromolecule catabolic process	GO:0043632	0.00844194	2.07356	400	3452	153	12651	APPBP2,ARIH1,ASCC3,ATXN3,BCAP31,BTRC,CAV1,CBFA2T3,CBL,CDC27,CHMP1B,CHMP5,CLOCK,CNOT4,COMMD1,CRBN,CSNK2A2,CUL3,CUL4B,CYLD,DDRGK1,DERL1,DERL3,DISC1,EDEM1,EDEM3,EIF3H,ERLIN1,ERLIN2,FBXL17,FBXL20,FBXL3,FBXO22,FBXO33,FBXO45,FBXO8,GSK3A,HIPK2,HSP90B1,ITCH,KCTD10,KCTD21,KLHDC1,KLHDC10,KLHDC3,KLHL15,KLHL3,LRRK2,LTN1,MAPK9,MDM2,MTM1,N4BP1,NEDD4,NEDD4L,NFE2L2,NPLOC4,OGT,PARK2,PBK,PCNP,PELI1,PLAA,PNPT1,PPP2…
GO:BP	modification-dependent protein catabolic process	GO:0019941	0.0085728	2.06688	397	3452	152	12651	APPBP2,ARIH1,ASCC3,ATXN3,BCAP31,BTRC,CAV1,CBFA2T3,CBL,CDC27,CHMP1B,CHMP5,CLOCK,CNOT4,COMMD1,CRBN,CSNK2A2,CUL3,CUL4B,CYLD,DDRGK1,DERL1,DERL3,DISC1,EDEM1,EDEM3,EIF3H,ERLIN1,ERLIN2,FBXL17,FBXL20,FBXL3,FBXO22,FBXO33,FBXO45,FBXO8,GSK3A,HIPK2,HSP90B1,ITCH,KCTD10,KCTD21,KLHDC1,KLHDC10,KLHDC3,KLHL15,KLHL3,LRRK2,LTN1,MAPK9,MDM2,MTM1,N4BP1,NEDD4,NEDD4L,NFE2L2,NPLOC4,OGT,PARK2,PBK,PCNP,PELI1,PLAA,PPP2R5C,PS…
GO:BP	chemical homeostasis	GO:0048878	0.00943874	2.02509	548	3452	200	12651	ABCA1,ABCG4,ACACA,ADCY5,AFG3L2,ALPL,ANKH,ANO1,APLNR,APP,APPL2,AQP11,AQP2,AQP3,AQP4,ATP1A1,ATP2A3,ATP2B1,ATP2B4,ATP2C1,BAK1,BCAP31,BCL2,BMP6,BRSK1,C2CD2L,CA2,CALB1,CALM1,CAV1,CAV3,CD40,CDH23,CDH5,CFTR,CHD7,CIB2,CLDN1,CLIC4,CNNM2,CNNM4,CNR1,COMMD1,COMMD9,CORIN,COX11,CSMD1,CYB561,CYBRD1,CYP7A1,CYP7B1,DGAT2,DISC1,EDN3,EDNRA,EFNA5,EGLN1,ELOVL1,EPAS1,F2R,FA2H,FGF2,FOXO3,FSHR,FUNDC2,FXN,GCG,GLS,GPR12,GP…
GO:BP	protein localization to membrane	GO:0072657	0.00946261	2.02399	318	3452	126	12651	ADAM22,AGRN,ANK1,ANK3,AP2M1,APPL1,AQP11,ARF6,ARL3,ARL5B,ARL6IP1,ARL6IP5,ATP2B4,ATP2C1,BCL2L1,CACNG2,CACNG3,CAV3,CCDC88A,CDH1,CLSTN1,CNST,COLQ,DENND4C,DPP10,EFR3B,EGFR,EHD2,EHD3,EMP2,EPHA2,EPHA3,EXOC5,FAM126A,FYB,FYN,GGA1,GGA3,GLP1R,GOPC,GORASP1,GORASP2,GPC6,GPR158,GRIN2A,HECTD1,ITGA3,ITGB1,JUP,KRT18,LIN7C,LRP1,LRP6,LRRC15,LZTFL1,MFF,MMGT1,MYO1C,NDUFA13,NRXN1,PACS2,PALM,PARK2,PDPK1,PDZD11,PEX5,PIC…
GO:BP	muscle cell development	GO:0055001	0.00950379	2.0221	97	3452	49	12651	ACTG1,AFG3L2,BCL2,BIN3,BVES,CACNB4,CAV3,DNER,EDNRA,FAM65B,FBXO22,HDAC4,HES1,HEY2,HNRNPU,IGF1,ISL1,ITGB1,LMOD3,MEF2A,MEGF10,MYL9,MYLK3,MYO18B,MYOD1,MYPN,PDGFRA,PPP3CA,PRKAR1A,PROX1,PTCD2,RAMP2,RCAN1,SDC1,SGCB,SGCD,SHOX2,SIX4,SMO,SRF,STAC3,TBX18,TBX3,TBX5,TMEM182,TMOD1,TMOD3,UCHL1,XK
GO:BP	neuron death	GO:0070997	0.00968002	2.01412	171	3452	76	12651	ADARB1,ADNP,ALKBH1,ANGPT1,APAF1,APP,ARL6IP5,AXL,BACE1,BARHL1,BCL2,BCL2L1,BCL2L11,CASP3,CASP7,CHL1,CIT,CNTFR,DNAJC5,EFNB2,EGLN1,EIF2S1,EN2,EPHA7,FAIM2,FGF20,FGF8,FYN,FZD1,GABRB2,GATA3,GRIK2,GSK3A,HIPK2,HYOU1,IGF1,INPP5A,ISL1,KDM2B,KRAS,LANCL1,LRRK2,MAP3K5,MCL1,NCOA7,NCSTN,NEFL,NGFR,NR4A2,NTRK2,PARK2,PCDHGC5,PICALM,PM20D1,PPT1,PRKCI,PRNP,PSEN1,RRAS,SET,SIRT1,SIX1,SIX4,SLC1A1,SLC7A11,SNX32,SORL1,TBC…
GO:CC	cytoplasm	GO:0005737	2.3211e-26	25.6343	6231	3287	1967	12096	A1CF,AAMP,AASS,ABAT,ABCA1,ABCB10,ABCB8,ABCB9,ABCG4,ABHD13,ABI2,ABLIM2,ACACA,ACADSB,ACAT2,ACER3,ACLY,ACOT11,ACSL4,ACSS2,ACTA2,ACTG1,ACVR1B,ACVR2A,ACVR2B,ADAM17,ADAM19,ADAR,ADARB1,ADCY1,ADCY2,ADD2,ADD3,ADPGK,AFAP1,AFAP1L2,AFF3,AFG3L2,AGL,AGPAT1,AGPAT2,AGPAT3,AGPAT5,AGPS,AHCYL2,AICDA,AK3,AK4,AKAP6,AKAP7,ALDH1A2,ALDH1A3,ALDH1L2,ALDH5A1,ALDH7A1,ALG6,ALKBH1,ALPL,AMOTL1,AMPD2,ANGEL2,ANKFY1,ANKRD13B,ANKS…
GO:CC	cell junction	GO:0030054	3.0496e-16	15.5158	983	3287	391	12096	ACAN,ACTG1,ADAM17,ADAM22,ADCY1,ADD2,ADD3,ADORA2B,AFAP1,AHI1,AKAP7,AMOTL1,ANK3,AP2M1,APBA1,APBA2,APBB1,APP,AQP3,ARHGAP21,ARHGEF7,ASAP1,ATAD1,ATP1A1,ATP2B1,BACE1,BAIAP2,BCR,BMPR2,BNIP3,BSN,BVES,CABP1,CACNB2,CACNB4,CACNG2,CACNG3,CACNG4,CALB1,CALB2,CAMKV,CAPRIN1,CAPZB,CASK,CAV1,CBLN1,CBLN3,CCDC85C,CCND1,CD2AP,CDC42,CDC42EP4,CDC42SE1,CDH1,CDH23,CDH5,CDH6,CHRNA2,CHRNA3,CHRNA4,CHRNB4,CIB2,CLASP1,CLCN3,C…
GO:CC	nucleoplasm	GO:0005654	2.42186e-14	13.6159	2411	3287	823	12096	A1CF,ABCB8,ABI2,ACLY,ADAR,ADARB1,AEBP2,AFF2,AFF3,AFF4,ALDH1L2,ALKBH1,ALX4,ANGEL2,ANKS1A,ANO1,API5,APPBP2,AQP3,ARFGEF1,ARID2,ARID3B,ARID4A,ARIH1,ARL3,ARL4A,ARMC8,ARNT2,ASF1A,ASH1L,ASH2L,ASXL2,ATAD2,ATAD2B,ATF1,ATG12,ATMIN,ATP2B1,ATPAF2,ATRX,ATXN1,ATXN1L,ATXN7,ATXN7L3,B4GALT2,BACH2,BAG1,BAHD1,BBX,BCL11A,BCL2,BCLAF1,BCORL1,BDP1,BEND3,BHLHE40,BMI1,BMPR2,BMS1,BNC1,BNC2,BRAP,BRCA1,BRCC3,BRD1,BRIP1,BRPF…
GO:CC	plasma membrane	GO:0005886	4.73023e-13	12.3251	2646	3287	885	12096	ABCA1,ABCC1,ABCC5,ABCG4,ACVR1,ACVR1B,ACVR1C,ACVR2A,ADAM17,ADAM22,ADCY1,ADCY2,ADCY5,ADCY9,ADD2,ADD3,ADORA2B,AFAP1L2,AGTR1,AKAP5,ALPL,AMOTL1,ANGPT1,ANK1,ANK3,ANKH,ANKRD13B,ANO1,ANO4,ANO5,ANO6,AP1S2,AP2M1,APBA1,APBA2,APBB1,APCDD1L,APH1A,APLNR,APP,APPL1,APPL2,AQP11,AQP2,AQP3,AQP4,AQP5,AQP9,ARF6,ARFGAP2,ARHGAP12,ARHGAP21,ARHGDIA,ARHGEF7,ARID2,ARID4A,ARL13B,ARL4A,ARL4C,ARL6IP5,ARRDC4,ASAH2,ASTN1,ATAD1,…
GO:CC	intracellular anatomical structure	GO:0005622	1.29925e-12	11.8863	8984	3287	2609	12096	A1CF,AAMP,AASS,ABAT,ABCA1,ABCB10,ABCB8,ABCB9,ABCG4,ABHD13,ABI2,ABLIM2,ACACA,ACADSB,ACAT2,ACER3,ACLY,ACOT11,ACSL4,ACSS2,ACTA2,ACTBL2,ACTG1,ACTL6B,ACTR6,ACVR1B,ACVR2A,ACVR2B,ADAM17,ADAM19,ADAR,ADARB1,ADCY1,ADCY2,ADCY5,ADCYAP1R1,ADD2,ADD3,ADNP,ADPGK,AEBP2,AES,AFAP1,AFAP1L2,AFF2,AFF3,AFF4,AFG3L2,AGFG1,AGL,AGPAT1,AGPAT2,AGPAT3,AGPAT5,AGPS,AHCYL2,AHI1,AICDA,AK3,AK4,AKAP6,AKAP7,ALDH1A2,ALDH1A3,ALDH1L2,A…
GO:CC	synapse	GO:0045202	2.04982e-12	11.6883	595	3287	249	12096	ACAN,ACTG1,ADAM22,ADCY1,ADD2,ADD3,ADORA2B,AKAP7,AP2M1,APBA1,APBA2,APBB1,APP,ARHGEF7,ASAP1,ATAD1,ATP1A1,ATP2B1,BACE1,BAIAP2,BCR,BMPR2,BNIP3,BSN,CABP1,CACNB2,CACNB4,CACNG2,CACNG3,CACNG4,CALB1,CALB2,CAMKV,CAPRIN1,CAPZB,CBLN1,CBLN3,CDC42,CDH23,CHRNA2,CHRNA3,CHRNA4,CHRNB4,CIB2,CLCN3,CLSTN1,CLSTN2,CLSTN3,CNKSR2,CNR1,COL11A2,COLQ,CPEB4,DBN1,DCLK1,DENND1A,DGKE,DGKI,DISC1,DLG3,DLGAP3,DLGAP4,DNAJC5,DNAJC6,…
GO:CC	intracellular membrane-bounded organelle	GO:0043231	8.14173e-12	11.0893	6865	3287	2052	12096	A1CF,AASS,ABAT,ABCA1,ABCB10,ABCB8,ABCB9,ABCG4,ABI2,ACACA,ACADSB,ACER3,ACLY,ACSL4,ACTG1,ACTL6B,ACTR6,ADAM19,ADAR,ADARB1,ADCYAP1R1,ADD2,ADD3,ADNP,ADPGK,AEBP2,AES,AFF2,AFF3,AFF4,AFG3L2,AGFG1,AGL,AGPAT1,AGPAT2,AGPAT3,AGPAT5,AGPS,AHCYL2,AICDA,AK3,AK4,AKAP6,AKAP7,ALDH1L2,ALDH5A1,ALDH7A1,ALG6,ALKBH1,ALPL,ALX4,AMOTL1,ANAPC13,ANGEL2,ANKFY1,ANKRD13B,ANKRD42,ANKS1A,ANO1,ANP32A,AP1G1,AP1S2,AP1S3,AP2M1,AP3M1,…
GO:CC	glutamatergic synapse	GO:0098978	2.75636e-11	10.5597	185	3287	99	12096	ACAN,ADAM22,ADCY1,ADORA2B,AP2M1,APBA1,ATAD1,ATP2B1,BCR,BSN,CACNB4,CACNG2,CACNG3,CACNG4,CALB1,CAMKV,CBLN1,CLCN3,CLSTN1,CLSTN2,CLSTN3,CNR1,DBN1,DGKE,DGKI,DLG3,DLGAP3,DLGAP4,EFNB2,EGLN1,EPHA4,EPHA7,EPHB2,ERBB4,ERC2,FBXL20,FBXO45,FXR1,FXYD6,FZD4,GABRR1,GPC4,GRIA1,GRID1,GRIK2,GRIK3,GRIN2A,GRIN3A,GRM1,GSK3A,GUCY1A3,IL1RAP,ITGB1,KCND2,KPNA1,LRRK2,LRRTM3,MAPK14,NAPB,NETO1,NPTX2,NPTXR,NRCAM,NRP2,NRXN1,NTN…
GO:CC	cell periphery	GO:0071944	9.1036e-11	10.0408	2949	3287	959	12096	ABCA1,ABCC1,ABCC5,ABCG4,ACAN,ACVR1,ACVR1B,ACVR1C,ACVR2A,ADAM17,ADAM22,ADAMTS10,ADAMTS14,ADAMTS15,ADAMTS2,ADAMTS5,ADCY1,ADCY2,ADCY5,ADCY9,ADD2,ADD3,ADORA2B,AFAP1L2,AGRN,AGTR1,AKAP5,ALPL,AMOTL1,ANGPT1,ANGPT2,ANK1,ANK3,ANKH,ANKRD13B,ANO1,ANO4,ANO5,ANO6,AP1S2,AP2M1,APBA1,APBA2,APBB1,APCDD1L,APH1A,APLNR,APP,APPL1,APPL2,AQP11,AQP2,AQP3,AQP4,AQP5,AQP9,ARF6,ARFGAP2,ARHGAP12,ARHGAP21,ARHGDIA,ARHGEF7,ARID2…
GO:CC	endomembrane system	GO:0012505	3.3942e-10	9.46926	2130	3287	716	12096	ABCA1,ABCB9,ABCG4,ACER3,ADAM19,ADPGK,AGPAT1,AGPAT2,AGPAT3,AGPAT5,AKAP6,ALG6,ALKBH1,ANKFY1,ANKRD13B,AP1G1,AP1S2,AP2M1,AP3M1,APBA1,APBA2,APBB1,APH1A,APOO,APP,APPL1,APPL2,AQP11,AQP2,AQP5,ARF6,ARFGAP2,ARFGEF1,ARFGEF2,ARHGAP21,ARHGAP5,ARL3,ARL6IP1,ARRDC4,ASB11,ASH1L,ASTN1,ATF6,ATP10B,ATP11A,ATP11B,ATP1B4,ATP2A3,ATP2B1,ATP2C1,ATP8A1,B3GALT2,B4GALNT3,B4GALT1,B4GALT2,BACE1,BAK1,BCAP29,BCAP31,BCL2,BCL2L1,…
GO:CC	plasma membrane region	GO:0098590	8.7044e-10	9.06026	553	3287	226	12096	ABCC1,ABCC5,ADAM17,ADAM22,ADCY1,ADD2,ANK3,ANO1,AP1S2,AP2M1,APBA1,APPL2,AQP2,AQP3,AQP5,ARF6,ARL13B,ASAH2,ATAD1,ATP1A1,ATP2B1,ATP6V1B2,BBS9,BMPR2,BVES,C2CD2L,CACNG2,CACNG3,CALB1,CAV1,CAV3,CBL,CBLN1,CDH1,CFTR,CHRNA2,CHRNA3,CHRNA4,CHRNB4,CLDN1,CLDN19,CLDN8,CLSTN1,CLSTN2,CLSTN3,CLTB,CNNM2,CNNM4,CNR1,CNTFR,CNTNAP2,CORO1C,CRB2,CUBN,CYBRD1,DBN1,DPP4,DSTYK,EFNB2,EGFR,EHD2,EHD3,EMP2,ENPEP,EPB41L5,EPHA4,EPH…
GO:CC	membrane-bounded organelle	GO:0043227	4.00791e-09	8.39708	7139	3287	2105	12096	A1CF,AASS,ABAT,ABCA1,ABCB10,ABCB8,ABCB9,ABCG4,ABI2,ACACA,ACADSB,ACER3,ACLY,ACSL4,ACTG1,ACTL6B,ACTR6,ADAM19,ADAR,ADARB1,ADCY5,ADCYAP1R1,ADD2,ADD3,ADNP,ADPGK,AEBP2,AES,AFF2,AFF3,AFF4,AFG3L2,AGFG1,AGL,AGPAT1,AGPAT2,AGPAT3,AGPAT5,AGPS,AHCYL2,AHI1,AICDA,AK3,AK4,AKAP6,AKAP7,ALDH1L2,ALDH5A1,ALDH7A1,ALG6,ALKBH1,ALPL,ALX4,AMOTL1,ANAPC13,ANGEL2,ANKFY1,ANKRD13B,ANKRD42,ANKS1A,ANO1,ANO5,ANP32A,AP1G1,AP1S2,AP…
GO:CC	early endosome	GO:0005769	1.11455e-07	6.9529	179	3287	89	12096	ANKFY1,ANKRD13B,APP,APPL1,APPL2,ATP11B,BACE1,BLOC1S1,CFTR,CLCN3,CNTNAP2,COMMD1,DERL1,DNAJC13,DNER,EEA1,EGFR,EPHA3,EPHA4,F2R,FAM21C,GGA1,HMGB1,INPP5F,ITCH,KIAA0196,LAPTM4B,LRP1,LRP6,MIB2,MME,MON2,MYO5A,NEU3,NIPA1,NTRK2,NUMBL,OR51E2,OSBPL6,PHB,PICALM,PIKFYVE,PLEKHJ1,PRDX3,PTPN1,RAB14,RAB21,RAB31,RAB5B,RAB5C,RHOB,SH3GL2,SLC1A1,SLC35D3,SLC39A14,SLC9A6,SNX1,SNX13,SNX16,SNX21,SNX3,SNX30,SNX32,SNX5,SNX8…
GO:CC	neuron projection	GO:0043005	1.89271e-07	6.72292	488	3287	196	12096	ABHD13,ADAM22,AHCYL2,ANK3,AP3M1,APBA2,APBB1,APP,ARL3,ASAP1,ATCAY,BACE1,BAG2,BAIAP2,BCL11B,BCR,BMPR2,BSN,CALB1,CD2AP,CDC42,CDH23,CHL1,CIB2,CLCN3,CNGB3,CNR1,CNTN4,CNTNAP2,COBL,CPEB4,CRB1,CYGB,DAB2IP,DBN1,DCX,DENND1A,DIP2B,DNER,DOCK4,DYRK1A,EEA1,EN2,EPHA2,EPHA4,EPHA7,EPHA8,EPHB2,ERMN,EXOC4,FAM126A,FAM65B,FAT3,FCHSD2,FSCN1,FXR1,FYN,FZD3,FZD4,GABRE,GABRG2,GABRP,GAD1,GAD2,GIGYF2,GNB1,GNB3,GRIA1,GRIN2A,…
GO:CC	Golgi apparatus	GO:0005794	2.2658e-07	6.64478	780	3287	290	12096	ABCA1,ACER3,ADAM19,AP1G1,AP1S2,AP3M1,APBA1,APH1A,APOO,APP,ARFGAP2,ARFGEF1,ARFGEF2,ARHGAP21,ARL3,ASH1L,ATF6,ATP11A,ATP2C1,ATP8A1,B3GALT2,B4GALNT3,B4GALT1,B4GALT2,BACE1,BCL9,BDKRB2,BET1,BET1L,BICD2,BIRC6,C17ORF75,CABP1,CALN1,CALU,CAPN2,CASC4,CAV1,CBL,CCDC88A,CCDC91,CD247,CDH1,CEP85,CEPT1,CHAC1,CHST11,CHST3,CHST7,CLASP1,CLCN3,CLCN5,CLEC16A,CLINT1,CLTB,CLVS2,CNST,CNTNAP2,COG2,COG5,COG6,COMMD9,CSDE1,C…
GO:CC	cytosol	GO:0005829	6.59757e-07	6.18062	2145	3287	699	12096	AAMP,ABI2,ACACA,ACLY,ACOT11,ACSS2,ACVR1B,ADAM17,ADARB1,AFAP1,AFAP1L2,AFF3,AHCYL2,AKAP7,ALDH7A1,AMPD2,ANKFY1,ANKS1A,ANO6,AP1G1,APAF1,APOO,APPL1,ARF6,ARFGAP2,ARFGEF1,ARFGEF2,ARHGAP5,ARHGEF10L,ARHGEF7,ARID4A,ARL4A,ARL4C,ARL6IP1,ARMC1,ARMC8,ASCC3,ATPAF2,ATXN1,ATXN2,ATXN7,BACH2,BAG1,BAIAP2,BAK1,BBX,BCL2,BCL2L1,BCL2L15,BCR,BICD2,BLOC1S1,BLOC1S2,BNIP2,BRAP,BRWD1,C1ORF198,C5ORF51,C8ORF59,CA13,CA2,CABLES1…
GO:CC	organelle	GO:0043226	3.88954e-06	5.4101	8110	3287	2337	12096	A1CF,AAMP,AASS,ABAT,ABCA1,ABCB10,ABCB8,ABCB9,ABCG4,ABI2,ABLIM2,ACACA,ACADSB,ACER3,ACLY,ACSL4,ACTA2,ACTBL2,ACTG1,ACTL6B,ACTR6,ADAM17,ADAM19,ADAM22,ADAR,ADARB1,ADCY1,ADCY5,ADCYAP1R1,ADD2,ADD3,ADNP,ADPGK,AEBP2,AES,AFAP1,AFF2,AFF3,AFF4,AFG3L2,AGFG1,AGL,AGPAT1,AGPAT2,AGPAT3,AGPAT5,AGPS,AHCYL2,AHI1,AICDA,AK3,AK4,AKAP6,AKAP7,ALDH1L2,ALDH5A1,ALDH7A1,ALDOB,ALG6,ALKBH1,ALPL,ALX4,AMOTL1,ANAPC13,ANGEL2,ANK1,…
GO:CC	endosome	GO:0005768	5.21761e-06	5.28253	459	3287	181	12096	ABCA1,ABCG4,ANKFY1,ANKRD13B,AP1G1,APP,APPL1,APPL2,AQP2,ARF6,ARFGEF2,ARRDC4,ASTN1,ATP10B,ATP11A,ATP11B,BACE1,BDKRB2,BET1L,BIRC6,BLOC1S1,CALCRL,CAV1,CCZ1,CFTR,CHMP1B,CHMP5,CLCN3,CLCN4,CLCN5,CLEC16A,CLIP1,CLSTN1,CLVS2,CNTNAP2,COMMD1,CORO1C,CUBN,DERL1,DGKH,DNAJC13,DNER,ECE1,EEA1,EGFR,EHD2,EHD3,EPHA3,EPHA4,EXOC8,F2R,FAM21C,FYN,FZD7,GGA1,GIGYF2,GRB2,GRIA1,HMGB1,INPP5F,ITCH,KCNK7,KIAA0196,KIAA1324,KIF13…
GO:CC	vesicle	GO:0031982	1.9183e-05	4.71708	946	3287	332	12096	ABCA1,ABCG4,ACTG1,ADD2,AMOTL1,ANKFY1,ANKRD13B,ANO5,AP1G1,AP1S2,AP2M1,AP3M1,APBA1,APBA2,APP,APPBP2,APPL1,APPL2,AQP2,AQP5,ARF6,ARFGEF2,ARRDC4,ASTN1,ATP10B,ATP11A,ATP11B,ATP2B1,ATP8A1,BACE1,BDKRB2,BET1L,BIRC6,BLOC1S1,C17ORF75,CALB1,CALCR,CALCRL,CALM1,CAPN11,CAV1,CCDC88A,CCZ1,CD2AP,CD93,CDC42,CDC42EP4,CFTR,CHMP1B,CHMP5,CLCN3,CLCN4,CLCN5,CLEC16A,CLIP1,CLSTN1,CLTB,CLVS2,CNST,CNTNAP2,COMMD1,CORO1C,CUBN,…
GO:CC	cytoplasmic vesicle	GO:0031410	1.92079e-05	4.71652	868	3287	308	12096	ABCA1,ABCG4,ACTG1,ADD2,AMOTL1,ANKFY1,ANKRD13B,AP1G1,AP1S2,AP2M1,AP3M1,APBA1,APBA2,APP,APPBP2,APPL1,APPL2,AQP2,AQP5,ARF6,ARFGEF2,ARRDC4,ASTN1,ATP10B,ATP11A,ATP11B,ATP2B1,ATP8A1,BACE1,BDKRB2,BET1L,BIRC6,BLOC1S1,C17ORF75,CALCR,CALCRL,CAPN11,CAV1,CCDC88A,CCZ1,CD93,CDC42,CDC42EP4,CFTR,CHMP1B,CHMP5,CLCN3,CLCN4,CLCN5,CLEC16A,CLIP1,CLSTN1,CLTB,CLVS2,CNST,CNTNAP2,COMMD1,CORO1C,CUBN,CYB561,DAB2IP,DENND1A,D…
GO:CC	vesicle membrane	GO:0012506	2.46667e-05	4.60789	322	3287	133	12096	ABCG4,ANKFY1,AP1G1,AP1S2,AP2M1,AP3M1,APPBP2,APPL1,APPL2,AQP5,ARF6,ATP10B,ATP11B,ATP2B1,CALB1,CAV1,CFTR,CHMP1B,CHMP5,CLCN3,CLCN4,CLCN5,CLEC16A,CLIP1,CLTB,CORO1C,CYB561,DENND1A,DNAJC13,EGFR,EHD2,EHD3,ENTPD7,EPHA4,FNDC3A,FZD7,GRB2,GRIA1,ITPR1,IYD,KDELR2,KIF13A,LAMP1,LAMP2,LAPTM4B,LEPROT,MON2,MYO1C,NCK2,NDRG1,NECAP1,NECAP2,NEU3,NTRK2,OR51E2,OSBPL6,PACSIN2,PIKFYVE,RAB11A,RAB11FIP4,RAB14,RAB15,RAB21,RA…
GO:CC	intracellular vesicle	GO:0097708	2.50319e-05	4.60151	870	3287	308	12096	ABCA1,ABCG4,ACTG1,ADD2,AMOTL1,ANKFY1,ANKRD13B,AP1G1,AP1S2,AP2M1,AP3M1,APBA1,APBA2,APP,APPBP2,APPL1,APPL2,AQP2,AQP5,ARF6,ARFGEF2,ARRDC4,ASTN1,ATP10B,ATP11A,ATP11B,ATP2B1,ATP8A1,BACE1,BDKRB2,BET1L,BIRC6,BLOC1S1,C17ORF75,CALCR,CALCRL,CAPN11,CAV1,CCDC88A,CCZ1,CD93,CDC42,CDC42EP4,CFTR,CHMP1B,CHMP5,CLCN3,CLCN4,CLCN5,CLEC16A,CLIP1,CLSTN1,CLTB,CLVS2,CNST,CNTNAP2,COMMD1,CORO1C,CUBN,CYB561,DAB2IP,DENND1A,D…
GO:CC	axon	GO:0030424	2.74124e-05	4.56205	215	3287	96	12096	ADAM22,ANK3,AP3M1,APBB1,APP,BACE1,BAG2,BCR,BMPR2,BSN,CALB1,CD2AP,CLCN3,CNR1,CNTN4,CNTNAP2,COBL,DAB2IP,DBN1,DIP2B,DYRK1A,EEA1,EN2,EPHA4,EPHB2,ERMN,EXOC4,FSCN1,FXR1,FZD3,GABRG2,GAD1,GAD2,GRIA1,HCN1,INPP5F,IRX3,KCNA4,KCNC1,KCNQ3,KIRREL3,LIMK1,LRP2,LRRK2,MAPT,MBP,MME,MTPN,MYCBP2,NCAM2,NCS1,NEFH,NEFL,NF1,NFIB,NGFR,NIN,NRCAM,NRP2,NRSN1,NTNG2,NTRK2,NTRK3,OPHN1,OPRM1,PAFAH1B1,PPT1,PRKAA1,PRKAA2,PRNP,PSEN…
GO:CC	recycling endosome	GO:0055037	2.90993e-05	4.53612	84	3287	47	12096	AP1G1,APP,AQP2,ARF6,ARFGEF2,ATP11A,ATP11B,BACE1,CFTR,CLCN3,CLCN4,COMMD1,EHD2,EHD3,FZD7,GRIA1,INPP5F,MYO5A,NDRG1,NEU3,PACSIN2,PLEKHJ1,RAB10,RAB11A,RAB11FIP4,RAB14,RAC1,RAP2A,RAP2B,RAP2C,SCAMP1,SCAMP5,SLC1A1,SLC31A1,SLC9A6,SLC9A9,SNX18,SORL1,ST8SIA2,STX7,TBC1D14,TFRC,TPCN1,TUBG2,TUBGCP4,VPS53,VTI1B
GO:CC	cytoplasmic vesicle membrane	GO:0030659	3.74993e-05	4.42598	312	3287	129	12096	ABCG4,ANKFY1,AP1G1,AP1S2,AP2M1,AP3M1,APPBP2,APPL1,APPL2,AQP5,ARF6,ATP10B,ATP11B,ATP2B1,CAV1,CFTR,CHMP1B,CHMP5,CLCN3,CLCN4,CLCN5,CLEC16A,CLIP1,CLTB,CORO1C,CYB561,DENND1A,DNAJC13,EGFR,EHD2,EHD3,ENTPD7,EPHA4,FZD7,GRIA1,ITPR1,IYD,KDELR2,KIF13A,LAMP1,LAMP2,LAPTM4B,LEPROT,MON2,MYO1C,NDRG1,NECAP1,NECAP2,NEU3,NTRK2,OR51E2,OSBPL6,PACSIN2,PIKFYVE,RAB11A,RAB11FIP4,RAB14,RAB15,RAB21,RAB5B,RAB5C,RAB7A,RAB9B,R…
GO:CC	Schaffer collateral - CA1 synapse	GO:0098685	3.83883e-05	4.4158	47	3287	31	12096	ACTG1,ADCY1,ADORA2B,APBA1,APBA2,BAIAP2,BCR,BSN,CACNG2,CACNG3,CAPZB,DGKI,EFNB2,EPHA4,FBXL20,FYN,GRM1,GRM5,INA,ITGB1,ITPR1,LRFN2,NEFH,NEFL,NRXN1,NTNG1,NTNG2,PPP3CA,PPP3R1,PRKAR1B,PTPRS
GO:CC	postsynapse	GO:0098794	4.6906e-05	4.32877	263	3287	112	12096	ADAM22,ADCY1,ADD2,ADD3,APBA2,APP,ARHGEF7,ASAP1,ATAD1,ATP1A1,BCR,BMPR2,BNIP3,BSN,CABP1,CACNG2,CACNG3,CALB1,CAPZB,CBLN1,CDC42,CHRNA2,CHRNA3,CHRNA4,CHRNB4,CLSTN1,CLSTN2,CLSTN3,CNKSR2,COL11A2,CPEB4,DBN1,DCLK1,DISC1,DLGAP3,DLGAP4,DNAJC6,EFNB2,EGLN1,EIF3A,EPHA4,EPHB2,ERBB4,FBXO45,FXR1,FXYD6,FYN,GABRB2,GABRE,GABRG2,GABRP,GIT1,GLRA3,GRIA1,GRIA3,GRID1,GRIK2,GRIN2A,GRIN3A,GRM1,INA,IQSEC3,ITGB1,ITPR1,KALRN,…
GO:CC	intracellular organelle	GO:0043229	6.50999e-05	4.18642	7906	3287	2272	12096	A1CF,AAMP,AASS,ABAT,ABCA1,ABCB10,ABCB8,ABCB9,ABCG4,ABI2,ABLIM2,ACACA,ACADSB,ACER3,ACLY,ACSL4,ACTA2,ACTBL2,ACTG1,ACTL6B,ACTR6,ADAM17,ADAM19,ADAR,ADARB1,ADCY5,ADCYAP1R1,ADD2,ADD3,ADNP,ADPGK,AEBP2,AES,AFAP1,AFF2,AFF3,AFF4,AFG3L2,AGFG1,AGL,AGPAT1,AGPAT2,AGPAT3,AGPAT5,AGPS,AHCYL2,AHI1,AICDA,AK3,AK4,AKAP6,AKAP7,ALDH1L2,ALDH5A1,ALDH7A1,ALDOB,ALG6,ALKBH1,ALPL,ALX4,AMOTL1,ANAPC13,ANGEL2,ANK1,ANKFY1,ANKRD1…
GO:CC	anchoring junction	GO:0070161	8.8637e-05	4.05238	367	3287	146	12096	ACTG1,ADAM17,ADD3,AFAP1,AHI1,AMOTL1,ANK3,APP,AQP3,BMPR2,BVES,CALB2,CASK,CAV1,CCDC85C,CCND1,CD2AP,CDC42,CDC42EP4,CDH1,CDH5,CDH6,CIB2,CLASP1,CLDN1,CLDN10,CLDN12,CLDN14,CLDN16,CLDN19,CLDN8,CLIC4,CORO2B,CPNE3,CRB1,CRB2,CTNNA2,CTNND1,DAG1,DBN1,DLG3,EFNA5,ENAH,EPB41L3,EPB41L5,EPHA2,FBF1,FBLIM1,FERMT1,FLNB,FLRT2,FRMD4A,FRMD4B,FRS2,FSCN1,FZD4,GAB1,GIT1,GJA1,GJA5,GJB2,GJC1,GRB2,IGSF11,ILDR2,ILK,INPP5E,ITG…
GO:CC	nuclear lumen	GO:0031981	0.000165609	3.78092	2879	3287	891	12096	A1CF,ABCB8,ABI2,ACACA,ACLY,ADAR,ADARB1,ADD3,AEBP2,AFF2,AFF3,AFF4,AGPAT5,AGPS,ALDH1L2,ALKBH1,ALX4,ANGEL2,ANKS1A,ANO1,ANP32A,API5,APPBP2,AQP3,ARFGEF1,ARID2,ARID3B,ARID4A,ARIH1,ARL3,ARL4A,ARMC8,ARNT2,ASF1A,ASH1L,ASH2L,ASXL2,ATAD2,ATAD2B,ATF1,ATG12,ATMIN,ATP2B1,ATPAF2,ATRX,ATXN1,ATXN1L,ATXN7,ATXN7L3,B4GALT2,BACH2,BAG1,BAHD1,BBX,BCL11A,BCL2,BCLAF1,BCORL1,BDP1,BEND3,BHLHE40,BMI1,BMPR2,BMS1,BNC1,BNC2,BN…
GO:CC	dendrite	GO:0030425	0.000171692	3.76525	196	3287	87	12096	ABHD13,APBA2,APP,ASAP1,BAG2,BCR,BMPR2,BSN,CALB1,CD2AP,CDC42,CHL1,COBL,CPEB4,DBN1,DENND1A,DIP2B,DNER,DYRK1A,EPHA4,EPHB2,FAT3,FXR1,FYN,FZD3,FZD4,GABRE,GABRG2,GIGYF2,GNB3,GRIA1,GRM1,HCN1,HTR1F,INPP5A,INPP5F,ITGB1,KCNC1,KCNC2,KCND2,KIF3B,KIRREL3,LRP2,LRRK2,MAP1B,MAPT,MARK1,MARK2,MME,N4BP3,NCS1,NF1,NGFR,NIN,NTRK2,OPA1,OPHN1,PI4K2A,PPFIA2,PPP1R9A,PPP3CA,PPT1,PRKAA1,PRKAA2,PRNP,PSD2,PSEN1,PTPRO,PURA,RAC…
GO:CC	dendritic tree	GO:0097447	0.000226472	3.64498	197	3287	87	12096	ABHD13,APBA2,APP,ASAP1,BAG2,BCR,BMPR2,BSN,CALB1,CD2AP,CDC42,CHL1,COBL,CPEB4,DBN1,DENND1A,DIP2B,DNER,DYRK1A,EPHA4,EPHB2,FAT3,FXR1,FYN,FZD3,FZD4,GABRE,GABRG2,GIGYF2,GNB3,GRIA1,GRM1,HCN1,HTR1F,INPP5A,INPP5F,ITGB1,KCNC1,KCNC2,KCND2,KIF3B,KIRREL3,LRP2,LRRK2,MAP1B,MAPT,MARK1,MARK2,MME,N4BP3,NCS1,NF1,NGFR,NIN,NTRK2,OPA1,OPHN1,PI4K2A,PPFIA2,PPP1R9A,PPP3CA,PPT1,PRKAA1,PRKAA2,PRNP,PSD2,PSEN1,PTPRO,PURA,RAC…
GO:CC	somatodendritic compartment	GO:0036477	0.0003176	3.49812	280	3287	115	12096	ABHD13,APBA2,APP,ASAP1,BAG2,BCR,BMPR2,BSN,CACNG2,CACNG3,CACNG4,CALB1,CD2AP,CDC42,CHL1,COBL,CPEB4,CYGB,DAB2IP,DBN1,DENND1A,DIP2B,DNER,DYRK1A,EPHA4,EPHB2,ERMN,FAT3,FXR1,FYN,FZD3,FZD4,GABRE,GABRG2,GIGYF2,GNB3,GRIA1,GRIK2,GRIN3A,GRM1,HCN1,HTR1F,INPP5A,INPP5F,ITGB1,KCNC1,KCNC2,KCND2,KIF3B,KIRREL3,LRP2,LRRK2,MAP1B,MAPT,MARK1,MARK2,MBP,MME,N4BP3,NCS1,NF1,NGFR,NIN,NRSN1,NRXN1,NTRK2,OPA1,OPHN1,OPRM1,P2RX7…
GO:CC	early endosome membrane	GO:0031901	0.000381191	3.41886	48	3287	30	12096	APPL2,ATP11B,CFTR,CLCN3,DNAJC13,EGFR,EPHA4,MON2,NEU3,OR51E2,OSBPL6,PIKFYVE,RAB14,RAB21,RAB5B,RAB5C,SLC1A1,SLC39A14,SNX1,SNX21,SNX3,SNX32,SNX5,SNX8,TMEM30A,TPCN1,VTI1B,WDR81,WDR91,ZFYVE9
GO:CC	receptor complex	GO:0043235	0.000638754	3.19467	227	3287	96	12096	ACVR1,ACVR1B,ACVR1C,ACVR2A,ACVR2B,ADCYAP1R1,AHR,APP,ARNT2,BMPR2,CACNG2,CACNG3,CACNG4,CALCRL,CD247,CD40,CHRNA2,CHRNA3,CHRNA4,CHRNB4,CNTFR,CUBN,DLG3,EGFR,EPHA2,EPHA4,EPHA7,ERBB4,FGFR1,FLT1,FLT4,GABRB2,GABRE,GABRG2,GABRP,GFRA1,GPR37L1,GRIA1,GRIA3,GRIK2,GRIN2A,GRIN2B,GRIN3A,GRM1,HTR2C,IGF1R,IL18R1,IMPG2,INSR,ITGA2,ITGA3,ITGB1,ITGB8,JAK2,KCTD16,KCTD8,LIFR,LRP1,LRP2,LRP8,NBR1,NOTCH2,NR1H4,NR3C2,NT5DC3,…
GO:CC	neuron to neuron synapse	GO:0098984	0.000732778	3.13503	142	3287	66	12096	ADAM22,ADCY1,ADD2,ADD3,AKAP7,ATP1A1,BACE1,BCR,BMPR2,BNIP3,BSN,CABP1,CACNG2,CACNG3,CALB1,CAPZB,CLSTN1,CLSTN2,CLSTN3,CNKSR2,CPEB4,DBN1,DCLK1,DISC1,DNAJC6,EFNB2,EGLN1,EIF3A,ERBB4,FBXO45,FYN,GRIA1,GRID1,GRIK2,GRIN2A,GRM1,IQSEC3,ITPR1,KALRN,KPNA1,LRRTM3,MAP1B,NCS1,NEFH,NETO1,NGFR,NRCAM,NTRK2,PAK2,PAK3,PALM,PKP4,PLEKHA5,PRKAR1B,PTPRO,RS1,SHISA6,SHISA9,SLC30A3,SLITRK1,SPTBN1,SRGAP2,STXBP5,SYT9,TMEM108,V…
GO:CC	presynapse	GO:0098793	0.000775168	3.1106	173	3287	77	12096	APBA1,APBA2,APP,ATP2B1,BACE1,BSN,CALB1,CLCN3,CNR1,DISC1,DNAJC5,DNM3,EPHA4,EPHB2,ERBB4,ERC2,FBXL20,FBXO45,FXYD6,FZD3,GAD1,GNB5,GRIA1,GRIK2,GRIN2A,ITSN2,KCNC2,KCNJ3,KCTD16,KIAA1107,KIRREL3,LAMP1,LIN7C,LRRK2,MME,NCSTN,NEFL,NLGN2,NLGN3,NLGN4X,NRXN1,NTNG1,NTNG2,NTRK2,OPHN1,PCDH15,PCDH17,PCLO,PDZD11,PI4K2A,PPT1,PRKCB,PRNP,PTPRS,ROR1,RPL22,SCAMP1,SH3GL2,SLC17A8,SLC1A2,SLC30A3,SLC4A10,SLC4A8,SLC9A6,SMCR8…
GO:CC	plasma membrane protein complex	GO:0098797	0.000834814	3.07841	342	3287	134	12096	ACVR1,ACVR1B,ACVR1C,ACVR2A,AP2M1,APH1A,ATP1A1,ATP1B4,CACNA1B,CACNA1D,CACNA1E,CACNB1,CACNB2,CACNB4,CACNG2,CACNG3,CACNG4,CACNG7,CALCRL,CALM1,CASP10,CAV1,CAV3,CBL,CD247,CD40,CDH1,CDH5,CDH6,CFLAR,CHRNA2,CHRNA3,CHRNA4,CHRNB4,CLTB,CNTFR,CNTNAP2,CORO1C,CRB1,CRB2,CTNND1,CTTN,DAG1,DLG3,DPP10,DPP6,EPS15L1,FAS,GJA1,GJA5,GJB2,GJC1,GLRA3,GNB1,GNB2,GNB3,GNG12,GNG2,GRB2,GRIA1,GRIA3,GRIK2,GRIN2A,GRIN2B,GRIN3A,GR…
GO:CC	endosome membrane	GO:0010008	0.00106808	2.97139	177	3287	78	12096	ABCG4,ANKFY1,APPL1,APPL2,ARF6,ATP10B,ATP11B,CFTR,CHMP1B,CHMP5,CLCN3,CLCN4,CLCN5,CLEC16A,CORO1C,DNAJC13,EGFR,EHD2,EHD3,EPHA4,FZD7,KIF13A,LAMP2,LAPTM4B,LEPROT,MON2,NDRG1,NEU3,NTRK2,OR51E2,OSBPL6,PACSIN2,PIKFYVE,RAB11A,RAB11FIP4,RAB14,RAB15,RAB21,RAB5B,RAB5C,RAB7A,RAC1,RAP2A,RAP2B,RAP2C,RET,RHOB,SCAMP1,SCAMP5,SLC1A1,SLC39A14,SNX1,SNX16,SNX18,SNX21,SNX3,SNX32,SNX5,SNX8,SORT1,SRC,STARD3NL,STEAP4,TFRC,…
GO:CC	postsynaptic specialization	GO:0099572	0.00184788	2.73333	145	3287	66	12096	ADAM22,ADCY1,ADD2,ADD3,ATP1A1,BCR,BMPR2,BNIP3,BSN,CABP1,CACNG2,CACNG3,CAPZB,CLSTN1,CLSTN2,CLSTN3,CNKSR2,CPEB4,DBN1,DCLK1,DISC1,DLGAP3,DLGAP4,DNAJC6,EFNB2,EGLN1,EIF3A,ERBB4,FBXO45,FYN,GABRB2,GRIA1,GRID1,GRIK2,GRIN2A,GRM1,IQSEC3,ITPR1,KALRN,KCND1,KCND2,KPNA1,LRRTM3,MAP1B,NCS1,NEFH,NETO1,NGFR,NLGN2,NLGN3,NLGN4X,NRCAM,NTRK2,PAK2,PAK3,PALM,PKP4,PLEKHA5,PTPRO,SHISA6,SHISA9,SLITRK1,SPTBN1,SRGAP2,TMEM108…
GO:CC	ion channel complex	GO:0034702	0.00353306	2.45185	170	3287	74	12096	ABCB8,AKAP6,ANO6,CACNA1B,CACNA1D,CACNA1E,CACNB1,CACNB2,CACNB4,CACNG2,CACNG3,CACNG4,CACNG7,CALM1,CFTR,CHRNA2,CHRNA3,CHRNA4,CHRNB4,CNTNAP2,CTTN,DLG3,DPP10,DPP6,GABRE,GABRG2,GABRP,GLRA3,GRIA1,GRIA3,GRIK2,GRIN2A,GRIN2B,GRIN3A,HCN1,HCN2,KCNA4,KCNA6,KCNB2,KCNC1,KCNC2,KCND1,KCND2,KCNF1,KCNH2,KCNIP4,KCNJ3,KCNK7,KCNMA1,KCNQ3,KCNQ4,KCNQ5,KCNS2,LRRC52,LRRC8A,LRRC8B,MICU1,OLFM3,OSTM1,PDE4D,PKD1,RYR2,SCN2A,SC…
GO:CC	integral component of synaptic membrane	GO:0099699	0.00363856	2.43907	64	3287	35	12096	ADAM22,ADCY1,ATP2B1,CACNG2,CACNG3,CLSTN2,CLSTN3,CNR1,EFNB2,EPHA4,EPHB2,ERBB4,FXYD6,GABRB2,GRIA1,GRID1,GRIN2A,ITGB1,KCND1,KCND2,KCNJ3,LRRTM3,NETO1,NLGN2,NLGN3,NLGN4X,NRCAM,NRP2,NRXN1,PCDH17,PTPRO,PTPRS,SHISA9,SLC1A2,SLITRK1
GO:CC	nucleus	GO:0005634	0.00466952	2.33073	4516	3287	1334	12096	A1CF,ABCB8,ABI2,ACACA,ACLY,ACTL6B,ACTR6,ADAM19,ADAR,ADARB1,ADD3,ADNP,AEBP2,AES,AFF2,AFF3,AFF4,AGL,AGPAT3,AGPAT5,AGPS,AICDA,AKAP6,AKAP7,ALDH1L2,ALKBH1,ALX4,AMOTL1,ANAPC13,ANGEL2,ANKRD42,ANKS1A,ANO1,ANP32A,APAF1,APBB1,APC,API5,APP,APPBP2,APPL1,APPL2,AQP3,ARFGEF1,ARHGDIA,ARID1A,ARID1B,ARID2,ARID3B,ARID4A,ARID5B,ARIH1,ARL3,ARL4A,ARMC8,ARNT2,ASCC3,ASF1A,ASH1L,ASH2L,ASXL2,ATAD2,ATAD2B,ATF1,ATF6,ATG12,A…
GO:CC	integral component of postsynaptic density membrane	GO:0099061	0.00498842	2.30204	23	3287	17	12096	ADAM22,ADCY1,CACNG2,CACNG3,CLSTN2,CLSTN3,EFNB2,ERBB4,GRIA1,GRID1,GRIN2A,LRRTM3,NETO1,NRCAM,PTPRO,SHISA9,SLITRK1
GO:CC	transferase complex	GO:1990234	0.00589273	2.22968	546	3287	195	12096	ABAT,ACVR1,ACVR1B,ACVR1C,AEBP2,ANAPC13,APPBP2,ARIH1,ARMC8,ASB4,ASH2L,ATG12,ATXN7L3,BMI1,BRAP,BRCA1,BRCC3,BRD1,BRPF3,BTRC,CAB39,CBLL1,CBX7,CBX8,CCNC,CCND1,CCND2,CCNE2,CCNG1,CCNH,CCNK,CCNL2,CCNY,CDC23,CDC27,CDC73,CDK12,CDK14,CDK5R1,CDK6,CDKN1B,CHM,COMMD1,CRBN,CREBBP,CUL3,CUL4B,DAPK1,DCAF10,DCAF15,DCAF17,DCAF5,DERL3,DHDDS,DLD,DNA2,DPM1,DR1,DYRK2,E2F6,EEA1,ENC1,ENY2,ERC1,EZH1,FAM105B,FAM8A1,FBXL17,FB…
GO:CC	synaptic membrane	GO:0097060	0.00611375	2.21369	152	3287	67	12096	ADAM22,ADCY1,APBA1,ATAD1,ATP2B1,CACNG2,CACNG3,CALB1,CBLN1,CHRNA2,CHRNA3,CHRNA4,CHRNB4,CLSTN1,CLSTN2,CLSTN3,CNR1,DBN1,EFNB2,EPHA4,EPHB2,ERBB4,FXYD6,GABRB2,GABRE,GABRG2,GABRP,GLRA3,GRIA1,GRIA3,GRID1,GRIK2,GRIN2A,GRIN3A,IQSEC3,ITGA3,ITGB1,KCNC2,KCND1,KCND2,KCNJ3,KCNMA1,KCTD16,LRRTM3,NETO1,NLGN2,NLGN3,NLGN4X,NRCAM,NRP2,NRXN1,NTNG1,NTNG2,P2RX1,PCDH17,PI4K2A,PTPRO,PTPRS,SHISA6,SHISA9,SLC1A2,SLC4A8,SLIT…
GO:CC	postsynaptic density	GO:0014069	0.0092899	2.03199	128	3287	58	12096	ADAM22,ADCY1,ADD2,ADD3,ATP1A1,BCR,BMPR2,BNIP3,BSN,CABP1,CACNG2,CACNG3,CAPZB,CLSTN1,CLSTN2,CLSTN3,CNKSR2,CPEB4,DBN1,DCLK1,DISC1,DNAJC6,EFNB2,EGLN1,EIF3A,ERBB4,FBXO45,FYN,GRIA1,GRID1,GRIK2,GRIN2A,GRM1,IQSEC3,ITPR1,KALRN,KPNA1,LRRTM3,MAP1B,NCS1,NEFH,NETO1,NGFR,NRCAM,NTRK2,PAK2,PAK3,PALM,PKP4,PLEKHA5,PTPRO,SHISA6,SHISA9,SLITRK1,SPTBN1,SRGAP2,TMEM108,VPS35
GO:CC	asymmetric synapse	GO:0032279	0.0092899	2.03199	128	3287	58	12096	ADAM22,ADCY1,ADD2,ADD3,ATP1A1,BCR,BMPR2,BNIP3,BSN,CABP1,CACNG2,CACNG3,CAPZB,CLSTN1,CLSTN2,CLSTN3,CNKSR2,CPEB4,DBN1,DCLK1,DISC1,DNAJC6,EFNB2,EGLN1,EIF3A,ERBB4,FBXO45,FYN,GRIA1,GRID1,GRIK2,GRIN2A,GRM1,IQSEC3,ITPR1,KALRN,KPNA1,LRRTM3,MAP1B,NCS1,NEFH,NETO1,NGFR,NRCAM,NTRK2,PAK2,PAK3,PALM,PKP4,PLEKHA5,PTPRO,SHISA6,SHISA9,SLITRK1,SPTBN1,SRGAP2,TMEM108,VPS35
KEGG	MAPK signaling pathway	KEGG:04010	5.12969e-07	6.28991	249	1438	117	4831	AKT2,AKT3,ANGPT1,ANGPT2,CACNA1B,CACNA1D,CACNA1E,CACNA2D3,CACNB1,CACNB2,CACNB4,CACNG2,CACNG3,CACNG4,CASP3,CDC25B,CDC42,CHUK,CRKL,CSF1R,DUSP16,DUSP3,DUSP4,DUSP5,DUSP6,EFNA2,EFNA5,EGFR,ELK4,EPHA2,ERBB4,EREG,FAS,FGF2,FGF20,FGF4,FGF5,FGF8,FGFR1,FLNA,FLNB,FLT1,FLT4,GADD45A,GADD45B,GNG12,GRB2,HGF,IGF1,IGF1R,IGF2,IL1RAP,INSR,KITLG,KRAS,MAP2K4,MAP2K7,MAP3K1,MAP3K13,MAP3K14,MAP3K4,MAP3K5,MAP3K7,MAP3K8,MAP4…
KEGG	Endocytosis	KEGG:04144	0.000276756	3.5579	226	1438	100	4831	ACAP2,AGAP3,AP2M1,ARAP2,ARAP3,ARF3,ARF5,ARF6,ARFGAP2,ARFGEF1,ARFGEF2,ASAP1,ASAP2,CAPZA1,CAPZB,CAV1,CAV3,CBL,CBLB,CDC42,CHMP1B,CHMP5,CLTB,CYTH1,CYTH4,DNAJC6,EEA1,EGFR,EHD2,EHD3,EPS15,EPS15L1,FAM21C,GIT1,GRK6,IGF1R,IQSEC1,IQSEC3,ITCH,KIAA0196,KIF5A,LDLRAP1,MDM2,NEDD4,NEDD4L,NUMBL,PARD6B,PARD6G,PDCD6IP,PDGFRA,PIP5K1A,PIP5K1B,PLD1,PRKCI,PSD,PSD2,RAB10,RAB11A,RAB11B,RAB11FIP4,RAB11FIP5,RAB31,RAB35,RAB…
KEGG	ErbB signaling pathway	KEGG:04012	0.00993224	2.00295	76	1438	39	4831	ABL2,AKT2,AKT3,CAMK2D,CBL,CBLB,CDKN1A,CDKN1B,CRKL,EGFR,EIF4EBP1,ERBB4,EREG,GAB1,GRB2,GSK3A,KRAS,MAP2K4,MAP2K7,MAPK1,MAPK10,MAPK9,NCK2,NRAS,NRG1,PAK2,PAK3,PAK4,PIK3CD,PIK3R1,PIK3R3,PRKCA,PRKCB,RPS6KB1,SHC2,SHC3,SHC4,SOS1,SRC
REAC	Axon guidance	REAC:R-GGA-422475	9.45373e-05	4.0244	107	1618	59	5310	ACTG1,AP2M1,APH1A,APH1B,ARHGEF12,ARHGEF7,CDC42,DNM3,DOK6,EFNA2,EFNA5,EFNB2,EPHA10,EPHA2,EPHA7,EPHA8,EPHB2,FRS2,GAB1,GFRA1,GIT1,GRB10,GRB2,GRIN2B,ITSN1,KALRN,LIMK1,MET,MYL12A,NCK2,NCSTN,NTN4,PAK3,PIK3CD,PIK3R1,PIK3R3,PLXNB3,PLXND1,PRKCA,PSEN1,PTPN11,RAC1,RASA1,RET,RHOB,RND1,SDC2,SDCBP,SEMA3E,SEMA7A,SH3GL2,SHC3,SOS1,SRC,TIAM1,UNC5A,VAV3,WASL,YES1
REAC	Nervous system development	REAC:R-GGA-9675108	9.45373e-05	4.0244	107	1618	59	5310	ACTG1,AP2M1,APH1A,APH1B,ARHGEF12,ARHGEF7,CDC42,DNM3,DOK6,EFNA2,EFNA5,EFNB2,EPHA10,EPHA2,EPHA7,EPHA8,EPHB2,FRS2,GAB1,GFRA1,GIT1,GRB10,GRB2,GRIN2B,ITSN1,KALRN,LIMK1,MET,MYL12A,NCK2,NCSTN,NTN4,PAK3,PIK3CD,PIK3R1,PIK3R3,PLXNB3,PLXND1,PRKCA,PSEN1,PTPN11,RAC1,RASA1,RET,RHOB,RND1,SDC2,SDCBP,SEMA3E,SEMA7A,SH3GL2,SHC3,SOS1,SRC,TIAM1,UNC5A,VAV3,WASL,YES1
REAC	Neuronal System	REAC:R-GGA-112316	0.000154143	3.81207	222	1618	104	5310	ABAT,ADCY2,ADCY5,ALDH5A1,AP2M1,APBA1,ARHGEF9,CACNA1E,CACNA2D3,CACNB1,CACNB2,CACNB4,CACNG2,CACNG4,CASK,CREB1,DLG3,DLGAP2,DLGAP3,DLGAP4,DNAJC5,EPB41L1,EPB41L3,EPB41L5,GABRA4,GABRB2,GABRR1,GAD1,GAD2,GJC1,GLS,GNAI1,GNB2,GNB3,GNB5,GNG12,GNG2,GP5,GRIA1,GRIA2,GRIA3,GRIA4,GRIK2,GRIK3,GRIN2A,GRIN2B,GRIN3A,GRIP1,GRM1,GRM5,HCN1,HCN2,IL1RAP,KCNA4,KCNB2,KCNC1,KCNC2,KCND1,KCND2,KCNF1,KCNH1,KCNJ1,KCNJ15,KCNJ16,…
REAC	Nuclear Receptor transcription pathway	REAC:R-GGA-383280	0.0043023	2.3663	37	1618	25	5310	ESR1,ESRRB,ESRRG,HNF4G,MED1,NR1D2,NR1H4,NR2C1,NR2C2,NR3C1,NR4A2,NR4A3,NR5A1,NRBF2,NRBP1,PGR,PPARA,PPARD,PPARG,RARB,RORA,RORC,RXRA,RXRG,THRB
REAC	Signaling by Receptor Tyrosine Kinases	REAC:R-GGA-9006934	0.00583931	2.23364	258	1618	112	5310	ABI2,AP2M1,APH1A,APH1B,ARHGEF7,ATP6V1B2,ATP6V1C1,ATP6V1C2,BAIAP2,CBL,CDC42,CDH5,CREB1,CTNND1,DNAL4,DOCK3,DUSP3,DUSP4,ELMO1,EPS15,EPS15L1,ERBB4,EREG,ESR1,ESRP1,ESRP2,FGF2,FGF20,FGF5,FGFR1,FLRT2,FLT1,FLT4,FRS2,GAB1,GGA3,GRB10,GRB2,HGF,HNRNPA1,IGF1,IGF1R,INSR,IRS1,ITCH,ITGA2,ITGA3,ITGB1,KITLG,KRAS,MAPK14,MAPKAPK2,MET,MKNK1,NCBP1,NCK2,NCSTN,NEDD4,NGF,NRAS,NRG1,NRP2,NTRK2,PAG1,PAK3,PCSK5,PCSK6,PDE3B,P…
TF	Factor: E2F; motif: GGCGSG; match class: 1	TF:M00803_1	1.74824e-61	60.7574	7071	4250	2264	16778	AAK1,AAMP,AASS,ABCB8,ABCC1,ABHD13,ABI2,ABLIM2,ACAP2,ACAT2,ACBD4,ACBD6,ACLY,ACOT11,ACSL4,ACTG1,ACVR1C,ACVR2A,ACVR2B,ADAM17,ADAM22,ADAM9,ADAMTS14,ADAMTS15,ADAMTS18,ADAMTS19,ADAMTS2,ADAMTS3,ADAMTS5,ADAR,ADARB1,ADAT2,ADCY2,ADCY5,ADCY9,ADCYAP1,ADM,ADORA2B,ADPGK,AEBP2,AES,AFAP1L1,AFF2,AFF3,AFG3L2,AGAP3,AGFG1,AGGF1,AGL,AGPAT2,AGPAT5,AGPS,AGRN,AGTR1,AHRR,AK3,AK4,AKAP7,AKNA,AKT3,ALAD,ALDH1A2,ALDH1L2,ALDH5…
TF	Factor: E2F; motif: GGCGSG	TF:M00803	1.60093e-42	41.7956	9266	4250	2740	16778	AAK1,AAMP,AASS,ABCA1,ABCB8,ABCC1,ABCG4,ABHD13,ABI2,ABLIM2,ACAP2,ACAT2,ACBD4,ACBD6,ACLY,ACOT11,ACRC,ACSL4,ACSS2,ACTG1,ACTR6,ACVR1C,ACVR2A,ACVR2B,ACVRL1,ADAM11,ADAM17,ADAM19,ADAM22,ADAM9,ADAMTS14,ADAMTS15,ADAMTS18,ADAMTS19,ADAMTS2,ADAMTS3,ADAMTS5,ADAR,ADARB1,ADAT2,ADCY2,ADCY5,ADCY9,ADCYAP1,ADM,ADORA2B,ADPGK,AEBP2,AES,AFAP1L1,AFAP1L2,AFF2,AFF3,AFG3L2,AGAP3,AGFG1,AGGF1,AGL,AGPAT2,AGPAT5,AGPS,AGRN,AGT…
TF	Factor: AP2; motif: GCCYGSGGSN; match class: 1	TF:M08867_1	2.9698e-39	38.5273	3911	4250	1321	16778	AAK1,AASS,ABCG4,ABHD13,ABI2,ABLIM2,ACAP2,ACAT2,ACLY,ACSL4,ACSS2,ACTG1,ACVR2A,ADAM11,ADAM22,ADAM9,ADAMTS14,ADAMTS18,ADAMTS19,ADAMTS2,ADAMTS3,ADAMTS5,ADCY2,ADCY5,ADCY9,ADM,ADPGK,AFAP1L2,AFF2,AGAP3,AGFG1,AGPAT5,AGPS,AK3,AK4,AKAP7,AKT3,ALDH1A2,ALDH5A1,AMPD3,ANGEL2,ANKIB1,ANKRD44,ANKRD52,ANKS6,AP1S2,AP3B2,AP3S2,APCDD1L,APP,AQP11,ARF5,ARF6,ARFGEF1,ARFGEF2,ARG2,ARHGEF12,ARHGEF37,ARL3,ARL4A,ARL4C,ARL8B,A…
TF	Factor: Sp1; motif: NGGGGCGGGGN	TF:M07395	6.90404e-39	38.1609	7057	4250	2165	16778	AAK1,AAMP,ABCB8,ABCC1,ABCC5,ABCG4,ABI2,ABR,ACAP2,ACAT2,ACBD4,ACLY,ACOT11,ACSL4,ACSS2,ACTG1,ACTL6B,ACTR6,ACVR1C,ACVR2A,ACVR2B,ADAM11,ADAM17,ADAM19,ADAM22,ADAM9,ADAMTS14,ADAMTS19,ADAMTS5,ADAR,ADARB1,ADAT2,ADCY5,ADCY9,ADCYAP1,ADCYAP1R1,ADD2,ADM,ADORA2B,ADPGK,AEBP2,AFAP1L1,AFAP1L2,AFF2,AFF3,AFG3L2,AGAP3,AGFG1,AGGF1,AGL,AGPAT2,AGPAT5,AGPS,AGRN,AGTR1,AK3,AK4,AKAP7,AKNA,AKT3,ALAD,ALDH1L2,ALDH7A1,ALKBH1,…
TF	Factor: Sp1; motif: NGGGGCGGGGN; match class: 1	TF:M07395_1	2.77773e-37	36.5563	4095	4250	1364	16778	AAK1,AAMP,ABCB8,ABCC5,ABI2,ACAP2,ACAT2,ACBD4,ACLY,ACOT11,ACSL4,ACSS2,ACTG1,ACTL6B,ADAMTS19,ADAMTS5,ADAR,ADARB1,ADCY5,ADCY9,ADCYAP1,ADD2,ADM,ADORA2B,AEBP2,AFAP1L2,AFF3,AFG3L2,AGAP3,AGFG1,AGPAT2,AGRN,AK4,AKAP7,AKT3,ALDH1L2,ALKBH1,AMPD2,AMPD3,ANKIB1,ANKRD13B,ANKRD24,ANKRD40,ANO6,ANTXR2,AP1S2,AP2M1,AP3B2,AP3S2,APH1B,APP,ARF3,ARF5,ARF6,ARFGEF1,ARG2,ARHGEF12,ARID4A,ARID5B,ARL13B,ARL4A,ARL4C,ARL5B,ARL6I…
TF	Factor: E2F-4; motif: NTTTCSCGCC	TF:M07380	3.1523e-37	36.5014	8302	4250	2475	16778	AAK1,AAMP,AASS,ABCA1,ABCB8,ABCC5,ABCG4,ABI2,ABR,ACAP2,ACAT2,ACBD4,ACBD6,ACLY,ACOT11,ACSS2,ACTBL2,ACTG1,ACTR6,ACVR1C,ACVR2A,ADAM11,ADAM17,ADAM22,ADAM9,ADAMTS15,ADAMTS18,ADAMTS19,ADAMTS2,ADAMTS3,ADAMTSL1,ADAR,ADARB1,ADCY2,ADCY5,ADCY9,ADCYAP1,ADNP,ADPGK,AEBP2,AFF2,AFF3,AFG3L2,AGAP3,AGFG1,AGGF1,AGL,AGPAT2,AGPAT5,AGPS,AGTR1,AHRR,AK3,AK4,AKAP7,AKNA,AKT3,ALAD,ALDH1A2,ALDH5A1,ALDH7A1,ALDOB,ALG6,ALPL,ALX4…
TF	Factor: Churchill; motif: CGGGNN; match class: 1	TF:M00986_1	1.33423e-36	35.8748	8497	4250	2521	16778	AAK1,AAMP,AASS,ABCA1,ABCB8,ABCB9,ABCC1,ABCG4,ABHD13,ABI2,ABLIM2,ABR,ACAP2,ACBD4,ACBD6,ACLY,ACOT11,ACSL4,ACSS2,ACTG1,ACTL6B,ACVR1C,ACVR2A,ACVR2B,ACVRL1,ADAM11,ADAM22,ADAM9,ADAMTS14,ADAMTS15,ADAMTS18,ADAMTS19,ADAMTS2,ADAMTS3,ADAMTS5,ADAR,ADAT2,ADCY2,ADCY5,ADCY9,ADCYAP1,ADCYAP1R1,ADD2,ADM,ADORA2B,ADPGK,AEBP2,AES,AFAP1L1,AFAP1L2,AFF2,AFF3,AFG3L2,AGAP3,AGFG1,AGL,AGPAT2,AGPAT5,AGRN,AGTR1,AHRR,AK3,AK4,A…
TF	Factor: Sp1; motif: GGGGCGGGGC	TF:M00931	3.98346e-36	35.3997	6777	4250	2079	16778	AAK1,AAMP,ABCA1,ABCB8,ABCC1,ABCC5,ABI2,ABLIM2,ABR,ACAP2,ACAT2,ACBD4,ACLY,ACOT11,ACSL4,ACSS2,ACTG1,ACTL6B,ACTR6,ACVR1C,ACVR2A,ACVR2B,ADAM11,ADAM17,ADAM19,ADAM22,ADAM9,ADAMTS14,ADAMTS19,ADAMTS5,ADAR,ADARB1,ADAT2,ADCY5,ADCY9,ADCYAP1,ADCYAP1R1,ADD2,ADM,ADORA2B,ADPGK,AEBP2,AES,AFAP1L1,AFAP1L2,AFF2,AFF3,AFG3L2,AGAP3,AGFG1,AGGF1,AGL,AGPAT2,AGPAT5,AGPS,AGRN,AK3,AK4,AKAP7,AKNA,AKT3,ALAD,ALDH1L2,ALKBH1,ALP…
TF	Factor: Sp1; motif: NGGGGGCGGGGYN	TF:M00196	2.85153e-35	34.5449	6655	4250	2043	16778	AAK1,AAMP,ABCB8,ABCC1,ABCC5,ABI2,ABLIM2,ABR,ACAP2,ACAT2,ACBD4,ACLY,ACOT11,ACSL4,ACSS2,ACTG1,ACTL6B,ACTR6,ACVR1C,ACVR2A,ACVR2B,ADAM11,ADAM17,ADAM19,ADAM22,ADAM9,ADAMTS14,ADAMTS19,ADAMTS5,ADAR,ADARB1,ADAT2,ADCY5,ADCY9,ADCYAP1,ADCYAP1R1,ADD2,ADM,ADORA2B,ADPGK,AEBP2,AES,AFAP1L1,AFAP1L2,AFF2,AFF3,AFG3L2,AGAP3,AGFG1,AGGF1,AGL,AGPAT2,AGPAT5,AGPS,AGRN,AK3,AK4,AKAP7,AKNA,AKT3,ALAD,ALDH1L2,ALDH7A1,ALKBH1,A…
TF	Factor: Sp1; motif: NNGGGGCGGGGNN	TF:M00932	5.65882e-35	34.2473	6676	4250	2047	16778	AAK1,AAMP,ABCA1,ABCB8,ABCC1,ABCC5,ABI2,ABLIM2,ABR,ACAP2,ACAT2,ACBD4,ACLY,ACOT11,ACSL4,ACSS2,ACTG1,ACTL6B,ACTR6,ACVR1C,ACVR2A,ACVR2B,ADAM11,ADAM17,ADAM19,ADAM22,ADAM9,ADAMTS14,ADAMTS19,ADAMTS5,ADAR,ADARB1,ADAT2,ADCY5,ADCY9,ADCYAP1,ADCYAP1R1,ADD2,ADM,ADORA2B,ADPGK,AEBP2,AES,AFAP1L1,AFAP1L2,AFF2,AFF3,AFG3L2,AGAP3,AGFG1,AGGF1,AGL,AGPAT2,AGPAT5,AGPS,AGRN,AK3,AK4,AKAP7,AKNA,AKT3,ALAD,ALDH1L2,ALKBH1,ALP…
TF	Factor: AP2; motif: GCCYGSGGSN	TF:M08867	6.57305e-35	34.1822	7732	4250	2319	16778	AAK1,AASS,ABAT,ABCA1,ABCB8,ABCB9,ABCG4,ABHD13,ABI2,ABLIM2,ACACA,ACAP2,ACAT2,ACBD4,ACE,ACLY,ACSL4,ACSL6,ACSS2,ACTG1,ACTL6B,ACTR6,ACVR1,ACVR1C,ACVR2A,ACVR2B,ADAM11,ADAM17,ADAM22,ADAM9,ADAMTS14,ADAMTS18,ADAMTS19,ADAMTS2,ADAMTS3,ADAMTS5,ADAT2,ADCY2,ADCY5,ADCY9,ADCYAP1,ADM,ADNP,ADORA2B,ADPGK,AFAP1L1,AFAP1L2,AFF2,AFG3L2,AGAP3,AGFG1,AGGF1,AGPAT5,AGPS,AGRN,AHRR,AK3,AK4,AKAP7,AKT3,ALDH1A2,ALDH1L2,ALDH5A1,…
TF	Factor: E2F-4; motif: NTTTCSCGCC; match class: 1	TF:M07380_1	1.1588e-32	31.936	4728	4250	1517	16778	AAK1,AASS,ABI2,ABR,ACAP2,ACBD4,ACLY,ACOT11,ACTR6,ACVR1C,ACVR2A,ADAM22,ADAMTS3,ADARB1,ADCY5,ADCY9,ADCYAP1,ADNP,ADPGK,AEBP2,AFF3,AFG3L2,AGAP3,AGFG1,AGGF1,AGL,AGPAT5,AGPS,AHRR,AK4,AKAP7,AKT3,ALAD,ALDH1A2,ALDH5A1,ALG6,ALPL,ALX4,AMPD3,ANGEL2,ANK3,ANKIB1,ANKRD13B,ANKRD33B,ANKRD40,ANKRD44,ANKRD52,ANTXR2,AP1S2,AP3S2,APAF1,APBA1,APCDD1L,APLNR,APOO,APP,APPBP2,APPL1,ARFGAP2,ARG2,ARHGDIA,ARHGEF12,ARHGEF3,ARI…
TF	Factor: Sp1; motif: NNGGGGCGGGGNN; match class: 1	TF:M00932_1	7.5856e-30	29.12	3641	4250	1204	16778	AAK1,AAMP,ABCB8,ABCC5,ABI2,ACAP2,ACBD4,ACLY,ACOT11,ACSS2,ACTG1,ACTL6B,ADAM11,ADAMTS19,ADAR,ADARB1,ADAT2,ADCY5,ADCY9,ADCYAP1R1,ADD2,ADM,ADORA2B,AEBP2,AFAP1L2,AFF3,AFG3L2,AGAP3,AGFG1,AGPAT2,AGPAT5,AGRN,AK4,AKAP7,AKT3,ALDH1L2,ALKBH1,AMPD2,AMPD3,ANKIB1,ANKRD13B,ANKRD40,ANO6,ANTXR2,AP1S2,AP2M1,AP3B2,AP3S2,APH1B,APP,ARF3,ARF5,ARF6,ARFGEF1,ARG2,ARHGEF12,ARID4A,ARID5B,ARL13B,ARL4A,ARL4C,ARL5B,ARL6IP5,ARL…
TF	Factor: Sp1; motif: NGGGGGCGGGGYN; match class: 1	TF:M00196_1	2.35467e-29	28.6281	3617	4250	1195	16778	AAK1,AAMP,ABCB8,ABCC5,ABI2,ACAP2,ACBD4,ACLY,ACOT11,ACSS2,ACTG1,ACTL6B,ACVR2B,ADAMTS19,ADAR,ADARB1,ADAT2,ADCY5,ADCY9,ADD2,ADM,ADORA2B,AEBP2,AFAP1L2,AFF3,AFG3L2,AGAP3,AGFG1,AGPAT2,AGPAT5,AGRN,AK4,AKAP7,AKT3,ALDH1L2,ALKBH1,AMPD2,AMPD3,ANKIB1,ANKRD13B,ANKRD40,ANO6,ANTXR2,AP1S2,AP2M1,AP3B2,AP3S2,APH1B,APP,ARF3,ARF5,ARF6,ARFGEF1,ARG2,ARID4A,ARID5B,ARL13B,ARL4A,ARL4C,ARL5B,ARL6IP5,ARL8B,ARRDC4,ARSJ,ASAP…
TF	Factor: Sp1; motif: GGGGCGGGGC; match class: 1	TF:M00931_1	1.7445e-28	27.7583	3725	4250	1221	16778	AAK1,AAMP,ABCB8,ABCC5,ABI2,ACAP2,ACBD4,ACLY,ACOT11,ACSS2,ACTG1,ACTL6B,ADAMTS19,ADAR,ADARB1,ADAT2,ADCY5,ADCY9,ADD2,ADM,ADORA2B,AEBP2,AFAP1L2,AFF3,AFG3L2,AGAP3,AGFG1,AGPAT2,AGPAT5,AGRN,AK4,AKAP7,AKT3,ALDH1L2,ALKBH1,AMPD2,AMPD3,ANKIB1,ANKRD13B,ANKRD24,ANKRD40,ANO6,ANTXR2,AP1S2,AP2M1,AP3B2,AP3S2,APH1B,APP,ARF3,ARF5,ARF6,ARFGEF1,ARG2,ARHGEF12,ARID4A,ARID5B,ARL13B,ARL4A,ARL4C,ARL5B,ARL6IP5,ARL8B,ARRDC4…
TF	Factor: Sp1; motif: CCCCGCCCCN	TF:M00933	8.12203e-27	26.0903	6019	4250	1832	16778	AAMP,ABCB5,ABCB8,ABCC5,ABI2,ABR,ACAP2,ACBD4,ACE,ACER3,ACLY,ACOT11,ACSS2,ACTG1,ACTL6B,ACTR6,ACVR1B,ACVR2A,ACVR2B,ADAM11,ADAM19,ADAM22,ADAMTS19,ADAMTS5,ADAR,ADARB1,ADCY5,ADCY9,ADCYAP1R1,ADD2,ADM,ADORA2B,ADPGK,AEBP2,AES,AFAP1L2,AFF2,AFF3,AFG3L2,AGAP3,AGFG1,AGGF1,AGL,AGPAT2,AGPAT5,AGRN,AK4,AKNA,AKT3,ALDH1A2,ALKBH1,ALPL,ALX4,AMPD2,AMPD3,ANK1,ANKIB1,ANKRD13B,ANKRD24,ANKRD40,ANKRD44,ANKRD52,ANKS1A,ANO6,…
TF	Factor: E2F-1; motif: NNNSSCGCSAANN	TF:M07250	7.63325e-26	25.1173	6667	4250	1996	16778	AAK1,AAMP,AASS,ABCG4,ABHD13,ABI2,ABR,ACAP2,ACBD4,ACE,ACLY,ACTG1,ACVR1B,ACVR2A,ACVR2B,ADAM17,ADAM22,ADAMTS3,ADAR,ADARB1,ADAT2,ADCY2,ADCY5,ADCY9,ADCYAP1,ADCYAP1R1,ADM,ADORA2B,ADPGK,AEBP2,AFF2,AFF3,AFF4,AFG3L2,AGAP3,AGFG1,AGGF1,AGL,AGRN,AHRR,AK3,AK4,AKAP7,ALAD,ALDH1A2,ALDH5A1,ALDH7A1,ALG6,ALKBH1,ALX4,AMPD3,ANAPC13,ANGEL2,ANGPT2,ANKIB1,ANKRD13B,ANKRD34C,ANKRD40,ANKRD44,ANKRD52,ANKS1A,ANO6,ANP32A,ANTX…
TF	Factor: E2F-1; motif: TTGGCGCGRAANNGNM	TF:M00938	1.23835e-25	24.9072	5293	4250	1633	16778	AAMP,ABCA1,ABCB8,ABCC1,ABCC5,ABHD13,ABI2,ACAP2,ACAT2,ACBD4,ACLY,ACOT11,ACSL4,ACTG1,ACVR1C,ACVR2B,ADAM11,ADAM17,ADAM22,ADAM9,ADAMTS14,ADAMTS18,ADAMTS3,ADAMTS5,ADAR,ADARB1,ADCY2,ADCY5,ADCY9,ADD2,ADM,AEBP2,AFAP1L1,AFF2,AFF3,AFG3L2,AGAP3,AGFG1,AGGF1,AGL,AGPAT5,AK3,AK4,AKNA,AKT3,ALAD,ALDH1A2,ALDH1L2,ALDH7A1,ALG6,ALKBH1,ALX4,ANGPT2,ANKIB1,ANKRD40,ANKRD44,ANO6,ANTXR2,AP1S2,AP2M1,AP3B2,AP3M2,APCDD1L,APH1…
TF	Factor: E2F-4; motif: GCGGGAAANA; match class: 1	TF:M02090_1	3.76956e-25	24.4237	4467	4250	1408	16778	ABCB8,ABCC1,ABHD13,ACAP2,ACBD4,ACBD6,ACLY,ACOT11,ACSL4,ACTG1,ACTR6,ACVR1C,ACVR2A,ADAM11,ADAM22,ADAMTS2,ADAMTS3,ADAMTS5,ADAR,ADARB1,ADCY5,ADCY9,ADCYAP1,ADPGK,AFAP1L2,AFF2,AFF3,AFG3L2,AGAP3,AGFG1,AGGF1,AGPAT5,AGPS,AGRN,AK4,AKT3,ALDH1A2,ALDH1L2,ALKBH1,ALPL,ANGPT2,ANKIB1,ANKRD13B,ANKRD33B,ANKRD44,ANKRD52,ANKS6,ANO6,ANTXR2,AP1S2,AP2M1,APAF1,APBA1,APCDD1L,API5,APLNR,APOO,APP,APPBP2,APPL1,AQP2,ARF3,ARFG…
TF	Factor: Churchill; motif: CGGGNN	TF:M00986	7.07117e-24	23.1505	11172	4250	3110	16778	A1CF,AAK1,AAMP,AASS,ABAT,ABCA1,ABCB5,ABCB8,ABCB9,ABCC1,ABCG4,ABHD13,ABI2,ABLIM2,ABR,ACAP2,ACBD4,ACBD6,ACE,ACER3,ACLY,ACOT11,ACSL4,ACSL6,ACSS2,ACTG1,ACTL6B,ACTR6,ACVR1B,ACVR1C,ACVR2A,ACVR2B,ACVRL1,ADAM11,ADAM19,ADAM22,ADAM9,ADAMTS14,ADAMTS15,ADAMTS18,ADAMTS19,ADAMTS2,ADAMTS3,ADAMTS5,ADAR,ADARB1,ADAT2,ADCY2,ADCY5,ADCY9,ADCYAP1,ADCYAP1R1,ADD2,ADM,ADNP,ADORA2B,ADPGK,AEBP2,AES,AFAP1L1,AFAP1L2,AFF2,AFF…
TF	Factor: E2F-4; motif: GCGGGAAANA	TF:M02090	2.89177e-23	22.5388	8713	4250	2503	16778	AAK1,AAMP,ABCB8,ABCB9,ABCC1,ABHD13,ABLIM1,ABLIM2,ABR,ACAP2,ACAT2,ACBD4,ACBD6,ACLY,ACOT11,ACSL4,ACSS2,ACTG1,ACTL6B,ACTR6,ACVR1,ACVR1B,ACVR1C,ACVR2A,ACVR2B,ADAM11,ADAM17,ADAM19,ADAM22,ADAM9,ADAMTS14,ADAMTS15,ADAMTS18,ADAMTS19,ADAMTS2,ADAMTS3,ADAMTS5,ADAR,ADARB1,ADCY2,ADCY5,ADCY9,ADCYAP1,ADCYAP1R1,ADD2,ADORA2B,ADPGK,AEBP2,AFAP1L2,AFF2,AFF3,AFG3L2,AGAP3,AGFG1,AGGF1,AGL,AGPAT2,AGPAT5,AGPS,AGRN,AK4,AKT…
TF	Factor: Sp1; motif: CCCCGCCCCN; match class: 1	TF:M00933_1	4.21443e-22	21.3753	3018	4250	992	16778	AAMP,ABCB8,ABI2,ACBD4,ACLY,ACOT11,ACTG1,ACTL6B,ACVR2A,ADAM11,ADAMTS19,ADAR,ADARB1,ADCY5,ADCY9,ADCYAP1R1,ADD2,ADM,AFAP1L2,AFF2,AGAP3,AGFG1,AGPAT2,AGRN,AK4,AKT3,ALKBH1,AMPD2,AMPD3,ANKIB1,ANKRD13B,ANKRD40,ANO6,ANTXR2,AP1S2,AP3B2,AP3S2,APH1B,APP,ARF3,ARF5,ARF6,ARFGEF1,ARG2,ARHGEF10L,ARID4A,ARID5B,ARL13B,ARL4A,ARL5B,ARL6IP5,ARL8B,ARRDC4,ARSJ,ASAP2,ASB3,ASB6,ASB8,ASPH,ASPHD2,ASTN1,ATAD2,ATCAY,ATG4A,ATM…
TF	Factor: SP1; motif: GGGGYGGGGNS	TF:M01303	3.63766e-19	18.4392	5177	4250	1564	16778	AAMP,ABAT,ABCA1,ABCB8,ABCC5,ABCG4,ABI2,ABR,ACBD4,ACLY,ACOT11,ACSS2,ACTG1,ACTL6B,ACTR6,ACVR2A,ACVR2B,ACVRL1,ADAM11,ADAM19,ADAM22,ADAMTS18,ADAMTS19,ADAMTS5,ADAR,ADARB1,ADCY5,ADCY9,ADCYAP1R1,ADD2,ADM,ADORA2B,ADPGK,AES,AFAP1L1,AFAP1L2,AFG3L2,AGAP3,AGFG1,AGGF1,AGPAT2,AGPAT3,AGRN,AHRR,AK4,AKNA,AKT3,ALDH7A1,ALKBH1,ALPL,AMPD2,AMPD3,ANAPC13,ANGPT2,ANKIB1,ANKRD13B,ANKRD24,ANKRD40,ANKRD44,ANKRD52,ANO6,AP1S2…
TF	Factor: E2F1; motif: NNNNNGCGSSAAAN	TF:M08874	4.98849e-19	18.302	4563	4250	1399	16778	AAK1,AAMP,AASS,ABHD13,ACAP2,ACBD6,ACE,ACER3,ACLY,ACOT11,ACSL4,ACTG1,ACTR6,ACVR1B,ACVR2A,ACVR2B,ADAM17,ADAM22,ADAMTS14,ADAMTS19,ADAMTS5,ADAMTSL1,ADAR,ADARB1,ADCY9,ADM,AFAP1,AFF3,AGAP3,AGFG1,AGGF1,AGL,AGPS,AGRN,AKNA,AKT3,ALAD,ALDH1A2,ALDH1L2,ALKBH1,ALX4,AMOTL1,AMPD3,ANGPT1,ANGPT2,ANKRD13B,ANKRD44,ANKRD52,ANO6,AP2M1,AP3M1,APAF1,APBB1,APH1A,API5,APOO,APP,APPBP2,APPL1,AQP11,AQP3,AQP4,ARF3,ARF5,ARF6,AR…
TF	Factor: E2F-1; motif: TTGGCGCGRAANNGNM; match class: 1	TF:M00938_1	9.23389e-18	17.0346	2001	4250	681	16778	AAMP,ABCB8,ACBD4,ACLY,ADAM17,ADAM22,ADAMTS3,ADAR,ADCY2,ADCY5,ADM,AEBP2,AFF2,AFF3,AGAP3,AGPAT5,AKT3,ALDH1A2,ANGPT2,ANKIB1,ANKRD40,ANO6,AP1S2,AP3M2,APCDD1L,APPL1,AQP4,ARF6,ARFGEF1,ARG2,ARHGDIA,ARHGEF6,ARID5B,ARL8B,ASB5,ASF1A,ATAD2,ATAD2B,ATG4A,ATP11B,ATP2A3,ATP8A1,ATPIF1,ATRX,ATXN1L,ATXN7L3,B3GALNT1,B4GALT1,BARHL1,BARHL2,BCAT1,BCL11A,BCL2L11,BCORL1,BMI1,BRAP,BRCA1,BRWD1,BTBD11,BTG1,C16ORF72,C1ORF19…
TF	Factor: AP-2alpha; motif: NSCCNCRGGSN	TF:M07348	1.75217e-17	16.7564	5813	4250	1721	16778	AAK1,AASS,ABAT,ABCG4,ABHD13,ABI2,ABLIM1,ABLIM2,ACAN,ACAP2,ACAT2,ACE,ACSL4,ACSL6,ACSS2,ACTG1,ACVR1,ACVR2A,ACVR2B,ADAM17,ADAM9,ADAMTS14,ADAMTS18,ADAMTS2,ADAMTS3,ADCY2,ADCY5,ADCY9,ADCYAP1,ADM,ADORA2B,AFAP1L1,AFAP1L2,AFF2,AFG3L2,AGFG1,AGGF1,AGPAT5,AGPS,AHRR,AK3,AK4,AKAP7,AKNA,AKT3,ALDH5A1,ALKBH1,AMPD3,ANGEL2,ANGPT2,ANK1,ANKRD13B,ANKRD33B,ANKRD40,ANKRD42,ANKRD44,ANKRD52,ANKS6,ANO1,ANO6,ANTXR2,AP1S2,AP…
TF	Factor: Pax-5; motif: RRMSWGANWYCTNRAGCGKRACSRYNSM; match class: 1	TF:M00144_1	7.39042e-17	16.1313	6662	4250	1938	16778	AAMP,AASS,ABAT,ABCA1,ABCC1,ABCC5,ABCG4,ACAP2,ACBD4,ACLY,ACOT11,ACTG1,ACTL6B,ACTR6,ACVR2A,ADAM11,ADAM17,ADAM19,ADAMTS14,ADAMTS15,ADAMTS2,ADAMTS3,ADAMTS5,ADAR,ADARB1,ADAT2,ADCY2,ADCY5,ADCY9,ADCYAP1,ADD3,ADM,ADORA2B,ADPGK,AFAP1L1,AFF2,AFF3,AGAP3,AGFG1,AGPAT1,AHRR,AK4,AKAP7,AKNA,AKT3,ALAD,ALDH1A2,ALDH5A1,ALKBH1,ALPL,ALX4,AMMECR1L,AMPD2,AMPD3,ANAPC13,ANGEL2,ANGPT2,ANKIB1,ANKRD33B,ANKRD34C,ANKRD40,ANKR…
TF	Factor: E2F-1; motif: NNNSSCGCSAANN; match class: 1	TF:M07250_1	1.46808e-16	15.8332	2887	4250	926	16778	AAK1,AASS,ABI2,ACAP2,ACLY,ACVR2A,ACVR2B,ADAM17,ADAM22,ADAMTS3,ADAR,ADCY2,ADCY5,ADCY9,ADCYAP1,ADM,AEBP2,AFF2,AFG3L2,AGAP3,AGGF1,AGL,AGRN,ALAD,ALDH1A2,ALG6,ALX4,AMPD3,ANGEL2,ANGPT2,ANKRD40,ANKRD44,ANKRD52,AP3S2,APCDD1L,APP,APPL1,AQP11,ARF6,ARG2,ARID4A,ARID5B,ARL2BP,ARL5B,ARL6IP1,ARL8B,ARMC1,ARMC8,ASAP2,ASB7,ASF1A,ATAD2B,ATG4A,ATP5L,ATP8A1,ATPIF1,ATRN,ATXN1L,B3GALNT1,B4GALT2,BARHL1,BARHL2,BCAT1,BCL1…
TF	Factor: Sp1; motif: GGGGCGGGGT	TF:M00008	2.15538e-16	15.6665	6274	4250	1834	16778	AAMP,ABCA1,ABCB8,ABCC1,ABCC5,ABCG4,ABI2,ABLIM2,ACAP2,ACBD4,ACE,ACER3,ACLY,ACSL4,ACSL6,ACSS2,ACTA2,ACTG1,ACTL6B,ACTR6,ACVR1C,ACVR2A,ACVR2B,ADAM22,ADAMTS19,ADAMTS2,ADAR,ADARB1,ADAT2,ADCY5,ADCY9,ADCYAP1,ADCYAP1R1,ADORA2B,ADPGK,AES,AFAP1L1,AFAP1L2,AFF3,AFG3L2,AGAP3,AGFG1,AGGF1,AGL,AGPAT2,AGPAT5,AGPS,AGRN,AK4,AKNA,AKT3,ALKBH1,ALPK3,AMPD2,AMPD3,ANAPC13,ANGEL2,ANKFY1,ANKIB1,ANKRD13B,ANKRD40,ANKRD44,ANKR…
TF	Factor: AP-2alpha; motif: NSCCNCRGGSN; match class: 1	TF:M07348_1	4.70173e-15	14.3277	1981	4250	662	16778	AASS,ABCG4,ABLIM2,ACAT2,ACSL6,ACTG1,ACVR2A,ADAM9,ADAMTS14,ADAMTS2,ADAMTS3,ADCY5,ADCY9,AFF2,AHRR,AK3,AK4,AKT3,AMPD3,ANGEL2,ANKRD44,ANKRD52,ANKS6,ANO1,ANTXR2,ARG2,ASB7,ASPHD2,ATAD1,ATAD2,ATG12,ATG7,ATG9A,ATP11B,ATP1A1,ATP1B4,ATP5G2,ATP8A1,ATRNL1,ATRX,ATXN1L,ATXN7L3,B4GALT1,BACE1,BCL11A,BCL2L10,BCL2L11,BCL7A,BDH1,BET1L,BHLHE40,BICD2,BIRC6,BNIP2,BRWD1,BSN,BSPRY,BTF3L4,C11ORF87,C16ORF72,C1ORF198,C1ORF…
TF	Factor: E2F; motif: NNTTTCGCGCN	TF:M08875	6.11344e-15	14.2137	3689	4250	1137	16778	AAK1,AAMP,AASS,ABHD13,ACBD6,ACER3,ACLY,ACOT11,ACSL4,ACVR1B,ACVR2B,ADAM17,ADAM22,ADAMTS5,ADAR,ADARB1,ADCY9,ADCYAP1,ADM,AFF2,AGFG1,AGGF1,AGL,AGPS,AGRN,AKNA,ALAD,ALDH1A2,ALKBH1,ALX4,AMOTL1,AMPD3,ANAPC13,ANGPT1,ANGPT2,ANKRD40,ANKRD44,ANO6,ANTXR2,AP2M1,APBB1,API5,APOO,APP,APPBP2,APPL1,AQP11,AQP3,AQP4,ARF5,ARF6,ARG2,ARHGDIA,ARHGEF12,ARHGEF3,ARID5B,ARL5B,ARL8B,ARMC9,ASAP2,ASB3,ASB6,ASB7,ASCC3,ATAD2,ATP1…
TF	Factor: E2F-1; motif: NTTSGCGG	TF:M00430	3.0037e-14	13.5223	5397	4250	1589	16778	AAK1,AASS,ABHD13,ABI2,ABLIM2,ACAP2,ACE,ACLY,ACOT11,ACSL4,ACVR1,ACVR2B,ADAM17,ADAM22,ADAMTS2,ADAR,ADAT2,ADCY2,ADCYAP1,ADCYAP1R1,ADD2,ADM,ADORA2B,AEBP2,AFAP1L2,AFF2,AFF3,AFF4,AFG3L2,AGAP3,AGGF1,AGPAT5,AGRN,AGTR1,AHRR,AK4,AKNA,AKT2,ALDH5A1,ALX4,AMPD2,AMPD3,ANGEL2,ANK3,ANKIB1,ANKRD24,ANKRD40,ANKRD44,ANKRD52,ANKS1A,ANKS1B,ANO4,ANP32A,AP1S2,AP2M1,AP3M2,AP3S2,APCDD1L,APH1B,APOO,APP,AQP11,AQP4,ARF3,ARF5,…
TF	Factor: E2F-1; motif: NKTSSCGC	TF:M00428	8.0687e-14	13.0932	5504	4250	1614	16778	AAMP,AASS,ABCB8,ABCB9,ABCC5,ABHD13,ABI2,ABR,ACAP2,ACBD4,ACLY,ACOT11,ACTBL2,ACTG1,ACTR6,ACVR1C,ACVR2A,ADAM17,ADAMTS14,ADAMTS15,ADAMTS18,ADAMTS3,ADAMTS5,ADARB1,ADCY2,ADCY5,ADCY9,ADCYAP1,ADD2,ADM,AEBP2,AFF2,AGAP3,AGFG1,AGGF1,AGPAT5,AGRN,ALAD,ALDH7A1,ALG6,ALKBH1,ALX4,AMPD2,ANAPC13,ANGEL2,ANGPT2,ANK3,ANKIB1,ANKRD13B,ANKRD40,ANKRD44,ANKRD52,ANKS1A,ANO6,ANTXR2,AP3M2,AP3S2,APAF1,APBB1,APH1B,APP,APPL1,AQP…
TF	Factor: E2F-1; motif: TTTSGCGS	TF:M00431	8.34665e-14	13.0785	4347	4250	1307	16778	AAMP,AASS,ABHD13,ABI2,ABR,ACAP2,ACBD6,ACLY,ADAM17,ADAM22,ADAR,ADARB1,ADCY5,ADCY9,ADM,ADORA2B,AFF2,AFF4,AFG3L2,AGAP3,AGFG1,AGGF1,AGPS,AGRN,AHRR,ALAD,ALDH1A2,ALDH7A1,ALG6,ALKBH1,ALX4,ANGEL2,ANGPT1,ANGPT2,ANKRD13B,ANKRD40,ANKRD44,ANKS1A,ANO6,ANTXR2,AP2M1,AP3S2,APBB1,APCDD1L,APOO,APP,APPL1,AQP11,AQP3,AQP4,ARF5,ARFGAP2,ARG2,ARHGDIA,ARHGEF12,ARID2,ARID4A,ARID5B,ARIH1,ARL2BP,ARL3,ARL8B,ARMC9,ASB3,ASB5,A…
TF	Factor: E2F; motif: TTTSGCGSG	TF:M00939	7.36575e-12	11.1328	3929	4250	1181	16778	AAMP,AASS,ABCC1,ABHD13,ABI2,ACAP2,ACE,ACLY,ACOT11,ADAM17,ADAMTS14,ADAMTSL1,ADAT2,ADCY2,ADCY5,ADCY9,ADM,AFF2,AFF3,AFF4,AGAP3,AGFG1,AGGF1,AGRN,AHRR,AK4,ALAD,ALDH5A1,ALDH7A1,ALG6,ALPL,ALX4,AMPD3,ANGEL2,ANGPT2,ANKRD13B,ANKRD40,ANKRD44,ANKS1A,ANO6,ANP32A,AP2M1,AP3M2,AP3S2,APBB1,APCDD1L,APP,APPL1,AQP11,AQP4,ARF5,ARFGAP2,ARG2,ARID4A,ARID5B,ARIH1,ARL13B,ARL3,ARL8B,ARMC1,ASAP2,ASB5,ASB7,ASF1A,ASPH,ATAD1,A…
TF	Factor: Sp1; motif: GGGGCGGGGT; match class: 1	TF:M00008_1	1.17219e-11	10.931	2650	4250	831	16778	AAMP,ABCA1,ABCB8,ABI2,ABLIM2,ACTG1,ACTL6B,ACTR6,ACVR2A,ADARB1,ADCY9,ADPGK,AFAP1L1,AFAP1L2,AFF3,AFG3L2,AGAP3,AGPAT2,AGPAT5,AK4,AKNA,AKT3,ALKBH1,AMPD3,ANKIB1,ANKRD13B,ANKRD40,ANO6,AP1S2,AP2M1,APH1B,APP,ARF5,ARF6,ARFGEF2,ARG2,ARID4A,ARID5B,ARL4A,ARL5B,ARMC8,ARRDC4,ASAP2,ASB3,ASB6,ASB8,ASPH,ATAD2,ATG4A,ATG9A,ATMIN,ATP1A1,ATP5G2,ATP5L,ATXN1L,ATXN7L3,B4GALT1,B4GALT5,BCAP29,BCL2L1,BCL2L10,BCL2L11,BCORL1…
TF	Factor: Pax-5; motif: RRMSWGANWYCTNRAGCGKRACSRYNSM	TF:M00144	4.57315e-11	10.3398	11294	4250	3056	16778	A1CF,AAMP,AASS,ABAT,ABCA1,ABCB10,ABCB8,ABCC1,ABCC5,ABCG4,ABI2,ABLIM2,ABR,ACADSB,ACAP2,ACAT2,ACBD4,ACE,ACLY,ACOT11,ACRC,ACSS2,ACTG1,ACTL6B,ACTR6,ACVR1C,ACVR2A,ACVR2B,ADAM11,ADAM17,ADAM19,ADAM9,ADAMTS10,ADAMTS14,ADAMTS15,ADAMTS18,ADAMTS19,ADAMTS2,ADAMTS3,ADAMTS5,ADAMTSL1,ADAR,ADARB1,ADAT2,ADCY2,ADCY5,ADCY9,ADCYAP1,ADD2,ADD3,ADM,ADNP,ADORA2B,ADPGK,AES,AFAP1L1,AFAP1L2,AFF2,AFF3,AFF4,AGAP3,AGFG1,AGGF1…
TF	Factor: E2F-1; motif: TTTSGCGCGMNR	TF:M00516	6.66384e-11	10.1763	4228	4250	1254	16778	A1CF,AAMP,AASS,ABCC1,ABHD13,ABI2,ABLIM2,ABR,ACAP2,ACE,ACLY,ACOT11,ACTBL2,ACVR1C,ADAM17,ADAMTS14,ADAMTS3,ADAMTSL1,ADARB1,ADCY2,ADCY5,ADCY9,ADCYAP1,ADM,AFF2,AFF3,AFF4,AGAP3,AGFG1,AGL,AGRN,AK4,AKAP7,ALAD,ALDH7A1,ALG6,ALPL,ALX4,AMPD3,ANAPC13,ANGEL2,ANGPT2,ANKIB1,ANKRD13B,ANKRD33B,ANKRD40,ANKRD44,ANKS1A,ANO6,ANTXR2,AP2M1,AP3S2,APBB1,APCDD1L,APP,APPL1,AQP11,AQP4,ARAP3,ARF5,ARFGAP2,ARG2,ARHGEF12,ARID3B,…
TF	Factor: E2F-1; motif: NTTSGCGG; match class: 1	TF:M00430_1	1.17408e-09	8.9303	1508	4250	498	16778	ACOT11,ACVR2B,ADAMTS2,ADCYAP1,AFF2,AFF3,AGGF1,AGRN,ALX4,ANKRD52,AP2M1,AP3S2,APCDD1L,APP,ARID2,ARID4A,ARID5B,ARL13B,ARL2BP,ARMC1,ARMC8,ARSJ,ASAP2,ASCC3,ASF1A,ATP2A3,ATRNL1,ATXN1L,AUH,AXIN2,B3GALNT1,B4GALNT3,BACH2,BARHL2,BCAP31,BCL11A,BCL2,BCL2L11,BCL7A,BEND4,BMF,BMI1,BTF3L4,C17ORF75,C5ORF51,CA2,CALN1,CAMKK2,CANX,CBLN1,CBX8,CCDC88A,CCNJ,CCP110,CD47,CDC42BPB,CDCP1,CDK19,CDKN3,CDYL,CDYL2,CEBPG,CECR2,…
TF	Factor: E2F; motif: NCSCGCSAAAN	TF:M00919	2.07247e-09	8.68351	3629	4250	1082	16778	ABCC1,ABHD13,ABI2,ACAP2,ACE,ACLY,ACOT11,ADAM17,ADAMTS14,ADAMTSL1,ADAT2,ADCY2,ADCY5,ADCY9,ADM,AFF2,AFF3,AFF4,AGAP3,AGFG1,AGGF1,AGRN,AHRR,AK4,ALAD,ALDH5A1,ALDH7A1,ALG6,ALPL,ALX4,AMPD3,ANGEL2,ANGPT2,ANKRD13B,ANKRD33B,ANKRD44,ANKS1A,ANO6,ANP32A,AP2M1,AP3M2,AP3S2,APCDD1L,APP,APPL1,AQP11,AQP4,ARFGAP2,ARG2,ARID4A,ARID5B,ARIH1,ARL3,ARL8B,ARMC1,ASAP2,ASB5,ASF1A,ASPH,ATAD1,ATG4A,ATP11B,ATP1B4,ATP2A3,ATP2B4…
TF	Factor: SP1; motif: GGGGYGGGGNS; match class: 1	TF:M01303_1	3.75257e-09	8.42567	2344	4250	730	16778	AAMP,ABCB8,ABCC5,ABCG4,ABI2,ACBD4,ACOT11,ACTG1,ACTL6B,ACVR2B,ADAM22,ADAMTS19,ADARB1,ADCY5,ADD2,ADM,AFAP1L2,AGAP3,AGFG1,AGPAT2,AGRN,AK4,AKT3,ALKBH1,AMPD2,ANKIB1,ANKRD40,ANO6,AP1S2,APBB1,APH1B,APP,ARF3,ARF5,ARF6,ARFGEF1,ARHGEF10L,ARID2,ARID4A,ARID5B,ARL13B,ARL4A,ARL5B,ARL6IP5,ARRDC4,ARSJ,ASB3,ASB6,ASB8,ASTN1,ATAD2B,ATCAY,ATG4A,ATP1A1,ATP2A3,ATP5G2,ATP6V1C2,ATPIF1,ATRNL1,ATRX,ATXN1L,ATXN7L3,AUTS2,AX…
TF	Factor: E2F; motif: NKCGCGCSAAAN	TF:M00920	5.73873e-09	8.24118	3367	4250	1008	16778	A1CF,AAMP,ABCC1,ABHD13,ABI2,ACAP2,ACE,ACLY,ACOT11,ADAM17,ADAMTS14,ADAMTSL1,ADAT2,ADCY2,ADCY5,ADCY9,ADM,AFF2,AFF3,AFF4,AGAP3,AGFG1,AGGF1,AGRN,AK4,ALAD,ALDH5A1,ALPL,ALX4,AMPD3,ANAPC13,ANGEL2,ANGPT2,ANKRD13B,ANKRD33B,ANKRD44,ANKS1A,ANO6,ANP32A,AP2M1,AP3S2,APCDD1L,APP,APPL1,AQP11,AQP4,ARF5,ARFGAP2,ARG2,ARID3B,ARID4A,ARID5B,ARL3,ARL8B,ASAP2,ASB5,ASB7,ASF1A,ASPH,ATAD1,ATP11B,ATP2A3,ATP2B4,ATP8A1,ATRNL1…
TF	Factor: E2F; motif: TTTSGCGSG	TF:M00918	1.37836e-08	7.86064	3252	4250	974	16778	ABHD13,ABI2,ABLIM2,ACAP2,ACBD4,ACE,ACLY,ACOT11,ADAMTS14,ADAMTSL1,ADAT2,ADCY2,ADCY5,ADCY9,ADM,AFF2,AFF3,AFF4,AGAP3,AGFG1,AGRN,AK4,AKAP7,ALAD,ALDH5A1,ALDH7A1,ALX4,AMPD3,ANGEL2,ANKRD13B,ANKRD40,ANKRD44,ANKS1A,AP2M1,AP3S2,APCDD1L,APLNR,APP,APPL1,AQP11,AQP4,ARAP3,ARFGAP2,ARG2,ARID5B,ARL13B,ARL3,ARL8B,ARMC8,ASAP2,ASB5,ASF1A,ASPH,ATAD1,ATAD2,ATP11B,ATP1B4,ATP2A3,ATP2B4,ATPIF1,ATRNL1,ATXN1L,AUH,AXIN2,AZI…
TF	Factor: E2F-1; motif: TTTSGCGS; match class: 1	TF:M00431_1	8.25039e-07	6.08353	1072	4250	357	16778	ACAP2,ADAM22,ADARB1,ADCY9,AFF2,AGAP3,AGGF1,ALAD,ALX4,ANGPT2,ANKRD40,ANKRD44,AQP11,ARG2,ARID4A,ARID5B,ARL8B,ATRN,ATRX,BCL11A,BCL2L1,BEND4,BMF,BRAP,BRCA1,BRWD1,BTF3L4,C1ORF115,CA2,CACNG3,CALCA,CASC4,CASP8AP2,CBLN1,CCDC88A,CCNE2,CCNJ,CDC42EP4,CDC6,CDK5R1,CDYL2,CEBPG,CEP85,CFLAR,CGRRF1,CHD3,CHMP1B,CLCC1,CMTM4,COBL,COLEC12,COPS7B,CORO2B,COX4I1,CREB1,CRLF3,CRTC1,CS,CSNK1G1,CSTF1,CTCF,CTTNBP2NL,CYBRD1,D…
TF	Factor: E2F; motif: TTTSGCGC	TF:M00050	2.89286e-06	5.53867	4583	4250	1308	16778	AAMP,ABCC1,ABLIM2,ACAP2,ACAT2,ACBD6,ACE,ACER3,ACSL4,ACSS2,ACVR2A,ACVR2B,ADAM22,ADAMTS14,ADAMTS5,ADAMTSL1,ADAR,ADARB1,ADCY2,ADCY9,ADM,AFAP1,AFF2,AFF4,AFG3L2,AGAP3,AGGF1,AGL,AGPS,AGRN,AK4,AKAP7,ALAD,ALDH1A2,ALDH1L2,ALDH5A1,ALDOB,ALKBH1,ALPL,ALX4,AMOTL1,AMPD3,ANGPT1,ANGPT2,ANKRD13B,ANKRD52,AP2M1,AP3M1,APAF1,APCDD1L,APH1A,API5,APLNR,APOO,APP,APPL1,AQP11,AQP3,AQP4,ARAP3,ARF3,ARFGAP2,ARHGDIA,ARHGEF10L,…
TF	Factor: Pax-5; motif: BCNNNRNGCANBGNTGNRTAGCSGCHNB	TF:M00143	3.77756e-06	5.42279	11423	4250	3044	16778	AAK1,AASS,ABAT,ABCA1,ABCB8,ABCB9,ABCC1,ABCC5,ABCG4,ABHD13,ABLIM1,ABR,ACAN,ACAP2,ACBD4,ACE,ACER3,ACLY,ACOT11,ACRC,ACSL4,ACSL6,ACTBL2,ACTG1,ACTL6B,ACTR6,ACVR1,ACVR1B,ACVR1C,ACVR2A,ACVR2B,ACVRL1,ADAM11,ADAM17,ADAM19,ADAM22,ADAM9,ADAMTS14,ADAMTS15,ADAMTS18,ADAMTS19,ADAMTS2,ADAMTS3,ADAMTS5,ADAMTSL1,ADAR,ADARB1,ADAT2,ADCY2,ADCY5,ADCY9,ADD2,ADM,ADNP,ADORA2B,ADPGK,AEBP2,AES,AFAP1L1,AFAP1L2,AFF2,AFF3,AFF4…
TF	Factor: E2F-1; motif: NKTSSCGC; match class: 1	TF:M00428_1	1.37695e-05	4.86108	1961	4250	599	16778	AAMP,ABHD13,ACBD4,ACLY,ACOT11,ACVR1C,ACVR2A,ADAM17,ADAMTS18,ADAMTS3,ADARB1,ADM,AEBP2,AGAP3,AGFG1,ALAD,ALDH7A1,ALX4,ANGEL2,ANGPT2,ANK3,ANKRD13B,ANKRD40,ANKRD44,ANTXR2,AP3S2,APBB1,APP,APPL1,AQP11,ARF6,ARG2,ARID4A,ARID5B,ARIH1,ARL13B,ARL4A,ARL8B,ASB8,ATG4A,ATP8A1,ATPIF1,ATRN,ATRX,B4GALT5,BCL2L1,BCL2L10,BEND4,BET1,BIN3,BIRC6,BIVM,BLOC1S2,BRAP,BRCA1,BRCC3,BRWD1,BTF3L4,BZW1,C1ORF50,CA2,CACNG3,CADM1,CAL…
TF	Factor: p53; motif: RGRCWWGYCYNGRCWWGYYY; match class: 1	TF:M01652_1	5.26021e-05	4.279	3311	4250	959	16778	AAK1,AAMP,ABCB5,ABCC1,ABCG4,ABI2,ACAP2,ACLY,ACVR1C,ADAM17,ADAM9,ADAMTS10,ADAMTS18,ADAMTS19,ADARB1,ADCY1,ADCY2,AFF2,AGMAT,AGPAT3,AGPAT5,AGRN,AHR,AKAP5,ALAD,ALDH5A1,ALKBH1,AMPD3,ANK3,ANKRD24,ANKRD33B,ANKRD42,ANKS1A,AP1S2,AP2M1,AP3S2,APBA1,APBB1,APH1A,APP,APPBP2,AQP2,AQP5,ARFGAP2,ARHGAP19,ARHGEF3,ARHGEF37,ARID4A,ARID5B,ARIH1,ARL13B,ARL5B,ARL6IP1,ARSJ,ASAH2,ASAP2,ASB7,ASB8,ASCC3,ASF1A,ASPH,ASPHD2,ATA…
TF	Factor: E2F; motif: NNTTTCGCGCN; match class: 1	TF:M08875_1	9.58601e-05	4.01836	883	4250	291	16778	ACVR2B,ADARB1,AGGF1,AGL,ALAD,ALDH1A2,ALX4,ANGPT2,ANO6,APP,APPBP2,AQP11,ARG2,ARID5B,ATAD2,B3GALNT1,BARHL2,BCL2L1,BCORL1,BEND4,BHLHE40,BIRC6,BMI1,BRCA1,BRWD1,BSDC1,BTF3L4,C1ORF115,C8ORF59,CA13,CACNG3,CALCA,CALCR,CALR,CANX,CAPN7,CCND1,CCNYL1,CDC6,CDYL2,CECR2,CEP85,CERS6,CLDN1,COA5,COPS7B,COX11,CPSF6,CREB1,CRLF3,CSTF1,DACH1,DCAF10,DCP2,DGKI,DIAPH3,DLX6,DNAJC12,DNER,DTD1,DUSP4,DUSP6,E2F1,E2F6,E2F7,EHD…
TF	Factor: p53; motif: RGRCWWGYCYNGRCWWGYYY	TF:M01652	0.000115993	3.93557	5522	4250	1536	16778	AAK1,AAMP,ABCB5,ABCC1,ABCG4,ABI2,ACAP2,ACBD4,ACBD6,ACE,ACLY,ACOT11,ACSS2,ACVR1C,ACVR2A,ADAM17,ADAM9,ADAMTS10,ADAMTS15,ADAMTS18,ADAMTS19,ADAR,ADARB1,ADAT2,ADCY1,ADCY2,ADCY5,ADCYAP1R1,ADM,AES,AFF2,AFF3,AGAP3,AGFG1,AGMAT,AGPAT3,AGPAT5,AGRN,AGTR1,AHR,AK3,AK4,AKAP5,ALAD,ALDH1L2,ALDH5A1,ALDH7A1,ALDOB,ALKBH1,AMMECR1L,AMPD3,ANAPC13,ANGPT2,ANK3,ANKRD24,ANKRD33B,ANKRD34C,ANKRD40,ANKRD42,ANKRD44,ANKS1A,ANKS…
TF	Factor: Pax-5; motif: BCNNNRNGCANBGNTGNRTAGCSGCHNB; match class: 1	TF:M00143_1	0.00040222	3.39554	6820	4250	1864	16778	AAK1,ABAT,ABCA1,ABCB8,ABCB9,ABCC1,ABCG4,ABR,ACAP2,ACBD4,ACER3,ACLY,ACSL4,ACSL6,ACVR1,ACVR1B,ACVR1C,ACVR2A,ACVR2B,ACVRL1,ADAM11,ADAM17,ADAM19,ADAM22,ADAMTS18,ADAMTS19,ADAMTS2,ADAR,ADARB1,ADCY2,ADCY5,ADCY9,ADD2,ADM,ADNP,AEBP2,AES,AFAP1L1,AFAP1L2,AFF3,AFF4,AGAP3,AGL,AGPAT2,AGPAT5,AGPS,AGRN,AHRR,AICDA,AK4,AKNA,AKT2,ALAD,ALDH1A2,ALDH1L2,ALPK3,ALX4,AMPD2,AMPD3,ANAPC13,ANGEL2,ANGPT2,ANKRD44,ANKRD52,ANO6…
TF	Factor: E2F1; motif: NNNNNGCGSSAAAN; match class: 1	TF:M08874_1	0.00215729	2.66609	1175	4250	365	16778	ACVR2A,ACVR2B,ADAM22,ADARB1,AGFG1,AGGF1,AGL,ALAD,ALDH1A2,ALX4,ANKRD44,ANO6,AQP11,AQP4,ARG2,ARID3B,ARID5B,ASAP2,ATAD2,B3GALNT1,BARHL2,BCL11A,BCL2L1,BHLHE40,BMF,BRCA1,BRWD1,BSDC1,BTF3L4,C1ORF115,C8ORF59,CA13,CACNG3,CALB1,CALCR,CALML4,CALR,CASC3,CBLB,CCDC85C,CCDC88A,CCNE2,CCNYL1,CD47,CDC6,CDYL2,CECR2,CERS6,CHM,CHMP1B,CLASP2,CLK4,COPS7B,COX11,CREB1,CRLF3,CSDC2,CTNND1,DCAF10,DCP2,DDI1,DGKI,DIAPH3,DIS3…
TF	Factor: c-Ets-1; motif: CMGGAAGY	TF:M00743	0.0026368	2.57892	4819	4250	1337	16778	AASS,ABAT,ABCC1,ABHD13,ABI2,ACADSB,ACAP2,ACE,ACLY,ACRC,ACSL4,ACTR6,ACVR2A,ACVR2B,ADAM11,ADAM17,ADAMTS10,ADAMTS18,ADAMTS5,ADAR,ADCY2,ADCY9,ADD2,AEBP2,AFF2,AFF3,AFG3L2,AGMAT,AGPAT2,AGPAT3,AGPS,AICDA,AK3,AK4,ALAD,ALG6,ALPK3,AMPD2,AMPD3,ANAPC13,ANGPT1,ANKIB1,ANKRD40,ANKRD44,ANKS6,AP1S2,AP1S3,AP3S2,APCDD1L,API5,ARF3,ARF6,ARFGAP2,ARFGEF1,ARG2,ARHGAP35,ARHGEF7,ARHGEF9,ARID1A,ARID4A,ARL3,ARL6IP5,ARMC1,AR…
TF	Factor: IRF4; motif: MNNRAAANGAAA	TF:M08886	0.00290457	2.53692	2923	4250	838	16778	A1CF,AASS,ABCB5,ACSL4,ACVR2A,ACVR2B,ADAM11,ADAMTS14,ADAMTS3,ADAMTS5,ADARB1,ADCY1,ADCYAP1,ADCYAP1R1,ADM,ADORA2B,AFF2,AFF3,AFF4,AFG3L2,AGPAT3,AGTR1,AHR,AKAP6,ALDH1A2,ALX4,ANGPT1,ANGPT2,ANK1,ANK3,ANKRD28,ANKRD44,ANKRD50,ANKS1A,ANO4,AP2M1,AP3M2,APOLD1,APPBP2,ARHGAP12,ARHGAP28,ARHGDIA,ARHGEF10L,ARHGEF12,ARHGEF3,ARHGEF7,ARID1A,ARL4C,ARL8B,ARSJ,ASAP1,ASB11,ASCC3,ASH1L,ASXL2,ATF1,ATG12,ATP10B,ATP2B1,ATP6…
TF	Factor: c-Myc:Max; motif: GCCAYGYGSN	TF:M00322	0.00296555	2.52789	7287	4250	1972	16778	AAMP,AASS,ABCB8,ABCC1,ABI2,ACAN,ACBD4,ACBD6,ACER3,ACLY,ACRC,ACTG1,ACTR6,ACVR1,ACVR1B,ACVR2A,ADAM17,ADAM19,ADAM22,ADAM9,ADAMTS14,ADAMTS5,ADAR,ADARB1,ADD2,ADD3,AEBP2,AFF2,AFF3,AFF4,AGAP3,AGFG1,AGL,AGPAT5,AGTR1,AHRR,AK3,AK4,AKAP5,AKNA,AKT3,ALDH1A2,ALDH7A1,ALG6,ALKBH1,ALPL,ALX4,AMPD2,AMPD3,ANAPC13,ANGPT2,ANK3,ANKIB1,ANKRD34C,ANKRD52,ANKS6,AP1S2,AP3B2,AP3M2,APBB1,APH1B,API5,APP,APPBP2,APPL1,APPL2,AQP2…
TF	Factor: E2F-1; motif: TWSGCGCGAAAAYKR	TF:M00024	0.00359428	2.44439	6424	4250	1750	16778	A1CF,ABAT,ABCA1,ABCB5,ABCB9,ABCC1,ABHD13,ACACA,ACAP2,ACAT2,ACBD6,ACE,ACER3,ACSL4,ACSS2,ACTA2,ACTG1,ACTL6B,ACTR6,ACVR1,ACVR2B,ADAM22,ADAMTS10,ADAMTS14,ADAMTS2,ADAMTS3,ADAMTSL1,ADAR,ADAT2,ADCY1,ADCY2,ADCYAP1,ADM,ADORA2B,ADPGK,AFAP1,AFF2,AGAP3,AGGF1,AGL,AGPAT3,AGPS,AHCYL2,AHI1,AKNA,AKT2,AKT3,ALDH1A3,ALDH1L2,ALDH7A1,ALDOB,ALKBH1,ALX4,AMOTL1,AMPD3,ANAPC13,ANGPT1,ANK3,ANKH,ANKIB1,ANKRD28,ANKRD40,ANKRD4…
TF	Factor: E2F; motif: NCSCGCSAAAN; match class: 1	TF:M00919_1	0.00903353	2.04414	683	4250	222	16778	ABI2,ACAP2,ADM,AFF2,AFF3,AGAP3,AK4,AMPD3,APCDD1L,ARG2,ARID5B,ARL8B,ATRNL1,BEND4,BRCA1,BRWD1,CASC4,CASP8AP2,CBLN1,CCNE2,CD47,CDC6,CDK12,CDYL2,CGRRF1,CLK4,COX4I1,CSNK1G1,CSRP2,CSTF1,CTCF,DCAF5,DCP2,DFFA,DLGAP3,DLL4,DLX2,DNAJC27,DNMT3A,DPYSL3,DUSP4,E2F1,E2F6,E2F7,EBF3,EHD2,EIF1AX,EIF3H,ENTPD7,EPAS1,ERBB4,FANCL,FASTKD2,FBXO46,FRAS1,FXYD6,GABARAPL1,GABPB1,GADD45B,GPC4,GPD1L,GRIA1,GSPT2,H3F3B,HABP2,HAP…
Note:	GO: Gene Ontology
	MF: Molecular Function - gene products modulate molecular-level activities.
	BP: Biological Processes - biolofical programs accomplished by multiple molecular activities.
	CC: Cellular Component - a gene product performs a function within cellular structures at specific locations.			Source: http://geneontology.org/docs/ontology-documentation/
	KEGG: Kyoto Encyclopedia of Genes and Genomics - Databses dealing with genomes, biological pathways, diseases, drugs, and chemical substances.
	REAC: Reactome Pathway - an online database of biological pathways.
	TF: Tanscription Factor - the central regulators of gene expression.
