# Supplementary material for: Small RNA deep sequencing revealed microRNAs’ involvement in modulating cellular senescence and immortalization state
Source: Poult Sci. 2023 Jan 4;102(3):102474. doi: 10.1016/j.psj.2022.102474 (PMC9876980; doi:10.1016/j.psj.2022.102474)
Supplement: Supplementary file 11 — Table S11. GO Terms and pathways associated with target genes of the downregulated miRNAs detected only in ZS-1 cells in contrast to the primary CEFs. [file mmc11.xlsx]

## Sheet: gProfiler_ggallus_9-1-2022_11-1
source	term_name	term_id	adjusted_p_value	negative_log10_of_adjusted_p_value	term_size	query_size	intersection_size	effective_domain_size	intersections
GO:MF	protein binding	GO:0005515	1.48074e-25	24.8295	6067	3104	1752	12697	AAK1,ABAT,ABCA1,ABCB10,ABCC9,ABCG5,ABI2,ABL1,ABL2,ABLIM1,ABLIM2,ABRA,ACADSB,ACAP2,ACAP3,ACPP,ACSL3,ACTC1,ACTG1,ACTR3,ACVR2B,ADAM19,ADAM8,ADAM9,ADAMTS4,ADCY5,ADCYAP1,ADIPOR2,ADORA2A,ADRA1B,ADRA2A,ADRB1,ADSL,AFAP1L2,AGAP1,AGAP3,AGBL5,AGGF1,AGL,AGTPBP1,AHI1,AHR,AJAP1,AKAP1,AKAP12,AKAP5,AKAP6,AKIRIN2,AKT1,ALS2,ALS2CL,AMFR,AMOT,AMOTL1,AMPH,ANAPC7,ANGPT1,ANGPT2,ANGPTL7,ANK1,ANK2,ANKFY1,ANKIB1,ANKRD28,A…
GO:MF	binding	GO:0005488	1.55174e-16	15.8092	9588	3104	2529	12697	AAK1,AASDHPPT,ABAT,ABCA1,ABCA5,ABCB10,ABCB11,ABCB5,ABCC9,ABCE1,ABCG2,ABCG5,ABI2,ABL1,ABL2,ABLIM1,ABLIM2,ABRA,ACAD11,ACADL,ACADSB,ACAN,ACAP2,ACAP3,ACER3,ACPP,ACSL3,ACTC1,ACTG1,ACTR3,ACVR2B,ACVRL1,ADAM19,ADAM8,ADAM9,ADAMTS2,ADAMTS4,ADAMTS5,ADAMTSL2,ADARB1,ADAT2,ADCY5,ADCYAP1,ADHFE1,ADIPOR2,ADNP,ADNP2,ADORA2A,ADPRH,ADRA1B,ADRA2A,ADRB1,ADSL,AEN,AFAP1L2,AFF2,AGAP1,AGAP3,AGBL5,AGGF1,AGL,AGPS,AGTPBP1,AH…
GO:MF	DNA-binding transcription factor activity	GO:0003700	4.64518e-14	13.333	700	3104	269	12697	ADNP,AHR,ARNT,ARNTL,ARX,ATF7,BACH2,BCL11A,BCL11B,BHLHE41,CEBPG,CLOCK,CREB1,CREB5,CREBL2,CREM,CSRNP2,CSRNP3,DACH1,DBX2,DLX1,DLX4,DLX6,DMRT1,DMRT2,E2F1,E2F3,E2F5,E2F6,E2F7,E2F8,EBF1,EBF2,EBF3,EBF4,EGR1,EGR2,EGR3,EGR4,EHF,ELF5,ELK3,ELK4,EMX1,EPAS1,ERG,ESR1,ESRRB,ESRRG,ETV1,ETV5,ETV6,FOS,FOSB,FOSL2,FOXA1,FOXG1,FOXI1,FOXJ2,FOXL2,FOXN1,FOXN2,FOXN3,FOXO1,FOXO3,FOXP1,FOXP4,FOXS1,GABPA,GATA2,GATA3,GATA6,G…
GO:MF	transcription regulator activity	GO:0140110	7.90176e-13	12.1023	989	3104	351	12697	ADNP,AHR,AKIRIN2,ARNT,ARNTL,ARX,ASXL1,ATF7,ATXN7L3,BACH2,BCL11A,BCL11B,BCL9L,BEND6,BHLHE41,BRCA1,BTAF1,CBFA2T2,CEBPG,CLOCK,CNOT6,CNOT7,COPS2,CREB1,CREB5,CREBL2,CREM,CRYM,CSRNP2,CSRNP3,CTBP2,DACH1,DBX2,DDX17,DLX1,DLX4,DLX6,DMRT1,DMRT2,E2F1,E2F3,E2F5,E2F6,E2F7,E2F8,EAF1,EBF1,EBF2,EBF3,EBF4,EGR1,EGR2,EGR3,EGR4,EHF,ELF5,ELK3,ELK4,EMX1,EPAS1,ERG,ESR1,ESRRB,ESRRG,ETV1,ETV5,ETV6,EZH2,FGF2,FHL2,FOS,FOSB,…
GO:MF	sequence-specific DNA binding	GO:0043565	1.28154e-12	11.8923	829	3104	303	12697	ABL1,ADNP,APP,ARNT,ARNTL,ARX,BACH2,BBX,BCL11A,BCL11B,BCL2,BEND3,BHLHE41,BMI1,BNC2,BRCA1,CEBPG,CHD2,CHD7,CLOCK,CREB1,CREB5,CSRNP2,CSRNP3,DACH1,DLX1,DLX6,DMRT1,DMRT2,DMRTA2,DNMT3A,E2F1,E2F3,E2F5,E2F6,E2F7,E2F8,EBF2,EBF3,EGR1,EGR2,EGR3,EGR4,EHF,ELF5,ELK3,ELK4,EMX1,EPAS1,ERG,ESR1,ESRRB,ESRRG,ETV1,ETV5,ETV6,EZH2,FOS,FOSB,FOSL2,FOXA1,FOXG1,FOXI1,FOXJ2,FOXL2,FOXN1,FOXN2,FOXN3,FOXO1,FOXO3,FOXP1,FOXP4,FOX…
GO:MF	sequence-specific double-stranded DNA binding	GO:1990837	1.39836e-12	11.8544	746	3104	278	12697	ABL1,ADNP,APP,ARNT,ARNTL,ARX,BACH2,BBX,BCL11A,BCL11B,BEND3,BHLHE41,BMI1,BNC2,BRCA1,CEBPG,CHD2,CHD7,CLOCK,CREB1,CREB5,DACH1,DLX1,DLX6,DMRT1,DMRT2,DMRTA2,DNMT3A,E2F1,E2F3,E2F5,E2F6,E2F7,E2F8,EBF2,EBF3,EGR1,EGR2,EGR3,EGR4,EHF,ELF5,ELK3,ELK4,EMX1,EPAS1,ERG,ESR1,ESRRG,ETV1,ETV5,ETV6,EZH2,FOS,FOSB,FOSL2,FOXA1,FOXG1,FOXI1,FOXJ2,FOXL2,FOXN2,FOXO1,FOXO3,FOXP1,FOXS1,GABPA,GABPB1,GATA2,GATA3,GATA6,GBX2,GCM1…
GO:MF	DNA-binding transcription factor activity, RNA polymerase II-specific	GO:0000981	4.16552e-12	11.3803	610	3104	235	12697	ADNP,ARNT,ARX,BACH2,BCL11A,BCL11B,BHLHE41,CEBPG,CLOCK,CREB1,CSRNP2,CSRNP3,DACH1,DBX2,DLX1,DLX4,DLX6,DMRT1,DMRT2,E2F1,E2F3,E2F6,E2F7,E2F8,EBF2,EBF3,EGR1,EGR2,EGR3,EGR4,EHF,ELF5,ELK3,ELK4,EMX1,EPAS1,ERG,ESR1,ESRRG,ETV1,ETV5,ETV6,FOS,FOSL2,FOXI1,FOXJ2,FOXL2,FOXN1,FOXO1,FOXO3,FOXP1,FOXS1,GABPA,GATA2,GATA3,GATA6,GBX2,GCM1,GCM2,GMEB1,GRHL1,HAND1,HDX,HES2,HESX1,HEY2,HHEX,HIC1,HIF3A,HLF,HMX2,HNF4A,HOXA1,…
GO:MF	double-stranded DNA binding	GO:0003690	8.32317e-12	11.0797	792	3104	289	12697	ABL1,ADNP,APP,ARNT,ARNTL,ARX,BACH2,BBX,BCL11A,BCL11B,BEND3,BHLHE41,BMI1,BNC2,BRCA1,CEBPG,CGGBP1,CHD2,CHD7,CLOCK,CREB1,CREB5,CRY1,DACH1,DDX60,DLX1,DLX6,DMRT1,DMRT2,DMRTA2,DNMT3A,E2F1,E2F3,E2F5,E2F6,E2F7,E2F8,EBF2,EBF3,EGR1,EGR2,EGR3,EGR4,EHF,ELF5,ELK3,ELK4,EMX1,EPAS1,ERG,ESR1,ESRRG,ETV1,ETV5,ETV6,EZH2,FOS,FOSB,FOSL2,FOXA1,FOXG1,FOXI1,FOXJ2,FOXL2,FOXN2,FOXO1,FOXO3,FOXP1,FOXS1,GABPA,GABPB1,GATA2,GAT…
GO:MF	RNA polymerase II cis-regulatory region sequence-specific DNA binding	GO:0000978	7.66373e-11	10.1156	478	3104	190	12697	APP,ARNT,ARNTL,ARX,BACH2,BCL11A,BCL11B,BHLHE41,BMI1,CEBPG,CHD2,CHD7,CLOCK,CREB1,DACH1,DMRT1,DNMT3A,E2F1,E2F3,E2F5,E2F6,E2F7,E2F8,EBF2,EBF3,EGR1,EGR2,EGR4,EHF,ELK3,ELK4,EPAS1,ERG,ESR1,ESRRG,ETV1,ETV6,EZH2,FOS,FOSL2,FOXA1,FOXI1,FOXJ2,FOXL2,FOXO1,FOXO3,FOXP1,FOXS1,GABPA,GATA2,GATA3,GATA6,GCM1,GLI3,GMEB1,GRHL1,HAND1,HDX,HES2,HESX1,HIF3A,HMGA2,HNF4A,HOXA10,HOXA11,HOXA4,HOXA5,HOXA7,HOXB5,HOXB7,HOXC11,H…
GO:MF	enzyme binding	GO:0019899	1.1336e-10	9.94554	1198	3104	402	12697	ABCA1,ABL1,ACSL3,ACTG1,ADAMTS4,ADCY5,ADORA2A,ADRA2A,AKAP12,AKAP5,AKIRIN2,AKT1,ALS2,AMFR,ANAPC7,ANGPT1,ANGPT2,ANK1,ANK2,ANKFY1,ANXA2,AP1B1,AP1G1,AP3B1,AP3M1,APP,ARIH1,ARTN,ASB4,ATG14,ATG16L1,ATP2A2,ATP2B4,ATP9A,ATXN3,AURKA,AXIN1,BACE1,BAG4,BAG5,BCAR3,BCL2,BCL2L1,BCL2L11,BHLHE41,BMPR2,BRCA1,C9ORF72,CALM1,CAV1,CBX5,CCDC50,CCDC88A,CDC27,CDC42SE1,CDC6,CDC73,CDK12,CDK5R1,CDKN1B,CDKN2D,CFTR,CHL1,CIT,CNK…
GO:MF	DNA-binding transcription activator activity	GO:0001216	1.15536e-10	9.93728	288	3104	128	12697	BCL11B,CEBPG,CLOCK,CREB1,CSRNP2,CSRNP3,DMRT1,DMRT2,E2F1,E2F3,E2F5,EBF2,EBF3,EGR1,EGR2,EGR3,EHF,ELK3,ELK4,EPAS1,ERG,ESR1,ESRRG,ETV1,ETV5,ETV6,FOS,FOSL2,FOXI1,FOXJ2,FOXL2,FOXN1,FOXO1,FOXO3,GABPA,GATA2,GATA3,GBX2,GCM1,GCM2,GMEB1,GRHL1,HAND1,HLF,HNF4A,HOXA10,HOXA5,HOXA7,HOXB5,HOXB7,HOXC11,HOXC13,HOXD13,HOXD8,IRF1,IRF4,JUND,KLF13,KLF15,KLF5,KLF6,LHX3,LHX4,LMX1A,MAF,MAFB,MEF2C,MEIS2,MITF,MSX1,MTF1,MYBL…
GO:MF	cis-regulatory region sequence-specific DNA binding	GO:0000987	2.03341e-10	9.69177	495	3104	194	12697	APP,ARNT,ARNTL,ARX,BACH2,BCL11A,BCL11B,BHLHE41,BMI1,CEBPG,CHD2,CHD7,CLOCK,CREB1,DACH1,DMRT1,DNMT3A,E2F1,E2F3,E2F5,E2F6,E2F7,E2F8,EBF2,EBF3,EGR1,EGR2,EGR4,EHF,ELK3,ELK4,EPAS1,ERG,ESR1,ESRRG,ETV1,ETV6,EZH2,FOS,FOSL2,FOXA1,FOXI1,FOXJ2,FOXL2,FOXO1,FOXO3,FOXP1,FOXS1,GABPA,GATA2,GATA3,GATA6,GCM1,GLI3,GMEB1,GRHL1,HAND1,HDX,HES2,HESX1,HIF3A,HMGA2,HNF4A,HOXA10,HOXA11,HOXA4,HOXA5,HOXA7,HOXB5,HOXB7,HOXC11,H…
GO:MF	DNA-binding transcription activator activity, RNA polymerase II-specific	GO:0001228	2.13718e-10	9.67016	284	3104	126	12697	BCL11B,CEBPG,CLOCK,CREB1,CSRNP2,CSRNP3,DMRT1,DMRT2,E2F3,EBF2,EBF3,EGR1,EGR2,EGR3,EHF,ELK3,ELK4,EPAS1,ERG,ESR1,ESRRG,ETV1,ETV5,ETV6,FOS,FOSL2,FOXI1,FOXJ2,FOXL2,FOXN1,FOXO1,FOXO3,GABPA,GATA2,GATA3,GBX2,GCM1,GCM2,GMEB1,GRHL1,HAND1,HLF,HNF4A,HOXA10,HOXA5,HOXA7,HOXB5,HOXB7,HOXC11,HOXC13,HOXD13,HOXD8,IRF1,IRF4,JUND,KLF13,KLF15,KLF5,KLF6,LHX3,LHX4,LMX1A,MAF,MAFB,MEF2C,MEIS2,MITF,MSX1,MTF1,MYBL1,MYBL2,MY…
GO:MF	RNA polymerase II transcription regulatory region sequence-specific DNA binding	GO:0000977	3.96314e-10	9.40196	576	3104	218	12697	ADNP,APP,ARNT,ARNTL,ARX,BACH2,BCL11A,BCL11B,BHLHE41,BMI1,CEBPG,CHD2,CHD7,CLOCK,CREB1,DACH1,DLX1,DMRT1,DMRT2,DNMT3A,E2F1,E2F3,E2F5,E2F6,E2F7,E2F8,EBF2,EBF3,EGR1,EGR2,EGR4,EHF,ELK3,ELK4,EPAS1,ERG,ESR1,ESRRG,ETV1,ETV5,ETV6,EZH2,FOS,FOSL2,FOXA1,FOXI1,FOXJ2,FOXL2,FOXO1,FOXO3,FOXP1,FOXS1,GABPA,GATA2,GATA3,GATA6,GBX2,GCM1,GLI2,GLI3,GMEB1,GRHL1,HAND1,HDX,HES2,HESX1,HHEX,HIF3A,HMGA2,HNF4A,HOXA10,HOXA11,HO…
GO:MF	transcription regulatory region nucleic acid binding	GO:0001067	9.09046e-10	9.04141	653	3104	240	12697	ADNP,APP,ARNT,ARNTL,ARX,BACH2,BCL11A,BCL11B,BHLHE41,BMI1,BRCA1,CEBPG,CHD2,CHD7,CLOCK,CREB1,DACH1,DLX1,DMRT1,DMRT2,DNMT3A,E2F1,E2F3,E2F5,E2F6,E2F7,E2F8,EBF2,EBF3,EGR1,EGR2,EGR4,EHF,ELK3,ELK4,EPAS1,ERG,ESR1,ESRRG,ETV1,ETV5,ETV6,EZH2,FOS,FOSL2,FOXA1,FOXI1,FOXJ2,FOXL2,FOXO1,FOXO3,FOXP1,FOXS1,GABPA,GABPB1,GATA2,GATA3,GATA6,GBX2,GCM1,GLI2,GLI3,GMEB1,GRHL1,HAND1,HDX,HES2,HESX1,HHEX,HIF3A,HMGA2,HNF4A,HOX…
GO:MF	transcription cis-regulatory region binding	GO:0000976	1.4117e-09	8.85026	652	3104	239	12697	ADNP,APP,ARNT,ARNTL,ARX,BACH2,BCL11A,BCL11B,BHLHE41,BMI1,BRCA1,CEBPG,CHD2,CHD7,CLOCK,CREB1,DACH1,DLX1,DMRT1,DMRT2,DNMT3A,E2F1,E2F3,E2F5,E2F6,E2F7,E2F8,EBF2,EBF3,EGR1,EGR2,EGR4,EHF,ELK3,ELK4,EPAS1,ERG,ESR1,ESRRG,ETV1,ETV5,ETV6,EZH2,FOS,FOSL2,FOXA1,FOXI1,FOXJ2,FOXL2,FOXO1,FOXO3,FOXP1,FOXS1,GABPA,GABPB1,GATA2,GATA3,GATA6,GBX2,GCM1,GLI2,GLI3,GMEB1,GRHL1,HAND1,HDX,HES2,HESX1,HHEX,HIF3A,HMGA2,HNF4A,HOX…
GO:MF	transcription factor binding	GO:0008134	2.18364e-05	4.66082	374	3104	140	12697	ANKRD42,ARNT,ARNTL,ASXL1,BCL2,BHLHE41,BRF1,CBX5,CEBPG,CENPF,CGGBP1,CIT,CNOT7,CPNE1,CREB1,CRKL,CRTC2,CRY1,CTBP2,DDX5,DGKQ,DNMT3A,DTX3L,E2F1,EGR2,EPAS1,ERCC4,ESR1,EZH2,FAF1,FHL2,FOS,FOXA1,FOXL2,GABARAPL1,GATA2,GATA3,GATA6,GBX2,GRIP1,GSK3B,HAND1,HDAC2,HDAC4,HEY2,HIF1AN,HIPK2,HMGA2,HNF4A,HOXA7,HOXC13,ID4,IKZF4,JUND,KAT2B,KLF5,LCOR,LHX3,LMO4,MAPK14,MAX,MED1,MED13,MED4,MEF2C,MEF2D,MLX,MTA1,MTF2,MYOD1,N…
GO:MF	DNA binding	GO:0003677	7.58826e-05	4.11986	1347	3104	412	12697	ABL1,ADNP,ADNP2,AIFM2,APP,ARID1A,ARID2,ARID3B,ARID4A,ARNT,ARNTL,ARX,ASXL1,ASXL2,BACH2,BAZ2B,BBX,BCL11A,BCL11B,BCL2,BCLAF1,BEND3,BEND4,BEND6,BHLHE41,BMI1,BNC2,BRCA1,CAMTA1,CCDC25,CEBPG,CERS2,CERS6,CGGBP1,CHD2,CHD7,CLOCK,CREB1,CREB5,CREM,CRY1,CSRNP2,CSRNP3,DACH1,DBX2,DDX60,DEDD,DICER1,DLX1,DLX4,DLX6,DMRT1,DMRT2,DMRTA2,DNMT3A,E2F1,E2F3,E2F5,E2F6,E2F7,E2F8,EBF1,EBF2,EBF3,EBF4,EGR1,EGR2,EGR3,EGR4,EHF,…
GO:MF	DNA-binding transcription factor binding	GO:0140297	0.000156735	3.80483	315	3104	119	12697	ANKRD42,ARNT,ARNTL,ASXL1,BCL2,BHLHE41,CBX5,CEBPG,CENPF,CGGBP1,CNOT7,CPNE1,CREB1,CRKL,CRTC2,CRY1,CTBP2,DDX5,DGKQ,DNMT3A,DTX3L,E2F1,EGR2,EPAS1,ESR1,FAF1,FHL2,FOS,FOXL2,GABARAPL1,GATA2,GATA3,GATA6,GBX2,GRIP1,GSK3B,HAND1,HDAC2,HDAC4,HEY2,HIF1AN,HIPK2,HMGA2,HNF4A,HOXA7,HOXC13,ID4,IKZF4,KAT2B,KLF5,LCOR,LHX3,LMO4,MAPK14,MAX,MED1,MED13,MED4,MEF2C,MEF2D,MLX,MTA1,MYOD1,NCOA1,NCOA2,NCOA6,NCOA7,NEUROD1,NFE2L…
GO:MF	identical protein binding	GO:0042802	0.00161419	2.79205	1224	3104	370	12697	ABAT,ABCB10,ACADSB,ACPP,ACTG1,ADIPOR2,ADORA2A,ADRA2A,ADSL,AHI1,AKIRIN2,AKT1,ALS2,ALS2CL,AMFR,AMOTL1,ANGPT1,ANGPTL7,ANXA2,APAF1,APCDD1,APP,APPL2,AQP5,ARFIP2,ARNT,ATG16L1,ATM,ATP6V1C2,ATXN1,AXIN1,BAIAP2,BCL2,BCL2L1,BHLHE41,BRAP,BTBD3,C1QL2,CAV1,CBLL1,CBLN1,CBX5,CCDC6,CCDC88A,CCNC,CD2AP,CD79B,CDADC1,CDH1,CDH13,CDH8,CEBPG,CENPF,CEP57L1,CGGBP1,CHMP4B,CHUK,CIB2,CISD1,CLCN5,CLDN1,COL1A2,COL2A1,COQ9,CPNE…
GO:MF	DNA-binding transcription repressor activity	GO:0001217	0.00225677	2.64651	167	3104	69	12697	ARX,BACH2,BCL11A,BHLHE41,DACH1,E2F6,E2F7,E2F8,ELK3,ETV6,FOXO1,FOXO3,FOXP1,FOXS1,GATA3,HAND1,HESX1,HEY2,HHEX,HIC1,HOXB13,JDP2,MAX,MLX,MSX1,MXD1,MXI1,MYT1L,NACC2,NFATC2,NFATC3,NR2C1,NR2E1,NR3C1,OTP,PAX6,POU4F1,POU4F2,PPARA,PRDM1,PRDM16,PRDM2,PRRX1,RORC,SCRT1,SKI,SMAD3,SMAD5,SOX13,SP2,SP5,TBX2,TBX3,TCF21,TCFL5,TFAP2C,TFEC,TRPS1,VAX1,ZBTB2,ZBTB20,ZBTB33,ZBTB5,ZBTB7A,ZBTB8A,ZEB2,ZFHX3,ZNF148,ZNF512B
GO:MF	DNA-binding transcription repressor activity, RNA polymerase II-specific	GO:0001227	0.00231503	2.63544	164	3104	68	12697	ARX,BACH2,BCL11A,BHLHE41,DACH1,E2F6,E2F7,E2F8,ELK3,ETV6,FOXO1,FOXO3,FOXP1,FOXS1,GATA3,HAND1,HESX1,HEY2,HHEX,HIC1,HOXB13,JDP2,MAX,MLX,MSX1,MXD1,MXI1,MYT1L,NACC2,NFATC2,NFATC3,NR2C1,NR2E1,NR3C1,OTP,PAX6,POU4F1,POU4F2,PPARA,PRDM1,PRDM16,PRDM2,PRRX1,RORC,SCRT1,SKI,SMAD5,SOX13,SP2,SP5,TBX2,TBX3,TCF21,TCFL5,TFAP2C,TFEC,TRPS1,VAX1,ZBTB2,ZBTB20,ZBTB33,ZBTB5,ZBTB7A,ZBTB8A,ZEB2,ZFHX3,ZNF148,ZNF512B
GO:MF	ubiquitin-protein transferase activity	GO:0004842	0.00563865	2.24882	251	3104	94	12697	AMFR,ANKIB1,ARIH1,ASB1,ASB4,BRAP,BRCA1,BTRC,CBL,CBLL1,CNOT4,CUL3,DTL,DTX3L,FANCF,FBXL3,FBXO30,FBXW11,HECTD1,HECTD2,HERC2,HERC4,ITCH,KCMF1,KLHL20,KLHL21,LONRF2,LTN1,MALT1,MIB1,MIB2,NEDD4,NEDD4L,PELI1,PELI2,PJA2,PRPF19,RAG1,RAG2,RC3H1,RCHY1,RLIM,RMND5A,RNF10,RNF11,RNF13,RNF141,RNF144A,RNF149,RNF165,RNF168,RNF180,RNF19A,RNF20,RNF26,RNF38,RNF41,RNF43,RNF6,RNF8,RNFT2,SH3RF1,SH3RF3,SIAH2,SIAH3,SMURF1,S…
GO:MF	protein domain specific binding	GO:0019904	0.00846957	2.07214	364	3104	127	12697	ABL1,ACSL3,ADAM19,ADAM9,ADRB1,AFAP1L2,APP,ARF1,ARFIP1,ARFIP2,ARHGAP5,ARL1,AXIN1,BCL2,BCL2L1,CALM1,CBL,CCDC88A,CD2AP,CFTR,CHMP2B,CIT,CNTLN,CRADD,CUL3,CXADR,DAG1,DAZAP2,DDX5,DDX6,DICER1,DIXDC1,DLC1,DNM2,DOCK4,ENAH,EPB41L5,EPHA4,EPN3,ETV6,EXOC4,FAF1,FMN1,FOXA1,FZD1,FZD2,FZD3,FZD4,FZD7,GATA2,GATA3,GNG12,GRB2,HHEX,HIF1AN,HMGA2,IKZF4,INSC,ITPR1,JDP2,KCNAB1,KIF14,KPNB1,LAMP2,LANCL1,LDB2,LIN7C,LNX2,LPAR1…
GO:BP	developmental process	GO:0032502	3.01308e-44	43.521	3317	3019	1106	12651	ABCA5,ABCB10,ABL1,ABL2,ACAN,ACAP3,ACER3,ACTC1,ACTG1,ACVR2B,ADAM22,ADAM8,ADAM9,ADAMTS2,ADAMTS5,ADAMTS6,ADAMTSL2,ADARB1,ADCYAP1,ADIPOR2,ADNP2,ADRB1,AFF4,AGTPBP1,AJAP1,AKIRIN2,AKT1,AKT3,ALKBH5,ALPL,ALS2,AMOT,AMOTL1,ANGPT1,ANGPT2,ANGPTL7,ANK2,ANKH,ANKRD54,ANKRD6,ANO6,ANTXR1,ANXA2,ANXA7,AP1AR,AP1B1,AP1G1,AP3B1,APAF1,APBA1,APBA2,APLN,APLNR,APP,APPL2,AQP1,AQP11,AQP2,AQP5,ARC,ARG2,ARHGAP12,ARID2,ARID4A,A…
GO:BP	anatomical structure development	GO:0048856	7.01782e-39	38.1538	3088	3019	1026	12651	ABCB10,ABL1,ABL2,ACAN,ACAP3,ACER3,ACTC1,ACTG1,ACVR2B,ADAM22,ADAM8,ADAM9,ADAMTS2,ADAMTS5,ADAMTS6,ADAMTSL2,ADARB1,ADCYAP1,ADIPOR2,ADNP2,AFF4,AGTPBP1,AJAP1,AKIRIN2,AKT1,AKT3,ALPL,ALS2,AMOT,AMOTL1,ANGPT1,ANGPT2,ANGPTL7,ANK2,ANKH,ANKRD54,ANKRD6,ANO6,ANTXR1,ANXA2,ANXA7,AP1AR,AP1B1,AP3B1,APAF1,APLN,APLNR,APP,APPL2,AQP1,AQP11,AQP2,AQP5,ARC,ARG2,ARHGAP12,ARID2,ARID4A,ARL11,ARL3,ARMC2,ARX,ASAP1,ASB1,ASB4,A…
GO:BP	multicellular organism development	GO:0007275	2.41082e-38	37.6178	2607	3019	894	12651	ABCB10,ABL1,ABL2,ACAN,ACAP3,ACER3,ACTC1,ACTG1,ACVR2B,ADAM22,ADAM8,ADAMTS2,ADAMTS6,ADAMTSL2,ADARB1,ADCYAP1,ADIPOR2,ADNP2,AGTPBP1,AJAP1,AKIRIN2,AKT1,AKT3,ALPL,ALS2,AMOT,AMOTL1,ANGPT1,ANGPT2,ANGPTL7,ANK2,ANKH,ANKRD54,ANO6,ANTXR1,ANXA2,AP1B1,AP3B1,APAF1,APLN,APLNR,APP,APPL2,AQP1,AQP11,AQP2,AQP5,ARG2,ARID2,ARID4A,ARL11,ARL3,ARX,ASAP1,ASB1,ASB4,ASXL1,ATCAY,ATG5,ATM,ATP2B4,ATP6AP2,ATRN,ATXN10,ATXN1L,AUR…
GO:BP	system development	GO:0048731	5.30063e-36	35.2757	2382	3019	824	12651	ABCB10,ABL1,ABL2,ACAN,ACAP3,ACER3,ACTC1,ACTG1,ACVR2B,ADAM22,ADAM8,ADAMTS2,ADAMTS6,ADAMTSL2,ADARB1,ADCYAP1,ADIPOR2,ADNP2,AGTPBP1,AKT1,AKT3,ALPL,ALS2,AMOT,AMOTL1,ANGPT1,ANGPT2,ANGPTL7,ANK2,ANKRD54,ANTXR1,ANXA2,AP1B1,AP3B1,APAF1,APLN,APLNR,APP,APPL2,AQP1,AQP11,AQP2,AQP5,ARG2,ARID2,ARID4A,ARL11,ARL3,ARX,ASAP1,ASB1,ASB4,ASXL1,ATCAY,ATG5,ATM,ATP2B4,ATP6AP2,ATRN,ATXN10,ATXN1L,AURKA,AXL,AZI2,B3GNT2,BAG5,…
GO:BP	multicellular organismal process	GO:0032501	1.49183e-35	34.8263	3764	3019	1191	12651	ABAT,ABCA1,ABCA5,ABCB10,ABCC9,ABCG5,ABHD6,ABL1,ABL2,ACAN,ACAP3,ACER3,ACPP,ACSL3,ACTC1,ACTG1,ACVR2B,ADAM22,ADAM8,ADAM9,ADAMTS2,ADAMTS3,ADAMTS5,ADAMTS6,ADAMTSL2,ADARB1,ADCY3,ADCY5,ADCYAP1,ADIPOR2,ADNP2,ADORA1,ADORA2A,ADRA1B,ADRA2A,ADRB1,AFAP1L2,AFF2,AFF4,AGTPBP1,AJAP1,AKIRIN2,AKR1D1,AKT1,AKT3,ALKBH5,ALPL,ALS2,AMOT,AMOTL1,ANGPT1,ANGPT2,ANGPTL7,ANK2,ANKH,ANKRD42,ANKRD54,ANO6,ANTXR1,ANXA2,AP1B1,AP3B1,…
GO:BP	regulation of cellular process	GO:0050794	9.77936e-31	30.0097	6744	3019	1901	12651	AAK1,ABCA1,ABCA5,ABCB10,ABCB11,ABCC9,ABCE1,ABHD4,ABHD6,ABL1,ABL2,ABR,ABRA,ACAP3,ACER3,ACPP,ACSL3,ACTC1,ACTG1,ACTR3,ACTR5,ACVR2B,ACVRL1,ADAM19,ADAM8,ADAM9,ADAMTS3,ADAMTSL2,ADARB1,ADCY2,ADCY3,ADCY5,ADCY9,ADCYAP1,ADCYAP1R1,ADIPOR2,ADNP,ADNP2,ADORA1,ADORA2A,ADRA1B,ADRA2A,ADRB1,AFAP1L2,AFF2,AGTPBP1,AHCTF1,AHR,AIFM2,AJAP1,AKAP12,AKAP13,AKAP6,AKIRIN2,AKT1,AKT3,AKTIP,ALKBH5,ALS2,AMFR,AMOT,AMOTL1,ANAPC7,A…
GO:BP	negative regulation of cellular process	GO:0048523	9.22478e-29	28.035	2764	3019	901	12651	ABCA5,ABCE1,ABHD6,ABL1,ACTC1,ACVR2B,ADAM8,ADAMTSL2,ADARB1,ADNP,ADNP2,ADORA1,ADORA2A,ADRA2A,AGTPBP1,AIFM2,AJAP1,AKT1,AKT3,AMFR,ANGPT1,ANGPT2,ANK2,ANKRD6,ANTXR1,ANXA2,AP1AR,APCDD1,APCDD1L,APLN,APLNR,APP,APPL2,AQP11,ARFIP1,ARG2,ARHGAP12,ARHGAP28,ARID2,ARID4A,ARX,ASXL1,ATCAY,ATG13,ATG14,ATG5,ATM,ATP2B4,ATP9A,ATR,ATXN1,ATXN1L,ATXN7,AURKA,AXIN1,AXL,BACH2,BAG3,BAG4,BAG5,BAHD1,BAMBI,BAP1,BBS12,BCL11A,BCL…
GO:BP	anatomical structure morphogenesis	GO:0009653	1.58007e-28	27.8013	1547	3019	563	12651	ABL1,ACAN,ACTC1,ACTG1,ACVR2B,ADAM8,ADAM9,ADAMTS5,ADARB1,ADIPOR2,AGTPBP1,AJAP1,AKT1,AKT3,ALPL,ALS2,AMOT,AMOTL1,ANGPT1,ANGPT2,ANKRD6,ANTXR1,ANXA2,AP1AR,AP3B1,APAF1,APLN,APLNR,APP,AQP1,AQP5,ARC,ARHGAP12,ARID2,ARX,ASB4,ASXL1,ATM,ATP2B4,ATP6AP2,ATRN,AURKA,AXIN1,AXL,B3GNT2,BAIAP2,BAMBI,BCAR3,BCL11B,BCL2,BCL2L1,BCL2L11,BCR,BDNF,BMI1,BMP2,BMP5,BMPR1B,BMPR2,BRCA1,BRWD1,BTBD3,C1GALT1,C1GALT1C1,C9ORF72,CACN…
GO:BP	regulation of signaling	GO:0023051	8.66724e-28	27.0621	1936	3019	671	12651	AAK1,ABCA1,ABHD6,ABL1,ABRA,ACPP,ACVR2B,ADAM8,ADAM9,ADAMTS3,ADAMTSL2,ADCY5,ADCYAP1,ADORA1,ADORA2A,ADRA1B,ADRA2A,AFAP1L2,AKAP12,AKAP13,AKT1,AKT3,AMFR,AMOT,ANGPT1,ANK2,ANKRD54,ANKRD6,ANXA2,AP1AR,APAF1,APBA1,APBA2,APCDD1,APCDD1L,APLN,APLNR,APP,APPL2,ARFGEF2,ARHGAP12,ARHGAP26,ASXL1,ASXL2,ATM,ATP2A2,ATP2B4,ATP6AP2,ATP6V1C2,ATR,AXIN1,AXL,BACE1,BAG4,BAG5,BAIAP2,BAIAP2L1,BAMBI,BCAR3,BCL2,BCL2L1,BCLAF1,BCR…
GO:BP	regulation of cellular metabolic process	GO:0031323	3.55761e-27	26.4488	3454	3019	1076	12651	ABCB10,ABCB11,ABCE1,ABHD4,ABL1,ABRA,ACSL3,ACTR3,ACTR5,ACVR2B,ADAM8,ADAM9,ADARB1,ADCYAP1,ADNP,ADRA2A,AFAP1L2,AFF2,AGTPBP1,AHR,AKIRIN2,AKT1,AKT3,AKTIP,ALKBH5,ALS2,ANGPT1,ANKRD42,ANKRD49,ANKRD54,ANTXR1,ANXA2,AP1AR,AP3B1,APAF1,APBB2,APLN,APLNR,APP,APPL2,AQP11,ARG2,ARID2,ARID3B,ARID4A,ARNT,ARNTL,ARRDC4,ARX,ASXL1,ASXL2,ATAD2,ATCAY,ATF7,ATG13,ATG14,ATG16L1,ATG5,ATM,ATP2A3,ATP2B4,ATR,ATXN1,ATXN1L,ATXN7,A…
GO:BP	animal organ development	GO:0048513	4.66374e-27	26.3313	1874	3019	651	12651	ABCB10,ABL1,ACAN,ACTC1,ACVR2B,ADAM8,ADAM9,ADAMTS2,ADAMTS6,ADAMTSL2,ADARB1,AGTPBP1,AJAP1,AKT3,ALPL,ANGPT1,ANGPTL7,ANK2,ANKH,ANKRD54,ANKRD6,ANO6,ANXA2,AP1B1,AP3B1,APAF1,APLN,APLNR,APP,AQP1,AQP11,AQP2,AQP5,ARG2,ARID2,ARID4A,ARL11,ARL3,ARX,ASB1,ASXL1,ATG5,ATM,ATRN,ATXN1L,AURKA,AXL,AZI2,BAMBI,BBX,BCAR3,BCL11B,BCL2,BCL2L1,BCL2L11,BCL9L,BCR,BMI1,BMP2,BMP5,BMPR1B,BMPR2,BNC2,BTBD3,BTG2,C1GALT1,CACNA1C,CAC…
GO:BP	regulation of cell communication	GO:0010646	1.48976e-26	25.8269	1927	3019	664	12651	AAK1,ABCA1,ABHD6,ABL1,ABRA,ACPP,ACVR2B,ADAM8,ADAM9,ADAMTS3,ADAMTSL2,ADCY5,ADCYAP1,ADORA1,ADORA2A,ADRA1B,ADRA2A,AFAP1L2,AKAP12,AKAP13,AKT1,AKT3,AMFR,AMOT,ANGPT1,ANK2,ANKRD54,ANKRD6,APAF1,APBA1,APBA2,APCDD1,APCDD1L,APLN,APLNR,APP,APPL2,ARFGEF2,ARHGAP12,ARHGAP26,ASXL1,ASXL2,ATM,ATP2A2,ATP2B4,ATP6AP2,ATP6V1C2,ATR,AXIN1,AXL,BACE1,BAG4,BAG5,BAIAP2,BAIAP2L1,BAMBI,BCAR3,BCL2,BCL2L1,BCLAF1,BCR,BEND6,BMI1,…
GO:BP	cell differentiation	GO:0030154	1.40806e-25	24.8514	2168	3019	727	12651	ABCA5,ABCB10,ABL1,ABL2,ACAN,ACAP3,ACTC1,ACTG1,ACVR2B,ADAM22,ADAM8,ADAM9,ADAMTS5,ADARB1,ADCYAP1,ADNP2,AFF4,AGTPBP1,AJAP1,AKT1,ALS2,AMOT,ANGPT2,ANKRD54,ANTXR1,ANXA2,ANXA7,AP1AR,AP1G1,AP3B1,APLNR,APP,APPL2,ARID4A,ARL11,ARL3,ARMC2,ARNT,ARX,ASAP1,ASB4,ASXL1,ASXL2,ATCAY,ATG5,ATM,ATP2A2,ATRN,ATXN10,AURKA,AXIN1,AXL,AZI2,B3GNT2,BAG5,BAIAP2,BAMBI,BBS12,BCL11B,BCL2,BCL2L1,BCL9L,BCR,BDNF,BEND6,BHLHE41,BMI1,B…
GO:BP	regulation of primary metabolic process	GO:0080090	1.9225e-25	24.7161	3364	3019	1045	12651	ABCB10,ABCB11,ABCE1,ABHD4,ABHD6,ABL1,ABRA,ACSL3,ACTR3,ACTR5,ACVR2B,ADAM8,ADAM9,ADARB1,ADCYAP1,ADNP,ADRA2A,AFAP1L2,AFF2,AGTPBP1,AHR,AKIRIN2,AKT1,AKTIP,ALKBH5,ALS2,ANGPT1,ANKRD42,ANKRD49,ANKRD54,ANTXR1,ANXA2,AP3B1,APAF1,APBB2,APLN,APLNR,APP,APPL2,AQP11,ARID2,ARID3B,ARID4A,ARNT,ARNTL,ARRDC4,ARX,ASXL1,ASXL2,ATAD2,ATCAY,ATF7,ATG13,ATG14,ATG5,ATM,ATP2A3,ATP2B4,ATR,ATXN1,ATXN1L,ATXN7,ATXN7L3,AURKA,AUTS2…
GO:BP	cellular developmental process	GO:0048869	2.87294e-25	24.5417	2187	3019	731	12651	ABCA5,ABCB10,ABL1,ABL2,ACAN,ACAP3,ACTC1,ACTG1,ACVR2B,ADAM22,ADAM8,ADAM9,ADAMTS5,ADARB1,ADCYAP1,ADNP2,AFF4,AGTPBP1,AJAP1,AKT1,ALS2,AMOT,ANGPT2,ANKRD54,ANTXR1,ANXA2,ANXA7,AP1AR,AP1G1,AP3B1,APLNR,APP,APPL2,ARID4A,ARL11,ARL3,ARMC2,ARNT,ARX,ASAP1,ASB4,ASXL1,ASXL2,ATCAY,ATG5,ATM,ATP2A2,ATRN,ATXN10,AURKA,AXIN1,AXL,AZI2,B3GNT2,BAG5,BAIAP2,BAMBI,BBS12,BCL11B,BCL2,BCL2L1,BCL9L,BCR,BDNF,BEND6,BHLHE41,BMI1,B…
GO:BP	positive regulation of biological process	GO:0048518	5.60608e-25	24.2513	3655	3019	1118	12651	AAK1,ABCA1,ABCA5,ABCB10,ABCB11,ABHD4,ABHD6,ABL1,ABL2,ABRA,ACER3,ACPP,ACSL3,ACTG1,ACTR3,ACTR5,ACVR2B,ADAM19,ADAM8,ADAM9,ADAMTS3,ADARB1,ADCYAP1,ADIPOR2,ADNP2,ADORA1,ADORA2A,ADRA1B,ADRA2A,ADRB1,AFAP1L2,AGTPBP1,AIFM2,AKAP12,AKAP6,AKIRIN2,AKT1,AKT3,AKTIP,ALPL,ALS2,AMOT,ANAPC7,ANGPT1,ANK2,ANKFY1,ANKRD42,ANKRD49,ANKRD54,ANKRD6,ANO6,ANTXR1,ANXA2,AP1G1,AP3B1,APAF1,APBB3,APLN,APLNR,APP,APPL2,AQP1,AQP11,ARF…
GO:BP	biological regulation	GO:0065007	2.11906e-24	23.6739	7659	3019	2083	12651	AAK1,ABAT,ABCA1,ABCA5,ABCB10,ABCB11,ABCC9,ABCE1,ABCG5,ABHD4,ABHD6,ABL1,ABL2,ABR,ABRA,ACAP3,ACER3,ACPP,ACSL3,ACTC1,ACTG1,ACTR3,ACTR5,ACVR2B,ACVRL1,ADAM19,ADAM22,ADAM8,ADAM9,ADAMTS3,ADAMTS5,ADAMTSL2,ADARB1,ADCY2,ADCY3,ADCY5,ADCY9,ADCYAP1,ADCYAP1R1,ADIPOR2,ADNP,ADNP2,ADORA1,ADORA2A,ADRA1B,ADRA2A,ADRB1,AEN,AFAP1L2,AFF1,AFF2,AFF4,AGTPBP1,AHCTF1,AHR,AIFM2,AJAP1,AKAP12,AKAP13,AKAP5,AKAP6,AKIRIN2,AKR1D1,…
GO:BP	positive regulation of cellular process	GO:0048522	6.05138e-24	23.2181	3340	3019	1032	12651	AAK1,ABCA1,ABCB10,ABHD4,ABL1,ABL2,ABRA,ACER3,ACPP,ACSL3,ACTG1,ACTR3,ACTR5,ACVR2B,ADAM19,ADAM8,ADAM9,ADAMTS3,ADCYAP1,ADNP2,ADORA1,ADORA2A,ADRA1B,ADRA2A,AFAP1L2,AGTPBP1,AIFM2,AKAP12,AKAP6,AKIRIN2,AKT1,AKT3,AKTIP,ALS2,ANAPC7,ANGPT1,ANKFY1,ANKRD49,ANKRD54,ANKRD6,ANO6,ANTXR1,ANXA2,AP1G1,AP3B1,APAF1,APBB3,APLN,APLNR,APP,APPL2,AQP1,AQP11,ARG2,ARHGEF10L,ARID2,ARID3B,ARID4A,ARNT,ARNTL,ARRDC4,ASAP1,ASB4,AS…
GO:BP	regulation of nitrogen compound metabolic process	GO:0051171	3.77243e-23	22.4234	3277	3019	1012	12651	ABCB10,ABCE1,ABL1,ABRA,ACSL3,ACTR3,ACTR5,ACVR2B,ADAM8,ADAM9,ADARB1,ADCYAP1,ADNP,ADRA2A,AFAP1L2,AFF2,AGTPBP1,AHR,AKIRIN2,AKT1,AKTIP,ALKBH5,ALS2,ANGPT1,ANKRD42,ANKRD49,ANKRD54,ANTXR1,ANXA2,AP3B1,APAF1,APBB2,APLN,APLNR,APP,AQP11,ARID2,ARID3B,ARID4A,ARNT,ARNTL,ARRDC4,ARX,ASXL1,ASXL2,ATAD2,ATCAY,ATF7,ATG13,ATG14,ATG5,ATM,ATP2A3,ATP2B4,ATR,ATXN1,ATXN1L,ATXN7,ATXN7L3,AURKA,AUTS2,AXIN1,AZIN1,BACH2,BAG3,B…
GO:BP	regulation of biological process	GO:0050789	2.62982e-22	21.5801	7242	3019	1977	12651	AAK1,ABCA1,ABCA5,ABCB10,ABCB11,ABCC9,ABCE1,ABCG5,ABHD4,ABHD6,ABL1,ABL2,ABR,ABRA,ACAP3,ACER3,ACPP,ACSL3,ACTC1,ACTG1,ACTR3,ACTR5,ACVR2B,ACVRL1,ADAM19,ADAM8,ADAM9,ADAMTS3,ADAMTS5,ADAMTSL2,ADARB1,ADCY2,ADCY3,ADCY5,ADCY9,ADCYAP1,ADCYAP1R1,ADIPOR2,ADNP,ADNP2,ADORA1,ADORA2A,ADRA1B,ADRA2A,ADRB1,AEN,AFAP1L2,AFF1,AFF2,AFF4,AGTPBP1,AHCTF1,AHR,AIFM2,AJAP1,AKAP12,AKAP13,AKAP6,AKIRIN2,AKT1,AKT3,AKTIP,ALKBH5,AL…
GO:BP	tissue development	GO:0009888	5.43257e-22	21.265	1086	3019	407	12651	ABL1,ACAN,ACTC1,ACTG1,ACVR2B,ADAM9,ADAMTSL2,ADARB1,AJAP1,ALPL,ANKH,ANKRD6,ANO6,ANXA7,AP3B1,APAF1,APLNR,AQP1,AQP11,ARG2,ARHGAP12,ARID2,ARID4A,ARX,ASXL1,ATG5,ATM,ATP6AP2,ATRN,AXIN1,BAMBI,BCL11B,BCL2,BCL9L,BCR,BMI1,BMP2,BMP5,BMPR1B,BMPR2,BNC2,BTC,BTG2,C1GALT1,CACNB4,CASP3,CAV1,CBFA2T2,CD109,CDC73,CDK1,CDK6,CDKN1B,CENPF,CFL2,CFTR,CHD7,CHST11,CHSY1,CLASP1,CLIC4,CLOCK,CNN3,CNTNAP1,COL12A1,COL1A2,COL2A1…
GO:BP	regulation of developmental process	GO:0050793	3.02843e-21	20.5188	1383	3019	491	12651	ABCA5,ABCB10,ABL1,ACVR2B,ADAM8,ADAM9,ADRB1,AJAP1,AKT1,AKT3,AMOT,ANGPT2,ANGPTL7,ANKH,ANKRD54,ANKRD6,ANO6,ANXA2,AP1AR,AP3B1,APLNR,APP,APPL2,ARC,ARX,ASAP1,ASB4,ASXL1,ASXL2,ATP2B4,ATRN,AURKA,AXIN1,BAIAP2,BAMBI,BBS12,BCL11B,BCL2,BCL2L11,BCR,BDNF,BEND6,BHLHE41,BMP2,BMP5,BMPR1B,BMPR2,BRCA1,BRWD1,CAMTA2,CAPN3,CAPRIN1,CAV1,CBLN1,CCDC3,CD109,CDC42EP1,CDC42EP3,CDC42EP4,CDC42SE1,CDC73,CDK12,CDK6,CDKN1B,CELF1…
GO:BP	regulation of macromolecule biosynthetic process	GO:0010556	1.15923e-20	19.9358	2227	3019	723	12651	ABCB10,ABRA,ACTR3,ACTR5,ACVR2B,ADAM8,ADCYAP1,ADNP,AFAP1L2,AHR,AKIRIN2,AKT1,ANKRD42,ANKRD49,ANXA2,AP3B1,APBB2,APLN,APP,ARID2,ARID3B,ARID4A,ARNT,ARNTL,ARX,ASXL1,ASXL2,ATAD2,ATF7,ATG13,ATM,ATP2B4,ATXN1,ATXN1L,ATXN7,ATXN7L3,AUTS2,AXIN1,BACH2,BAG3,BAHD1,BAMBI,BAP1,BCL11A,BCL11B,BCL2,BCL9L,BCLAF1,BEND3,BHLHE41,BMI1,BMP2,BMP5,BMPR1B,BMPR2,BRCA1,BRD3,BRD4,BRWD1,BTAF1,BTG2,BTRC,BZW1,C3ORF33,CAMTA1,CAPN3,C…
GO:BP	regulation of biosynthetic process	GO:0009889	1.3294e-20	19.8763	2343	3019	754	12651	ABCB10,ABHD6,ABRA,ACSL3,ACTR3,ACTR5,ACVR2B,ADAM8,ADCYAP1,ADNP,AFAP1L2,AHR,AKIRIN2,AKT1,ANKRD42,ANKRD49,ANXA2,AP3B1,APBB2,APLN,APP,ARG2,ARID2,ARID3B,ARID4A,ARNT,ARNTL,ARX,ASXL1,ASXL2,ATAD2,ATF7,ATG13,ATM,ATP2B4,ATXN1,ATXN1L,ATXN7,ATXN7L3,AUTS2,AXIN1,BACH2,BAG3,BAHD1,BAMBI,BAP1,BCL11A,BCL11B,BCL2,BCL9L,BCLAF1,BEND3,BHLHE41,BMI1,BMP2,BMP5,BMPR1B,BMPR2,BRCA1,BRD3,BRD4,BRWD1,BTAF1,BTG2,BTRC,BZW1,C3ORF…
GO:BP	regulation of cellular biosynthetic process	GO:0031326	3.53079e-20	19.4521	2309	3019	743	12651	ABCB10,ABRA,ACSL3,ACTR3,ACTR5,ACVR2B,ADAM8,ADCYAP1,ADNP,AFAP1L2,AHR,AKIRIN2,AKT1,ANKRD42,ANKRD49,ANXA2,AP3B1,APBB2,APLN,APP,ARID2,ARID3B,ARID4A,ARNT,ARNTL,ARX,ASXL1,ASXL2,ATAD2,ATF7,ATG13,ATM,ATP2B4,ATXN1,ATXN1L,ATXN7,ATXN7L3,AUTS2,AXIN1,BACH2,BAG3,BAHD1,BAMBI,BAP1,BCL11A,BCL11B,BCL2,BCL9L,BCLAF1,BEND3,BHLHE41,BMI1,BMP2,BMP5,BMPR1B,BMPR2,BRCA1,BRD3,BRD4,BRWD1,BTAF1,BTG2,BTRC,BZW1,C3ORF33,CAMTA1,C…
GO:BP	regulation of RNA metabolic process	GO:0051252	3.85895e-20	19.4135	2154	3019	701	12651	ABCE1,ABRA,ACTR3,ACTR5,ACVR2B,ADAM8,ADCYAP1,ADNP,AFAP1L2,AFF2,AHR,AKIRIN2,AKT1,ALKBH5,ANKRD42,ANKRD49,ANXA2,AP3B1,APBB2,APLN,APP,ARID2,ARID3B,ARID4A,ARNT,ARNTL,ARX,ASXL1,ASXL2,ATAD2,ATF7,ATM,ATP2B4,ATXN1,ATXN1L,ATXN7,ATXN7L3,AUTS2,AXIN1,BACH2,BAG3,BAHD1,BAMBI,BAP1,BCL11A,BCL11B,BCL9L,BCLAF1,BEND3,BHLHE41,BMI1,BMP2,BMP5,BMPR1B,BMPR2,BRCA1,BRD3,BRD4,BRWD1,BTAF1,BTG2,BTRC,C3ORF33,CALCR,CAMTA1,CAPN3,…
GO:BP	cell-cell signaling	GO:0007267	4.51666e-20	19.3452	800	3019	315	12651	ABCA1,ABHD6,ABL1,ACVR2B,ADARB1,ADCY5,ADCYAP1,ADORA1,ADORA2A,ADRA2A,ALS2,AMFR,ANK2,ANKRD6,APBA1,APBA2,APCDD1,APCDD1L,APP,AQP1,ATP2A2,ATP6AP2,ATP6V1C2,AXIN1,BACE1,BAIAP2,BAMBI,BCL9L,BCR,BMP2,BTRC,CACNA1B,CACNA1C,CACNA1D,CACNA1G,CACNB2,CACNB4,CAMTA2,CAV1,CBLN1,CDC73,CDH8,CDK14,CELSR2,CFTR,CGA,CHD7,CHRDL1,CHRM2,CHRNA5,CHRNB4,CLOCK,CLSTN2,CNTN2,CPLX1,CPLX3,CREB1,CRHBP,CSNK1G1,CSNK2A1,CTBP2,CTNND1,CUL3…
GO:BP	nervous system development	GO:0007399	6.7387e-20	19.1714	1257	3019	450	12651	ABL1,ABL2,ACAP3,ACER3,ADAM22,ADARB1,ADCYAP1,ADNP2,AGTPBP1,AKT1,AKT3,ALS2,ANXA2,APAF1,APP,APPL2,AQP1,ARL3,ARX,ASAP1,ATCAY,ATM,ATP6AP2,ATRN,ATXN10,ATXN1L,AURKA,AXL,B3GNT2,BAG5,BAIAP2,BCL11B,BCL2,BCR,BDNF,BEND6,BHLHE41,BMI1,BMP2,BMP5,BMPR1B,BMPR2,BSN,BTBD3,BTG2,C9ORF72,CAMTA2,CAPRIN1,CASP3,CBFA2T2,CBLN1,CBLN4,CDHR1,CDK6,CELF1,CELSR2,CENPF,CEP120,CHD7,CHL1,CHRDL1,CLDN11,CLMN,CLSTN2,CNP,CNTF,CNTN2,CNT…
GO:BP	negative regulation of biological process	GO:0048519	1.21564e-19	18.9152	3195	3019	974	12651	ABCA5,ABCE1,ABCG5,ABHD4,ABHD6,ABL1,ACTC1,ACVR2B,ADAM8,ADAMTS5,ADAMTSL2,ADARB1,ADNP,ADNP2,ADORA1,ADORA2A,ADRA2A,ADRB1,AEN,AFF2,AGTPBP1,AIFM2,AJAP1,AKT1,AKT3,ALKBH5,AMFR,AMOT,ANGPT1,ANGPT2,ANGPTL7,ANK2,ANKRD6,ANTXR1,ANXA2,ANXA7,AP1AR,APCDD1,APCDD1L,APLN,APLNR,APP,APPL2,AQP11,ARFIP1,ARG2,ARHGAP12,ARHGAP28,ARID2,ARID4A,ARX,ASAP1,ASXL1,ATCAY,ATG13,ATG14,ATG5,ATM,ATP2A2,ATP2B4,ATP9A,ATR,ATXN1,ATXN1L,AT…
GO:BP	regulation of signal transduction	GO:0009966	1.21673e-19	18.9148	1713	3019	578	12651	AAK1,ABCA1,ABHD6,ABL1,ABRA,ACPP,ACVR2B,ADAM8,ADAM9,ADAMTS3,ADAMTSL2,ADCYAP1,ADORA2A,ADRA1B,ADRA2A,AFAP1L2,AKAP12,AKAP13,AKT1,AKT3,AMFR,AMOT,ANGPT1,ANKRD54,ANKRD6,APAF1,APCDD1,APCDD1L,APLN,APLNR,APP,APPL2,ARFGEF2,ARHGAP12,ARHGAP26,ASXL1,ASXL2,ATM,ATP2B4,ATP6AP2,ATP6V1C2,ATR,AXIN1,AXL,BAG4,BAG5,BAIAP2L1,BAMBI,BCAR3,BCL2,BCL2L1,BCLAF1,BCR,BEND6,BMI1,BMP2,BMP3,BMP5,BMPR1B,BMPR2,BRAP,BRCA1,BTC,BTRC,C3…
GO:BP	regulation of biological quality	GO:0065008	1.61799e-19	18.791	2057	3019	672	12651	AAK1,ABAT,ABCA1,ABCA5,ABCB10,ABCB11,ABCC9,ABCG5,ABHD6,ABL1,ABL2,ACVR2B,ADAM22,ADAM8,ADAMTS5,ADCY5,ADCYAP1,ADIPOR2,ADORA1,ADORA2A,ADRA1B,ADRA2A,ADRB1,AGTPBP1,AKAP6,AKR1D1,AKT1,AKT3,ALKBH5,ALPL,ALS2,ANGPT1,ANK2,ANKH,ANKRD54,ANKRD9,ANO3,ANO6,ANXA2,AP3B1,APBA1,APBA2,APLNR,APP,APPL2,AQP1,AQP11,AQP2,AQP4,AQP5,ARF1,ARID2,ARID4A,ARNT,ARPC3,ARPC5,ASXL1,ATG5,ATP10D,ATP2A2,ATP2A3,ATP2B4,ATP6AP2,ATP6V1A,ATP8…
GO:BP	regulation of nucleic acid-templated transcription	GO:1903506	1.7897e-19	18.7472	1955	3019	644	12651	ABRA,ACTR3,ACTR5,ACVR2B,ADAM8,ADCYAP1,ADNP,AFAP1L2,AHR,AKIRIN2,AKT1,ANKRD42,ANKRD49,ANXA2,AP3B1,APBB2,APLN,APP,ARID2,ARID3B,ARID4A,ARNT,ARNTL,ARX,ASXL1,ASXL2,ATAD2,ATF7,ATM,ATP2B4,ATXN1,ATXN1L,ATXN7,ATXN7L3,AUTS2,AXIN1,BACH2,BAG3,BAHD1,BAMBI,BAP1,BCL11A,BCL11B,BCL9L,BCLAF1,BEND3,BHLHE41,BMI1,BMP2,BMP5,BMPR1B,BMPR2,BRCA1,BRD3,BRD4,BRWD1,BTAF1,BTRC,C3ORF33,CAMTA1,CAPN3,CAV1,CBFA2T2,CBX5,CBX8,CCNC,C…
GO:BP	regulation of RNA biosynthetic process	GO:2001141	2.18694e-19	18.6602	1960	3019	645	12651	ABRA,ACTR3,ACTR5,ACVR2B,ADAM8,ADCYAP1,ADNP,AFAP1L2,AHR,AKIRIN2,AKT1,ANKRD42,ANKRD49,ANXA2,AP3B1,APBB2,APLN,APP,ARID2,ARID3B,ARID4A,ARNT,ARNTL,ARX,ASXL1,ASXL2,ATAD2,ATF7,ATM,ATP2B4,ATXN1,ATXN1L,ATXN7,ATXN7L3,AUTS2,AXIN1,BACH2,BAG3,BAHD1,BAMBI,BAP1,BCL11A,BCL11B,BCL9L,BCLAF1,BEND3,BHLHE41,BMI1,BMP2,BMP5,BMPR1B,BMPR2,BRCA1,BRD3,BRD4,BRWD1,BTAF1,BTRC,C3ORF33,CAMTA1,CAPN3,CAV1,CBFA2T2,CBX5,CBX8,CCNC,C…
GO:BP	regulation of transcription, DNA-templated	GO:0006355	2.66132e-19	18.5749	1954	3019	643	12651	ABRA,ACTR3,ACTR5,ACVR2B,ADAM8,ADCYAP1,ADNP,AFAP1L2,AHR,AKIRIN2,AKT1,ANKRD42,ANKRD49,ANXA2,AP3B1,APBB2,APLN,APP,ARID2,ARID3B,ARID4A,ARNT,ARNTL,ARX,ASXL1,ASXL2,ATAD2,ATF7,ATM,ATP2B4,ATXN1,ATXN1L,ATXN7,ATXN7L3,AUTS2,AXIN1,BACH2,BAG3,BAHD1,BAMBI,BAP1,BCL11A,BCL11B,BCL9L,BCLAF1,BEND3,BHLHE41,BMI1,BMP2,BMP5,BMPR1B,BMPR2,BRCA1,BRD3,BRD4,BRWD1,BTAF1,BTRC,C3ORF33,CAMTA1,CAPN3,CAV1,CBFA2T2,CBX5,CBX8,CCNC,C…
GO:BP	regulation of metabolic process	GO:0019222	3.60178e-19	18.4435	4039	3019	1187	12651	ABCB10,ABCB11,ABCE1,ABHD4,ABHD6,ABL1,ABRA,ACSL3,ACTG1,ACTR3,ACTR5,ACVR2B,ADAM19,ADAM8,ADAM9,ADAMTS5,ADARB1,ADCYAP1,ADIPOR2,ADNP,ADNP2,ADRA2A,ADRB1,AFAP1L2,AFF1,AFF2,AFF4,AGTPBP1,AHR,AKIRIN2,AKT1,AKT3,AKTIP,ALKBH5,ALPL,ALS2,ANGPT1,ANK2,ANKRD42,ANKRD49,ANKRD54,ANTXR1,ANXA2,ANXA7,AP1AR,AP3B1,APAF1,APBA1,APBA2,APBB2,APLN,APLNR,APP,APPL2,AQP11,ARFGEF2,ARG2,ARID2,ARID3B,ARID4A,ARNT,ARNTL,ARRDC4,ARX,ASX…
GO:BP	tube development	GO:0035295	4.87143e-19	18.3123	645	3019	264	12651	ABL1,ACTG1,ACVR2B,ADAM8,ADAMTS2,ADAMTSL2,ADIPOR2,AKT1,AKT3,AMOT,AMOTL1,ANGPT1,ANGPT2,ANXA2,AP3B1,APAF1,APLNR,AQP1,AQP11,AQP2,ARG2,ARID2,ASB4,ASXL1,ATP2B4,ATP6AP2,ATXN1L,BCL2,BCL2L11,BMI1,BMP2,BMP5,BMPR2,BRCA1,C1GALT1,CALCRL,CASP3,CAV1,CBFA2T2,CCKBR,CDH13,CHD7,CLIC4,COL2A1,CREB1,CSMD1,CTGF,DLL4,E2F7,E2F8,ECE1,EDAR,EDN1,EDNRA,EFNB2,EGLN1,EGR3,ELK3,EMP2,EPAS1,EPB41L5,EPHA2,EPHA4,EPHA7,EPHB1,EPHB2,ER…
GO:BP	positive regulation of metabolic process	GO:0009893	6.73674e-19	18.1716	2200	3019	708	12651	ABCB10,ABHD4,ABHD6,ABL1,ABRA,ACSL3,ACTG1,ACTR3,ACTR5,ACVR2B,ADAM19,ADAM8,ADAM9,ADCYAP1,ADIPOR2,ADRA2A,ADRB1,AFAP1L2,AGTPBP1,AKIRIN2,AKT1,AKTIP,ALPL,ALS2,ANGPT1,ANK2,ANKRD42,ANKRD49,ANTXR1,ANXA2,AP3B1,APAF1,APLN,APLNR,APP,APPL2,ARFGEF2,ARG2,ARID2,ARID3B,ARID4A,ARNT,ARNTL,ARRDC4,ARX,ASXL1,ASXL2,ATAD2,ATG13,ATG14,ATG16L1,ATM,ATP2A3,ATP2B4,ATP6AP2,ATXN7L3,AURKA,AUTS2,AXIN1,BAG3,BAG4,BAMBI,BCAR3,BCL11…
GO:BP	regulation of multicellular organismal process	GO:0051239	2.87084e-18	17.542	1489	3019	510	12651	ABCA1,ABCB10,ABCC9,ABCG5,ABHD6,ABL1,ACPP,ACVR2B,ADAM8,ADAM9,ADAMTS5,ADCYAP1,ADIPOR2,ADORA1,ADRA1B,ADRA2A,ADRB1,AFAP1L2,AJAP1,AKIRIN2,AKT1,AKT3,ALPL,AMOT,ANGPT1,ANGPT2,ANGPTL7,ANK2,ANKH,ANKRD42,ANKRD54,ANO6,ANXA2,AP3B1,APLNR,APP,APPL2,ARFGEF2,ARG2,ARNT,ARNTL,ARX,ATG5,ATP2A2,ATP2B4,ATP6AP2,ATRN,BAMBI,BAP1,BCL2,BCL2L11,BCR,BDNF,BHLHE41,BMI1,BMP2,BMPR1B,BMPR2,BRCA1,CACNA1C,CACNA1D,CACNA1G,CACNB2,CADM…
GO:BP	anatomical structure formation involved in morphogenesis	GO:0048646	3.59506e-18	17.4443	643	3019	261	12651	ABL1,ACTC1,ACTG1,ACVR2B,ADAM8,ADAM9,ADAMTS5,ADIPOR2,AGTPBP1,AKT1,AKT3,AMOT,AMOTL1,ANGPT1,ANGPT2,ANXA2,APAF1,APLNR,ATM,ATP2B4,AXIN1,BCL2L11,BMP2,BMP5,BMPR2,BRCA1,C1GALT1,CALCRL,CAPN2,CAPN3,CASP3,CAV1,CBLN1,CD109,CDC73,CDH13,CFL2,CFTR,CLASP1,CLIC4,CNTNAP1,COL12A1,COL2A1,COL8A1,CRB2,CTGF,DAG1,DKK1,DLL4,DLX6,DMRT2,E2F7,E2F8,EDAR,EDN1,EDNRA,EFNB2,EGLN1,EGR2,EGR3,ELK3,EMP2,EPAS1,EPB41L5,EPHA2,EPHA4,EPH…
GO:BP	protein modification process	GO:0036211	5.16526e-18	17.2869	2353	3019	745	12651	AAK1,ABCA1,ABCB11,ABHD13,ABL1,ABL2,ACVR2B,ACVRL1,ADAM8,ADAM9,ADARB1,ADCYAP1,ADPRH,ADRA2A,AGBL5,AGTPBP1,AKT1,AKT3,AKTIP,ALG14,ALPK3,ALS2,AMFR,ANAPC7,ANGPT1,ANKIB1,ANKRD54,ANKRD9,AP3B1,APLNR,APP,APPBP2,AQP11,ARID4A,ARIH1,ARNT,ARNTL,ARRDC4,ASB1,ASB4,ASPH,ASXL1,ATG13,ATG14,ATG16L1,ATG4A,ATG4C,ATG5,ATM,ATP2B4,ATR,ATXN3,ATXN7,ATXN7L3,AURKA,AUTS2,AXIN1,AXL,B3GALNT1,B3GALT2,B3GNT2,B4GALT1,BAG4,BAG5,BAP1,…
GO:BP	cellular protein modification process	GO:0006464	5.16526e-18	17.2869	2353	3019	745	12651	AAK1,ABCA1,ABCB11,ABHD13,ABL1,ABL2,ACVR2B,ACVRL1,ADAM8,ADAM9,ADARB1,ADCYAP1,ADPRH,ADRA2A,AGBL5,AGTPBP1,AKT1,AKT3,AKTIP,ALG14,ALPK3,ALS2,AMFR,ANAPC7,ANGPT1,ANKIB1,ANKRD54,ANKRD9,AP3B1,APLNR,APP,APPBP2,AQP11,ARID4A,ARIH1,ARNT,ARNTL,ARRDC4,ASB1,ASB4,ASPH,ASXL1,ATG13,ATG14,ATG16L1,ATG4A,ATG4C,ATG5,ATM,ATP2B4,ATR,ATXN3,ATXN7,ATXN7L3,AURKA,AUTS2,AXIN1,AXL,B3GALNT1,B3GALT2,B3GNT2,B4GALT1,BAG4,BAG5,BAP1,…
GO:BP	localization	GO:0051179	5.8616e-18	17.232	3910	3019	1148	12651	AAK1,ABCA1,ABCA5,ABCB10,ABCB11,ABCB5,ABCC9,ABCG2,ABCG5,ABHD4,ABHD6,ABL1,ABRA,ACAP3,ACSL3,ACTG1,ACTR3,ACVR2B,ADAM22,ADAM8,ADAM9,ADARB1,ADCY3,ADCY5,ADCYAP1,ADORA1,ADRA2A,AGK,AGTPBP1,AKAP6,AKT1,AKT3,AKTIP,ALKBH5,ALS2,AMOT,AMOTL1,ANGPT1,ANGPT2,ANK1,ANK2,ANKFY1,ANKH,ANKRD50,ANKRD54,ANO3,ANO5,ANO6,ANXA2,AP1AR,AP1B1,AP1G1,AP1S2,AP3B1,AP3D1,AP3M1,AP3M2,AP3S2,AP4E1,APBA1,APBA2,APBB3,APLN,APLNR,APOLD1,APP,…
GO:BP	positive regulation of cellular metabolic process	GO:0031325	1.43773e-17	16.8423	1941	3019	632	12651	ABCB10,ABHD4,ABL1,ABRA,ACSL3,ACTR3,ACTR5,ACVR2B,ADAM8,ADAM9,ADCYAP1,ADRA2A,AFAP1L2,AGTPBP1,AKIRIN2,AKT1,AKTIP,ALS2,ANGPT1,ANKRD49,ANTXR1,ANXA2,AP3B1,APAF1,APLN,APLNR,APP,ARG2,ARID2,ARID3B,ARID4A,ARNT,ARNTL,ARRDC4,ASXL1,ASXL2,ATAD2,ATG13,ATG14,ATG16L1,ATM,ATP2A3,ATP2B4,ATXN7L3,AURKA,AUTS2,AXIN1,BAG3,BAG4,BAMBI,BCAR3,BCL11B,BCL2,BCL2L11,BCL9L,BCLAF1,BMP2,BMP3,BMP5,BMPR1B,BMPR2,BRCA1,BRD4,BRPF3,BTC,…
GO:BP	regulation of nucleobase-containing compound metabolic process	GO:0019219	2.18777e-17	16.66	2349	3019	741	12651	ABCE1,ABRA,ACTR3,ACTR5,ACVR2B,ADAM8,ADCYAP1,ADNP,AFAP1L2,AFF2,AHR,AKIRIN2,AKT1,ALKBH5,ANKRD42,ANKRD49,ANXA2,AP3B1,APAF1,APBB2,APLN,APP,ARID2,ARID3B,ARID4A,ARNT,ARNTL,ARX,ASXL1,ASXL2,ATAD2,ATF7,ATM,ATP2B4,ATR,ATXN1,ATXN1L,ATXN7,ATXN7L3,AUTS2,AXIN1,BACH2,BAG3,BAHD1,BAMBI,BAP1,BCAR3,BCL11A,BCL11B,BCL9L,BCLAF1,BEND3,BHLHE41,BMI1,BMP2,BMP5,BMPR1B,BMPR2,BRCA1,BRD3,BRD4,BRPF3,BRWD1,BTAF1,BTG2,BTRC,C3ORF…
GO:BP	regulation of transcription by RNA polymerase II	GO:0006357	2.68879e-17	16.5704	1283	3019	448	12651	ABRA,ACTR3,ACVR2B,ADCYAP1,ADNP,AKIRIN2,AKT1,ANXA2,AP3B1,APP,ARID3B,ARID4A,ARNT,ARNTL,ARX,ASXL1,ASXL2,ATM,ATP2B4,ATXN1L,ATXN7,ATXN7L3,AUTS2,BACH2,BAG3,BCL11A,BCL11B,BCL9L,BEND3,BHLHE41,BMI1,BMP2,BMP5,BMPR1B,BMPR2,BRCA1,BRD3,BRD4,BRWD1,CAMTA1,CAV1,CBFA2T2,CBX5,CBX8,CCNC,CCNL2,CCNT2,CCPG1,CDC73,CDH13,CDK12,CEBPG,CGGBP1,CHD7,CHUK,CLOCK,CNOT7,CPEB3,CREB1,CRLF3,CRY1,CRYM,CSRNP2,CSRNP3,CTBP2,CUL3,DACH1,…
GO:BP	nucleic acid-templated transcription	GO:0097659	7.45627e-17	16.1275	2045	3019	657	12651	ABLIM2,ABRA,ACTR3,ACTR5,ACVR2B,ADAM8,ADCYAP1,ADNP,AFAP1L2,AHR,AKIRIN2,AKT1,ANKRD42,ANKRD49,ANXA2,AP3B1,APBB2,APLN,APP,ARID2,ARID3B,ARID4A,ARNT,ARNTL,ARX,ASXL1,ASXL2,ATAD2,ATF7,ATM,ATP2B4,ATXN1,ATXN1L,ATXN7,ATXN7L3,AUTS2,AXIN1,BACH2,BAG3,BAHD1,BAMBI,BAP1,BCL11A,BCL11B,BCL9L,BCLAF1,BEND3,BHLHE41,BMI1,BMP2,BMP5,BMPR1B,BMPR2,BRCA1,BRD3,BRD4,BRF1,BRWD1,BTAF1,BTRC,C3ORF33,CAMTA1,CAPN3,CAV1,CBFA2T2,CBX5…
GO:BP	RNA biosynthetic process	GO:0032774	9.26348e-17	16.0332	2054	3019	659	12651	ABLIM2,ABRA,ACTR3,ACTR5,ACVR2B,ADAM8,ADCYAP1,ADNP,AFAP1L2,AHR,AKIRIN2,AKT1,ANKRD42,ANKRD49,ANXA2,AP3B1,APBB2,APLN,APP,ARID2,ARID3B,ARID4A,ARNT,ARNTL,ARX,ASXL1,ASXL2,ATAD2,ATF7,ATM,ATP2B4,ATXN1,ATXN1L,ATXN7,ATXN7L3,AUTS2,AXIN1,BACH2,BAG3,BAHD1,BAMBI,BAP1,BCL11A,BCL11B,BCL9L,BCLAF1,BEND3,BHLHE41,BMI1,BMP2,BMP5,BMPR1B,BMPR2,BRCA1,BRD3,BRD4,BRF1,BRWD1,BTAF1,BTRC,C3ORF33,CAMTA1,CAPN3,CAV1,CBFA2T2,CBX5…
GO:BP	transcription, DNA-templated	GO:0006351	1.07842e-16	15.9672	2044	3019	656	12651	ABLIM2,ABRA,ACTR3,ACTR5,ACVR2B,ADAM8,ADCYAP1,ADNP,AFAP1L2,AHR,AKIRIN2,AKT1,ANKRD42,ANKRD49,ANXA2,AP3B1,APBB2,APLN,APP,ARID2,ARID3B,ARID4A,ARNT,ARNTL,ARX,ASXL1,ASXL2,ATAD2,ATF7,ATM,ATP2B4,ATXN1,ATXN1L,ATXN7,ATXN7L3,AUTS2,AXIN1,BACH2,BAG3,BAHD1,BAMBI,BAP1,BCL11A,BCL11B,BCL9L,BCLAF1,BEND3,BHLHE41,BMI1,BMP2,BMP5,BMPR1B,BMPR2,BRCA1,BRD3,BRD4,BRF1,BRWD1,BTAF1,BTRC,C3ORF33,CAMTA1,CAPN3,CAV1,CBFA2T2,CBX5…
GO:BP	negative regulation of cellular metabolic process	GO:0031324	1.73024e-16	15.7619	1361	3019	467	12651	ABCE1,ABL1,ACVR2B,ADARB1,AKT1,AKT3,ANGPT1,ANXA2,AP1AR,APPL2,AQP11,ARID4A,ARX,ATCAY,ATG14,ATG5,ATM,ATP2B4,ATR,ATXN1,ATXN1L,AXIN1,BACH2,BAG3,BAG4,BAG5,BAHD1,BAP1,BCL11A,BCL2,BCLAF1,BCR,BEND3,BHLHE41,BMI1,BMP2,BMP5,BMPR2,BRCA1,BTAF1,BTG2,BTRC,C9ORF72,CAPN3,CASP3,CAST,CAV1,CBFA2T2,CBX5,CBX8,CD109,CDC73,CDK5R1,CDK6,CDKN1B,CDKN2D,CENPF,CGGBP1,CHMP4B,CLOCK,CNOT10,CNOT6,CNOT6L,CNOT7,COPS2,CORO1C,CPEB3,CR…
GO:BP	transcription by RNA polymerase II	GO:0006366	2.36513e-16	15.6261	1331	3019	458	12651	ABRA,ACTR3,ACVR2B,ADCYAP1,ADNP,AKIRIN2,AKT1,ANXA2,AP3B1,APP,ARID3B,ARID4A,ARNT,ARNTL,ARX,ASXL1,ASXL2,ATM,ATP2B4,ATXN1L,ATXN7,ATXN7L3,AUTS2,AXIN1,BACH2,BAG3,BCL11A,BCL11B,BCL9L,BEND3,BHLHE41,BMI1,BMP2,BMP5,BMPR1B,BMPR2,BRCA1,BRD3,BRD4,BRWD1,CAMTA1,CAV1,CBFA2T2,CBX5,CBX8,CCNC,CCNL2,CCNT2,CCPG1,CDC73,CDH13,CDK12,CEBPG,CGGBP1,CHD7,CHUK,CLOCK,CNOT7,CPEB3,CREB1,CRLF3,CRY1,CRYM,CSRNP2,CSRNP3,CTBP2,CUL3,…
GO:BP	regulation of macromolecule metabolic process	GO:0060255	2.58447e-16	15.5876	3736	3019	1095	12651	ABCB10,ABCE1,ABL1,ABRA,ACTG1,ACTR3,ACTR5,ACVR2B,ADAM19,ADAM8,ADAM9,ADARB1,ADCYAP1,ADNP,ADNP2,ADRA2A,AFAP1L2,AFF1,AFF2,AFF4,AGTPBP1,AHR,AKIRIN2,AKT1,AKTIP,ALKBH5,ALS2,ANGPT1,ANK2,ANKRD42,ANKRD49,ANKRD54,ANTXR1,ANXA2,ANXA7,AP1AR,AP3B1,APAF1,APBA1,APBA2,APBB2,APLN,APLNR,APP,APPL2,AQP11,ARFGEF2,ARG2,ARID2,ARID3B,ARID4A,ARNT,ARNTL,ARRDC4,ARX,ASXL1,ASXL2,ATAD2,ATF7,ATG13,ATG14,ATG5,ATM,ATP2A3,ATP2B4,AT…
GO:BP	circulatory system development	GO:0072359	4.23671e-16	15.373	649	3019	257	12651	ABL1,ACAN,ACTC1,ACTG1,ACVR2B,ADAM8,ADAMTS6,ADIPOR2,AKT1,AKT3,AMOT,AMOTL1,ANGPT1,ANGPT2,ANGPTL7,ANK2,ANTXR1,ANXA2,AP1B1,APLN,APLNR,AQP1,ARID2,ASB4,ASXL1,ATG5,ATM,ATP2B4,BMP2,BMP5,BMPR2,BRCA1,C1GALT1,CACNA1C,CALCRL,CASP3,CASP7,CAV1,CDH13,CDKN1B,CHD7,CLIC4,COL1A2,COL2A1,CR1,CRB2,CREB1,CTGF,DCTN5,DKK1,DLL4,DSG2,E2F7,E2F8,ECE1,EDN1,EDNRA,EFNB2,EGLN1,EGR2,EGR3,ELK3,EMP2,EPAS1,EPHA2,EPHB1,EPHB2,ERAP1,ES…
GO:BP	response to organic substance	GO:0010033	4.52468e-16	15.3444	1517	3019	509	12651	ABAT,ABCA1,ABCB10,ABCC9,ABL1,ABL2,ACTG1,ACTR3,ACVR2B,ADAM23,ADAM9,ADAMTS3,ADAMTSL2,ADCY3,ADCY5,ADIPOR2,ADNP2,ADORA1,ADORA2A,ADRA2A,AKAP6,AKIRIN2,AKT1,ALPL,AMFR,ANGPT1,APLN,APP,APPL2,AQP11,AQP4,AQP9,ASXL1,ATM,ATP2B4,ATXN3,AXIN1,B3GNT2,BAG3,BAG4,BAIAP2L1,BAMBI,BCAR3,BCL2,BCL2L1,BCLAF1,BCR,BMP2,BMP5,BMPR1B,BMPR2,BRCA1,BSPRY,BTRC,CACNA1B,CACNB4,CALCRL,CAPN2,CASK,CASP3,CASP7,CAV1,CCDC3,CCDC47,CD109,CD…
GO:BP	negative regulation of nitrogen compound metabolic process	GO:0051172	1.05533e-15	14.9766	1294	3019	445	12651	ABCE1,ABL1,ACVR2B,ADARB1,AKT1,ANGPT1,ANXA2,AQP11,ARID4A,ARX,ATCAY,ATG14,ATG5,ATM,ATP2B4,ATR,ATXN1,ATXN1L,AXIN1,AZIN1,BACH2,BAG3,BAG5,BAHD1,BAP1,BCL11A,BCLAF1,BEND3,BHLHE41,BMI1,BMP2,BMPR2,BRCA1,BTAF1,BTG2,BTRC,C9ORF72,CAPN3,CASP3,CAST,CAV1,CBFA2T2,CBX5,CBX8,CD109,CDC73,CDK5R1,CDKN1B,CDKN2D,CENPF,CGGBP1,CLOCK,CNOT10,CNOT6,CNOT6L,CNOT7,COPS2,CORO1C,CPEB3,CRB2,CREB1,CRKL,CRTAP,CRY1,CRYM,CSTA,CTBP2,C…
GO:BP	cell development	GO:0048468	1.28253e-15	14.8919	1165	3019	408	12651	ABCB10,ABL1,ABL2,ACAN,ACAP3,ACTC1,ACTG1,ADAM22,ADARB1,ADCYAP1,AFF4,AGTPBP1,AKT1,ALS2,ANTXR1,ANXA2,AP1AR,APP,APPL2,ARID4A,ARL3,ARMC2,ARX,ASAP1,ASXL1,ATCAY,ATG5,ATM,ATP2A2,ATRN,ATXN10,AURKA,AXL,B3GNT2,BAG5,BAIAP2,BCL11B,BCL2,BCL2L1,BDNF,BHLHE41,BMP2,BMP5,BMPR1B,BMPR2,BTBD3,BTC,BTG2,C1GALT1,C1GALT1C1,C9ORF72,CACNB4,CAMTA2,CAPN3,CAPRIN1,CBFA2T2,CDHR1,CDK6,CELF1,CFL2,CFTR,CHD7,CHL1,CHST11,CHSY1,CLIC4,…
GO:BP	cell population proliferation	GO:0008283	1.93975e-15	14.7123	1056	3019	376	12651	ABL1,ACER3,ADARB1,AGTPBP1,AKT1,AKT3,ANGPT1,APLN,APLNR,APP,APPL2,AQP11,ARG2,ARID2,ARX,ASCC3,ATG13,ATM,ATXN1L,AZI2,BAMBI,BCL11B,BCL2,BCL2L1,BMI1,BMP2,BMP5,BMPR2,BTC,BTG1,BTG2,CALCRL,CAMTA2,CASK,CASP3,CAV1,CCDC117,CCKBR,CCPG1,CD109,CD47,CDC73,CDCA7,CDH13,CDK1,CDK6,CDKN1B,CDKN2D,CEP120,CHST11,CLDN1,CLMN,CNOT6,CNOT6L,CNOT7,CNTF,COPS2,CRKL,CTGF,CUL1,CYP7B1,DACH1,DAZAP1,DBN1,DDX41,DIXDC1,DLC1,DLL4,DLX6,…
GO:BP	positive regulation of macromolecule metabolic process	GO:0010604	2.3755e-15	14.6242	2030	3019	646	12651	ABCB10,ABL1,ABRA,ACTG1,ACTR3,ACTR5,ACVR2B,ADAM19,ADAM8,ADAM9,ADCYAP1,ADRA2A,AFAP1L2,AGTPBP1,AKIRIN2,AKT1,AKTIP,ALS2,ANGPT1,ANK2,ANKRD42,ANKRD49,ANTXR1,ANXA2,AP3B1,APAF1,APLN,APLNR,APP,ARFGEF2,ARID2,ARID3B,ARID4A,ARNT,ARNTL,ARRDC4,ARX,ASXL1,ASXL2,ATAD2,ATG14,ATM,ATP2A3,ATP2B4,ATP6AP2,ATXN7L3,AURKA,AUTS2,AXIN1,BAG4,BAMBI,BCAR3,BCL11B,BCL2,BCL2L11,BCL9L,BCLAF1,BMP2,BMP3,BMP5,BMPR1B,BMPR2,BRCA1,BRD4,…
GO:BP	regulation of cell differentiation	GO:0045595	8.79815e-15	14.0556	872	3019	320	12651	ABCA5,ABCB10,ABL1,ACVR2B,ADAM8,AJAP1,AKT1,ANKRD54,ANXA2,AP1AR,AP3B1,APP,APPL2,ASB4,ASXL1,ASXL2,AURKA,AXIN1,BAMBI,BBS12,BCL11B,BCL2,BDNF,BEND6,BHLHE41,BMP2,BMPR1B,BMPR2,CAMTA2,CAPN3,CAPRIN1,CAV1,CCDC3,CD109,CDC73,CDK12,CDK6,CDKN1B,CHD7,CLASP1,CLOCK,CNOT4,CNTN2,CNTN4,CORO1C,CPNE1,CRB2,CREB1,CRKL,CSF1,CTGF,DAAM2,DAG1,DBN1,DDX17,DDX6,DIP2B,DIXDC1,DKK1,DLK2,DLL4,DLX1,DMRTA2,DOCK5,DPYSL2,DUSP10,E2F1,ED…
GO:BP	epithelium development	GO:0060429	1.05854e-14	13.9753	656	3019	255	12651	ABL1,ACTG1,ACVR2B,ADAM9,ADAMTSL2,AJAP1,ANKRD6,ANXA7,AP3B1,APAF1,APLNR,AQP1,AQP11,ARG2,ARHGAP12,ARID4A,ARX,ASXL1,ATM,ATP6AP2,BCL11B,BCL2,BCR,BMI1,BMP2,BMP5,BMPR2,BTC,C1GALT1,CASP3,CAV1,CBFA2T2,CD109,CDK1,CDK6,CDKN1B,CHD7,CLASP1,CLIC4,CLOCK,CNN3,COL2A1,CRB2,CREB1,CSMD1,CSTA,CYP7B1,DKK1,DLL4,DLX6,DMRT1,DMRT2,DUSP10,DVL2,E2F7,E2F8,ECE1,EDN1,EDNRA,EFNB2,EHF,EMX1,EPB41L5,EPHA2,EPHA4,EPHA7,ESR1,EYA1,EZH…
GO:BP	positive regulation of nitrogen compound metabolic process	GO:0051173	1.28361e-14	13.8916	1839	3019	591	12651	ABCB10,ABL1,ABRA,ACSL3,ACTR3,ACTR5,ACVR2B,ADAM8,ADAM9,ADCYAP1,ADRA2A,AFAP1L2,AGTPBP1,AKIRIN2,AKT1,AKTIP,ALS2,ANGPT1,ANKRD49,ANTXR1,ANXA2,AP3B1,APAF1,APLN,APLNR,APP,ARID2,ARID3B,ARID4A,ARNT,ARNTL,ARRDC4,ASXL1,ASXL2,ATAD2,ATG14,ATM,ATP2A3,ATP2B4,ATXN7L3,AURKA,AUTS2,AXIN1,BAG4,BAMBI,BCAR3,BCL11B,BCL2,BCL2L11,BCL9L,BCLAF1,BMP2,BMP3,BMP5,BMPR1B,BMPR2,BRCA1,BRD4,BRPF3,BTC,BTG2,BTRC,CALM1,CAPN3,CASP3,CA…
GO:BP	regulation of response to stimulus	GO:0048583	2.11074e-14	13.6756	2272	3019	706	12651	AAK1,ABCA1,ABHD6,ABL1,ABRA,ACPP,ACTG1,ACVR2B,ADAM8,ADAM9,ADAMTS3,ADAMTSL2,ADCYAP1,ADORA1,ADORA2A,ADRA1B,ADRA2A,AFAP1L2,AJAP1,AKAP12,AKAP13,AKIRIN2,AKT1,AKT3,AMFR,AMOT,ANGPT1,ANGPT2,ANKRD54,ANKRD6,ANO6,ANXA2,AP1G1,AP3B1,APAF1,APCDD1,APCDD1L,APLN,APLNR,APP,APPL2,AQP11,ARFGEF2,ARG2,ARHGAP12,ARHGAP26,ARID2,ASXL1,ASXL2,ATG5,ATM,ATP2A2,ATP2B4,ATP6AP2,ATP6V1C2,ATR,AXIN1,AXL,BAG4,BAG5,BAIAP2L1,BAMBI,BAP1…
GO:BP	tube morphogenesis	GO:0035239	2.30531e-14	13.6373	514	3019	210	12651	ABL1,ACTG1,ACVR2B,ADAM8,ADIPOR2,AKT1,AKT3,AMOT,AMOTL1,ANGPT1,ANGPT2,ANXA2,APAF1,APLNR,ARID2,ASB4,ATP2B4,BCL2,BCL2L11,BMP2,BMP5,BMPR2,BRCA1,C1GALT1,CALCRL,CASP3,CAV1,CDH13,CHD7,CLIC4,CTGF,DLL4,E2F7,E2F8,EDAR,EDN1,EDNRA,EFNB2,EGLN1,EGR3,ELK3,EMP2,EPAS1,EPB41L5,EPHA2,EPHA4,EPHA7,EPHB1,EPHB2,ERAP1,ESM1,EYA1,FAM105B,FASLG,FGF1,FGF2,FGF9,FLT1,FMN1,FOXA1,FOXJ2,FOXN1,FZD1,FZD2,FZD3,FZD4,FZD6,GAB1,GATA2,G…
GO:BP	vasculature development	GO:0001944	2.44555e-14	13.6116	442	3019	187	12651	ABL1,ACTG1,ACVR2B,ADAM8,ADAMTS6,ADIPOR2,AKT1,AKT3,AMOT,AMOTL1,ANGPT1,ANGPT2,ANGPTL7,ANTXR1,ANXA2,APLN,APLNR,AQP1,ARID2,ASB4,ATP2B4,BMPR2,BRCA1,C1GALT1,CALCRL,CAV1,CDH13,CHD7,CLIC4,COL1A2,CR1,CTGF,DCTN5,DLL4,E2F7,E2F8,EDN1,EDNRA,EFNB2,EGLN1,EGR2,EGR3,ELK3,EMP2,EPAS1,EPHA2,EPHB1,EPHB2,ERAP1,ESM1,EYA1,FAM105B,FASLG,FGF1,FGF2,FGF9,FLT1,FLT4,FOXJ2,FOXN1,FOXO1,FOXS1,FZD4,GAB1,GATA2,GATA6,GBX2,GJC1,GLI3…
GO:BP	macromolecule modification	GO:0043412	2.56813e-14	13.5904	2482	3019	761	12651	AAK1,ABCA1,ABCB11,ABHD13,ABL1,ABL2,ACVR2B,ACVRL1,ADAM8,ADAM9,ADARB1,ADAT2,ADCYAP1,ADPRH,ADRA2A,AGBL5,AGTPBP1,AKT1,AKT3,AKTIP,ALG14,ALKBH5,ALPK3,ALS2,AMFR,ANAPC7,ANGPT1,ANKIB1,ANKRD54,ANKRD9,AP3B1,APLNR,APP,APPBP2,AQP11,ARID4A,ARIH1,ARNT,ARNTL,ARRDC4,ASB1,ASB4,ASCC3,ASPH,ASXL1,ATG13,ATG14,ATG16L1,ATG4A,ATG4C,ATG5,ATM,ATP2B4,ATR,ATXN3,ATXN7,ATXN7L3,AURKA,AUTS2,AXIN1,AXL,B3GALNT1,B3GALT2,B3GNT2,B4GA…
GO:BP	animal organ morphogenesis	GO:0009887	3.19791e-14	13.4951	602	3019	237	12651	ABL1,ACAN,ACTC1,ACVR2B,ADARB1,AGTPBP1,AJAP1,AKT3,ALPL,ANKRD6,AP3B1,APLNR,AQP1,AQP5,ARID2,ASXL1,ATRN,BCAR3,BCL2,BCL2L11,BCR,BMI1,BMP2,BMP5,BMPR1B,BMPR2,CFTR,CHD7,CHST11,CHSY1,COL1A2,COL2A1,CRB2,CTGF,CUL1,CUL3,CYP7B1,DKK1,DLL4,DLX6,DVL2,EDAR,EDN1,EDNRA,EFNB2,EGLN1,EMX1,EPHA2,EPHB1,EPHB2,ESR1,EXOC4,EYA1,FAM65B,FANCC,FASLG,FAT3,FBN1,FBN2,FBXW11,FGF1,FGF2,FGF7,FGF9,FGFR2,FGFRL1,FHL2,FJX1,FLRT2,FMN1,FO…
GO:BP	response to chemical	GO:0042221	3.83111e-14	13.4167	2089	3019	656	12651	ABAT,ABCA1,ABCB10,ABCB11,ABCC9,ABL1,ABL2,ACTG1,ACTR3,ACVR2B,ADAM23,ADAM8,ADAM9,ADAMTS3,ADAMTSL2,ADCY3,ADCY5,ADIPOR2,ADNP2,ADORA1,ADORA2A,ADRA2A,AHR,AKAP6,AKIRIN2,AKT1,ALPL,AMFR,AMOT,ANGPT1,ANGPT2,ANKH,ANO6,APLN,APP,APPL2,AQP11,AQP2,AQP4,AQP5,AQP9,ARNT,ARX,ASXL1,ATG5,ATM,ATP2A2,ATP2B4,ATP6V1A,ATXN3,AXIN1,B3GNT2,BAG3,BAG4,BAG5,BAIAP2L1,BAMBI,BAP1,BCAR3,BCL11B,BCL2,BCL2L1,BCLAF1,BCR,BMP2,BMP5,BMPR1B…
GO:BP	regulation of localization	GO:0032879	4.30015e-14	13.3665	1504	3019	497	12651	AAK1,ABCA1,ABCA5,ABCB11,ABCC9,ABCG5,ABHD4,ABHD6,ABL1,ACSL3,ACTG1,ADAM8,ADAM9,ADARB1,ADCY5,ADCYAP1,ADORA1,ADRA2A,AKAP6,AKT1,AKT3,AMOT,AMOTL1,ANGPT1,ANGPT2,ANK2,ANKFY1,ANO6,ANXA2,AP1AR,AP1G1,APBA1,APBA2,APBB3,APLN,APLNR,APP,APPL2,AQP1,ARFIP1,ARID2,ATCAY,ATG5,ATM,ATP2A2,ATP2B4,ATP8A1,ATP9A,AZIN1,BACE1,BAG3,BAG4,BCL2,BCL2L1,BCR,BMP2,BMPR2,BSN,C9ORF72,CACNA1C,CACNA1D,CACNA1G,CACNB2,CACNB4,CACNG2,CACNG…
GO:BP	regulation of cell population proliferation	GO:0042127	6.71221e-14	13.1731	879	3019	319	12651	ABL1,ACER3,ADARB1,AGTPBP1,AKT1,AKT3,ANGPT1,APLN,APLNR,APP,APPL2,AQP11,ARG2,ARID2,ARX,ATG13,ATM,ATXN1L,BAMBI,BCL11B,BCL2,BCL2L1,BMI1,BMP2,BMP5,BMPR2,BTC,BTG1,BTG2,CALCRL,CAMTA2,CASK,CASP3,CAV1,CCDC117,CCKBR,CCPG1,CD109,CD47,CDC73,CDCA7,CDH13,CDK6,CDKN1B,CDKN2D,CHST11,CLDN1,CLMN,CNOT6,CNOT6L,CNOT7,CNTF,CRKL,CYP7B1,DACH1,DLC1,DLL4,DLX6,DMRTA2,DOT1L,DUSP1,DUSP10,E2F1,E2F3,E2F7,EDN1,EFNB2,EGLN3,EGR3,E…
GO:BP	positive regulation of RNA metabolic process	GO:0051254	1.23272e-13	12.9091	1083	3019	377	12651	ABRA,ACTR3,ACTR5,ADCYAP1,AFAP1L2,AKIRIN2,AKT1,ANKRD49,ANXA2,AP3B1,APLN,APP,ARID3B,ARID4A,ARNT,ARNTL,ASXL1,ASXL2,ATAD2,ATM,ATXN7L3,AUTS2,AXIN1,BAMBI,BCL11B,BCL9L,BCLAF1,BMP2,BMP5,BMPR1B,BMPR2,BRCA1,BRD4,BTG2,BTRC,CAPN3,CCNC,CCPG1,CDC73,CDH1,CDH13,CEBPG,CHCHD10,CHD7,CHUK,CLOCK,CNOT6,CNOT6L,CNOT7,CPEB3,CREB1,CREB5,CRLF3,CSRNP2,CSRNP3,CTBP2,DAZAP1,DCP2,DDX17,DDX5,DLX1,DMRT1,DMRT2,DOT1L,DTX3L,DVL2,DYR…
GO:BP	positive regulation of transcription by RNA polymerase II	GO:0045944	1.29278e-13	12.8885	757	3019	282	12651	ABRA,ACTR3,ADCYAP1,AKIRIN2,AKT1,ANXA2,AP3B1,APP,ARID3B,ARID4A,ARNT,ARNTL,ASXL1,ASXL2,ATM,AUTS2,BCL11B,BCL9L,BMP2,BMP5,BMPR1B,BMPR2,BRCA1,BRD4,CCNC,CCPG1,CDC73,CDH13,CEBPG,CHD7,CHUK,CLOCK,CNOT7,CREB1,CRLF3,CSRNP2,CSRNP3,CTBP2,DDX17,DLX1,DMRT1,DMRT2,DOT1L,DVL2,E2F1,E2F3,E2F7,E2F8,EBF2,EBF3,EDN1,EFCAB7,EGLN1,EGR1,EGR2,EGR3,EHF,ELK3,ELK4,EPAS1,ERG,ESR1,ESRRG,ETV1,ETV5,ETV6,EYA1,F2RL1,FGF1,FGF2,FOS,FO…
GO:BP	blood vessel development	GO:0001568	1.85382e-13	12.7319	418	3019	177	12651	ABL1,ACTG1,ACVR2B,ADAM8,ADAMTS6,ADIPOR2,AKT1,AKT3,AMOT,AMOTL1,ANGPT1,ANGPT2,ANTXR1,ANXA2,APLN,APLNR,AQP1,ARID2,ASB4,ATP2B4,BMPR2,BRCA1,C1GALT1,CALCRL,CAV1,CDH13,CHD7,CLIC4,COL1A2,CTGF,DCTN5,DLL4,E2F7,E2F8,EDN1,EDNRA,EFNB2,EGLN1,EGR2,EGR3,ELK3,EMP2,EPAS1,EPHA2,EPHB1,EPHB2,ERAP1,ESM1,EYA1,FAM105B,FASLG,FGF1,FGF2,FGF9,FLT1,FOXJ2,FOXN1,FOXO1,FOXS1,FZD4,GAB1,GATA2,GATA6,GBX2,GJC1,GLI3,GNA13,GREM1,HAND…
GO:BP	positive regulation of biosynthetic process	GO:0009891	2.32784e-13	12.633	1189	3019	406	12651	ABCB10,ABHD6,ABRA,ACSL3,ACTR3,ACTR5,ADCYAP1,AFAP1L2,AKIRIN2,AKT1,ANKRD49,ANXA2,AP3B1,APLN,APP,ARID3B,ARID4A,ARNT,ARNTL,ASXL1,ASXL2,ATAD2,ATM,ATXN7L3,AUTS2,AXIN1,BAMBI,BCL11B,BCL9L,BCLAF1,BMP2,BMP5,BMPR1B,BMPR2,BRCA1,BRD4,BTRC,CAPN3,CCDC3,CCNC,CCPG1,CDC73,CDH1,CDH13,CEBPG,CGA,CHCHD10,CHD7,CHUK,CLOCK,CNOT7,CREB1,CREB5,CRLF3,CSRNP2,CSRNP3,CTBP2,DAZL,DDX17,DLX1,DMRT1,DMRT2,DOT1L,DTX3L,DVL2,DYRK2,E2F1…
GO:BP	cellular response to organic substance	GO:0071310	2.51974e-13	12.5986	1282	3019	432	12651	ABCA1,ABCB10,ABL1,ABL2,ACTG1,ACTR3,ACVR2B,ADAM23,ADAM9,ADAMTS3,ADAMTSL2,ADCY3,ADCY5,ADIPOR2,ADNP2,ADRA2A,AKAP6,AKT1,ALPL,AMFR,ANGPT1,APLN,APP,APPL2,AQP4,AQP9,ATM,ATP2B4,ATXN3,AXIN1,B3GNT2,BAG3,BAG4,BAIAP2L1,BAMBI,BCAR3,BCL2,BCL2L1,BCLAF1,BCR,BMP2,BMP5,BMPR1B,BMPR2,BRCA1,BSPRY,BTRC,CACNB4,CALCRL,CAPN2,CASK,CASP3,CASP7,CAV1,CCDC3,CD109,CD47,CDC42EP4,CDC73,CDH1,CDKN1B,CFTR,CGA,CHMP5,CHRDL1,CHST11,CH…
GO:BP	positive regulation of transcription, DNA-templated	GO:0045893	4.29551e-13	12.367	996	3019	350	12651	ABRA,ACTR3,ACTR5,ADCYAP1,AFAP1L2,AKIRIN2,AKT1,ANKRD49,ANXA2,AP3B1,APLN,APP,ARID3B,ARID4A,ARNT,ARNTL,ASXL1,ASXL2,ATAD2,ATM,ATXN7L3,AUTS2,AXIN1,BAMBI,BCL11B,BCL9L,BCLAF1,BMP2,BMP5,BMPR1B,BMPR2,BRCA1,BRD4,BTRC,CAPN3,CCNC,CCPG1,CDC73,CDH1,CDH13,CEBPG,CHCHD10,CHD7,CHUK,CLOCK,CNOT7,CREB1,CREB5,CRLF3,CSRNP2,CSRNP3,CTBP2,DDX17,DLX1,DMRT1,DMRT2,DOT1L,DTX3L,DVL2,E2F1,E2F3,E2F7,E2F8,EBF2,EBF3,EDN1,EFCAB7,EG…
GO:BP	positive regulation of nucleic acid-templated transcription	GO:1903508	4.29551e-13	12.367	996	3019	350	12651	ABRA,ACTR3,ACTR5,ADCYAP1,AFAP1L2,AKIRIN2,AKT1,ANKRD49,ANXA2,AP3B1,APLN,APP,ARID3B,ARID4A,ARNT,ARNTL,ASXL1,ASXL2,ATAD2,ATM,ATXN7L3,AUTS2,AXIN1,BAMBI,BCL11B,BCL9L,BCLAF1,BMP2,BMP5,BMPR1B,BMPR2,BRCA1,BRD4,BTRC,CAPN3,CCNC,CCPG1,CDC73,CDH1,CDH13,CEBPG,CHCHD10,CHD7,CHUK,CLOCK,CNOT7,CREB1,CREB5,CRLF3,CSRNP2,CSRNP3,CTBP2,DDX17,DLX1,DMRT1,DMRT2,DOT1L,DTX3L,DVL2,E2F1,E2F3,E2F7,E2F8,EBF2,EBF3,EDN1,EFCAB7,EG…
GO:BP	positive regulation of macromolecule biosynthetic process	GO:0010557	4.57072e-13	12.34	1126	3019	387	12651	ABCB10,ABRA,ACTR3,ACTR5,ADCYAP1,AFAP1L2,AKIRIN2,AKT1,ANKRD49,ANXA2,AP3B1,APLN,APP,ARID3B,ARID4A,ARNT,ARNTL,ASXL1,ASXL2,ATAD2,ATM,ATXN7L3,AUTS2,AXIN1,BAMBI,BCL11B,BCL9L,BCLAF1,BMP2,BMP5,BMPR1B,BMPR2,BRCA1,BRD4,BTRC,CAPN3,CCNC,CCPG1,CDC73,CDH1,CDH13,CEBPG,CHCHD10,CHD7,CHUK,CLOCK,CNOT7,CREB1,CREB5,CRLF3,CSRNP2,CSRNP3,CTBP2,DAZL,DDX17,DLX1,DMRT1,DMRT2,DOT1L,DTX3L,DVL2,DYRK2,E2F1,E2F3,E2F7,E2F8,EBF2,E…
GO:BP	positive regulation of RNA biosynthetic process	GO:1902680	5.59478e-13	12.2522	1001	3019	351	12651	ABRA,ACTR3,ACTR5,ADCYAP1,AFAP1L2,AKIRIN2,AKT1,ANKRD49,ANXA2,AP3B1,APLN,APP,ARID3B,ARID4A,ARNT,ARNTL,ASXL1,ASXL2,ATAD2,ATM,ATXN7L3,AUTS2,AXIN1,BAMBI,BCL11B,BCL9L,BCLAF1,BMP2,BMP5,BMPR1B,BMPR2,BRCA1,BRD4,BTRC,CAPN3,CCNC,CCPG1,CDC73,CDH1,CDH13,CEBPG,CHCHD10,CHD7,CHUK,CLOCK,CNOT7,CREB1,CREB5,CRLF3,CSRNP2,CSRNP3,CTBP2,DDX17,DLX1,DMRT1,DMRT2,DOT1L,DTX3L,DVL2,E2F1,E2F3,E2F7,E2F8,EBF2,EBF3,EDN1,EFCAB7,EG…
GO:BP	cellular response to chemical stimulus	GO:0070887	5.90783e-13	12.2286	1610	3019	521	12651	ABCA1,ABCB10,ABCB11,ABL1,ABL2,ACTG1,ACTR3,ACVR2B,ADAM23,ADAM8,ADAM9,ADAMTS3,ADAMTSL2,ADCY3,ADCY5,ADIPOR2,ADNP2,ADRA2A,AHR,AKAP6,AKT1,ALPL,AMFR,ANGPT1,ANO6,APLN,APP,APPL2,AQP2,AQP4,AQP5,AQP9,ARNT,ATG5,ATM,ATP2A2,ATP2B4,ATP6V1A,ATXN3,AXIN1,B3GNT2,BAG3,BAG4,BAG5,BAIAP2L1,BAMBI,BCAR3,BCL2,BCL2L1,BCLAF1,BCR,BMP2,BMP5,BMPR1B,BMPR2,BRCA1,BSPRY,BTRC,CACNB4,CALCRL,CAPN2,CAPN3,CASK,CASP3,CASP7,CAV1,CCDC3,C…
GO:BP	negative regulation of RNA metabolic process	GO:0051253	8.01737e-13	12.096	766	3019	282	12651	ABCE1,ACVR2B,ARID4A,ARX,ATXN1,ATXN1L,AXIN1,BACH2,BAG3,BAHD1,BAP1,BCL11A,BCLAF1,BEND3,BHLHE41,BMI1,BMP2,BRCA1,BTAF1,BTRC,CAPN3,CAV1,CBFA2T2,CBX5,CBX8,CDC73,CDK5R1,CDKN1B,CENPF,CGGBP1,CLOCK,CNOT7,COPS2,CPEB3,CREB1,CRY1,CRYM,CTBP2,CUL3,DACH1,DAZL,DDX5,DEDD,DKK1,DLL4,DLX1,DMRT1,DNMT3A,DYRK1A,E2F1,E2F6,E2F7,E2F8,EDN1,EGR1,EIF4A2,ELK3,ELK4,EREG,ESR1,ETV5,ETV6,EZH2,FABP4,FAM46C,FASLG,FGF9,FHL2,FMR1,FNIP…
GO:BP	positive regulation of nucleobase-containing compound metabolic process	GO:0045935	1.09201e-12	11.9618	1213	3019	410	12651	ABRA,ACTR3,ACTR5,ADCYAP1,AFAP1L2,AKIRIN2,AKT1,ANKRD49,ANXA2,AP3B1,APLN,APP,ARID2,ARID3B,ARID4A,ARNT,ARNTL,ASXL1,ASXL2,ATAD2,ATM,ATXN7L3,AUTS2,AXIN1,BAMBI,BCAR3,BCL11B,BCL9L,BCLAF1,BMP2,BMP5,BMPR1B,BMPR2,BRCA1,BRD4,BRPF3,BTG2,BTRC,CAPN3,CCDC117,CCNC,CCPG1,CDC73,CDH1,CDH13,CEBPG,CHCHD10,CHD7,CHUK,CLOCK,CNOT6,CNOT6L,CNOT7,CPEB3,CREB1,CREB5,CRLF3,CSRNP2,CSRNP3,CTBP2,DAZAP1,DCP2,DDX17,DDX5,DLX1,DMRT1,…
GO:BP	positive regulation of cellular biosynthetic process	GO:0031328	1.81215e-12	11.7418	1170	3019	397	12651	ABCB10,ABRA,ACSL3,ACTR3,ACTR5,ADCYAP1,AFAP1L2,AKIRIN2,AKT1,ANKRD49,ANXA2,AP3B1,APLN,APP,ARID3B,ARID4A,ARNT,ARNTL,ASXL1,ASXL2,ATAD2,ATM,ATXN7L3,AUTS2,AXIN1,BAMBI,BCL11B,BCL9L,BCLAF1,BMP2,BMP5,BMPR1B,BMPR2,BRCA1,BRD4,BTRC,CAPN3,CCNC,CCPG1,CDC73,CDH1,CDH13,CEBPG,CHCHD10,CHD7,CHUK,CLOCK,CNOT7,CREB1,CREB5,CRLF3,CSRNP2,CSRNP3,CTBP2,DAZL,DDX17,DLX1,DMRT1,DMRT2,DOT1L,DTX3L,DVL2,DYRK2,E2F1,E2F3,E2F7,E2F8,…
GO:BP	negative regulation of RNA biosynthetic process	GO:1902679	2.57679e-12	11.5889	691	3019	258	12651	ACVR2B,ARID4A,ARX,ATXN1,ATXN1L,AXIN1,BACH2,BAG3,BAHD1,BAP1,BCL11A,BCLAF1,BEND3,BHLHE41,BMI1,BMP2,BRCA1,BTAF1,BTRC,CAPN3,CAV1,CBFA2T2,CBX5,CBX8,CDC73,CDK5R1,CDKN1B,CENPF,CGGBP1,CLOCK,CNOT7,COPS2,CPEB3,CREB1,CRY1,CRYM,CTBP2,CUL3,DACH1,DDX5,DEDD,DKK1,DLL4,DLX1,DMRT1,DNMT3A,E2F1,E2F6,E2F7,E2F8,EDN1,EGR1,EIF4A2,ELK3,ELK4,EREG,ESR1,ETV5,ETV6,EZH2,FABP4,FASLG,FGF9,FHL2,FNIP1,FNIP2,FOXA1,FOXG1,FOXL2,FOXN…
GO:BP	negative regulation of nucleic acid-templated transcription	GO:1903507	2.57679e-12	11.5889	691	3019	258	12651	ACVR2B,ARID4A,ARX,ATXN1,ATXN1L,AXIN1,BACH2,BAG3,BAHD1,BAP1,BCL11A,BCLAF1,BEND3,BHLHE41,BMI1,BMP2,BRCA1,BTAF1,BTRC,CAPN3,CAV1,CBFA2T2,CBX5,CBX8,CDC73,CDK5R1,CDKN1B,CENPF,CGGBP1,CLOCK,CNOT7,COPS2,CPEB3,CREB1,CRY1,CRYM,CTBP2,CUL3,DACH1,DDX5,DEDD,DKK1,DLL4,DLX1,DMRT1,DNMT3A,E2F1,E2F6,E2F7,E2F8,EDN1,EGR1,EIF4A2,ELK3,ELK4,EREG,ESR1,ETV5,ETV6,EZH2,FABP4,FASLG,FGF9,FHL2,FNIP1,FNIP2,FOXA1,FOXG1,FOXL2,FOXN…
GO:BP	nucleobase-containing compound biosynthetic process	GO:0034654	2.69079e-12	11.5701	2344	3019	714	12651	ABLIM2,ABRA,ACLY,ACTR3,ACTR5,ACVR2B,ADAM8,ADCY2,ADCY3,ADCY5,ADCY9,ADCYAP1,ADK,ADNP,ADSL,AFAP1L2,AHR,AKIRIN2,AKT1,AMPD3,ANKRD42,ANKRD49,ANXA2,AP3B1,APBB2,APLN,APP,ARID2,ARID3B,ARID4A,ARNT,ARNTL,ARX,ASXL1,ASXL2,ATAD2,ATF7,ATM,ATP2B4,ATP5G3,ATP6V1A,ATXN1,ATXN1L,ATXN7,ATXN7L3,AUTS2,AXIN1,BACH2,BAG3,BAHD1,BAMBI,BAP1,BCL11A,BCL11B,BCL9L,BCLAF1,BEND3,BHLHE41,BMI1,BMP2,BMP5,BMPR1B,BMPR2,BRCA1,BRD3,BRD4,B…
GO:BP	negative regulation of transcription, DNA-templated	GO:0045892	3.40552e-12	11.4678	689	3019	257	12651	ACVR2B,ARID4A,ARX,ATXN1,ATXN1L,AXIN1,BACH2,BAG3,BAHD1,BAP1,BCL11A,BCLAF1,BEND3,BHLHE41,BMI1,BMP2,BRCA1,BTAF1,BTRC,CAPN3,CAV1,CBFA2T2,CBX5,CBX8,CDC73,CDK5R1,CDKN1B,CENPF,CGGBP1,CLOCK,CNOT7,COPS2,CPEB3,CREB1,CRY1,CRYM,CTBP2,CUL3,DACH1,DDX5,DEDD,DKK1,DLL4,DLX1,DMRT1,DNMT3A,E2F1,E2F6,E2F7,E2F8,EDN1,EGR1,ELK3,ELK4,EREG,ESR1,ETV5,ETV6,EZH2,FABP4,FASLG,FGF9,FHL2,FNIP1,FNIP2,FOXA1,FOXG1,FOXL2,FOXN3,FOXO3…
GO:BP	macromolecule biosynthetic process	GO:0009059	3.42028e-12	11.4659	2869	3019	850	12651	ABCA1,ABCB10,ABLIM2,ABRA,ACAN,ACTR3,ACTR5,ACVR2B,ADAM8,ADCYAP1,ADNP,AFAP1L2,AGL,AHR,AKIRIN2,AKT1,ALG14,ANGPT1,ANKRD42,ANKRD49,ANXA2,AP3B1,APBB2,APLN,APP,AQP11,ARID2,ARID3B,ARID4A,ARNT,ARNTL,ARX,ASCC3,ASXL1,ASXL2,ATAD2,ATF7,ATG13,ATG16L1,ATG5,ATM,ATP2B4,ATXN1,ATXN1L,ATXN7,ATXN7L3,AUTS2,AXIN1,B3GALNT1,B3GALT2,B3GNT2,B4GALT1,B4GALT4,BACH2,BAG3,BAHD1,BAMBI,BAP1,BCL11A,BCL11B,BCL2,BCL9L,BCLAF1,BEND3,B…
GO:BP	negative regulation of macromolecule biosynthetic process	GO:0010558	3.79404e-12	11.4209	808	3019	292	12651	ACVR2B,ARID4A,ARX,ATXN1,ATXN1L,AXIN1,BACH2,BAG3,BAHD1,BAP1,BCL11A,BCLAF1,BEND3,BHLHE41,BMI1,BMP2,BMPR2,BRCA1,BTAF1,BTG2,BTRC,CAPN3,CAV1,CBFA2T2,CBX5,CBX8,CDC73,CDK5R1,CDKN1B,CENPF,CGGBP1,CLOCK,CNOT10,CNOT6,CNOT6L,CNOT7,COPS2,CPEB3,CREB1,CRY1,CRYM,CTBP2,CUL3,DACH1,DCP2,DDX5,DDX6,DEDD,DKK1,DLL4,DLX1,DMRT1,DNMT3A,E2F1,E2F6,E2F7,E2F8,EDN1,EGR1,EIF2S1,EIF4A2,EIF4EBP2,EIF4EBP3,ELK3,ELK4,EREG,ESR1,ETV5,…
GO:BP	signaling	GO:0023052	4.93876e-12	11.3064	3801	3019	1086	12651	AAK1,ABCA1,ABCC9,ABHD6,ABL1,ABR,ABRA,ACPP,ACVR2B,ACVRL1,ADAM8,ADAM9,ADAMTS3,ADAMTSL2,ADARB1,ADCY2,ADCY3,ADCY5,ADCY9,ADCYAP1,ADCYAP1R1,ADIPOR2,ADORA1,ADORA2A,ADRA1B,ADRA2A,ADRB1,AFAP1L2,AKAP12,AKAP13,AKT1,AKT3,ALS2,AMFR,AMOT,AMOTL1,ANGPT1,ANGPT2,ANK1,ANK2,ANKRD54,ANKRD6,ANO6,ANXA2,AP1AR,AP3B1,APAF1,APBA1,APBA2,APCDD1,APCDD1L,APLN,APLNR,APP,APPL2,AQP1,ARFGEF2,ARHGAP12,ARHGAP19,ARHGAP24,ARHGAP26,ARH…
GO:BP	negative regulation of cellular biosynthetic process	GO:0031327	1.15134e-11	10.9388	838	3019	299	12651	ACVR2B,ARID4A,ARX,ATP2B4,ATXN1,ATXN1L,AXIN1,BACH2,BAG3,BAHD1,BAP1,BCL11A,BCLAF1,BEND3,BHLHE41,BMI1,BMP2,BMP5,BMPR2,BRCA1,BTAF1,BTG2,BTRC,CAPN3,CAV1,CBFA2T2,CBX5,CBX8,CDC73,CDK5R1,CDKN1B,CENPF,CGGBP1,CLOCK,CNOT10,CNOT6,CNOT6L,CNOT7,COPS2,CPEB3,CREB1,CRY1,CRYM,CTBP2,CUL3,DACH1,DCP2,DDX5,DDX6,DEDD,DKK1,DLL4,DLX1,DMRT1,DNMT3A,E2F1,E2F6,E2F7,E2F8,EDN1,EGR1,EIF2S1,EIF4A2,EIF4EBP2,EIF4EBP3,ELK3,ELK4,ERE…
GO:BP	intracellular signal transduction	GO:0035556	1.31709e-11	10.8804	1604	3019	513	12651	ABCA1,ABL1,ABR,ABRA,ADAM8,ADAM9,ADCY2,ADCY3,ADCY5,ADCY9,ADCYAP1,ADRA1B,ADRA2A,AKAP12,AKAP13,AKT1,AKT3,AMOT,AMOTL1,ANGPT1,ANK2,ANKRD54,ANKRD6,APAF1,APLNR,APP,ARFGEF2,ARHGAP12,ARHGAP26,ARHGEF12,ARHGEF3,ARHGEF6,ARL3,ASB1,ASB4,ATM,ATP2A3,ATP2B4,ATP6AP2,ATR,AXIN1,AXL,AZI2,BAG4,BAG5,BCAR3,BCL2,BCL2L1,BCL2L11,BCLAF1,BCR,BMP2,BRAP,BRCA1,BTC,BTRC,C3ORF33,C9ORF72,CALM1,CAPN3,CASP3,CAV1,CBL,CCDC88A,CD2AP,CD…
GO:BP	cell communication	GO:0007154	1.34477e-11	10.8714	3840	3019	1093	12651	AAK1,ABCA1,ABHD6,ABL1,ABR,ABRA,ACPP,ACVR2B,ACVRL1,ADAM8,ADAM9,ADAMTS3,ADAMTSL2,ADARB1,ADCY2,ADCY3,ADCY5,ADCY9,ADCYAP1,ADCYAP1R1,ADIPOR2,ADORA1,ADORA2A,ADRA1B,ADRA2A,ADRB1,AFAP1L2,AKAP12,AKAP13,AKT1,AKT3,ALS2,AMFR,AMOT,AMOTL1,ANGPT1,ANGPT2,ANK1,ANK2,ANKRD54,ANKRD6,ANO6,AP3B1,APAF1,APBA1,APBA2,APCDD1,APCDD1L,APLN,APLNR,APP,APPL2,AQP1,AQP2,ARFGEF2,ARHGAP12,ARHGAP19,ARHGAP24,ARHGAP26,ARHGAP28,ARHGAP3…
GO:BP	blood vessel morphogenesis	GO:0048514	1.50614e-11	10.8221	362	3019	154	12651	ABL1,ACTG1,ADAM8,ADIPOR2,AKT1,AKT3,AMOT,AMOTL1,ANGPT1,ANGPT2,ANXA2,APLNR,ARID2,ASB4,ATP2B4,BMPR2,BRCA1,C1GALT1,CALCRL,CAV1,CDH13,CHD7,CLIC4,CTGF,DLL4,E2F7,E2F8,EDN1,EDNRA,EFNB2,EGLN1,EGR3,ELK3,EMP2,EPAS1,EPHA2,EPHB1,EPHB2,ERAP1,ESM1,EYA1,FAM105B,FASLG,FGF1,FGF2,FGF9,FLT1,FOXJ2,FOXN1,FZD4,GAB1,GATA2,GATA6,GBX2,GJC1,GNA13,GREM1,HAND1,HAS2,HEY2,HHEX,HIPK2,HK2,HMGB1,HMOX1,HOXA5,HOXA7,HOXB13,HPGD,HPSE…
GO:BP	regulation of multicellular organismal development	GO:2000026	1.53759e-11	10.8132	754	3019	274	12651	ABCB10,ABL1,ACVR2B,ADAM8,AJAP1,AKT1,AKT3,AMOT,ANGPT2,ANGPTL7,ANKH,ANKRD54,ANO6,ANXA2,AP3B1,APLNR,APPL2,ATP2B4,BDNF,BHLHE41,BMP2,BMPR1B,BMPR2,BRCA1,CAMTA2,CAPN3,CAPRIN1,CAV1,CBLN1,CD109,CDC73,CDK6,CDKN1B,CFTR,CHD7,CLASP1,CLSTN2,CNOT4,CRB2,CREB1,CSF1,CTGF,CTSC,DAAM2,DAG1,DBN1,DIP2B,DKK1,DLL4,DLX1,DMRTA2,DUSP10,EDN1,EFNA5,EGLN1,EGR2,EGR3,EMP2,EPHA2,EPHA7,EPHB1,EPHB2,ERAP1,EZH2,FAM20C,FAM46A,FASLG,FB…
GO:BP	regulation of gene expression	GO:0010468	1.77946e-11	10.7497	2936	3019	863	12651	ABL1,ABRA,ACTG1,ACTR3,ACTR5,ACVR2B,ADAM19,ADAM8,ADCYAP1,ADNP,ADNP2,ADRA2A,AFAP1L2,AFF1,AFF2,AFF4,AHR,AKIRIN2,AKT1,ALKBH5,ANGPT1,ANK2,ANKRD42,ANKRD49,ANXA2,ANXA7,AP3B1,APBA1,APBA2,APBB2,APLN,APLNR,APP,APPL2,ARFGEF2,ARG2,ARID2,ARID3B,ARID4A,ARNT,ARNTL,ARX,ASXL1,ASXL2,ATAD2,ATF7,ATG14,ATG5,ATM,ATP2B4,ATP6AP2,ATXN1,ATXN1L,ATXN7,ATXN7L3,AURKA,AUTS2,AXIN1,BACH2,BAG3,BAHD1,BAMBI,BAP1,BCL11A,BCL11B,BCL2,…
GO:BP	negative regulation of biosynthetic process	GO:0009890	2.01481e-11	10.6958	848	3019	301	12651	ACVR2B,ARID4A,ARX,ATP2B4,ATXN1,ATXN1L,AXIN1,BACH2,BAG3,BAHD1,BAP1,BCL11A,BCLAF1,BEND3,BHLHE41,BMI1,BMP2,BMP5,BMPR2,BRCA1,BTAF1,BTG2,BTRC,CAPN3,CAV1,CBFA2T2,CBX5,CBX8,CCDC3,CDC73,CDK5R1,CDKN1B,CENPF,CGGBP1,CLOCK,CNOT10,CNOT6,CNOT6L,CNOT7,COPS2,CPEB3,CREB1,CRY1,CRYM,CTBP2,CUL3,DACH1,DCP2,DDX5,DDX6,DEDD,DKK1,DLL4,DLX1,DMRT1,DNMT3A,E2F1,E2F6,E2F7,E2F8,EDN1,EGR1,EIF2S1,EIF4A2,EIF4EBP2,EIF4EBP3,ELK3,EL…
GO:BP	aromatic compound biosynthetic process	GO:0019438	2.83875e-11	10.5469	2400	3019	723	12651	ABCB10,ABLIM2,ABRA,ACLY,ACTR3,ACTR5,ACVR2B,ADAM8,ADCY2,ADCY3,ADCY5,ADCY9,ADCYAP1,ADK,ADNP,ADSL,AFAP1L2,AHR,AKIRIN2,AKT1,AMPD3,ANKRD42,ANKRD49,ANXA2,AP3B1,APBB2,APLN,APP,ARID2,ARID3B,ARID4A,ARNT,ARNTL,ARX,ASXL1,ASXL2,ATAD2,ATF7,ATM,ATP2B4,ATP5G3,ATP6V1A,ATXN1,ATXN1L,ATXN7,ATXN7L3,AUTS2,AXIN1,BACH2,BAG3,BAHD1,BAMBI,BAP1,BCL11A,BCL11B,BCL9L,BCLAF1,BEND3,BHLHE41,BMI1,BMP2,BMP5,BMPR1B,BMPR2,BRCA1,BRD3…
GO:BP	regulation of cellular component organization	GO:0051128	3.77378e-11	10.4232	1316	3019	432	12651	AAK1,ABCA1,ABL1,ABL2,ACAP3,ACTG1,ACTR3,ACTR5,ADAM9,ADNP2,AKT1,ANAPC7,ANGPT1,ANGPTL7,ANKFY1,ANTXR1,ANXA2,AP1AR,APLN,APLNR,APP,APPL2,ARHGAP28,ARHGEF10L,ARPC3,ARPC5,ASAP1,ATG5,ATM,ATP8A1,ATR,ATXN7,AURKA,BAG4,BAG5,BAIAP2,BAIAP2L1,BAP1,BCL2,BCL2L11,BDNF,BICD2,BMP2,BMP5,BMPR2,BTC,C9ORF72,CAMKV,CAPN2,CAPRIN1,CAPZA1,CAV1,CBFA2T2,CBL,CBLL1,CBLN1,CCDC88A,CCP110,CD2AP,CDC23,CDC27,CDC42EP1,CDC42EP3,CDC42EP4,…
GO:BP	growth	GO:0040007	4.3647e-11	10.36	509	3019	199	12651	ABL1,ACVR2B,ADARB1,ADNP2,ADRB1,AKT1,APBA1,APBA2,APP,ARID2,ARX,ATM,ATRN,AURKA,BAP1,BCL2,BCL2L1,BCL2L11,BDNF,BMPR2,BNC2,C9ORF72,CAMTA2,CAPN3,CDC73,CDKN1B,CDKN2D,CELF1,CGA,CHD7,CHST11,CLIC4,CPNE1,CREB1,CRLF3,DBN1,DCBLD2,DCLK1,DCUN1D3,DCUN1D5,DIP2B,DPYSL2,DUSP10,EDN1,EDNRA,EFNA5,EIF4H,EMX1,EPB41L5,EPHA7,ESR1,EZH2,FAM107A,FGF1,FGF2,FGF7,FGF9,FHL1,FMN1,FOXL2,FOXO3,FOXS1,FRZB,FSHR,FTO,FXN,FZD7,GAS1,GATA…
GO:BP	heterocycle biosynthetic process	GO:0018130	7.0712e-11	10.1505	2401	3019	721	12651	ABCB10,ABLIM2,ABRA,ACLY,ACTR3,ACTR5,ACVR2B,ADAM8,ADCY2,ADCY3,ADCY5,ADCY9,ADCYAP1,ADK,ADNP,ADSL,AFAP1L2,AHR,AKIRIN2,AKT1,AMPD3,ANKRD42,ANKRD49,ANXA2,AP3B1,APBB2,APLN,APP,ARID2,ARID3B,ARID4A,ARNT,ARNTL,ARX,ASXL1,ASXL2,ATAD2,ATF7,ATM,ATP2B4,ATP5G3,ATP6V1A,ATXN1,ATXN1L,ATXN7,ATXN7L3,AUTS2,AXIN1,BACH2,BAG3,BAHD1,BAMBI,BAP1,BCL11A,BCL11B,BCL9L,BCLAF1,BEND3,BHLHE41,BMI1,BMP2,BMP5,BMPR1B,BMPR2,BRCA1,BRD3…
GO:BP	neurogenesis	GO:0022008	8.0054e-11	10.0966	929	3019	322	12651	ABL1,ABL2,ACAP3,ADAM22,ADARB1,ADCYAP1,ADNP2,AGTPBP1,AKT1,ALS2,ANXA2,APP,APPL2,ARL3,ARX,ASAP1,ATCAY,ATXN10,AURKA,B3GNT2,BAG5,BAIAP2,BCL11B,BCL2,BDNF,BEND6,BHLHE41,BMP2,BMP5,BMPR1B,BMPR2,BTBD3,BTG2,C9ORF72,CAMTA2,CAPRIN1,CASP3,CBFA2T2,CBLN1,CDHR1,CDK6,CELSR2,CEP120,CHD7,CHL1,CLMN,CNP,CNTF,CNTN2,CNTN4,CNTNAP1,CPNE1,CRB2,CREB1,CRKL,DAAM2,DBN1,DCLK1,DDX6,DIP2B,DIXDC1,DKK1,DLL4,DLX1,DMRTA2,DOCK7,DPYSL2…
GO:BP	response to stimulus	GO:0050896	9.62516e-11	10.0166	5123	3019	1404	12651	AAK1,ABAT,ABCA1,ABCB10,ABCB11,ABCC9,ABHD6,ABL1,ABL2,ABR,ABRA,ACER3,ACPP,ACTG1,ACTR3,ACTR5,ACVR2B,ACVRL1,ADAM23,ADAM8,ADAM9,ADAMTS3,ADAMTS5,ADAMTSL2,ADCY2,ADCY3,ADCY5,ADCY9,ADCYAP1,ADCYAP1R1,ADIPOR2,ADNP2,ADORA1,ADORA2A,ADRA1B,ADRA2A,ADRB1,AEN,AFAP1L2,AGBL5,AHR,AJAP1,AKAP1,AKAP12,AKAP13,AKAP6,AKIRIN2,AKT1,AKT3,ALKBH5,ALPL,ALS2,AMFR,AMOT,AMOTL1,ANGPT1,ANGPT2,ANK1,ANK2,ANKH,ANKRD42,ANKRD54,ANKRD6,AN…
GO:BP	developmental growth	GO:0048589	1.02446e-10	9.9895	375	3019	156	12651	ABL1,ACVR2B,ADARB1,ADRB1,AKT1,APBA1,APBA2,APP,ARID2,ARX,ATM,ATRN,AURKA,BCL2,BCL2L11,BDNF,BMPR2,BNC2,C9ORF72,CAMTA2,CAPN3,CDKN1B,CELF1,CGA,CHD7,CHST11,CLIC4,CPNE1,CREB1,DBN1,DCLK1,DIP2B,DPYSL2,DUSP10,EDN1,EDNRA,EFNA5,EIF4H,EMX1,EPB41L5,EPHA7,ESR1,EZH2,FGF1,FGF2,FGF7,FGF9,FMN1,FOXL2,FOXO3,FOXS1,FSHR,FTO,FXN,FZD7,GAS1,GATA3,GATA6,GLI3,GPAM,HESX1,HEY2,HHEX,HOXA11,HOXA5,HOXD13,IGF1,IL7,IMPACT,ITGB1,IT…
GO:BP	negative regulation of nucleobase-containing compound metabolic process	GO:0045934	1.13903e-10	9.94347	844	3019	297	12651	ABCE1,ACVR2B,ARID4A,ARX,ATM,ATR,ATXN1,ATXN1L,AXIN1,BACH2,BAG3,BAHD1,BAP1,BCL11A,BCLAF1,BEND3,BHLHE41,BMI1,BMP2,BMPR2,BRCA1,BTAF1,BTRC,CAPN3,CAV1,CBFA2T2,CBX5,CBX8,CDC73,CDK5R1,CDKN1B,CENPF,CGGBP1,CLOCK,CNOT7,COPS2,CPEB3,CREB1,CRY1,CRYM,CTBP2,CUL3,DACH1,DAZL,DCP2,DDX5,DEDD,DKK1,DLL4,DLX1,DMRT1,DNMT3A,DYRK1A,E2F1,E2F6,E2F7,E2F8,EDN1,EGR1,EIF4A2,ELK3,ELK4,ERCC4,EREG,ESR1,ETV5,ETV6,EZH2,FABP4,FAM46C,…
GO:BP	cellular protein metabolic process	GO:0044267	2.452e-10	9.61048	3069	3019	890	12651	AAK1,ABCA1,ABCB11,ABHD13,ABL1,ABL2,ACVR2B,ACVRL1,ADAM8,ADAM9,ADARB1,ADCYAP1,ADPRH,ADRA2A,AGBL5,AGTPBP1,AKT1,AKT3,AKTIP,ALG14,ALPK3,ALS2,AMFR,ANAPC7,ANGPT1,ANKIB1,ANKRD54,ANKRD9,ANTXR1,ANXA2,AP3B1,APAF1,APLNR,APP,APPBP2,AQP11,ARID4A,ARIH1,ARNT,ARNTL,ARRDC4,ASB1,ASB4,ASCC3,ASPH,ASXL1,ATG13,ATG14,ATG16L1,ATG4A,ATG4C,ATG5,ATM,ATP2A3,ATP2B4,ATR,ATXN3,ATXN7,ATXN7L3,AURKA,AUTS2,AXIN1,AXL,B3GALNT1,B3GALT…
GO:BP	cellular response to stimulus	GO:0051716	2.53865e-10	9.5954	4401	3019	1224	12651	AAK1,ABCA1,ABCB10,ABCB11,ABHD6,ABL1,ABL2,ABR,ABRA,ACPP,ACTG1,ACTR3,ACTR5,ACVR2B,ACVRL1,ADAM23,ADAM8,ADAM9,ADAMTS3,ADAMTSL2,ADCY2,ADCY3,ADCY5,ADCY9,ADCYAP1,ADCYAP1R1,ADIPOR2,ADNP2,ADORA1,ADORA2A,ADRA1B,ADRA2A,ADRB1,AFAP1L2,AHR,AKAP12,AKAP13,AKAP6,AKT1,AKT3,ALPL,AMFR,AMOT,AMOTL1,ANGPT1,ANGPT2,ANK1,ANK2,ANKRD54,ANKRD6,ANO6,AP1G1,AP3B1,APAF1,APCDD1,APCDD1L,APLN,APLNR,APP,APPL2,AQP11,AQP2,AQP4,AQP5,AQ…
GO:BP	embryo development	GO:0009790	4.23358e-10	9.37329	552	3019	209	12651	ABL1,ACVR2B,AKIRIN2,AMOT,APAF1,APLN,APLNR,ARID2,ATM,ATP6AP2,AXIN1,BCL2L11,BCR,BMI1,BMP5,BMPR2,CACNA1C,CASP3,CDC40,CDC73,CHD7,CHRDL1,CHST11,CLASP1,COL12A1,COL2A1,COL8A1,CRB2,CUL3,DAG1,DIEXF,DKK1,DLD,DLL4,DLX1,DLX6,DMRT2,DNMT3A,ECE1,EDN1,EDNRA,EPB41L5,EPHA2,EPHA4,EPHB2,EXOC4,EYA1,FAM65B,FBN1,FBN2,FGF2,FGF9,FGFR2,FOXA1,FOXI1,FOXL2,FREM2,FRS2,FRZB,FXN,FZD1,FZD2,FZD3,FZD6,FZD7,GATA2,GATA3,GATA6,GBX2,G…
GO:BP	homeostatic process	GO:0042592	4.53058e-10	9.34385	901	3019	311	12651	ABCA1,ABCA5,ABCB10,ABCB11,ABCG5,ABHD6,ABL1,ACVR2B,ADAM8,ADAMTS5,ADCY5,ADIPOR2,ADRA2A,ADRB1,AKT1,AKT3,ALPL,ANGPT1,ANK2,ANKH,ANKRD54,ANKRD9,ANO6,AP3B1,APLNR,APP,APPL2,AQP1,AQP11,AQP2,AQP4,ARF1,ARID2,ARID4A,ASXL1,ATG5,ATP2A2,ATP2A3,ATP2B4,ATP6AP2,ATP6V1A,AXL,BAG3,BAP1,BBS12,BCL2,BCL2L11,BCR,CA12,CALM1,CAPN3,CASP3,CAV1,CCDC47,CCKBR,CDHR1,CDK6,CEBPG,CFL2,CFTR,CHD7,CHMP2B,CHMP4B,CIB2,CLDN1,CLIC4,CNNM4,…
GO:BP	organic cyclic compound biosynthetic process	GO:1901362	5.11035e-10	9.29155	2478	3019	736	12651	ABCB10,ABLIM2,ABRA,ACLY,ACTR3,ACTR5,ACVR2B,ADAM8,ADCY2,ADCY3,ADCY5,ADCY9,ADCYAP1,ADK,ADNP,ADSL,AFAP1L2,AHR,AKIRIN2,AKR1D1,AKT1,AMPD3,ANKRD42,ANKRD49,ANXA2,AP3B1,APBB2,APLN,APP,ARID2,ARID3B,ARID4A,ARNT,ARNTL,ARX,ASXL1,ASXL2,ATAD2,ATF7,ATM,ATP2B4,ATP5G3,ATP6V1A,ATXN1,ATXN1L,ATXN7,ATXN7L3,AUTS2,AXIN1,BACH2,BAG3,BAHD1,BAMBI,BAP1,BCL11A,BCL11B,BCL9L,BCLAF1,BEND3,BHLHE41,BMI1,BMP2,BMP5,BMPR1B,BMPR2,BRC…
GO:BP	negative regulation of developmental process	GO:0051093	5.27778e-10	9.27755	497	3019	192	12651	ABCA5,ADRB1,AMOT,ANGPT2,ANGPTL7,AP1AR,APP,APPL2,ASAP1,ASXL1,ATP2B4,AXIN1,BAMBI,BBS12,BCL2,BCR,BHLHE41,BMP2,BMPR2,CAMTA2,CAV1,CBLN1,CDC73,CDK12,CDK6,CDKN1B,CGA,CNTN2,CNTN4,CORO1C,DAAM2,DDX6,DIP2B,DIXDC1,DKK1,DLX1,DUSP10,E2F1,EFNA5,EPHA2,EPHA4,EPHA7,EPHB1,EPHB2,EREG,EZH2,FAM46C,FASLG,FAT3,FBN1,FGL2,FOXA1,FOXJ2,FOXO1,FRS2,FRZB,FSTL3,FXN,FZD7,GABPA,GATA2,GATA3,GDF11,GLI3,GORASP1,GREM1,GSK3B,HDAC4,HEY…
GO:BP	apoptotic process	GO:0006915	6.73046e-10	9.17196	921	3019	316	12651	ABL1,ACTC1,ADAM8,ADARB1,ADNP,ADORA2A,AIFM2,AKAP1,AKT1,ANGPT1,ANO6,APAF1,APP,ARG2,ATG5,ATM,ATP2A3,AURKA,AXL,BACE1,BAG3,BAG5,BCL11B,BCL2,BCL2L1,BCL2L11,BCL2L15,BCLAF1,BMI1,BMP2,BMPR1B,BMPR2,BNIP2,BNIP3L,BRCA1,BTC,C3ORF38,CAPN3,CASP3,CASP7,CAST,CAV1,CBL,CDC73,CDK1,CDKN1B,CHCHD10,CHL1,CHST11,CIT,CNTF,CNTFR,COL2A1,CRADD,CSRNP3,CTSC,CUL1,CUL3,CYLD,DCUN1D3,DDX5,DEDD,DIDO1,DKK1,DLC1,DLX1,DOCK8,DSTYK,DYRK…
GO:BP	negative regulation of signaling	GO:0023057	9.81962e-10	9.00791	801	3019	281	12651	ABHD6,ABL1,ADAMTSL2,ADORA1,ADRA2A,AKT1,AMFR,ANKRD6,AP1AR,APCDD1,APCDD1L,APLN,APLNR,ARHGAP12,ASXL1,ATM,ATP2B4,AXIN1,AXL,BAG5,BAMBI,BCL2,BCL2L1,BEND6,BMI1,BMP2,BMP5,BRAP,BRCA1,C3ORF33,CAV1,CBFA2T2,CBL,CBLN1,CCDC3,CCNC,CD109,CD2AP,CGNL1,CHRDL1,CHST11,CIT,CLOCK,CNOT7,COL2A1,CPNE1,CRHBP,CTDSPL2,CTNND1,CUL3,CYLD,CYP7B1,DAG1,DGKD,DGKI,DKK1,DKK2,DKK3,DLC1,DLK1,DLK2,DLL4,DLX1,DUSP1,DUSP10,DUSP16,DUSP7,DYR…
GO:BP	muscle tissue development	GO:0060537	9.92514e-10	9.00326	248	3019	112	12651	ACTC1,ARID2,ATG5,BCL2,BCL9L,BMP2,BMP5,BTG2,CAV1,CENPF,CFL2,CHD7,CNTNAP1,COPS2,CREB1,DDX17,DKK1,DLL4,DMRTA2,DSG2,EDN1,EDNRA,EFNB2,EGLN1,EGR1,EGR2,EPHB1,EYA1,FAM65B,FGF2,FGF9,FHL2,FOS,FOXL2,FOXN2,FRS2,FZD7,GATA6,GJC1,GPCPD1,GREM1,HAND1,HDAC4,HEY2,HLF,HOMER1,IGF1,IGFBP5,ITGB1,KLF5,LEMD2,LMOD3,MAPK14,MED1,MEF2C,MEGF10,METTL8,MTM1,MYL3,MYOD1,MYOZ1,NKX2-5,NLN,NOX4,PAX7,PDGFRA,PHOX2B,PIM1,PITX1,PKD2,POG…
GO:BP	negative regulation of cell communication	GO:0010648	1.0642e-09	8.97298	798	3019	280	12651	ABHD6,ABL1,ADAMTSL2,ADORA1,ADRA2A,AKT1,AMFR,ANKRD6,APCDD1,APCDD1L,APLN,APLNR,ARHGAP12,ASXL1,ATM,ATP2B4,AXIN1,AXL,BAG5,BAMBI,BCL2,BCL2L1,BEND6,BMI1,BMP2,BMP5,BRAP,BRCA1,C3ORF33,CAV1,CBFA2T2,CBL,CBLN1,CCDC3,CCNC,CD109,CD2AP,CGNL1,CHRDL1,CHST11,CIT,CLOCK,CNOT7,COL2A1,CPNE1,CRHBP,CTDSPL2,CTNND1,CUL3,CYLD,CYP7B1,DAG1,DGKD,DGKI,DKK1,DKK2,DKK3,DLC1,DLK1,DLK2,DLL4,DLX1,DUSP1,DUSP10,DUSP16,DUSP7,DYRK1A,DY…
GO:BP	positive regulation of cell population proliferation	GO:0008284	1.20048e-09	8.92065	481	3019	186	12651	ABL1,ACER3,AKT1,AKT3,APLN,APLNR,AQP11,ATXN1L,BAMBI,BCL2,BCL2L1,BMI1,BMP2,BMP5,BMPR2,BTC,CALCRL,CAMTA2,CCDC117,CCKBR,CCPG1,CD47,CDCA7,CDH13,CDK6,CDKN1B,CLDN1,CNOT6,CNOT6L,CNOT7,CNTF,CRKL,CYP7B1,DLL4,DLX6,DMRTA2,DOT1L,E2F1,E2F3,EDN1,EFNB2,EGR3,EMP2,EPHA4,EPHB2,EREG,ESM1,ESR1,EYA1,EZH2,FGF1,FGF2,FGF5,FGF7,FGF9,FGFR2,FGFR3,FLT4,FOSL2,FOXJ2,FXN,FZD3,FZD7,GATA2,GATA6,GDNF,GLI3,GPAM,GREM1,HAS2,HBEGF,HDA…
GO:BP	positive regulation of signaling	GO:0023056	1.30045e-09	8.88591	964	3019	327	12651	AAK1,ABL1,ABRA,ACPP,ACVR2B,ADAM8,ADAM9,ADAMTS3,ADCYAP1,ADORA1,ADORA2A,ADRA1B,ADRA2A,AFAP1L2,AKAP12,AKT3,ANGPT1,ANKRD6,ANXA2,APAF1,APP,APPL2,ASXL1,ASXL2,ATM,ATP6AP2,ATP6V1C2,ATR,AXIN1,BAG4,BAMBI,BCAR3,BCLAF1,BMP2,BMP3,BMP5,BMPR1B,BMPR2,BTC,CAMTA2,CAV1,CBL,CCDC88A,CD226,CDC73,CDH13,CFTR,CHRNB4,CHSY1,CHUK,CLSTN2,CNTN2,CPNE1,CRADD,CRB2,CREB1,CRKL,CRLF3,CSNK1G1,CTBP2,CTGF,CTSC,CYLD,CYP19A1,DAAM2,DCDC2…
GO:BP	establishment of localization	GO:0051234	1.42242e-09	8.84697	2908	3019	844	12651	AAK1,ABCA1,ABCA5,ABCB10,ABCB11,ABCB5,ABCC9,ABCG2,ABCG5,ABL1,ABRA,ACSL3,ACTG1,ACTR3,ACVR2B,ADAM9,ADCY5,ADCYAP1,ADORA1,ADRA2A,AGK,AGTPBP1,AKAP6,AKT1,AKTIP,ALKBH5,ALS2,ANGPT1,ANK1,ANK2,ANKFY1,ANKH,ANKRD50,ANKRD54,ANO3,ANO5,ANO6,ANXA2,AP1AR,AP1B1,AP1G1,AP1S2,AP3B1,AP3D1,AP3M1,AP3M2,AP3S2,AP4E1,APBA1,APBA2,APBB3,APLN,APLNR,APOLD1,APP,APPBP2,APPL2,AQP1,AQP11,AQP2,AQP4,AQP5,AQP9,ARF1,ARFGEF2,ARFIP1,ARHG…
GO:BP	cell death	GO:0008219	1.59439e-09	8.7974	1040	3019	348	12651	ABL1,ACER3,ACTC1,ADAM8,ADARB1,ADNP,ADNP2,ADORA2A,AIFM2,AKAP1,AKT1,ANGPT1,ANO6,APAF1,APP,ARG2,ATG5,ATM,ATP2A3,AURKA,AXL,BACE1,BAG3,BAG5,BCL11B,BCL2,BCL2L1,BCL2L11,BCL2L15,BCLAF1,BMI1,BMP2,BMPR1B,BMPR2,BNIP2,BNIP3L,BRCA1,BTC,C3ORF38,CAPN3,CASP3,CASP7,CAST,CAV1,CBL,CDC73,CDK1,CDKN1B,CHCHD10,CHL1,CHMP2B,CHMP4B,CHMP5,CHST11,CIT,CNTF,CNTFR,COL2A1,CRADD,CSRNP3,CTSC,CUL1,CUL3,CYLD,DCUN1D3,DDX5,DEDD,DIDO1…
GO:BP	neuron development	GO:0048666	2.10188e-09	8.67739	610	3019	224	12651	ABL1,ABL2,ACAP3,ADARB1,ADCYAP1,AGTPBP1,AKT1,ALS2,APP,ARL3,ARX,ASAP1,ATCAY,ATXN10,AURKA,B3GNT2,BAG5,BAIAP2,BCL11B,BCL2,BDNF,BMP5,BMPR1B,BMPR2,BTBD3,BTG2,C9ORF72,CAPRIN1,CBFA2T2,CDHR1,CHL1,CLMN,CNP,CNTF,CNTN2,CNTN4,CNTNAP1,CPNE1,CRB2,CREB1,DBN1,DCLK1,DIP2B,DKK1,DOCK7,DPYSL2,DPYSL3,DPYSL5,ECE1,EDN1,EDNRA,EFHD1,EFNA5,EFNB2,EGR2,EMB,EMX1,EPHA2,EPHA3,EPHA4,EPHA7,EPHA8,EPHB1,EPHB2,ETV1,FAM134C,FAM65B,FA…
GO:BP	biosynthetic process	GO:0009058	2.16874e-09	8.66379	3540	3019	1003	12651	ABCA1,ABCB10,ABHD4,ABHD6,ABLIM2,ABRA,ACAN,ACER3,ACLY,ACSL3,ACTR3,ACTR5,ACVR2B,ADAM8,ADAMTS3,ADCY2,ADCY3,ADCY5,ADCY9,ADCYAP1,ADK,ADNP,ADSL,AFAP1L2,AGK,AGL,AGPS,AHR,AKIRIN2,AKR1D1,AKT1,ALDH1L2,ALG14,AMPD3,ANGPT1,ANKRD42,ANKRD49,ANXA2,AP3B1,APBB2,APLN,APP,AQP11,ARG2,ARID2,ARID3B,ARID4A,ARNT,ARNTL,ARX,ASCC3,ASXL1,ASXL2,ATAD2,ATF7,ATG13,ATG14,ATG16L1,ATG5,ATM,ATP2B4,ATP5G3,ATP6V1A,ATXN1,ATXN1L,ATXN7,A…
GO:BP	neuron differentiation	GO:0030182	2.21507e-09	8.65461	778	3019	273	12651	ABL1,ABL2,ACAP3,ADARB1,ADCYAP1,ADNP2,AGTPBP1,AKT1,ALS2,APP,ARL3,ARX,ASAP1,ATCAY,ATXN10,AURKA,B3GNT2,BAG5,BAIAP2,BCL11B,BCL2,BDNF,BEND6,BMP2,BMP5,BMPR1B,BMPR2,BTBD3,BTG2,C9ORF72,CAMTA2,CAPRIN1,CASP3,CBFA2T2,CBLN1,CDHR1,CHL1,CLMN,CNP,CNTF,CNTN2,CNTN4,CNTNAP1,CPNE1,CRB2,CREB1,DBN1,DCLK1,DDX6,DIP2B,DIXDC1,DKK1,DLL4,DLX1,DMRTA2,DOCK7,DPYSL2,DPYSL3,DPYSL5,ECE1,EDN1,EDNRA,EFHD1,EFNA5,EFNB2,EGR2,EMB,EMX1…
GO:BP	response to endogenous stimulus	GO:0009719	2.25957e-09	8.64597	792	3019	277	12651	ABL1,ACVR2B,ADAM9,ADAMTSL2,ADCY5,ADIPOR2,ADRA2A,AKAP6,AKT1,APLN,APP,APPL2,AQP9,ATP2B4,AXIN1,BAG4,BAIAP2L1,BAMBI,BCAR3,BCL2,BCL2L1,BMP2,BMP5,BMPR1B,BMPR2,BRCA1,CAPN2,CASP3,CASP7,CAV1,CD109,CDH1,CDH13,CFTR,CGA,CHMP5,CHRDL1,CHST11,CIB2,CLOCK,COL1A2,COL2A1,CPEB3,CPEB4,CRB2,CREB1,CRHBP,CRKL,CTDSPL2,CTGF,CYP7B1,DDX17,DDX5,DENND4C,DKK1,DLL4,DLX1,DNMT3A,DSTYK,EDN1,EDNRA,EFNA5,EGR1,EGR3,EIF4EBP2,EPB41L5,E…
GO:BP	macromolecule localization	GO:0033036	2.32118e-09	8.63429	1646	3019	513	12651	AAK1,ABCA1,ABCA5,ABCB11,ABCG5,ABHD4,ABL1,ABRA,ACSL3,ACTG1,ACVR2B,ADAM22,ADAM9,ADCY5,ADCYAP1,ADRA2A,AGK,AKT1,AKTIP,ALKBH5,ALS2,AMOT,ANGPT1,ANK1,ANK2,ANO3,ANO6,ANXA2,AP1AR,AP1B1,AP1G1,AP1S2,AP3B1,AP3D1,AP3M1,AP3M2,AP3S2,AP4E1,APBA1,APBB3,APOLD1,APPBP2,APPL2,AQP11,ARFIP1,ARFIP2,ARL1,ARL3,ARL5A,ARL5B,ARL8A,ARL8B,ARRDC4,ATCAY,ATG16L1,ATM,ATP10B,ATP10D,ATP2B4,ATP8A1,ATP8B4,ATP9A,ATR,AURKA,BAG3,BAG4,BBI…
GO:BP	organic substance biosynthetic process	GO:1901576	2.71861e-09	8.56565	3491	3019	990	12651	ABCA1,ABCB10,ABHD4,ABHD6,ABLIM2,ABRA,ACAN,ACER3,ACLY,ACSL3,ACTR3,ACTR5,ACVR2B,ADAM8,ADCY2,ADCY3,ADCY5,ADCY9,ADCYAP1,ADK,ADNP,ADSL,AFAP1L2,AGK,AGL,AGPS,AHR,AKIRIN2,AKR1D1,AKT1,ALG14,AMPD3,ANGPT1,ANKRD42,ANKRD49,ANXA2,AP3B1,APBB2,APLN,APP,AQP11,ARID2,ARID3B,ARID4A,ARNT,ARNTL,ARX,ASCC3,ASXL1,ASXL2,ATAD2,ATF7,ATG13,ATG14,ATG16L1,ATG5,ATM,ATP2B4,ATP5G3,ATP6V1A,ATXN1,ATXN1L,ATXN7,ATXN7L3,AUTS2,AXIN1,AZ…
GO:BP	programmed cell death	GO:0012501	3.12842e-09	8.50468	952	3019	322	12651	ABL1,ACER3,ACTC1,ADAM8,ADARB1,ADNP,ADORA2A,AIFM2,AKAP1,AKT1,ANGPT1,ANO6,APAF1,APP,ARG2,ATG5,ATM,ATP2A3,AURKA,AXL,BACE1,BAG3,BAG5,BCL11B,BCL2,BCL2L1,BCL2L11,BCL2L15,BCLAF1,BMI1,BMP2,BMPR1B,BMPR2,BNIP2,BNIP3L,BRCA1,BTC,C3ORF38,CAPN3,CASP3,CASP7,CAST,CAV1,CBL,CDC73,CDK1,CDKN1B,CHCHD10,CHL1,CHST11,CIT,CNTF,CNTFR,COL2A1,CRADD,CSRNP3,CTSC,CUL1,CUL3,CYLD,DCUN1D3,DDX5,DEDD,DIDO1,DKK1,DLC1,DLX1,DOCK8,DSTY…
GO:BP	positive regulation of cell communication	GO:0010647	3.90347e-09	8.40855	957	3019	323	12651	AAK1,ABL1,ABRA,ACPP,ACVR2B,ADAM8,ADAM9,ADAMTS3,ADCYAP1,ADORA1,ADORA2A,ADRA1B,ADRA2A,AFAP1L2,AKAP12,AKT3,ANGPT1,ANKRD6,APAF1,APP,APPL2,ASXL1,ASXL2,ATM,ATP6AP2,ATP6V1C2,ATR,AXIN1,BAG4,BAMBI,BCAR3,BCLAF1,BMP2,BMP3,BMP5,BMPR1B,BMPR2,BTC,CAMTA2,CAV1,CBL,CCDC88A,CD226,CDC73,CDH13,CFTR,CHRNB4,CHSY1,CHUK,CLSTN2,CNTN2,CPNE1,CRADD,CRB2,CREB1,CRKL,CRLF3,CSNK1G1,CTBP2,CTGF,CTSC,CYLD,CYP19A1,DAAM2,DCDC2,DDX5,…
GO:BP	transport	GO:0006810	3.95678e-09	8.40266	2802	3019	814	12651	AAK1,ABCA1,ABCA5,ABCB10,ABCB11,ABCB5,ABCC9,ABCG2,ABCG5,ABL1,ABRA,ACSL3,ACTG1,ACVR2B,ADAM9,ADCY5,ADCYAP1,ADORA1,ADRA2A,AGK,AGTPBP1,AKAP6,AKT1,AKTIP,ALKBH5,ALS2,ANGPT1,ANK1,ANK2,ANKFY1,ANKH,ANKRD50,ANKRD54,ANO3,ANO5,ANO6,ANXA2,AP1AR,AP1B1,AP1G1,AP1S2,AP3B1,AP3D1,AP3M1,AP3M2,AP3S2,AP4E1,APBA1,APBA2,APBB3,APLN,APLNR,APOLD1,APP,APPBP2,APPL2,AQP1,AQP11,AQP2,AQP4,AQP5,AQP9,ARF1,ARFGEF2,ARFIP1,ARHGAP12,A…
GO:BP	neuron projection development	GO:0031175	4.49014e-09	8.34774	520	3019	196	12651	ABL1,ABL2,ACAP3,ADARB1,ADCYAP1,AKT1,ALS2,APP,ARX,ASAP1,ATCAY,ATXN10,AURKA,B3GNT2,BAG5,BAIAP2,BCL11B,BCL2,BDNF,BMP5,BMPR1B,BMPR2,BTBD3,BTG2,C9ORF72,CAPRIN1,CBFA2T2,CHL1,CLMN,CNP,CNTF,CNTN2,CNTN4,CNTNAP1,CPNE1,CREB1,DBN1,DCLK1,DIP2B,DKK1,DOCK7,DPYSL2,DPYSL3,DPYSL5,ECE1,EDN1,EDNRA,EFHD1,EFNA5,EFNB2,EGR2,EMB,EMX1,EPHA2,EPHA3,EPHA4,EPHA7,EPHA8,EPHB1,EPHB2,ETV1,FAM134C,FAM65B,FAT3,FBXO45,FLRT2,FMR1,FOX…
GO:BP	negative regulation of signal transduction	GO:0009968	6.93143e-09	8.15918	750	3019	263	12651	ABL1,ADAMTSL2,AKT1,AMFR,ANKRD6,APCDD1,APCDD1L,APLN,APLNR,ARHGAP12,ASXL1,ATM,ATP2B4,AXIN1,AXL,BAG5,BAMBI,BCL2,BCL2L1,BEND6,BMI1,BMP2,BMP5,BRAP,BRCA1,C3ORF33,CAV1,CBFA2T2,CBL,CBLN1,CCDC3,CCNC,CD109,CD2AP,CGNL1,CHRDL1,CHST11,CIT,CLOCK,CNOT7,COL2A1,CPNE1,CRHBP,CTDSPL2,CTNND1,CUL3,CYLD,CYP7B1,DAG1,DGKD,DKK1,DKK2,DKK3,DLC1,DLK1,DLK2,DLL4,DLX1,DUSP1,DUSP10,DUSP16,DUSP7,DYRK1A,DYRK2,EGR1,EPHA2,EPHA4,EPHB…
GO:BP	positive regulation of multicellular organismal process	GO:0051240	7.00582e-09	8.15454	757	3019	265	12651	ABCA1,ABL1,ACVR2B,ADAM8,ADCYAP1,ADIPOR2,ADRA2A,ADRB1,AFAP1L2,AKIRIN2,AKT1,AKT3,ALPL,AMOT,ANKRD42,ANO6,ANXA2,AP3B1,APLNR,APP,APPL2,ARFGEF2,ARNT,ARX,ATG5,ATP6AP2,BAMBI,BCL2,BDNF,BMP2,BMPR1B,BMPR2,BRCA1,CADM1,CAMTA2,CAPRIN1,CAV1,CBLN1,CD226,CEBPG,CELF1,CFTR,CHD7,CHRNB4,CHUK,CLSTN2,CPT2,CRB2,CREB1,CSF1,DBN1,DENND1B,DIO2,DKK1,DMRT1,DMRTA2,DUSP10,EBF2,EDN1,EFNA5,EFNB2,EGR1,EGR2,EGR3,EPAS1,EPHB1,EPHB2,E…
GO:BP	negative regulation of response to stimulus	GO:0048585	9.8633e-09	8.00598	917	3019	310	12651	ABL1,ADAMTSL2,ADORA1,ADORA2A,ADRA2A,AJAP1,AKT1,AMFR,ANGPT2,ANKRD6,ANXA2,APCDD1,APCDD1L,APLN,APLNR,APPL2,AQP11,ARG2,ARHGAP12,ASXL1,ATG5,ATM,ATP2B4,AXIN1,AXL,BAG5,BAMBI,BCL2,BCL2L1,BCR,BEND6,BMI1,BMP2,BMP5,BRAP,BRCA1,C3ORF33,CASK,CAV1,CBFA2T2,CBL,CBLN1,CCDC3,CCNC,CD109,CD2AP,CGNL1,CHRDL1,CHST11,CIT,CLASP1,CLOCK,CNOT7,COL2A1,CPNE1,CRHBP,CTDSPL2,CTNND1,CUL3,CYLD,CYP7B1,DAG1,DGKD,DKK1,DKK2,DKK3,DLC1,D…
GO:BP	cellular biosynthetic process	GO:0044249	9.94595e-09	8.00235	3435	3019	972	12651	ABCA1,ABCB10,ABHD4,ABLIM2,ABRA,ACAN,ACER3,ACLY,ACSL3,ACTR3,ACTR5,ACVR2B,ADAM8,ADCY2,ADCY3,ADCY5,ADCY9,ADCYAP1,ADK,ADNP,ADSL,AFAP1L2,AGK,AGL,AHR,AKIRIN2,AKR1D1,AKT1,ALG14,AMPD3,ANGPT1,ANKRD42,ANKRD49,ANXA2,AP3B1,APBB2,APLN,APP,AQP11,ARID2,ARID3B,ARID4A,ARNT,ARNTL,ARX,ASCC3,ASXL1,ASXL2,ATAD2,ATF7,ATG13,ATG14,ATG16L1,ATG5,ATM,ATP2B4,ATP5G3,ATP6V1A,ATXN1,ATXN1L,ATXN7,ATXN7L3,AUTS2,AXIN1,AZIN1,B3GALNT…
GO:BP	protein localization	GO:0008104	2.04731e-08	7.68882	1375	3019	435	12651	AAK1,ABCA1,ABL1,ABRA,ACSL3,ACTG1,ACVR2B,ADAM22,ADAM9,ADCY5,ADCYAP1,ADRA2A,AGK,AKT1,AKTIP,ALS2,AMOT,ANGPT1,ANK1,ANK2,AP1AR,AP1B1,AP1G1,AP1S2,AP3B1,AP3D1,AP3M1,AP3M2,AP3S2,AP4E1,APBA1,APBB3,APPBP2,APPL2,AQP11,ARFIP1,ARFIP2,ARL1,ARL3,ARL5A,ARL5B,ARL8A,ARL8B,ARRDC4,ATCAY,ATG16L1,ATP2B4,ATR,AURKA,BAG3,BAG4,BBIP1,BCAP29,BCL2,BCL2L1,BCR,BET1,BICD2,BSN,C17ORF75,C9ORF72,CACNG2,CALCRL,CAPN3,CAV1,CBLN1,CBLN…
GO:BP	cellular localization	GO:0051641	2.13763e-08	7.67007	1658	3019	511	12651	ABCA1,ABL1,ABRA,ACSL3,ACTG1,ACTR3,ADAM22,ADCY5,ADRA2A,AGK,AGTPBP1,AKT1,AKTIP,ALKBH5,ALS2,AMOT,ANGPT1,ANK1,ANK2,ANKFY1,ANKRD50,ANKRD54,ANXA2,AP1AR,AP1B1,AP1G1,AP1S2,AP3B1,AP3D1,AP3M1,AP3M2,AP3S2,AP4E1,APBA1,APBA2,APLNR,APP,APPBP2,APPL2,AQP11,ARFGEF2,ARFIP1,ARFIP2,ARL1,ARL3,ARL4C,ARL5A,ARL5B,ARL8A,ATG14,ATG16L1,ATG5,ATM,ATP2A2,ATP2A3,ATP2B4,ATP9A,ATR,ATXN1,AURKA,AXIN1,BACE1,BACH2,BAG3,BAG4,BBIP1,BB…
GO:BP	cellular process	GO:0009987	2.67673e-08	7.5724	11549	3019	2846	12651	AAK1,AASDHPPT,AASS,ABAT,ABCA1,ABCA5,ABCB10,ABCB11,ABCB5,ABCC9,ABCE1,ABCG2,ABHD13,ABHD4,ABHD6,ABI2,ABL1,ABL2,ABLIM1,ABLIM2,ABR,ABRA,ACAD11,ACADL,ACADSB,ACAN,ACAP2,ACAP3,ACER3,ACLY,ACPP,ACSL3,ACSL4,ACTC1,ACTG1,ACTR3,ACTR5,ACTR6,ACVR2B,ACVRL1,ADAM19,ADAM22,ADAM23,ADAM8,ADAM9,ADAMTS2,ADAMTS3,ADAMTS5,ADAMTSL2,ADARB1,ADAT2,ADCY2,ADCY3,ADCY5,ADCY9,ADCYAP1,ADCYAP1R1,ADIPOR2,ADK,ADNP,ADNP2,ADORA1,ADORA2A,…
GO:BP	generation of neurons	GO:0048699	2.86736e-08	7.54252	818	3019	280	12651	ABL1,ABL2,ACAP3,ADARB1,ADCYAP1,ADNP2,AGTPBP1,AKT1,ALS2,APP,ARL3,ARX,ASAP1,ATCAY,ATXN10,AURKA,B3GNT2,BAG5,BAIAP2,BCL11B,BCL2,BDNF,BEND6,BMP2,BMP5,BMPR1B,BMPR2,BTBD3,BTG2,C9ORF72,CAMTA2,CAPRIN1,CASP3,CBFA2T2,CBLN1,CDHR1,CELSR2,CHL1,CLMN,CNP,CNTF,CNTN2,CNTN4,CNTNAP1,CPNE1,CRB2,CREB1,DBN1,DCLK1,DDX6,DIP2B,DIXDC1,DKK1,DLL4,DLX1,DMRTA2,DOCK7,DPYSL2,DPYSL3,DPYSL5,ECE1,EDN1,EDNRA,EFHD1,EFNA5,EFNB2,EGR2,E…
GO:BP	tissue morphogenesis	GO:0048729	3.86379e-08	7.41299	379	3019	150	12651	ABL1,ACTC1,ACTG1,ADARB1,AJAP1,ANKRD6,APAF1,APLNR,ARHGAP12,AXIN1,BCL2,BMP2,BMP5,BMPR2,CASP3,CHD7,CLASP1,CLIC4,CRB2,CYP7B1,DKK1,DLL4,DVL2,EDN1,EDNRA,EFNB2,EGLN1,EPB41L5,EPHA2,EPHA4,EPHA7,ESR1,EXOC4,EYA1,FGF1,FGF2,FGF7,FMN1,FOXA1,FOXN1,FREM2,FRS2,FRZB,FZD1,FZD2,FZD3,FZD6,GATA3,GBX2,GCNT1,GDNF,GLI3,GNA13,GREM1,HAND1,HBEGF,HECTD1,HESX1,HEY2,HGF,HHEX,HMGA2,HOXA11,HOXA5,HOXB13,HOXB7,HOXD13,HS2ST1,ID4,IG…
GO:BP	response to oxygen-containing compound	GO:1901700	4.54455e-08	7.34251	716	3019	250	12651	ABAT,ABCA1,ABCC9,ABL1,ABL2,ACVR2B,ADAM9,ADCY3,ADCY5,ADNP2,ADRA2A,AKAP6,AKIRIN2,AKT1,ALPL,APP,APPL2,AQP2,AQP9,ASXL1,ATM,ATP2B4,BAIAP2L1,BCAR3,BCL2,BCL2L1,BCR,BRCA1,CACNA1B,CALCRL,CAPN2,CAV1,CDC73,CDH1,CFTR,CHMP5,CHRM2,CHUK,CIB2,COL1A2,CPEB3,CPEB4,CREB1,CRHBP,DENND4C,DGAT2,DGKQ,DHFR,DKK1,DNMT3A,DUSP10,EDEM1,EDEM3,EDN1,EDNRA,EFNA5,EGR1,EIF4EBP2,EPHA3,EPHA4,ESR1,EZH2,F2R,FANCC,FBXO32,FIBIN,FOS,FOXA1,…
GO:BP	regulation of anatomical structure morphogenesis	GO:0022603	5.01268e-08	7.29993	495	3019	185	12651	ABL1,AJAP1,AKT3,AMOT,ANGPT2,ANKRD6,AP1AR,APLNR,ARC,ATP2B4,AURKA,BAIAP2,BAMBI,BCR,BDNF,BMP2,BMPR2,BRCA1,BRWD1,CAPRIN1,CDC42EP1,CDC42EP3,CDC42EP4,CDC42SE1,CLASP1,CNTN2,CORO1C,CRB2,CRKL,DAG1,DBN1,DDHD1,DIP2B,DKK1,DLC1,DMRT2,DOCK5,DVL2,EFNA5,EFNB2,EGLN1,EMP2,EPB41,EPHA2,EPHA4,EPHA7,EPHB2,ERAP1,ESR1,FASLG,FGF1,FGF2,FGF7,FLT1,FMNL3,FOXJ2,FRS2,FZD1,FZD2,FZD3,FZD4,FZD6,GAB1,GATA2,GATA3,GATA6,GDNF,GNA13,G…
GO:BP	enzyme-linked receptor protein signaling pathway	GO:0007167	5.0522e-08	7.29652	603	3019	217	12651	ABL1,ACVR2B,ACVRL1,ADAM9,ADAMTS3,ADAMTSL2,ADRA2A,AFAP1L2,AKT1,ANGPT1,ANGPT2,APLN,APPL2,AXIN1,BAIAP2L1,BAMBI,BCAR3,BMP2,BMP3,BMP5,BMPR1B,BMPR2,BTC,CASP3,CAV1,CBL,CCDC88A,CD109,CDH13,CHRDL1,CHST11,COL1A2,CPNE3,CR1,CRB2,CTDSPL2,CTGF,DDR1,DDX5,DGKD,DKK1,DLX1,DMRT1,DSTYK,EFNA5,EFNB2,EGR1,EIF4EBP2,EPHA10,EPHA2,EPHA3,EPHA4,EPHA5,EPHA7,EPHA8,EPHB1,EPHB2,EREG,ESM1,FAM20C,FBN1,FBN2,FGF1,FGF12,FGF2,FGF5,FGF…
GO:BP	regulation of cell migration	GO:0030334	6.0596e-08	7.21756	516	3019	191	12651	ABHD6,ABL1,ACTG1,ADAM8,ADAM9,ADARB1,ADORA1,ADRA2A,AKT1,AKT3,AMOT,AMOTL1,ANGPT1,ANGPT2,ANO6,APP,APPL2,AQP1,ARID2,ATM,ATP2B4,ATP8A1,BAG4,BCL2,BCR,BMP2,BMPR2,CAV1,CBLL1,CDH1,CDH13,CLASP1,CLDN1,CLIC4,CORO1C,CPNE3,CRKL,DACH1,DAG1,DLC1,DLL4,DOCK4,DOCK5,DOCK7,DOCK8,DPYSL3,DUSP1,DUSP10,EDN1,EMP2,EPB41L5,EPHA2,EPHA4,EPHB2,F2R,F2RL1,FAM107A,FAM110C,FAM65B,FGF1,FGF2,FGF7,FLRT2,FLT1,FLT4,FUT9,FZD4,GATA2,GATA…
GO:BP	regulation of intracellular signal transduction	GO:1902531	7.82268e-08	7.10664	956	3019	317	12651	ABCA1,ABL1,ABRA,ADAM8,ADAM9,ADCYAP1,ADRA1B,ADRA2A,AKAP12,AKAP13,AKT1,AKT3,AMOT,ANGPT1,ANKRD54,ANKRD6,APLNR,APP,ARFGEF2,ARHGAP12,ARHGAP26,ATM,ATP2B4,ATP6AP2,ATR,AXIN1,BAG4,BAG5,BCAR3,BCL2,BCL2L1,BCLAF1,BCR,BMP2,BTC,BTRC,C3ORF33,C9ORF72,CALM1,CAPN3,CAV1,CBL,CD2AP,CDC42SE1,CDH13,CGNL1,CHUK,CIT,CPNE1,CRKL,CTGF,CUL3,CYLD,DAG1,DDX5,DDX60,DGKD,DGKI,DGKQ,DKK1,DLC1,DNAJC27,DSTYK,DUSP1,DUSP10,DUSP16,DUSP7,…
GO:BP	negative regulation of transcription by RNA polymerase II	GO:0000122	9.22871e-08	7.03486	498	3019	185	12651	ACVR2B,ARX,ATXN1L,BACH2,BAG3,BCL11A,BEND3,BHLHE41,BMI1,BMP2,CAV1,CBFA2T2,CBX5,CBX8,CDC73,CGGBP1,CPEB3,CRY1,CRYM,CUL3,DACH1,DDX5,DKK1,DLL4,DLX1,DMRT1,DNMT3A,E2F1,E2F6,E2F7,E2F8,EDN1,EGR1,ELK4,ESR1,ETV5,ETV6,EZH2,FASLG,FGF9,FHL2,FNIP1,FNIP2,FOXA1,FOXL2,FOXO3,FOXP1,FOXS1,GABPA,GATA2,GATA3,GATA6,GATAD2A,GATAD2B,GLI3,HAND1,HDAC2,HDAC4,HESX1,HEXIM1,HEY2,HHEX,HIC1,HIF1AN,HIPK2,HMBOX1,HMGA2,HNRNPA2B1,HOX…
GO:BP	positive regulation of developmental process	GO:0051094	9.70731e-08	7.0129	745	3019	257	12651	ABCB10,ABL1,ACVR2B,ADAM8,ADAM9,AKT1,AKT3,AMOT,ANKRD54,ANO6,AP3B1,APLNR,ARX,ASB4,ASXL2,AURKA,BAMBI,BCL2,BDNF,BEND6,BMP2,BMP5,BMPR1B,BMPR2,BRCA1,CAMTA2,CAPN3,CAPRIN1,CBLN1,CCDC3,CELF1,CFTR,CHD7,CLASP1,CLSTN2,CNTF,CORO1C,CPNE1,CRB2,CREB1,CRKL,CSF1,CTGF,DAG1,DBN1,DDHD1,DKK1,DLX1,DMRT1,DMRT2,DMRTA2,DOCK5,DUSP10,EDN1,EFNA5,EFNB2,EGR2,EGR3,EPHB1,EPHB2,ERAP1,EZH2,FAM20C,FAM46A,FBN2,FGF1,FGF2,FGF9,FLRT2,F…
GO:BP	positive regulation of signal transduction	GO:0009967	9.86284e-08	7.006	872	3019	293	12651	AAK1,ABL1,ABRA,ACPP,ACVR2B,ADAM8,ADAM9,ADAMTS3,ADCYAP1,ADORA2A,ADRA1B,ADRA2A,AFAP1L2,AKAP12,AKT3,ANGPT1,ANKRD6,APAF1,APP,APPL2,ASXL1,ASXL2,ATM,ATP6AP2,ATP6V1C2,ATR,AXIN1,BAG4,BAMBI,BCAR3,BCLAF1,BMP2,BMP3,BMP5,BMPR1B,BMPR2,BTC,CAMTA2,CAV1,CBL,CCDC88A,CD226,CDC73,CDH13,CHSY1,CHUK,CNTN2,CPNE1,CRADD,CRB2,CRKL,CRLF3,CSNK1G1,CTBP2,CTGF,CTSC,CYLD,DAAM2,DCDC2,DDX5,DDX60,DGKD,DGKI,DIXDC1,DKK1,DLL4,DNAJC27…
GO:BP	angiogenesis	GO:0001525	1.02874e-07	6.98769	297	3019	123	12651	ABL1,ACTG1,ADAM8,ADIPOR2,AKT1,AKT3,AMOT,AMOTL1,ANGPT1,ANGPT2,ANXA2,APLNR,ATP2B4,BRCA1,C1GALT1,CALCRL,CAV1,CDH13,CLIC4,CTGF,DLL4,E2F7,E2F8,EDN1,EDNRA,EFNB2,EGLN1,EGR3,ELK3,EMP2,EPAS1,EPHA2,EPHB1,EPHB2,ERAP1,ESM1,FAM105B,FASLG,FGF1,FGF2,FGF9,FLT1,FOXJ2,GAB1,GATA2,GATA6,GBX2,GNA13,GREM1,HAND1,HHEX,HIPK2,HK2,HMGB1,HMOX1,HOXA5,HOXA7,HOXB13,HPSE,IL8,ITGAV,ITGB1,ITGB8,JMJD6,KDR,KIAA1024,KLF5,MAPK14,MECP…
GO:BP	cell migration	GO:0016477	1.05543e-07	6.97657	837	3019	283	12651	ABHD6,ABL1,ACAP3,ACTG1,ADAM8,ADAM9,ADARB1,ADORA1,ADRA2A,AKT1,AKT3,AMOT,AMOTL1,ANGPT1,ANGPT2,ANO6,APP,APPL2,AQP1,ARC,ARID2,ARPC5,ARX,ATM,ATP2B4,ATP8A1,ATRN,AXL,BAG4,BAMBI,BCL11B,BCL2,BCR,BMP2,BMPR2,CAMTA2,CAV1,CBLL1,CCDC88A,CD2AP,CDH1,CDH13,CELSR2,CHL1,CLASP1,CLDN1,CLIC4,CNTN2,CORO1C,CPNE3,CRB2,CRKL,CTGF,CUL3,CXADR,CXCR5,CYP7B1,DAAM2,DACH1,DAG1,DCLK1,DIXDC1,DLC1,DLL4,DMRT1,DOCK4,DOCK5,DOCK7,DOCK8,…
GO:BP	protein modification by small protein conjugation or removal	GO:0070647	1.14673e-07	6.94054	587	3019	211	12651	ABCB11,ABL1,AKT1,AMFR,ANAPC7,ANGPT1,ANKIB1,ANKRD9,APPBP2,ARIH1,ARNT,ARRDC4,ASB1,ASB4,ASXL1,ATG5,ATXN3,ATXN7,ATXN7L3,AXIN1,BAG5,BAP1,BCL2,BMI1,BRAP,BRCA1,BTRC,CAPN3,CAV1,CBL,CBLL1,CBX8,CDC23,CDC27,CDC73,CNOT4,COPS2,CRBN,CUL1,CUL3,CYLD,DCAF12,DCAF17,DCUN1D3,DCUN1D4,DCUN1D5,DTL,DTX3L,DTX4,EGR1,EGR2,EPAS1,EYA1,FAM105B,FAM107A,FAM63B,FANCC,FANCF,FBXL17,FBXL2,FBXL3,FBXL5,FBXL7,FBXO30,FBXO32,FBXO45,FBXW…
GO:BP	sensory organ development	GO:0007423	1.17855e-07	6.92865	374	3019	147	12651	ACVR2B,AGTPBP1,ANGPTL7,AQP1,AQP5,ATG5,BCAR3,BCL11B,BCL2,BCL2L11,BCR,BMP2,BMP5,BMPR1B,BMPR2,BNC2,CACNA1C,CDKN1B,CHD7,CHRDL1,CLIC4,COL2A1,CRB2,DLL4,DLX1,DLX6,ECE1,EDN1,EDNRA,EPHA2,EPHA4,EPHB1,EPHB2,EYA1,FAM65B,FASLG,FAT3,FBN1,FBN2,FGF2,FGF9,FJX1,FOXI1,FOXL2,FREM2,FRS2,FRZB,FZD2,FZD3,FZD4,FZD6,GABRA5,GABRB2,GATA2,GATA3,GBX2,GDF11,GLI3,GNAT2,GNB1,HCN1,HESX1,HEY2,HIPK1,HIPK2,HMGB1,HMX2,HOXC13,IGF1,IMP…
GO:BP	cell surface receptor signaling pathway	GO:0007166	1.38674e-07	6.85801	1585	3019	487	12651	AAK1,ABL1,ACPP,ACVR2B,ACVRL1,ADAM9,ADAMTS3,ADAMTSL2,ADCY5,ADCYAP1R1,ADIPOR2,ADORA1,ADORA2A,ADRA2A,AFAP1L2,AKT1,AMFR,ANGPT1,ANGPT2,ANKRD6,ANO6,APCDD1,APCDD1L,APLN,APP,APPL2,ARL3,ATP6AP2,ATP6V1C2,AXIN1,BAG3,BAIAP2L1,BAMBI,BCAR3,BCL2,BCL2L1,BCL2L11,BCL9L,BEND6,BMP2,BMP3,BMP5,BMPR1B,BMPR2,BRCA1,BTC,BTRC,CACNB3,CACNB4,CALCR,CALCRL,CAMTA2,CASP3,CAV1,CBFA2T2,CBL,CBLN1,CCDC3,CCDC88A,CCNC,CD109,CD226,CD79…
GO:BP	embryonic morphogenesis	GO:0048598	1.39605e-07	6.8551	404	3019	156	12651	ABL1,ACVR2B,AMOT,APAF1,APLN,APLNR,AXIN1,BCL2L11,BCR,BMI1,BMP5,BMPR2,CACNA1C,CASP3,CDC73,CHD7,CHST11,CLASP1,COL12A1,COL2A1,COL8A1,CRB2,CUL3,DAG1,DKK1,DLD,DLL4,DLX6,ECE1,EDN1,EDNRA,EPB41L5,EPHA2,EPHB2,EXOC4,EYA1,FAM65B,FBN1,FBN2,FGF2,FGF9,FGFR2,FOXI1,FOXL2,FREM2,FRS2,FRZB,FZD1,FZD2,FZD3,FZD6,FZD7,GATA2,GATA3,GATA6,GBX2,GDNF,GLI3,GREM1,HAND1,HECTD1,HESX1,HHEX,HIPK1,HIPK2,HMGA2,HMX2,HNF4A,HOXA10,HOXA…
GO:BP	establishment of localization in cell	GO:0051649	1.7104e-07	6.7669	1128	3019	363	12651	ABCA1,ABRA,ACTG1,ACTR3,ADCY5,ADRA2A,AGK,AGTPBP1,AKT1,AKTIP,ALKBH5,ALS2,ANGPT1,ANK1,ANKFY1,ANKRD50,ANKRD54,ANXA2,AP1AR,AP1B1,AP1G1,AP1S2,AP3B1,AP3D1,AP3M1,AP3M2,AP3S2,AP4E1,APBA1,APBA2,APP,APPBP2,APPL2,AQP11,ARFIP1,ARL1,ARL3,ARL4C,ARL5A,ARL8A,ATG14,ATM,ATP2A2,ATP2A3,ATP9A,ATXN1,AXIN1,BACE1,BACH2,BAG3,BAG4,BBS12,BCAP29,BCL2,BCL2L1,BCL2L11,BCR,BSN,C17ORF75,C9ORF72,CACNB4,CACNG2,CANX,CCDC88A,CCDC93,C…
GO:BP	muscle structure development	GO:0061061	2.18404e-07	6.66074	354	3019	140	12651	ACTC1,ACTG1,ADAMTS5,ADARB1,AKT1,APLNR,ATG5,ATP2A2,BCL2,BCL9L,BHLHE41,BMP2,BMPR2,BTG2,CACNB4,CAPN2,CAPN3,CAV1,CENPF,CFL2,CHD2,CHD7,CNTNAP1,COPS2,CREB1,DDX17,DKK1,DLL4,DMRTA2,EDN1,EDNRA,EFNB2,EGLN1,EGR1,EGR2,EPAS1,EPHB1,EREG,ETV1,EZH2,FAM65B,FHL1,FHL2,FOS,FOXL2,FOXN2,FRS2,FZD1,FZD2,FZD7,GATA6,GPCPD1,GREM1,HAND1,HDAC4,HEY2,HIF1AN,HLF,HOMER1,IGF1,IGFBP5,ITGB1,JPH1,KLF5,KRAS,LEMD2,LMOD3,MAPK14,MBNL3,M…
GO:BP	cellular response to endogenous stimulus	GO:0071495	2.34636e-07	6.6296	733	3019	252	12651	ABL1,ACVR2B,ADAM9,ADAMTSL2,ADCY5,ADIPOR2,ADRA2A,AKAP6,AKT1,APLN,APP,APPL2,AQP9,ATP2B4,AXIN1,BAG4,BAIAP2L1,BAMBI,BCAR3,BCL2L1,BMP2,BMP5,BMPR1B,BMPR2,BRCA1,CAPN2,CASP3,CASP7,CAV1,CD109,CDH1,CFTR,CGA,CHMP5,CHRDL1,CHST11,CIB2,CLOCK,COL1A2,COL2A1,CPEB3,CPEB4,CRB2,CRHBP,CRKL,CTDSPL2,CTGF,CYP7B1,DDX17,DDX5,DENND4C,DKK1,DLL4,DLX1,DNMT3A,DSTYK,EDN1,EDNRA,EFNA5,EGR1,EGR3,EIF4EBP2,EPB41L5,EPHA4,EPHA8,ESR1,E…
GO:BP	positive regulation of cellular component organization	GO:0051130	2.43011e-07	6.61437	598	3019	213	12651	ABCA1,ABL1,ABL2,ACTR3,ADAM9,ANAPC7,ANGPT1,ANKFY1,ANXA2,APLN,APP,APPL2,ARHGEF10L,ASAP1,ATM,ATP8A1,ATR,AURKA,BAG4,BAIAP2L1,BCL2L11,BDNF,BMP2,BMP5,BMPR2,BTC,CAPRIN1,CAV1,CBFA2T2,CBL,CBLL1,CBLN1,CCDC88A,CCP110,CDC27,CDC42EP1,CDC42EP3,CDC42EP4,CDH17,CDKN1B,CEP120,CEP135,CFL2,CHCHD10,CLASP1,CLIP1,CLSTN2,CNOT6,CNOT6L,CNTF,CORO1C,CTGF,CUL3,DAG1,DAZL,DBN1,DDHD1,DEF8,DGKD,DMRT1,DPYSL3,EDN1,EFNA5,EIF5A2,EPB…
GO:BP	negative regulation of cell differentiation	GO:0045596	2.97658e-07	6.52628	365	3019	143	12651	ABCA5,AP1AR,APP,APPL2,ASXL1,AXIN1,BAMBI,BBS12,BHLHE41,BMP2,BMPR2,CAMTA2,CAV1,CDC73,CDK12,CDK6,CNTN2,CNTN4,CORO1C,DAAM2,DDX6,DIP2B,DIXDC1,DKK1,DLX1,E2F1,EFNA5,EPHA4,EPHA7,EPHB1,EPHB2,EREG,EZH2,FAM46C,FBN1,FGL2,FOXA1,FOXJ2,FOXO1,FRS2,FRZB,FSTL3,FZD7,GABPA,GATA2,GATA3,GDF11,GLI3,GORASP1,GREM1,GSK3B,HDAC4,HOOK3,HOXA5,HOXA7,IAPP,ID4,IGF1,IGFBP5,IL17RD,INPP5D,IRF1,ISL2,ITGAV,ITGB1,ITPKB,JDP2,KANK1,KLF1…
GO:BP	protein metabolic process	GO:0019538	4.51564e-07	6.34528	3587	3019	998	12651	AAK1,AASDHPPT,ABCA1,ABCB10,ABCB11,ABHD13,ABL1,ABL2,ACAN,ACVR2B,ACVRL1,ADAM19,ADAM22,ADAM23,ADAM8,ADAM9,ADAMTS19,ADAMTS2,ADAMTS3,ADAMTS4,ADAMTS5,ADAMTS6,ADARB1,ADCYAP1,ADPRH,ADRA2A,AGBL5,AGTPBP1,AKT1,AKT3,AKTIP,ALG14,ALPK3,ALS2,AMFR,ANAPC7,ANGPT1,ANKIB1,ANKRD54,ANKRD9,ANTXR1,ANXA2,AP3B1,APAF1,APH1B,APLNR,APOLD1,APP,APPBP2,AQP11,ARID4A,ARIH1,ARNT,ARNTL,ARRDC4,ASB1,ASB4,ASCC3,ASPH,ASXL1,ATG13,ATG14,…
GO:BP	trans-synaptic signaling	GO:0099537	4.87948e-07	6.31163	322	3019	129	12651	ABHD6,ABL1,ADARB1,ADORA1,ADORA2A,ADRA2A,ALS2,APBA1,APBA2,APP,ATP2A2,BACE1,BAIAP2,BCR,CACNA1B,CACNA1G,CACNB2,CACNB4,CBLN1,CDH8,CHRDL1,CHRM2,CHRNA5,CHRNB4,CLSTN2,CNTN2,CPLX1,CPLX3,CTBP2,DBN1,DGKB,DGKI,DKK1,DLGAP1,DLGAP2,EDN1,EGLN1,EGR3,EIF4EBP2,EPHA4,EPHB1,EPHB2,ERC2,F2R,FBXL20,FGF12,GABRA1,GABRG2,GDNF,GJC1,GLRB,GLS,GRIA1,GRIN1,GRIN2A,GRIN3A,GRM5,GSK3B,GUCY1A3,GUCY1B3,HCN1,HOMER1,HTR1D,HTR1F,IGSF11…
GO:BP	cell junction organization	GO:0034330	5.88945e-07	6.22993	381	3019	147	12651	ABL1,ACTG1,ALS2,APLNR,APP,BAIAP2,BCL2,BCR,BDNF,BSN,CACNB4,CACNG2,CAMKV,CAPRIN1,CAPZA1,CAV1,CBLN1,CBLN4,CDH1,CDH6,CDH8,CHCHD10,CHRDL1,CLASP1,CLDN1,CLSTN2,CNTN2,CNTNAP1,CORO1C,CORO2B,CR1,DBN1,DGKB,DKK1,DLC1,DSG2,EFNA5,EFNB2,EGLN1,EPB41L5,EPHA2,EPHA3,EPHA4,EPHA7,EPHB1,EPHB2,F2R,F2RL1,FAM107A,FBF1,FBXO45,FLRT2,FMN1,FRMD4A,FZD1,GABRA1,GABRA2,GABRB2,GABRG2,GDNF,GJC1,GLRB,GPC6,GPM6B,GREM1,GRHL1,GRM5,HEG…
GO:BP	plasma membrane bounded cell projection organization	GO:0120036	5.94734e-07	6.22568	838	3019	280	12651	ABL1,ABL2,ACAP3,ACTR3,ADARB1,ADCYAP1,AKT1,ALS2,ANO6,APP,ARL3,ARMC2,ARX,ASAP1,ATCAY,ATG5,ATXN10,AURKA,B3GNT2,BAG4,BAG5,BAIAP2,BBIP1,BBS12,BCL11B,BCL2,BDNF,BMP5,BMPR1B,BMPR2,BTBD3,BTG2,C9ORF72,CAPRIN1,CAV1,CBFA2T2,CCDC113,CCDC88A,CCP110,CDC42EP1,CDC42EP3,CDC42EP4,CDH13,CELSR2,CEP120,CEP135,CEP350,CHL1,CLMN,CNP,CNTF,CNTN2,CNTN4,CNTNAP1,CORO1C,CPNE1,CREB1,DAAM2,DBN1,DCDC2,DCLK1,DEF8,DIP2B,DKK1,DNAI1,…
GO:BP	cellular component morphogenesis	GO:0032989	6.5951e-07	6.18078	421	3019	159	12651	ABL1,ACTC1,ACTG1,ADARB1,ALS2,APP,ARX,AURKA,B3GNT2,BCL11B,BCL2,BCL2L1,BDNF,BMPR1B,BMPR2,BTBD3,C9ORF72,CAPN3,CAPRIN1,CFL2,CHL1,CLASP1,CNP,CNTN2,CNTN4,CNTNAP1,CORO1C,CPNE1,CREB1,DAG1,DBN1,DCLK1,DIP2B,DOCK7,DPYSL2,DPYSL5,ECE1,EDN1,EDNRA,EFNA5,EFNB2,EGR2,EMB,EMX1,EPHA2,EPHA4,EPHA7,EPHA8,EPHB1,EPHB2,ETV1,FBXO45,FLRT2,FOXP1,FZD3,FZD4,GATA3,GBX2,GDNF,GLI3,GORASP1,IMPACT,ISL2,ISPD,ITGB1,ITSN2,KANK1,KIDINS…
GO:BP	cell-cell signaling by wnt	GO:0198738	6.93898e-07	6.1587	279	3019	115	12651	ABL1,AMFR,ANKRD6,APCDD1,APCDD1L,ATP6AP2,ATP6V1C2,AXIN1,BAMBI,BCL9L,BMP2,BTRC,CAMTA2,CAV1,CDC73,CDK14,CELSR2,CSNK1G1,CSNK2A1,CTNND1,CUL3,CYLD,DAAM2,DCDC2,DIXDC1,DKK1,DKK2,DKK3,DVL2,EDN1,EDNRA,EGR1,FAM105B,FAM53B,FGF2,FGF9,FOXO1,FOXO3,FRZB,FZD1,FZD2,FZD3,FZD4,FZD6,FZD7,G3BP1,GATA3,GLI3,GREM1,GSK3B,HESX1,HHEX,HIC1,KANK1,KLF15,KPNA1,LGR5,LGR6,LMBR1L,LRP4,LRP6,MAPK14,MITF,NDP,NKD1,NKX2-5,NLK,NPHP4,NRA…
GO:BP	cellular nitrogen compound biosynthetic process	GO:0044271	7.52685e-07	6.12339	2867	3019	815	12651	ABCB10,ABLIM2,ABRA,ACER3,ACLY,ACTR3,ACTR5,ACVR2B,ADAM8,ADCY2,ADCY3,ADCY5,ADCY9,ADCYAP1,ADK,ADNP,ADSL,AFAP1L2,AGK,AHR,AKIRIN2,AKT1,AMPD3,ANKRD42,ANKRD49,ANXA2,AP3B1,APBB2,APLN,APP,ARID2,ARID3B,ARID4A,ARNT,ARNTL,ARX,ASCC3,ASXL1,ASXL2,ATAD2,ATF7,ATM,ATP2B4,ATP5G3,ATP6V1A,ATXN1,ATXN1L,ATXN7,ATXN7L3,AUTS2,AXIN1,AZIN1,B3GALT2,B4GALT4,BACH2,BAG3,BAHD1,BAMBI,BAP1,BCAR3,BCL11A,BCL11B,BCL9L,BCLAF1,BEND3,BH…
GO:BP	heart development	GO:0007507	7.8153e-07	6.10705	340	3019	134	12651	ACAN,ACTC1,ACVR2B,ADAMTS6,ANK2,AP1B1,APLN,APLNR,ARID2,ASXL1,ATG5,ATM,BMP2,BMP5,BMPR2,CACNA1C,CALCRL,CASP3,CASP7,CDKN1B,CHD7,COL2A1,CREB1,DCTN5,DKK1,DLL4,DSG2,ECE1,EDN1,EDNRA,EFNB2,EGLN1,EYA1,FBN1,FGF2,FGF9,FGFRL1,FHL2,FLRT2,FREM2,FRS2,FZD1,FZD2,FZD7,GATA3,GATA6,GJC1,GLI3,GREM1,HAND1,HAS2,HECTD1,HEG1,HEXIM1,HEY2,HHEX,IGF1,IRX4,ITGB1,JMJD6,KDR,LBX1,LEMD2,LMO4,LUZP1,MAP2K1,MAPK1,MAPK14,MED1,MEF2C,ME…
GO:BP	chemical synaptic transmission	GO:0007268	8.81982e-07	6.05454	318	3019	127	12651	ABHD6,ABL1,ADARB1,ADORA1,ADORA2A,ADRA2A,ALS2,APBA1,APBA2,APP,ATP2A2,BACE1,BAIAP2,BCR,CACNA1B,CACNA1G,CACNB2,CACNB4,CBLN1,CDH8,CHRDL1,CHRM2,CHRNA5,CHRNB4,CLSTN2,CNTN2,CPLX1,CPLX3,CTBP2,DBN1,DGKB,DGKI,DKK1,DLGAP1,DLGAP2,EDN1,EGLN1,EGR3,EIF4EBP2,EPHA4,EPHB1,EPHB2,ERC2,F2R,FBXL20,FGF12,GABRA1,GABRG2,GDNF,GJC1,GLRB,GLS,GRIA1,GRIN1,GRIN2A,GRIN3A,GRM5,GSK3B,GUCY1A3,GUCY1B3,HCN1,HOMER1,HTR1D,HTR1F,IGSF11…
GO:BP	anterograde trans-synaptic signaling	GO:0098916	8.81982e-07	6.05454	318	3019	127	12651	ABHD6,ABL1,ADARB1,ADORA1,ADORA2A,ADRA2A,ALS2,APBA1,APBA2,APP,ATP2A2,BACE1,BAIAP2,BCR,CACNA1B,CACNA1G,CACNB2,CACNB4,CBLN1,CDH8,CHRDL1,CHRM2,CHRNA5,CHRNB4,CLSTN2,CNTN2,CPLX1,CPLX3,CTBP2,DBN1,DGKB,DGKI,DKK1,DLGAP1,DLGAP2,EDN1,EGLN1,EGR3,EIF4EBP2,EPHA4,EPHB1,EPHB2,ERC2,F2R,FBXL20,FGF12,GABRA1,GABRG2,GDNF,GJC1,GLRB,GLS,GRIA1,GRIN1,GRIN2A,GRIN3A,GRM5,GSK3B,GUCY1A3,GUCY1B3,HCN1,HOMER1,HTR1D,HTR1F,IGSF11…
GO:BP	synaptic signaling	GO:0099536	1.22788e-06	5.91084	329	3019	130	12651	ABHD6,ABL1,ADARB1,ADORA1,ADORA2A,ADRA2A,ALS2,APBA1,APBA2,APP,ATP2A2,BACE1,BAIAP2,BCR,CACNA1B,CACNA1G,CACNB2,CACNB4,CBLN1,CDH8,CHRDL1,CHRM2,CHRNA5,CHRNB4,CLSTN2,CNTN2,CPLX1,CPLX3,CTBP2,DBN1,DGKB,DGKI,DKK1,DLGAP1,DLGAP2,EDN1,EGLN1,EGR3,EIF4EBP2,EPHA4,EPHB1,EPHB2,ERC2,F2R,FBXL20,FGF12,GABRA1,GABRG2,GDNF,GJC1,GLRB,GLS,GRIA1,GRIN1,GRIN2A,GRIN3A,GRM5,GSK3B,GUCY1A3,GUCY1B3,HCN1,HOMER1,HTR1D,HTR1F,IGSF11…
GO:BP	regulation of transport	GO:0051049	1.22843e-06	5.91065	886	3019	292	12651	AAK1,ABCA1,ABCA5,ABCB11,ABCC9,ABCG5,ABL1,ACSL3,ACTG1,ADAM9,ADCY5,ADORA1,ADRA2A,AKAP6,AKT1,ANGPT1,ANK2,ANKFY1,ANO6,ANXA2,AP1G1,APBA1,APBA2,APBB3,APLN,APLNR,APPL2,ARFIP1,ATG5,ATP2A2,ATP8A1,ATP9A,AZIN1,BACE1,BAG3,BAG4,BCL2,BCR,BMP2,BSN,CACNA1C,CACNA1D,CACNA1G,CACNB2,CACNB4,CACNG2,CACNG7,CALM1,CAPN3,CAV1,CBL,CBLL1,CD2AP,CD47,CDH1,CDH13,CFTR,CHCHD10,CHD7,CHRM2,CHRNA5,CLASP1,CLDN10,CLOCK,CORIN,CPLX1,CP…
GO:BP	ubiquitin-dependent protein catabolic process	GO:0006511	1.55732e-06	5.80762	392	3019	149	12651	AGTPBP1,AKT1,AMFR,ANAPC7,ANKRD9,APPBP2,ARIH1,ASCC3,ATXN3,AURKA,AXIN1,BAG5,BAP1,BTRC,CAV1,CBL,CCDC47,CDC27,CHMP2B,CHMP4B,CHMP5,CLOCK,CNOT4,CRBN,CUL1,CUL3,CYLD,DCAF12,DTL,DTX3L,EDEM1,EDEM3,ERLIN2,FAF2,FBXL17,FBXL2,FBXL20,FBXL3,FBXL5,FBXL7,FBXO31,FBXO45,FBXO8,FBXW11,FEM1C,GCLC,GSK3B,HERC2,HIPK2,HSP90B1,ITCH,KCTD17,KCTD21,KIF14,KLHDC10,KLHL15,KLHL20,KLHL3,LTN1,MAN1A1,MAPK9,MIB1,MTA1,MTM1,N4BP1,NEDD4,…
GO:BP	regulation of cell adhesion	GO:0030155	1.58877e-06	5.79894	402	3019	152	12651	ABL1,ACTG1,ADAM19,ADAM8,ADAM9,ADORA2A,AJAP1,AKT1,ANGPT1,ANGPT2,AP1AR,AP3B1,ARG2,ATM,ATXN3,BAG4,BCL2,BMI1,BMP2,CASK,CASP3,CAV1,CBLL1,CD47,CDH1,CDH13,CDK6,CLASP1,CORO1C,CORO2B,CRKL,DLC1,DOCK5,DOCK8,DUSP1,DUSP10,EFNA5,EFNB2,EGFL6,EGR3,EMP2,EPB41L5,EPHA2,EPHA3,EPHA4,EPHA7,EPHA8,EPHB2,FAF1,FAM107A,FAM65B,FGB,FGG,FGL2,FMN1,FSTL3,FUT9,FZD4,FZD7,GATA3,GLI3,GPAM,GPM6B,GPNMB,GREM1,GSK3B,HAS2,HOXA7,HSPD1,IG…
GO:BP	regulation of molecular function	GO:0065009	1.60789e-06	5.79374	1454	3019	446	12651	ABCC9,ABCE1,ABHD4,ABL1,ABL2,ABR,ABRA,ACVR2B,ADAM8,ADAM9,ADARB1,ADCYAP1,ADRA2A,ADRB1,AKAP5,AKAP6,AKT1,AKTIP,ALS2,AMFR,AMOT,ANGPT1,ANKRD42,ANKRD54,ANTXR1,ANXA2,AP3B1,APAF1,APH1B,APP,ARHGAP26,ARHGAP28,ARL1,ARRDC4,ASAP1,ASAP2,ATG14,ATP2A2,ATP2A3,ATP2B4,ATPIF1,AURKA,AXIN1,BAG4,BAMBI,BCAR3,BCL2,BCL2L11,BCR,BDNF,BMP2,BMPR2,BTAF1,BTC,BTRC,C3ORF33,C9ORF72,CACNG2,CACNG7,CALM1,CAPN3,CASP3,CAST,CAV1,CCDC88A,…
GO:BP	muscle organ development	GO:0007517	1.65407e-06	5.78145	178	3019	81	12651	ACTC1,ADARB1,BCL2,BCL9L,BMP2,BTG2,CAV1,CENPF,CFL2,CHD2,CHD7,CNTNAP1,COPS2,CREB1,DDX17,DLL4,DMRTA2,EDNRA,EGLN1,EGR1,EGR2,EPHB1,ETV1,FAM65B,FHL1,FOS,FOXL2,FOXN2,FZD1,FZD2,GPCPD1,HAND1,HDAC4,HEY2,HLF,HOMER1,JPH1,KLF5,LEMD2,LMOD3,MAPK14,MED1,MEF2C,MEGF10,METTL8,MSX1,MTM1,MYL3,MYOD1,MYOZ1,NKX2-5,NLN,PAX7,PHOX2B,PITX1,POU4F1,PPP3CB,RBFOX1,RBPJ,RCAN1,RYR2,SAP30,SDC4,SERP1,SFMBT1,SGCB,SIX1,SMAD3,SMO,SMYD…
GO:BP	locomotion	GO:0040011	1.70214e-06	5.769	1044	3019	335	12651	ABHD6,ABL1,ACAP3,ACTG1,ADAM8,ADAM9,ADARB1,ADCY3,ADORA1,ADRA2A,AKT1,AKT3,AMOT,AMOTL1,ANGPT1,ANGPT2,ANO6,AP1AR,APP,APPL2,AQP1,ARC,ARID2,ARMC2,ARPC5,ARX,ATM,ATP2B4,ATP8A1,ATRN,AXL,B3GNT2,BAG4,BAMBI,BCL11B,BCL2,BCR,BMP2,BMPR1B,BMPR2,CAMTA2,CAV1,CBLL1,CCDC25,CCDC88A,CCR9,CD2AP,CDH1,CDH13,CELSR2,CFL2,CHL1,CLASP1,CLDN1,CLIC4,CNTN2,CNTN4,CORO1C,CPNE3,CRB2,CRKL,CTGF,CUL3,CX3CR1,CXADR,CXCL12,CXCR5,CYP7B1,D…
GO:BP	modulation of chemical synaptic transmission	GO:0050804	1.72267e-06	5.7638	199	3019	88	12651	ABHD6,ABL1,ADORA1,ADORA2A,ADRA2A,APBA1,APBA2,APP,ATP2A2,BACE1,BAIAP2,BCR,CACNA1B,CACNB4,CBLN1,CHRDL1,CHRM2,CHRNA5,CLSTN2,CNTN2,CPLX3,DBN1,DGKB,DGKI,DKK1,EDN1,EGLN1,EIF4EBP2,EPHA4,EPHB1,EPHB2,FBXL20,GRIA1,GRIN2A,GRIN3A,GRM5,GSK3B,HCN1,HOMER1,IGSF11,ITGB1,KIF5B,KRAS,LRP8,LRRTM2,MAPK1,MME,NETO1,NLGN2,NLGN3,NLGN4X,NPTN,NR2E1,NRXN1,NRXN3,NTNG2,NTRK2,OPHN1,PAIP2B,PCDH17,PFN1,PLCB1,PNKD,PPP1R9A,PPP3R1,P…
GO:BP	regulation of trans-synaptic signaling	GO:0099177	1.72267e-06	5.7638	199	3019	88	12651	ABHD6,ABL1,ADORA1,ADORA2A,ADRA2A,APBA1,APBA2,APP,ATP2A2,BACE1,BAIAP2,BCR,CACNA1B,CACNB4,CBLN1,CHRDL1,CHRM2,CHRNA5,CLSTN2,CNTN2,CPLX3,DBN1,DGKB,DGKI,DKK1,EDN1,EGLN1,EIF4EBP2,EPHA4,EPHB1,EPHB2,FBXL20,GRIA1,GRIN2A,GRIN3A,GRM5,GSK3B,HCN1,HOMER1,IGSF11,ITGB1,KIF5B,KRAS,LRP8,LRRTM2,MAPK1,MME,NETO1,NLGN2,NLGN3,NLGN4X,NPTN,NR2E1,NRXN1,NRXN3,NTNG2,NTRK2,OPHN1,PAIP2B,PCDH17,PFN1,PLCB1,PNKD,PPP1R9A,PPP3R1,P…
GO:BP	cell morphogenesis	GO:0000902	1.84871e-06	5.73313	589	3019	207	12651	ABL1,ADAM8,ADARB1,ALS2,ANTXR1,AP1AR,AP3B1,APP,ARC,ARX,ASXL1,ATRN,AURKA,AXL,B3GNT2,BAIAP2,BAMBI,BCL11B,BCL2,BDNF,BMPR1B,BMPR2,BRWD1,BTBD3,C1GALT1C1,C9ORF72,CAPRIN1,CDC42EP1,CDC42EP3,CDC42EP4,CDC42SE1,CDH6,CDHR1,CHL1,CLIC4,CNP,CNTN2,CNTN4,CNTNAP1,CORO1C,CPNE1,CREB1,CRKL,CUL3,DBN1,DCLK1,DIP2B,DKK1,DLC1,DMRT1,DOCK5,DOCK7,DPYSL2,DPYSL5,ECE1,EDN1,EDNRA,EFNA5,EFNB2,EGR2,EMB,EMX1,EPB41,EPB41L5,EPHA2,EPHA…
GO:BP	regulation of cell death	GO:0010941	1.86528e-06	5.72926	846	3019	280	12651	ABL1,ACER3,ACTC1,ADAM8,ADNP,ADNP2,ADORA2A,AIFM2,AKT1,ANGPT1,ANO6,APAF1,ARG2,ATG5,ATM,AURKA,AXL,BACE1,BAG3,BAG5,BCL11B,BCL2,BCL2L1,BCL2L11,BCL2L15,BCLAF1,BMI1,BMP2,BMPR1B,BNIP3L,BRCA1,BTC,C3ORF38,CAPN3,CASP3,CAST,CAV1,CBL,CDC73,CDK1,CDKN1B,CHL1,CHMP2B,CHMP4B,CHMP5,CHST11,CNTF,CNTFR,COL2A1,CRADD,CSRNP3,CTSC,CYLD,DCUN1D3,DEDD,DKK1,DLC1,DLX1,DOCK8,DSTYK,E2F1,E2F3,EFNB2,EGLN1,EGR1,EGR3,EIF2S1,EPHA7,EP…
GO:BP	cell projection organization	GO:0030030	1.97868e-06	5.70362	850	3019	281	12651	ABL1,ABL2,ACAP3,ACTR3,ADARB1,ADCYAP1,AKT1,ALS2,ANO6,APP,ARL3,ARMC2,ARX,ASAP1,ATCAY,ATG5,ATXN10,AURKA,B3GNT2,BAG4,BAG5,BAIAP2,BBIP1,BBS12,BCL11B,BCL2,BDNF,BMP5,BMPR1B,BMPR2,BTBD3,BTG2,C9ORF72,CAPRIN1,CAV1,CBFA2T2,CCDC113,CCDC88A,CCP110,CDC42EP1,CDC42EP3,CDC42EP4,CDH13,CELSR2,CEP120,CEP135,CEP350,CHL1,CLMN,CNP,CNTF,CNTN2,CNTN4,CNTNAP1,CORO1C,CPNE1,CREB1,DAAM2,DBN1,DCDC2,DCLK1,DEF8,DIP2B,DKK1,DNAI1,…
GO:BP	regulation of apoptotic process	GO:0042981	2.37143e-06	5.62499	748	3019	252	12651	ABL1,ACTC1,ADAM8,ADNP,ADORA2A,AIFM2,AKT1,ANGPT1,ANO6,APAF1,ARG2,ATG5,ATM,AURKA,AXL,BACE1,BAG3,BAG5,BCL11B,BCL2,BCL2L1,BCL2L11,BCL2L15,BCLAF1,BMI1,BMP2,BMPR1B,BNIP3L,BRCA1,BTC,C3ORF38,CAPN3,CASP3,CAST,CAV1,CBL,CDC73,CDK1,CDKN1B,CHL1,CHST11,CNTF,CNTFR,COL2A1,CRADD,CSRNP3,CTSC,CYLD,DCUN1D3,DEDD,DKK1,DLC1,DLX1,DOCK8,DSTYK,E2F1,E2F3,EGR1,EGR3,EPHA7,ESR1,EYA1,FAF1,FAM46B,FASLG,FGB,FGG,FHL2,FLT4,FNIP1,F…
GO:BP	regulation of cell motility	GO:2000145	2.50181e-06	5.60174	546	3019	194	12651	ABHD6,ABL1,ACTG1,ADAM8,ADAM9,ADARB1,ADORA1,ADRA2A,AKT1,AKT3,AMOT,AMOTL1,ANGPT1,ANGPT2,ANO6,AP1AR,APP,APPL2,AQP1,ARID2,ATM,ATP2B4,ATP8A1,BAG4,BCL2,BCR,BMP2,BMPR2,CAV1,CBLL1,CCDC25,CDH1,CDH13,CLASP1,CLDN1,CLIC4,CORO1C,CPNE3,CRKL,DACH1,DAG1,DLC1,DLL4,DOCK4,DOCK5,DOCK7,DOCK8,DPYSL3,DUSP1,DUSP10,EDN1,EMP2,EPB41L5,EPHA2,EPHA4,EPHB2,F2R,F2RL1,FAM107A,FAM110C,FAM65B,FGF1,FGF2,FGF7,FLRT2,FLT1,FLT4,FUT9,FZ…
GO:BP	signal transduction	GO:0007165	3.32094e-06	5.47874	3510	3019	972	12651	AAK1,ABCA1,ABHD6,ABL1,ABR,ABRA,ACPP,ACVR2B,ACVRL1,ADAM8,ADAM9,ADAMTS3,ADAMTSL2,ADCY2,ADCY3,ADCY5,ADCY9,ADCYAP1,ADCYAP1R1,ADIPOR2,ADORA1,ADORA2A,ADRA1B,ADRA2A,ADRB1,AFAP1L2,AKAP12,AKAP13,AKT1,AKT3,AMFR,AMOT,AMOTL1,ANGPT1,ANGPT2,ANK1,ANK2,ANKRD54,ANKRD6,ANO6,AP3B1,APAF1,APCDD1,APCDD1L,APLN,APLNR,APP,APPL2,ARFGEF2,ARHGAP12,ARHGAP19,ARHGAP24,ARHGAP26,ARHGAP28,ARHGAP35,ARHGAP5,ARHGEF10L,ARHGEF12,ARHGE…
GO:BP	neuron projection morphogenesis	GO:0048812	3.32657e-06	5.478	343	3019	133	12651	ABL1,ADARB1,ALS2,APP,ARX,AURKA,B3GNT2,BCL11B,BCL2,BDNF,BMPR1B,BMPR2,BTBD3,C9ORF72,CAPRIN1,CHL1,CNP,CNTN2,CNTN4,CNTNAP1,CPNE1,CREB1,DBN1,DCLK1,DIP2B,DOCK7,DPYSL2,DPYSL5,ECE1,EDN1,EDNRA,EFNA5,EFNB2,EGR2,EMB,EMX1,EPHA2,EPHA4,EPHA7,EPHA8,EPHB1,EPHB2,ETV1,FBXO45,FLRT2,FOXP1,FZD3,FZD4,GATA3,GBX2,GDNF,GLI3,GORASP1,IMPACT,ISL2,ISPD,ITGB1,ITSN2,KIDINS220,KIF5C,LHX3,LHX4,LMX1A,LRP4,LRP8,MAP1B,MAP2K1,MAP6,M…
GO:BP	cellular macromolecule metabolic process	GO:0044260	3.33487e-06	5.47692	3775	3019	1038	12651	AAK1,ABCA1,ABCB10,ABCB11,ABHD13,ABL1,ABL2,ACAN,ACTR5,ACVR2B,ACVRL1,ADAM8,ADAM9,ADARB1,ADCYAP1,ADPRH,ADRA2A,AEN,AGBL5,AGL,AGTPBP1,AKT1,AKT3,AKTIP,ALG14,ALKBH5,ALPK3,ALS2,AMFR,ANAPC7,ANGPT1,ANKIB1,ANKRD54,ANKRD9,ANTXR1,ANXA2,AP1AR,AP3B1,APAF1,APLNR,APP,APPBP2,AQP11,ARFGEF2,ARID2,ARID4A,ARIH1,ARNT,ARNTL,ARRDC4,ASB1,ASB4,ASCC3,ASPH,ASXL1,ATG13,ATG14,ATG16L1,ATG4A,ATG4C,ATG5,ATM,ATP2A3,ATP2B4,ATR,ATXN…
GO:BP	regulation of protein metabolic process	GO:0051246	3.38414e-06	5.47055	1431	3019	438	12651	ABCB10,ABL1,ACVR2B,ADAM8,ADAM9,ADARB1,ADCYAP1,ADRA2A,AGTPBP1,AKT1,AKTIP,ALS2,ANGPT1,ANKRD54,ANTXR1,ANXA2,APAF1,APLNR,APP,AQP11,ARNT,ARNTL,ARRDC4,ATG13,ATG14,ATG5,ATP2A3,ATP2B4,AURKA,AUTS2,AXIN1,AZIN1,BAG4,BAG5,BCAR3,BCL2,BCL2L11,BCLAF1,BMP2,BMP3,BMP5,BMPR2,BRCA1,BTC,BTG2,BTRC,BZW1,C9ORF72,CALM1,CAPN3,CASP3,CAST,CAV1,CCDC88A,CCND2,CD109,CDK12,CDKN1B,CDKN2D,CNOT10,CNOT6,CNOT6L,CNOT7,CNPPD1,CNTF,CNT…
GO:BP	plasma membrane bounded cell projection morphogenesis	GO:0120039	3.48696e-06	5.45755	353	3019	136	12651	ABL1,ADARB1,ALS2,APP,ARX,AURKA,B3GNT2,BCL11B,BCL2,BDNF,BMPR1B,BMPR2,BTBD3,C9ORF72,CAPRIN1,CHL1,CNP,CNTN2,CNTN4,CNTNAP1,CORO1C,CPNE1,CREB1,DBN1,DCLK1,DIP2B,DOCK7,DPYSL2,DPYSL5,ECE1,EDN1,EDNRA,EFNA5,EFNB2,EGR2,EMB,EMX1,EPHA2,EPHA4,EPHA7,EPHA8,EPHB1,EPHB2,ETV1,FBXO45,FLRT2,FOXP1,FZD3,FZD4,GATA3,GBX2,GDNF,GLI3,GORASP1,IMPACT,ISL2,ISPD,ITGB1,ITSN2,KANK1,KIDINS220,KIF5C,LHX3,LHX4,LMX1A,LRP4,LRP8,MAP1B,…
GO:BP	Wnt signaling pathway	GO:0016055	3.77014e-06	5.42364	276	3019	112	12651	ABL1,AMFR,ANKRD6,APCDD1,APCDD1L,ATP6AP2,ATP6V1C2,AXIN1,BAMBI,BCL9L,BMP2,BTRC,CAMTA2,CAV1,CDC73,CDK14,CELSR2,CSNK1G1,CSNK2A1,CTNND1,CUL3,CYLD,DAAM2,DCDC2,DIXDC1,DKK1,DKK2,DKK3,DVL2,EDN1,EDNRA,EGR1,FAM105B,FAM53B,FGF2,FGF9,FOXO1,FOXO3,FRZB,FZD1,FZD2,FZD3,FZD4,FZD6,FZD7,G3BP1,GATA3,GLI3,GREM1,GSK3B,HESX1,HHEX,HIC1,KANK1,KLF15,KPNA1,LGR5,LGR6,LMBR1L,LRP4,LRP6,MAPK14,MITF,NDP,NKD1,NKX2-5,NLK,NPHP4,NRA…
GO:BP	regulation of programmed cell death	GO:0043067	3.82813e-06	5.41701	769	3019	257	12651	ABL1,ACER3,ACTC1,ADAM8,ADNP,ADORA2A,AIFM2,AKT1,ANGPT1,ANO6,APAF1,ARG2,ATG5,ATM,AURKA,AXL,BACE1,BAG3,BAG5,BCL11B,BCL2,BCL2L1,BCL2L11,BCL2L15,BCLAF1,BMI1,BMP2,BMPR1B,BNIP3L,BRCA1,BTC,C3ORF38,CAPN3,CASP3,CAST,CAV1,CBL,CDC73,CDK1,CDKN1B,CHL1,CHST11,CNTF,CNTFR,COL2A1,CRADD,CSRNP3,CTSC,CYLD,DCUN1D3,DEDD,DKK1,DLC1,DLX1,DOCK8,DSTYK,E2F1,E2F3,EGR1,EGR3,EPHA7,ESR1,EYA1,FAF1,FAM46B,FASLG,FGB,FGF2,FGG,FHL2,F…
GO:BP	phosphorus metabolic process	GO:0006793	4.12799e-06	5.38426	1800	3019	535	12651	AAK1,ABHD4,ABHD6,ABL1,ABL2,ACLY,ACPP,ACSL3,ACVR2B,ACVRL1,ADAM8,ADAM9,ADARB1,ADCY2,ADCY3,ADCY5,ADCY9,ADCYAP1,ADK,ADRA2A,ADSL,AGK,AGPAT4,AK3,AKT1,AKT3,AKTIP,ALPK3,ALPL,ALS2,AMPD3,ANGPT1,ANKH,ANKRD54,APLNR,APP,ATG13,ATG14,ATM,ATP2B4,ATP5G3,ATP6V1A,ATR,AURKA,AXIN1,AXL,BAG4,BCAR3,BCL2,BCR,BMP2,BMP3,BMP5,BMPR1B,BMPR2,BTC,BTRC,C9ORF72,CACNB4,CALM1,CAMK2G,CAMKK2,CAMKV,CASK,CASP3,CAV1,CCDC88A,CCND2,CD109,…
GO:BP	cell projection morphogenesis	GO:0048858	4.35352e-06	5.36116	354	3019	136	12651	ABL1,ADARB1,ALS2,APP,ARX,AURKA,B3GNT2,BCL11B,BCL2,BDNF,BMPR1B,BMPR2,BTBD3,C9ORF72,CAPRIN1,CHL1,CNP,CNTN2,CNTN4,CNTNAP1,CORO1C,CPNE1,CREB1,DBN1,DCLK1,DIP2B,DOCK7,DPYSL2,DPYSL5,ECE1,EDN1,EDNRA,EFNA5,EFNB2,EGR2,EMB,EMX1,EPHA2,EPHA4,EPHA7,EPHA8,EPHB1,EPHB2,ETV1,FBXO45,FLRT2,FOXP1,FZD3,FZD4,GATA3,GBX2,GDNF,GLI3,GORASP1,IMPACT,ISL2,ISPD,ITGB1,ITSN2,KANK1,KIDINS220,KIF5C,LHX3,LHX4,LMX1A,LRP4,LRP8,MAP1B,…
GO:BP	modification-dependent protein catabolic process	GO:0019941	4.46868e-06	5.34982	397	3019	149	12651	AGTPBP1,AKT1,AMFR,ANAPC7,ANKRD9,APPBP2,ARIH1,ASCC3,ATXN3,AURKA,AXIN1,BAG5,BAP1,BTRC,CAV1,CBL,CCDC47,CDC27,CHMP2B,CHMP4B,CHMP5,CLOCK,CNOT4,CRBN,CUL1,CUL3,CYLD,DCAF12,DTL,DTX3L,EDEM1,EDEM3,ERLIN2,FAF2,FBXL17,FBXL2,FBXL20,FBXL3,FBXL5,FBXL7,FBXO31,FBXO45,FBXO8,FBXW11,FEM1C,GCLC,GSK3B,HERC2,HIPK2,HSP90B1,ITCH,KCTD17,KCTD21,KIF14,KLHDC10,KLHL15,KLHL20,KLHL3,LTN1,MAN1A1,MAPK9,MIB1,MTA1,MTM1,N4BP1,NEDD4,…
GO:BP	phosphate-containing compound metabolic process	GO:0006796	4.6525e-06	5.33231	1786	3019	531	12651	AAK1,ABHD4,ABHD6,ABL1,ABL2,ACLY,ACPP,ACSL3,ACVR2B,ACVRL1,ADAM8,ADAM9,ADARB1,ADCY2,ADCY3,ADCY5,ADCY9,ADCYAP1,ADK,ADRA2A,ADSL,AGK,AGPAT4,AK3,AKT1,AKT3,AKTIP,ALPK3,ALPL,ALS2,AMPD3,ANGPT1,ANKRD54,APLNR,APP,ATG13,ATG14,ATM,ATP2B4,ATP5G3,ATP6V1A,ATR,AURKA,AXIN1,AXL,BAG4,BCAR3,BCL2,BCR,BMP2,BMP3,BMP5,BMPR1B,BMPR2,BTC,BTRC,C9ORF72,CACNB4,CALM1,CAMK2G,CAMKK2,CAMKV,CASK,CASP3,CAV1,CCDC88A,CCND2,CD109,CDC14…
GO:BP	organonitrogen compound metabolic process	GO:1901564	4.96334e-06	5.30423	4193	3019	1140	12651	AAK1,AASDHPPT,AASS,ABAT,ABCA1,ABCB10,ABCB11,ABHD13,ABL1,ABL2,ACADSB,ACAN,ACER3,ACLY,ACPP,ACSL3,ACVR2B,ACVRL1,ADAM19,ADAM22,ADAM23,ADAM8,ADAM9,ADAMTS19,ADAMTS2,ADAMTS3,ADAMTS4,ADAMTS5,ADAMTS6,ADARB1,ADCY2,ADCY3,ADCY5,ADCY9,ADCYAP1,ADK,ADPRH,ADRA2A,ADSL,AGBL5,AGK,AGTPBP1,AK3,AKT1,AKT3,AKTIP,ALDH1L2,ALG14,ALPK3,ALPL,ALS2,AMFR,AMPD3,ANAPC7,ANGPT1,ANKIB1,ANKRD54,ANKRD9,ANTXR1,ANXA2,AP3B1,APAF1,APH1B,A…
GO:BP	epithelial cell differentiation	GO:0030855	5.10164e-06	5.29229	358	3019	137	12651	ABL1,ACVR2B,ADAM9,AJAP1,ANXA7,ARID4A,ARX,ASXL1,BCL11B,BCR,BMP2,BMP5,BMPR2,BTC,C1GALT1,CASP3,CAV1,CBFA2T2,CD109,CDK1,CDK6,CDKN1B,CLIC4,CLOCK,CNN3,CREB1,CSTA,DLX6,DMRT1,E2F7,E2F8,EDNRA,EHF,EMX1,EPB41L5,EPHA2,ESR1,EZH2,F2RL1,FAM20C,FAM65B,FGF2,FNDC3A,FOSL2,FOXA1,FOXJ2,FOXL2,FOXN1,FRS2,FRZB,FSHR,FZD1,FZD2,FZD7,GATA3,GATA6,GDNF,GREM1,GRHL1,HEY2,HHEX,HNF4A,HNRNPH3,HOXA5,HOXA7,HOXB13,HOXB5,HPSE,IL6ST,JA…
GO:BP	regulation of locomotion	GO:0040012	5.27721e-06	5.2776	571	3019	200	12651	ABHD6,ABL1,ACTG1,ADAM8,ADAM9,ADARB1,ADORA1,ADRA2A,AKT1,AKT3,AMOT,AMOTL1,ANGPT1,ANGPT2,ANO6,AP1AR,APP,APPL2,AQP1,ARID2,ATM,ATP2B4,ATP8A1,BAG4,BCL2,BCR,BMP2,BMPR2,CAV1,CBLL1,CCDC25,CDH1,CDH13,CLASP1,CLDN1,CLIC4,CORO1C,CPNE3,CRKL,DACH1,DAG1,DLC1,DLL4,DOCK4,DOCK5,DOCK7,DOCK8,DPYSL3,DUSP1,DUSP10,EDN1,EFNB2,EMP2,EPB41L5,EPHA2,EPHA4,EPHB2,F2R,F2RL1,FAM107A,FAM110C,FAM65B,FGF1,FGF2,FGF7,FLRT2,FLT1,FLT4,F…
GO:BP	regulation of phosphorus metabolic process	GO:0051174	5.9997e-06	5.22187	765	3019	255	12651	ABL1,ACSL3,ACVR2B,ADAM8,ADAM9,ADARB1,ADCYAP1,ADRA2A,AKT1,AKTIP,ALS2,ANGPT1,ANKRD54,APLNR,APP,ATG14,ATP2B4,AXIN1,BAG4,BCAR3,BCL2,BMP2,BMP3,BMP5,BMPR2,BTC,C9ORF72,CALM1,CASP3,CAV1,CCDC88A,CCND2,CD109,CDK12,CDKN1B,CDKN2D,CNOT7,CNPPD1,CNTF,CORO1C,CRKL,CTDSPL,DAZAP2,DBNDD2,DDR1,DGKQ,DKK1,DLC1,DNAJC30,DOCK7,DSTYK,DUSP1,DUSP10,DUSP16,DUSP7,DVL2,EDN1,EFNA5,EMP2,EPHA2,EPHA4,EPHA7,EPHA8,EPHB2,EREG,EZH2,FAB…
GO:BP	cell surface receptor signaling pathway involved in cell-cell signaling	GO:1905114	6.17331e-06	5.20948	310	3019	122	12651	ABL1,ADORA1,ADORA2A,AMFR,ANKRD6,APCDD1,APCDD1L,APP,ATP6AP2,ATP6V1C2,AXIN1,BAMBI,BCL9L,BMP2,BTRC,CAMTA2,CAV1,CBLN1,CDC73,CDK14,CELSR2,CSNK1G1,CSNK2A1,CTNND1,CUL3,CYLD,DAAM2,DCDC2,DGKI,DIXDC1,DKK1,DKK2,DKK3,DVL2,EDN1,EDNRA,EGR1,FAM105B,FAM53B,FGF2,FGF9,FOXO1,FOXO3,FRZB,FZD1,FZD2,FZD3,FZD4,FZD6,FZD7,G3BP1,GATA3,GLI3,GREM1,GRIN2A,GSK3B,HESX1,HHEX,HIC1,KANK1,KLF15,KPNA1,LGR5,LGR6,LMBR1L,LRP4,LRP6,MAPK…
GO:BP	regulation of cellular component biogenesis	GO:0044087	6.24237e-06	5.20465	572	3019	200	12651	ABCA1,ABL1,ACTG1,ACTR3,ANTXR1,APLNR,APP,ARHGAP28,ARHGEF10L,ARPC3,ARPC5,ATG5,ATM,ATR,BAG4,BAG5,BAIAP2L1,BCL2L11,BDNF,C9ORF72,CAPZA1,CAV1,CBLN1,CCDC88A,CCP110,CDC42EP1,CDC42EP3,CDC42EP4,CDH17,CDKN1B,CEP120,CEP135,CGNL1,CHMP2B,CHMP4B,CHMP5,CLASP1,CLIP1,CLSTN2,CNOT6,CNOT6L,CORO1C,CORO2B,CTGF,DAAM2,DAG1,DBN1,DCDC2,DEF8,DKK1,DLC1,DPYSL3,DYRK1A,EFNA5,EPB41L5,EPHA2,EPHA3,EPHA7,EPHB1,EPHB2,ESR1,EVI5L,F2RL…
GO:BP	cell part morphogenesis	GO:0032990	6.5088e-06	5.1865	369	3019	140	12651	ABL1,ADARB1,ALS2,APP,ARX,AURKA,B3GNT2,BCL11B,BCL2,BCL2L1,BDNF,BMPR1B,BMPR2,BTBD3,C9ORF72,CAPRIN1,CHL1,CNP,CNTN2,CNTN4,CNTNAP1,CORO1C,CPNE1,CREB1,DBN1,DCLK1,DIP2B,DOCK7,DPYSL2,DPYSL5,ECE1,EDN1,EDNRA,EFNA5,EFNB2,EGR2,EMB,EMX1,EPHA2,EPHA4,EPHA7,EPHA8,EPHB1,EPHB2,ETV1,FBXO45,FLRT2,FOXP1,FZD3,FZD4,GATA3,GBX2,GDNF,GLI3,GORASP1,IMPACT,ISL2,ISPD,ITGB1,ITSN2,KANK1,KIDINS220,KIF5C,LHX3,LHX4,LMX1A,LRP4,LRP8…
GO:BP	protein phosphorylation	GO:0006468	6.9077e-06	5.16067	1048	3019	333	12651	AAK1,ABL1,ABL2,ACVR2B,ACVRL1,ADAM8,ADAM9,ADARB1,ADCYAP1,ADRA2A,AKT1,AKT3,AKTIP,ALPK3,ALS2,ANGPT1,ANKRD54,APLNR,APP,ATG13,ATG14,ATM,ATP2B4,ATR,AURKA,AXIN1,AXL,BAG4,BCAR3,BCL2,BCR,BMP2,BMP3,BMP5,BMPR1B,BMPR2,BTC,C9ORF72,CAMK2G,CAMKK2,CAMKV,CASK,CASP3,CAV1,CCDC88A,CCND2,CD109,CDC42BPA,CDK1,CDK12,CDK13,CDK14,CDK17,CDK19,CDK5R1,CDK6,CDKL2,CDKN1B,CDKN2D,CHUK,CIT,CNOT7,CNPPD1,CNTF,COPS2,CORO1C,CREB1,CRK…
GO:BP	morphogenesis of an epithelium	GO:0002009	7.8096e-06	5.10737	311	3019	122	12651	ABL1,ACTG1,AJAP1,ANKRD6,APAF1,APLNR,ARHGAP12,BCL2,BMP2,BMP5,CASP3,CLASP1,CLIC4,CYP7B1,DLL4,DVL2,EDN1,EDNRA,EFNB2,EPB41L5,EPHA4,EPHA7,ESR1,EYA1,FGF1,FGF2,FGF7,FMN1,FOXA1,FOXN1,FREM2,FRS2,FRZB,FZD1,FZD2,FZD3,FZD6,GATA3,GBX2,GDNF,GLI3,GNA13,GREM1,HAND1,HBEGF,HECTD1,HESX1,HGF,HHEX,HOXA11,HOXA5,HOXB13,HOXB7,HOXD13,HS2ST1,ID4,JAG2,KDR,KLHL3,KRAS,KRT12,LBX1,LGR5,LIN7C,LMO4,LUZP1,MIB1,MPP5,NKD1,NKX2-5,NO…
GO:BP	negative regulation of cell population proliferation	GO:0008285	8.17276e-06	5.08763	380	3019	143	12651	ADARB1,AGTPBP1,APLN,APP,APPL2,AQP11,ARG2,ARID2,ATG13,ATM,BCL11B,BCL2,BMP2,BMP5,BMPR2,BTG1,BTG2,CASK,CASP3,CAV1,CD109,CDC73,CDH13,CDK6,CDKN1B,CDKN2D,CLMN,CNOT7,DACH1,DLC1,DLL4,DUSP1,DUSP10,E2F1,E2F3,E2F7,EFNB2,EPHB1,EREG,F2R,FAM46B,FGF2,FGFR2,FGFRL1,FKTN,FLT1,FNIP1,FRZB,GATA2,GATA3,GATA6,GDF11,GGNBP2,GLI3,GPNMB,GREM1,HDAC4,HMOX1,HNF4A,IGFBP5,IL8,INHBA,INPP5D,IRF1,ITCH,JARID2,KAT2B,KIAA1024,KLF11,K…
GO:BP	modification-dependent macromolecule catabolic process	GO:0043632	8.25883e-06	5.08308	400	3019	149	12651	AGTPBP1,AKT1,AMFR,ANAPC7,ANKRD9,APPBP2,ARIH1,ASCC3,ATXN3,AURKA,AXIN1,BAG5,BAP1,BTRC,CAV1,CBL,CCDC47,CDC27,CHMP2B,CHMP4B,CHMP5,CLOCK,CNOT4,CRBN,CUL1,CUL3,CYLD,DCAF12,DTL,DTX3L,EDEM1,EDEM3,ERLIN2,FAF2,FBXL17,FBXL2,FBXL20,FBXL3,FBXL5,FBXL7,FBXO31,FBXO45,FBXO8,FBXW11,FEM1C,GCLC,GSK3B,HERC2,HIPK2,HSP90B1,ITCH,KCTD17,KCTD21,KIF14,KLHDC10,KLHL15,KLHL20,KLHL3,LTN1,MAN1A1,MAPK9,MIB1,MTA1,MTM1,N4BP1,NEDD4,…
GO:BP	phosphorylation	GO:0016310	8.46619e-06	5.07231	1186	3019	370	12651	AAK1,ABL1,ABL2,ACVR2B,ACVRL1,ADAM8,ADAM9,ADARB1,ADCYAP1,ADK,ADRA2A,AGK,AKT1,AKT3,AKTIP,ALPK3,ALS2,ANGPT1,ANKRD54,APLNR,APP,ATG13,ATG14,ATM,ATP2B4,ATR,AURKA,AXIN1,AXL,BAG4,BCAR3,BCL2,BCR,BMP2,BMP3,BMP5,BMPR1B,BMPR2,BTC,C9ORF72,CAMK2G,CAMKK2,CAMKV,CASK,CASP3,CAV1,CCDC88A,CCND2,CD109,CDC42BPA,CDK1,CDK12,CDK13,CDK14,CDK17,CDK19,CDK5R1,CDK6,CDKL2,CDKN1B,CDKN2D,CHUK,CIT,CNOT7,CNPPD1,CNTF,COPS2,CORO1C,C…
GO:BP	regulation of phosphate metabolic process	GO:0019220	8.65147e-06	5.06291	764	3019	254	12651	ABL1,ACSL3,ACVR2B,ADAM8,ADAM9,ADARB1,ADCYAP1,ADRA2A,AKT1,AKTIP,ALS2,ANGPT1,ANKRD54,APLNR,APP,ATG14,ATP2B4,AXIN1,BAG4,BCAR3,BCL2,BMP2,BMP3,BMP5,BMPR2,BTC,C9ORF72,CALM1,CASP3,CAV1,CCDC88A,CCND2,CD109,CDK12,CDKN1B,CDKN2D,CNOT7,CNPPD1,CNTF,CORO1C,CRKL,CTDSPL,DAZAP2,DBNDD2,DDR1,DGKQ,DKK1,DLC1,DNAJC30,DOCK7,DSTYK,DUSP1,DUSP10,DUSP16,DUSP7,DVL2,EDN1,EFNA5,EMP2,EPHA2,EPHA4,EPHA7,EPHA8,EPHB2,EREG,EZH2,FAB…
GO:BP	regulation of cellular component movement	GO:0051270	8.79507e-06	5.05576	581	3019	202	12651	ABHD6,ABL1,ACTG1,ADAM8,ADAM9,ADARB1,ADORA1,ADRA2A,AKT1,AKT3,AMOT,AMOTL1,ANGPT1,ANGPT2,ANK2,ANO6,AP1AR,APP,APPL2,AQP1,ARID2,ATM,ATP2B4,ATP8A1,BAG4,BCL2,BCR,BMP2,BMPR2,CACNA1C,CAV1,CBLL1,CCDC25,CDH1,CDH13,CDKN1B,CLASP1,CLDN1,CLIC4,CORO1C,CPNE3,CRKL,DACH1,DAG1,DLC1,DLL4,DOCK4,DOCK5,DOCK7,DOCK8,DPYSL3,DSG2,DUSP1,DUSP10,EDN1,EMP2,EPB41L5,EPHA2,EPHA4,EPHB2,F2R,F2RL1,FAM107A,FAM110C,FAM65B,FGF1,FGF2,FGF…
GO:BP	response to growth factor	GO:0070848	9.36871e-06	5.02832	414	3019	153	12651	ABL1,ACVR2B,ADAM9,ADAMTS3,ADAMTSL2,AKT1,APLN,APPL2,ATP2B4,AXIN1,BAG4,BAMBI,BMP2,BMP5,BMPR1B,BMPR2,CASK,CASP3,CAV1,CD109,CHRDL1,CHST11,COL1A2,COL2A1,CPNE3,CRB2,CREB1,CRKL,CTDSPL2,CTGF,DDX5,DKK1,DLL4,DLX1,DSTYK,EGR1,EGR3,EPB41L5,EPHA2,FAM20C,FBN1,FBN2,FGF1,FGF12,FGF2,FGF5,FGF7,FGF9,FGFR2,FGFR3,FGFRL1,FLRT2,FLT1,FLT4,FOS,FRS2,FSTL3,FZD1,FZD4,GAB1,GAS1,GATA3,GATA6,GLG1,GREM1,HAS2,HGF,HHEX,HIPK2,HPGD,…
GO:BP	organic substance transport	GO:0071702	9.79277e-06	5.00909	1269	3019	392	12651	ABCA1,ABCA5,ABCB11,ABCG5,ABRA,ACSL3,ACVR2B,ADAM9,ADCY5,ADCYAP1,ADRA2A,AGK,AKT1,ALKBH5,ANGPT1,ANO3,ANO6,ANXA2,AP1B1,AP1G1,AP1S2,AP3B1,AP3D1,AP3M1,AP3M2,AP3S2,AP4E1,APBA1,APBB3,APOLD1,APPBP2,APPL2,AQP1,AQP11,AQP2,AQP5,AQP9,ARFIP1,ARL5A,ARL8A,ARL8B,ARRDC4,ATP10B,ATP10D,ATP8A1,ATP8B4,ATP9A,AZIN1,BAG3,BAG4,BCAP29,BCLAF1,BCR,BET1,C17ORF75,CACNB4,CACNG2,CALCRL,CALHM3,CAV1,CBLN1,CBLN4,CD2AP,CD47,CDH1,CDH…
GO:BP	regulation of protein modification process	GO:0031399	9.79993e-06	5.00878	887	3019	288	12651	ABL1,ACVR2B,ADAM8,ADAM9,ADARB1,ADCYAP1,ADRA2A,AKT1,AKTIP,ALS2,ANGPT1,ANKRD54,APLNR,APP,ARNT,ARNTL,ARRDC4,ATG13,ATG14,ATG5,ATP2B4,AUTS2,AXIN1,BAG4,BAG5,BCAR3,BCL2,BMP2,BMP3,BMP5,BMPR2,BRCA1,BTC,BTRC,C9ORF72,CALM1,CAPN3,CASP3,CAV1,CCDC88A,CCND2,CD109,CDK12,CDKN1B,CDKN2D,CNOT7,CNPPD1,CNTF,CORO1C,CRKL,CRTAP,CTDSPL,CUL3,DAZAP2,DBNDD2,DCUN1D3,DCUN1D4,DCUN1D5,DGKQ,DIP2B,DKK1,DLC1,DOCK7,DTX3L,DUSP1,DUSP1…
GO:BP	axon development	GO:0061564	1.13445e-05	4.94521	274	3019	110	12651	ABL1,ADARB1,APP,ARX,B3GNT2,BCL11B,BCL2,BDNF,BMPR1B,BMPR2,C9ORF72,CHL1,CNP,CNTF,CNTN2,CNTN4,CNTNAP1,CREB1,DBN1,DCLK1,DIP2B,DOCK7,DPYSL2,DPYSL5,ECE1,EDN1,EDNRA,EFNA5,EFNB2,EGR2,EMB,EPHA2,EPHA4,EPHA7,EPHA8,EPHB1,EPHB2,ETV1,FBXO45,FLRT2,FOXP1,FZD3,GATA3,GBX2,GDNF,GLI3,ISL2,ISPD,ITGB1,KIF5C,LHX3,LHX4,LMX1A,LRP4,MAP1B,MAP2K1,MARK2,NEFH,NEXN,NFASC,NFIB,NGFR,NIN,NPTN,NR2E1,NRP2,NTN1,NTNG2,NTRK2,PAFAH1B1,…
GO:BP	chemical homeostasis	GO:0048878	1.15682e-05	4.93673	548	3019	192	12651	ABCA1,ABCA5,ABCB11,ABCG5,ABL1,ADCY5,ADIPOR2,ADRA2A,AKT1,ALPL,ANK2,ANKH,ANKRD9,AP3B1,APLNR,APP,APPL2,AQP1,AQP11,AQP2,AQP4,ARF1,ATG5,ATP2A2,ATP2A3,ATP2B4,ATP6AP2,ATP6V1A,BCL2,CA12,CALM1,CAPN3,CAV1,CCDC47,CCKBR,CFTR,CHD7,CIB2,CLDN1,CLIC4,CNNM4,COMMD9,CORIN,CSMD1,CYB561,CYBRD1,CYP7B1,DGAT2,EDN1,EDNRA,EFNA5,EGLN1,ELOVL1,EPAS1,F2R,FABP4,FASLG,FBXL5,FGF2,FOXA1,FOXO1,FOXO3,FSHR,FXN,G6PC2,GCG,GCM2,GLS,GPA…
GO:BP	negative regulation of metabolic process	GO:0009892	1.18866e-05	4.92494	1819	3019	537	12651	ABCE1,ABHD6,ABL1,ACVR2B,ADAMTS5,ADARB1,ADRA2A,AFF2,AKT1,AKT3,ALKBH5,ANGPT1,ANXA2,ANXA7,AP1AR,APLN,APLNR,APP,APPL2,AQP11,ARG2,ARID4A,ARX,ATCAY,ATG14,ATG5,ATM,ATP2B4,ATR,ATXN1,ATXN1L,AURKA,AXIN1,AZIN1,BACH2,BAG3,BAG4,BAG5,BAHD1,BAP1,BCL11A,BCL2,BCLAF1,BCR,BEND3,BHLHE41,BMI1,BMP2,BMP5,BMPR2,BRCA1,BTAF1,BTG2,BTRC,C9ORF72,CALCR,CAPN3,CASP3,CAST,CAV1,CBFA2T2,CBX5,CBX8,CCDC3,CD109,CD2AP,CDC73,CDK5R1,CDK…
GO:BP	movement of cell or subcellular component	GO:0006928	1.29e-05	4.88941	1212	3019	376	12651	ABCC9,ABHD6,ABL1,ACAP3,ACTC1,ACTG1,ACTR3,ADAM8,ADAM9,ADARB1,ADCY3,ADORA1,ADRA2A,AGTPBP1,AKT1,AKT3,AMOT,AMOTL1,ANGPT1,ANGPT2,ANK2,ANO6,AP1AR,AP3B1,AP3M1,AP3M2,APP,APPL2,AQP1,ARC,ARID2,ARL3,ARL8A,ARMC2,ARPC5,ARX,ATM,ATP2B4,ATP8A1,ATRN,AXL,B3GNT2,BAG4,BAMBI,BBS12,BCL11B,BCL2,BCR,BMP2,BMPR1B,BMPR2,CACNA1C,CACNA1D,CACNB2,CAMTA2,CAV1,CBLL1,CCDC25,CCDC88A,CD2AP,CDH1,CDH13,CDKN1B,CELSR2,CFL2,CHL1,CLASP1,…
GO:BP	localization of cell	GO:0051674	1.29056e-05	4.88922	929	3019	299	12651	ABHD6,ABL1,ACAP3,ACTG1,ADAM8,ADAM9,ADARB1,ADCY3,ADORA1,ADRA2A,AKT1,AKT3,AMOT,AMOTL1,ANGPT1,ANGPT2,ANO6,AP1AR,APP,APPL2,AQP1,ARC,ARID2,ARMC2,ARPC5,ARX,ATM,ATP2B4,ATP8A1,ATRN,AXL,BAG4,BAMBI,BCL11B,BCL2,BCR,BMP2,BMPR2,CAMTA2,CAV1,CBLL1,CCDC25,CCDC88A,CD2AP,CDH1,CDH13,CELSR2,CFL2,CHL1,CLASP1,CLDN1,CLIC4,CNTN2,CORO1C,CPNE3,CRB2,CRKL,CTGF,CUL3,CXADR,CXCR5,CYP7B1,DAAM2,DACH1,DAG1,DCLK1,DIXDC1,DLC1,DLL4,…
GO:BP	cell motility	GO:0048870	1.29056e-05	4.88922	929	3019	299	12651	ABHD6,ABL1,ACAP3,ACTG1,ADAM8,ADAM9,ADARB1,ADCY3,ADORA1,ADRA2A,AKT1,AKT3,AMOT,AMOTL1,ANGPT1,ANGPT2,ANO6,AP1AR,APP,APPL2,AQP1,ARC,ARID2,ARMC2,ARPC5,ARX,ATM,ATP2B4,ATP8A1,ATRN,AXL,BAG4,BAMBI,BCL11B,BCL2,BCR,BMP2,BMPR2,CAMTA2,CAV1,CBLL1,CCDC25,CCDC88A,CD2AP,CDH1,CDH13,CELSR2,CFL2,CHL1,CLASP1,CLDN1,CLIC4,CNTN2,CORO1C,CPNE3,CRB2,CRKL,CTGF,CUL3,CXADR,CXCR5,CYP7B1,DAAM2,DACH1,DAG1,DCLK1,DIXDC1,DLC1,DLL4,…
GO:BP	negative regulation of macromolecule metabolic process	GO:0010605	1.35622e-05	4.86767	1702	3019	506	12651	ABCE1,ABL1,ACVR2B,ADARB1,AFF2,AKT1,ALKBH5,ANGPT1,ANXA2,ANXA7,AP1AR,APLN,APLNR,APP,APPL2,AQP11,ARG2,ARID4A,ARX,ATG14,ATG5,ATM,ATP2B4,ATR,ATXN1,ATXN1L,AURKA,AXIN1,AZIN1,BACH2,BAG3,BAG5,BAHD1,BAP1,BCL11A,BCLAF1,BEND3,BHLHE41,BMI1,BMP2,BMPR2,BRCA1,BTAF1,BTG2,BTRC,C9ORF72,CALCR,CAPN3,CASP3,CAST,CAV1,CBFA2T2,CBX5,CBX8,CCDC3,CD109,CD2AP,CDC73,CDK5R1,CDKN1B,CDKN2D,CENPF,CGGBP1,CLOCK,CNOT10,CNOT6,CNOT6L,C…
GO:BP	canonical Wnt signaling pathway	GO:0060070	1.46217e-05	4.835	206	3019	88	12651	AMFR,ANKRD6,ATP6AP2,AXIN1,BAMBI,BCL9L,BMP2,BTRC,CAMTA2,CAV1,CDK14,CSNK1G1,CTNND1,CYLD,DAAM2,DIXDC1,DKK1,DKK2,DKK3,DVL2,EDN1,EDNRA,EGR1,FAM105B,FAM53B,FGF2,FGF9,FOXO1,FOXO3,FRZB,FZD1,FZD2,FZD3,FZD4,FZD6,FZD7,G3BP1,GATA3,GLI3,GREM1,GSK3B,HESX1,KANK1,KPNA1,LGR5,LMBR1L,LRP4,LRP6,MAPK14,MITF,NKD1,NKX2-5,NPHP4,NRARP,PPM1A,PSEN1,PTEN,PTPRO,RBMS3,RBPJ,RSPO1,SFRP1,SFRP4,SFRP5,SHISA3,SIAH2,SOX13,SOX4,STK3,…
GO:BP	cell adhesion	GO:0007155	1.67082e-05	4.77707	783	3019	258	12651	ABL1,ACAN,ACTG1,ADAM19,ADAM8,ADAM9,ADORA2A,AJAP1,AKT1,ANGPT1,ANGPT2,ANTXR1,AP1AR,AP3B1,ARG2,ATM,ATRN,ATXN3,AXL,BAG4,BCL2,BCL2L11,BCR,BMI1,BMP2,CASK,CASP3,CAV1,CBLL1,CBLN1,CD34,CD44,CD47,CDH1,CDH13,CDH17,CDH6,CDH8,CDHR1,CDK6,CELSR2,CHL1,CLASP1,CLDN1,CLDN11,CLSTN2,CNTN4,CORO1C,CORO2B,CRKL,CSTA,CTGF,CTNND1,CX3CR1,CXADR,DLC1,DOCK5,DOCK8,DSC1,DSG1,DSG2,DUSP1,DUSP10,EFNA5,EFNB2,EGFL6,EGR3,EMB,EMP2,EPB4…
GO:BP	MAPK cascade	GO:0000165	1.7321e-05	4.76143	434	3019	158	12651	ABL1,ADAM8,ADAM9,ADCYAP1,ADRA1B,ADRA2A,ANGPT1,ANKRD6,APP,ATP6AP2,AXIN1,BCAR3,BMP2,BRAP,BTC,C3ORF33,CAV1,CRKL,CTGF,CYLD,DAG1,DKK1,DNAJC27,DSTYK,DUSP1,DUSP10,DUSP16,DUSP7,DVL2,EDN1,EPHA2,EPHA4,EPHA7,EPHA8,EPHB1,EPHB2,EZH2,F2R,F2RL1,FGB,FGF1,FGF2,FGFR2,FGFR3,FGG,FKTN,FLT1,FLT4,FOXO1,FRS2,FSHR,FZD4,GCG,GFRAL,GPNMB,GRB2,GRM1,HESX1,HGF,HIPK2,HMGB1,HMGCR,HTR2C,IGF1,IGF1R,INPP5K,ITCH,ITGAV,ITPKB,KARS,KDR…
GO:BP	regulation of cellular protein metabolic process	GO:0032268	1.76071e-05	4.75431	1323	3019	405	12651	ABL1,ACVR2B,ADAM8,ADAM9,ADARB1,ADCYAP1,ADRA2A,AGTPBP1,AKT1,AKTIP,ALS2,ANGPT1,ANKRD54,ANTXR1,ANXA2,APAF1,APLNR,APP,AQP11,ARNT,ARNTL,ARRDC4,ATG13,ATG14,ATG5,ATP2A3,ATP2B4,AURKA,AUTS2,AXIN1,BAG4,BAG5,BCAR3,BCL2,BCL2L11,BCLAF1,BMP2,BMP3,BMP5,BMPR2,BRCA1,BTC,BTG2,BTRC,BZW1,C9ORF72,CALM1,CAPN3,CASP3,CAST,CAV1,CCDC88A,CCND2,CD109,CDK12,CDKN1B,CDKN2D,CNOT10,CNOT6,CNOT6L,CNOT7,CNPPD1,CNTF,CNTN2,CORO1C,CPE…
GO:BP	regulation of phosphorylation	GO:0042325	1.85411e-05	4.73186	684	3019	230	12651	ABL1,ACVR2B,ADAM8,ADAM9,ADARB1,ADCYAP1,ADRA2A,AKT1,AKTIP,ALS2,ANGPT1,ANKRD54,APLNR,APP,ATG14,ATP2B4,AXIN1,BAG4,BCAR3,BCL2,BMP2,BMP3,BMP5,BMPR2,BTC,C9ORF72,CASP3,CAV1,CCDC88A,CCND2,CD109,CDK12,CDKN1B,CDKN2D,CNOT7,CNPPD1,CNTF,CORO1C,CRKL,CTDSPL,DAZAP2,DBNDD2,DDR1,DGKQ,DKK1,DOCK7,DSTYK,DUSP1,DUSP10,DUSP16,DUSP7,DVL2,EDN1,EFNA5,EMP2,EPHA2,EPHA4,EPHA7,EPHA8,EPHB2,EREG,EZH2,FABP4,FAM129A,FGF1,FGF2,FGF7…
GO:BP	skeletal system development	GO:0001501	2.70806e-05	4.56734	346	3019	131	12651	ACAN,ACVR2B,ALPL,ANXA2,ASXL1,BBX,BMI1,BMP2,BMP5,BMPR1B,BMPR2,BNC2,CHD7,CHST11,CHSY1,COL1A2,COL2A1,CTGF,DLX1,DMRT2,EDN1,EDNRA,EPHA2,EPYC,EYA1,FAM20C,FBN1,FBN2,FGF2,FGF9,FGFR2,FGFRL1,FMN1,FOXN3,FRZB,GDF11,GLG1,GLI3,GREM1,HAND1,HAPLN1,HAS2,HDAC4,HMGA2,HOXA10,HOXA11,HOXA4,HOXA5,HOXA7,HOXB5,HOXB6,HOXB7,HOXC11,HOXC6,HOXC8,HOXD13,HOXD8,IGF1,IMPAD1,ITGB8,JAG2,KDR,MAF,MAPK14,MCPH1,MED1,MMP16,MMP2,MSX1,NAB…
GO:BP	cellular response to growth factor stimulus	GO:0071363	2.7106e-05	4.56693	406	3019	149	12651	ABL1,ACVR2B,ADAM9,ADAMTS3,ADAMTSL2,AKT1,APLN,APPL2,ATP2B4,AXIN1,BAG4,BAMBI,BMP2,BMP5,BMPR1B,BMPR2,CASK,CASP3,CAV1,CD109,CHRDL1,CHST11,COL1A2,COL2A1,CPNE3,CRB2,CREB1,CRKL,CTDSPL2,CTGF,DDX5,DKK1,DLL4,DLX1,DSTYK,EGR1,EGR3,EPB41L5,FAM20C,FBN1,FBN2,FGF1,FGF12,FGF2,FGF5,FGF7,FGF9,FGFR2,FGFR3,FGFRL1,FLRT2,FLT1,FLT4,FOS,FRS2,FSTL3,FZD1,FZD4,GAB1,GAS1,GATA3,GATA6,GLG1,GREM1,HAS2,HGF,HHEX,HIPK2,HPGD,IL17RD…
GO:BP	regulation of Wnt signaling pathway	GO:0030111	3.26512e-05	4.4861	215	3019	90	12651	ABL1,AMFR,ANKRD6,APCDD1,APCDD1L,ATP6AP2,ATP6V1C2,AXIN1,BAMBI,BMP2,BTRC,CAMTA2,CAV1,CDC73,CDK14,CSNK1G1,CTNND1,CYLD,DAAM2,DCDC2,DIXDC1,DKK1,DKK2,DKK3,EGR1,FAM105B,FAM53B,FGF2,FGF9,FOXO1,FOXO3,FRZB,FZD1,FZD4,FZD6,FZD7,G3BP1,GLI3,GREM1,GSK3B,HHEX,HIC1,KANK1,KLF15,KPNA1,LGR5,LGR6,LMBR1L,LRP4,MAPK14,NKD1,NKX2-5,NLK,NPHP4,NRARP,PPM1A,PSEN1,PTPRO,RBMS3,RBPJ,RNF43,RSPO1,SFRP1,SFRP4,SFRP5,SHISA3,SIAH2,SNX…
GO:BP	regulation of kinase activity	GO:0043549	3.2877e-05	4.48311	407	3019	149	12651	ABL1,ACVR2B,ADAM8,ADAM9,ADARB1,ADCYAP1,ADRA2A,AKT1,ALS2,ANGPT1,ANKRD54,APP,ATG14,ATP2B4,AXIN1,BMP2,BMPR2,BTC,CASP3,CAV1,CCDC88A,CCND2,CDK12,CDKN1B,CDKN2D,CNPPD1,CORO1C,DAZAP2,DBNDD2,DDR1,DKK1,DSTYK,DUSP1,DUSP10,DUSP16,DUSP7,DVL2,EDN1,EMP2,EPHA2,EPHA4,EPHA7,EPHA8,EPHB2,EREG,EZH2,FABP4,FGF1,FGF2,FGFR2,FGFR3,FLT1,FZD4,GCG,GGNBP2,GREM1,GRM5,HBEGF,HEXIM1,HGF,HMGA2,HMGB1,HMGCR,IGF1,INPP5K,ITGB3,KAT2B,K…
GO:BP	central nervous system development	GO:0007417	4.38852e-05	4.35768	511	3019	179	12651	ABL1,ADARB1,AGTPBP1,AKT3,APAF1,APP,AQP1,ARX,ATM,ATP6AP2,ATRN,ATXN1L,AXL,BCL11B,BCL2,BCR,BMI1,BMP2,BMP5,BTBD3,BTG2,CAMTA2,CBLN1,CELF1,CELSR2,CENPF,CEP120,CHD7,CNP,CNTF,CNTN2,CNTNAP1,COL2A1,CREB1,DAAM2,DCLK1,DIXDC1,DKK1,DLL4,DLX1,DMRTA2,DNAJC30,DPYSL2,DUSP10,E2F1,EGR2,EMX1,EPHA4,EPHA7,EPHB1,EPHB2,EZH2,FANCC,FBXO45,FBXW11,FGF2,FOXO3,FOXP1,FRS2,FZD3,FZD4,FZD6,GAS8,GATA2,GBX2,GCM1,GDF11,GDNF,GLI3,GRHL…
GO:BP	regulation of growth	GO:0040008	4.60405e-05	4.33686	332	3019	126	12651	ABL1,ADNP2,ADRB1,AKT1,APP,ARX,ATRN,BAP1,BCL2,BCL2L1,BCL2L11,BDNF,BMPR2,CAPN3,CDC73,CDKN1B,CDKN2D,CELF1,CGA,CHD7,CREB1,CRLF3,DBN1,DCBLD2,DCUN1D3,DCUN1D5,DIP2B,DPYSL2,DUSP10,EDN1,EFNA5,EPHA7,FAM107A,FGF2,FGF9,FHL1,FOXS1,FRZB,FTO,FXN,GATA6,GPAM,HEY2,HNF4A,HOXB13,IGF1,IGFBP5,IGFBP7,IL7,INHBA,INO80,ITSN2,KAT7,KIAA1024,KIF14,LAMTOR1,LMX1A,MAPK14,MCTS1,MSX1,MTM1,MTPN,MYOD1,MYOZ1,NANOS1,NCBP1,NKD1,NKX2-5…
GO:BP	cellular metabolic process	GO:0044237	4.76884e-05	4.32159	7028	3019	1814	12651	AAK1,AASDHPPT,AASS,ABAT,ABCA1,ABCB10,ABCB11,ABCE1,ABHD13,ABHD4,ABHD6,ABL1,ABL2,ABLIM2,ABRA,ACAD11,ACADL,ACADSB,ACAN,ACER3,ACLY,ACPP,ACSL3,ACSL4,ACTR3,ACTR5,ACVR2B,ACVRL1,ADAM8,ADAM9,ADARB1,ADAT2,ADCY2,ADCY3,ADCY5,ADCY9,ADCYAP1,ADK,ADNP,ADPRH,ADRA2A,ADSL,AEN,AFAP1L2,AFF2,AGBL5,AGK,AGL,AGPAT4,AGTPBP1,AHR,AIFM2,AIG1,AK3,AK4,AKIRIN2,AKR1D1,AKT1,AKT3,AKTIP,ALDH1L2,ALG14,ALKBH5,ALPK3,ALPL,ALS2,AMFR,AMP…
GO:BP	axonogenesis	GO:0007409	5.73562e-05	4.24142	255	3019	102	12651	ABL1,ADARB1,APP,ARX,B3GNT2,BCL11B,BCL2,BDNF,BMPR1B,BMPR2,C9ORF72,CHL1,CNP,CNTN2,CNTN4,CNTNAP1,CREB1,DBN1,DCLK1,DIP2B,DOCK7,DPYSL2,DPYSL5,ECE1,EDN1,EDNRA,EFNA5,EFNB2,EGR2,EMB,EPHA2,EPHA4,EPHA7,EPHA8,EPHB1,EPHB2,ETV1,FBXO45,FLRT2,FOXP1,FZD3,GATA3,GBX2,GDNF,GLI3,ISL2,ISPD,ITGB1,KIF5C,LHX3,LHX4,LMX1A,LRP4,MAP1B,MAP2K1,MARK2,NEFH,NEXN,NFASC,NFIB,NGFR,NIN,NPTN,NR2E1,NRP2,NTN1,NTNG2,NTRK2,PAFAH1B1,PAX6,…
GO:BP	synaptic vesicle cycle	GO:0099504	5.94718e-05	4.22569	104	3019	52	12651	ACTG1,ADRA2A,AP3B1,APBA1,APBA2,ATP2A2,BACE1,BSN,CACNB4,CANX,CHRM2,CHRNA5,CPLX1,CPLX3,CTBP2,DGKI,DNAJC6,DNM2,DNM3,ERC2,FBXL20,GRIN3A,GSK3B,ITSN2,NLGN2,NLGN3,NLGN4X,NRXN1,NRXN3,OPHN1,PCDH17,PFN1,PLAA,PPP3CB,PRKCB,PSEN1,PTEN,RAB3B,ROCK1,SLC17A6,SLC17A8,SLC18A2,SNCA,STXBP5,STXBP5L,SYNJ1,SYT1,SYT2,SYT4,TBC1D24,UNC13A,WNT7A
GO:BP	proteolysis involved in cellular protein catabolic process	GO:0051603	6.21971e-05	4.20623	458	3019	163	12651	AGTPBP1,AKT1,AMFR,ANAPC7,ANKRD9,APPBP2,AQP11,ARIH1,ASCC3,ATXN3,AURKA,AXIN1,BAG5,BAP1,BTRC,CAPN2,CAV1,CBL,CCDC47,CDC27,CHMP2B,CHMP4B,CHMP5,CLOCK,CNOT4,CRBN,CUL1,CUL3,CYLD,DCAF12,DTL,DTX3L,EDEM1,EDEM3,EPHA4,ERLIN2,FAF2,FBXL17,FBXL2,FBXL20,FBXL3,FBXL5,FBXL7,FBXO31,FBXO45,FBXO8,FBXW11,FEM1C,GCLC,GSK3B,HERC2,HIPK2,HSP90B1,ITCH,KCTD17,KCTD21,KIF14,KLHDC10,KLHL15,KLHL20,KLHL3,LTN1,MALT1,MAN1A1,MAPK9,MIB…
GO:BP	gland development	GO:0048732	6.42515e-05	4.19212	205	3019	86	12651	ABL1,ASXL1,ATM,AURKA,BCL11B,BCL2,BCL2L11,BMP2,CACNB4,CCKBR,CDKN1B,CGA,CREB1,CUL3,CYP7B1,E2F7,E2F8,EDAR,EDN1,EDNRA,ESR1,EZH2,FGF2,FGF7,FOXA1,FOXN1,FRS2,FRZB,GATA2,GATA3,GATA6,GCM2,HESX1,HGF,HHEX,HNF4A,HOXA5,HOXB13,HOXD13,ID4,IGSF3,JARID2,KDM5B,LHX3,LMO4,MAFB,MAN2A1,MAP2K1,MAPK1,MED1,NFIB,NKX2-5,NOTCH2,NR5A1,NTN4,ONECUT2,OTP,PAX6,PBX1,PDGFRA,PITX1,PKD1,PKD2,PLAG1,PSEN1,PTEN,RAG1,RB1CC1,RBPJ,ROBO1,S…
GO:BP	nitrogen compound transport	GO:0071705	6.88749e-05	4.16194	1016	3019	319	12651	ABCA1,ABRA,ACSL3,ACVR2B,ADAM9,ADCY5,ADCYAP1,ADRA2A,AGK,AKT1,ALKBH5,ANGPT1,AP1B1,AP1G1,AP1S2,AP3B1,AP3D1,AP3M1,AP3M2,AP3S2,AP4E1,APBA1,APBB3,APPBP2,APPL2,AQP1,AQP11,AQP9,ARFIP1,ARL5A,ARL8A,ARL8B,ARRDC4,ATP8A1,AZIN1,BAG3,BAG4,BCAP29,BCLAF1,BCR,BET1,C17ORF75,CACNB4,CACNG2,CALCRL,CALHM3,CAV1,CBLN1,CBLN4,CD2AP,CD47,CDH1,CDH17,CENPF,CFTR,CHD7,CHM,CHMP2B,CHMP4B,CHRM5,CLOCK,COG3,COPZ1,CPLX1,CPLX3,CRHBP,C…
GO:BP	fat cell differentiation	GO:0045444	7.44922e-05	4.12789	136	3019	63	12651	AKT1,ASXL1,ASXL2,AXIN1,BBS12,BMP2,CCDC3,CNTN2,CREB1,CTBP2,DLK2,DUSP10,E2F1,EGR2,FABP4,FOXO1,FRZB,FTO,GATA2,GATA3,HMGA2,HTR2C,ID4,INHBB,JDP2,KLF5,LMO3,LRP3,LRRC8C,MAPK14,MED1,METTL8,NAPEPLD,NOC3L,OSBPL8,PDGFRA,PLCB1,RNASEL,RORA,SFRP1,SIRT1,SIX1,SMAD3,SORT1,SOX13,STEAP4,STK3,STK4,SYAP1,TAF8,TBL1XR1,TCF7L2,TFAP2B,TMEM120B,WDFY2,WISP1,WNT5A,WWTR1,YAP1,ZADH2,ZBTB7A,ZC3H12A,ZFPM2
GO:BP	negative regulation of protein metabolic process	GO:0051248	8.12623e-05	4.09011	553	3019	190	12651	ABL1,ADARB1,AKT1,ANGPT1,ANXA2,AQP11,ATG14,ATG5,AXIN1,AZIN1,BAG5,BMP2,BRCA1,BTG2,C9ORF72,CAPN3,CASP3,CAST,CAV1,CD109,CDKN1B,CDKN2D,CNOT10,CNOT6,CNOT6L,CNOT7,CORO1C,CPEB3,CRB2,CRKL,CRTAP,CSTA,CTDSPL,CTSA,DBNDD2,DCP2,DCUN1D3,DDX6,DEDD,DGKQ,DKK1,DTX3L,DUSP1,DUSP10,DUSP16,DUSP7,EDN1,EIF2S1,EIF4EBP2,EIF4EBP3,EPHA4,EPHB2,FABP4,FAM129A,FNIP1,FTO,GAS1,GCLC,GGA3,GGNBP2,GLG1,GREM1,GRIN2A,HEXIM1,HGF,HIPK2,HM…
GO:BP	cell morphogenesis involved in neuron differentiation	GO:0048667	9.08087e-05	4.04187	322	3019	122	12651	ABL1,ADARB1,APP,ARX,B3GNT2,BCL11B,BCL2,BDNF,BMPR1B,BMPR2,BTBD3,C9ORF72,CAPRIN1,CDHR1,CHL1,CNP,CNTN2,CNTN4,CNTNAP1,CREB1,DBN1,DCLK1,DIP2B,DOCK7,DPYSL2,DPYSL5,ECE1,EDN1,EDNRA,EFNA5,EFNB2,EGR2,EMB,EPHA2,EPHA4,EPHA7,EPHA8,EPHB1,EPHB2,ETV1,FAM65B,FBXO45,FLRT2,FOXP1,FZD3,GATA3,GBX2,GDNF,GLI3,GORASP1,ISL2,ISPD,ITGB1,KIDINS220,KIF5C,LHX3,LHX4,LMX1A,LRP4,LRP8,MAP1B,MAP2K1,MAP6,MARK2,NEFH,NEXN,NFASC,NFIB,N…
GO:BP	protein catabolic process	GO:0030163	9.29534e-05	4.03173	603	3019	204	12651	ABHD13,ADAM8,ADRA2A,AGTPBP1,AKT1,AMFR,ANAPC7,ANKRD9,ANXA2,APPBP2,AQP11,ARIH1,ASCC3,ATM,ATXN3,AURKA,AXIN1,AZIN1,BAG5,BAP1,BTRC,CAPN2,CAPN3,CAV1,CBL,CCDC47,CDC27,CDKN1B,CHMP2B,CHMP4B,CHMP5,CLOCK,CNOT4,CRBN,CTSA,CUL1,CUL3,CYLD,DCAF12,DEDD,DIEXF,DTL,DTX3L,EDEM1,EDEM3,EGLN1,EPHA4,ERLIN2,FAF1,FAF2,FBXL17,FBXL2,FBXL20,FBXL3,FBXL5,FBXL7,FBXO31,FBXO45,FBXO8,FBXW11,FEM1C,FOXO1,GCLC,GGA3,GRIN2A,GSK3B,HERC2,…
GO:BP	head development	GO:0060322	0.000101629	3.99298	413	3019	149	12651	ABL1,AGTPBP1,AKT3,APAF1,APP,AQP1,ARX,ATM,ATP6AP2,ATRN,ATXN1L,AXIN1,AXL,BCL11B,BCL2,BCR,BMI1,BMP2,BMP5,BTBD3,BTG2,CAMTA2,CBLN1,CELF1,CELSR2,CENPF,CEP120,CHD7,CNTN2,COL2A1,CREB1,DCLK1,DIXDC1,DKK1,DLX1,DLX6,DMRTA2,DNAJC30,DPYSL2,E2F1,EDNRA,EGR2,EMX1,EPHA7,EPHB2,EZH2,FANCC,FBXO45,FBXW11,FGF2,FOXO3,FRS2,FZD3,FZD4,FZD6,GAS8,GATA2,GBX2,GLI3,GRHL1,GSK3B,HESX1,HHEX,HMX2,HOOK3,ID4,IGF2BP1,INHBA,ITGB1,KIF14…
GO:BP	regulation of developmental growth	GO:0048638	0.000102137	3.99082	185	3019	79	12651	ABL1,ADRB1,AKT1,APP,ARX,ATRN,BCL2,BCL2L11,BDNF,BMPR2,CAPN3,CDKN1B,CELF1,CGA,CHD7,CREB1,DBN1,DIP2B,DPYSL2,DUSP10,EDN1,EFNA5,EPHA7,FGF2,FGF9,FOXS1,FTO,FXN,GATA6,GPAM,HEY2,IGF1,IL7,ITSN2,MAPK14,MTM1,MYOD1,MYOZ1,NKD1,NKX2-5,NTN1,NTRK2,PIM1,PLAA,PLCB1,PLS1,PLXNA4,POU4F2,PPIB,PTCH1,PTEN,PTHLH,RAB11A,RAG2,RBPJ,RIMS2,RNF6,SEMA3D,SEMA4D,SEMA5A,SERP1,SGPL1,SIX1,SMO,SMURF1,STK3,STK4,SYT1,SYT2,SYT4,TBX2,TBX5…
GO:BP	pattern specification process	GO:0007389	0.000149516	3.82531	298	3019	114	12651	ACVR2B,AP1B1,APLNR,ATM,ATP6AP2,AURKA,AXIN1,BHLHE41,BMI1,BMP2,BMP5,BMPR1B,BMPR2,BTG2,CELSR2,CHRDL1,CHSY1,CRB2,DAAM2,DKK1,DLL4,DLX1,DMRT2,DMRTA2,DNAI1,EDN1,EGR2,EMX1,EPB41L5,EPHA4,EYA1,FGF1,FGF2,FOXA1,FRS2,GAS8,GBX2,GDF11,GDNF,GLI3,GORAB,GPR161,GREM1,HAND1,HES2,HEY2,HHEX,HIPK1,HIPK2,HOXA10,HOXA11,HOXA4,HOXA5,HOXA7,HOXB5,HOXB6,HOXB7,HOXC11,HOXC13,HOXC6,HOXC8,HOXD13,HOXD8,LBX1,LHX3,LRP4,MAFB,MEIS2,MI…
GO:BP	protein modification by small protein conjugation	GO:0032446	0.000165453	3.78133	474	3019	166	12651	ABCB11,ABL1,AKT1,AMFR,ANAPC7,ANGPT1,ANKIB1,ANKRD9,APPBP2,ARIH1,ARNT,ARRDC4,ASB1,ASB4,ATG5,AXIN1,BAG5,BCL2,BMI1,BRAP,BRCA1,BTRC,CAPN3,CAV1,CBL,CBLL1,CBX8,CDC23,CDC27,CDC73,CNOT4,CRBN,CUL1,CUL3,DCAF12,DCAF17,DCUN1D3,DCUN1D4,DCUN1D5,DTL,DTX3L,DTX4,EGR1,EGR2,EPAS1,EYA1,FAM107A,FANCC,FANCF,FBXL17,FBXL2,FBXL3,FBXL5,FBXL7,FBXO30,FBXO32,FBXO45,FBXW11,FRMD4A,GCLC,HECTD1,HERC2,ITCH,KIAA1024,KLHL15,KLHL20,K…
GO:BP	cell junction assembly	GO:0034329	0.000184579	3.73382	231	3019	93	12651	ABL1,ACTG1,APLNR,APP,BCL2,BCR,BDNF,BSN,CAPZA1,CAV1,CBLN1,CBLN4,CDH6,CLASP1,CLDN1,CLSTN2,CNTNAP1,CORO1C,CORO2B,DKK1,DLC1,EFNA5,EPB41L5,EPHA2,EPHA3,EPHA7,EPHB1,EPHB2,FAM107A,FBF1,FBXO45,FLRT2,FMN1,FZD1,GABRA1,GABRA2,GABRB2,GABRG2,GJC1,GPC6,GPM6B,GREM1,HEG1,HIPK1,IL1RAP,ITGB3,KDR,LGI2,LRP4,LRRTM2,MMP2,MUC13,NLGN2,NLGN3,NLGN4X,NPHP4,NPTN,NRXN1,NRXN3,NTN1,NTNG2,NTRK2,OCLN,OPHN1,PAK2,PARD6B,PCDH17,PCLO…
GO:BP	cellular response to oxygen-containing compound	GO:1901701	0.000191679	3.71743	548	3019	187	12651	ABCA1,ABL1,ABL2,ADAM9,ADCY3,ADCY5,ADNP2,ADRA2A,AKAP6,AKT1,APP,APPL2,AQP2,AQP9,ATM,ATP2B4,BAIAP2L1,BCAR3,BCL2L1,BCR,BRCA1,CALCRL,CAPN2,CAV1,CDC73,CDH1,CFTR,CHMP5,CHRM2,CHUK,CIB2,COL1A2,CPEB3,CPEB4,CREB1,CRHBP,DENND4C,DGAT2,DHFR,DNMT3A,EDN1,EDNRA,EFNA5,EIF4EBP2,EPHA3,EPHA4,ESR1,EZH2,FANCC,FBXO32,FOS,FOXO1,FXN,GABPA,GCG,GNB5,GNRHR,GPR173,GRAMD1B,GRB2,GRM5,GSK3B,HADHB,HCN1,HCN2,HGF,HMGB1,HSP90B1,HTR1…
GO:BP	regulation of canonical Wnt signaling pathway	GO:0060828	0.000206138	3.68584	169	3019	73	12651	AMFR,ANKRD6,ATP6AP2,AXIN1,BAMBI,BMP2,BTRC,CAMTA2,CAV1,CDK14,CSNK1G1,CTNND1,CYLD,DAAM2,DKK1,DKK2,DKK3,EGR1,FAM105B,FAM53B,FGF2,FGF9,FOXO1,FOXO3,FRZB,FZD1,FZD4,FZD6,FZD7,G3BP1,GLI3,GREM1,GSK3B,KANK1,KPNA1,LGR5,LMBR1L,LRP4,MAPK14,NKD1,NKX2-5,NPHP4,NRARP,PPM1A,PSEN1,PTPRO,RBMS3,RBPJ,RSPO1,SFRP1,SFRP4,SFRP5,SHISA3,SIAH2,SOX13,SOX4,STK3,STK4,TBL1XR1,TCF7L2,TMEM170B,TNKS,TNKS2,UBE2B,USP47,USP8,VPS35,WNK…
GO:BP	cellular response to stress	GO:0033554	0.000207176	3.68366	1126	3019	346	12651	ABCB10,ABL1,ACTR5,ADAM8,ADNP2,AKT1,AKT3,AMFR,ANKRD6,APAF1,APP,AQP11,AQP2,AQP5,ARG2,ARHGEF10L,ARID2,ARNT,ARPP21,ASCC3,ATG13,ATG14,ATG5,ATM,ATP2A2,ATP2A3,ATR,ATXN3,AXIN1,BAG3,BAG5,BCL2,BCL2L1,BCL2L11,BCLAF1,BMP2,BMPR2,BRCA1,BTG2,CAPN3,CASP3,CAV1,CBX5,CCDC117,CCDC47,CDK1,CDK6,CDNF,CEBPG,CFTR,CHD1L,CHD2,CHRNA4,CHUK,CLOCK,CNTF,CORO2B,CRADD,CRHBP,CTGF,CUL3,CYLD,DCUN1D5,DDX5,DHFR,DTL,DTX3L,DUSP1,DUSP10,…
GO:BP	cellular protein catabolic process	GO:0044257	0.00022034	3.65691	500	3019	173	12651	AGTPBP1,AKT1,AMFR,ANAPC7,ANKRD9,ANXA2,APPBP2,AQP11,ARIH1,ASCC3,ATXN3,AURKA,AXIN1,BAG5,BAP1,BTRC,CAPN2,CAV1,CBL,CCDC47,CDC27,CHMP2B,CHMP4B,CHMP5,CLOCK,CNOT4,CRBN,CUL1,CUL3,CYLD,DCAF12,DTL,DTX3L,EDEM1,EDEM3,EPHA4,ERLIN2,FAF1,FAF2,FBXL17,FBXL2,FBXL20,FBXL3,FBXL5,FBXL7,FBXO31,FBXO45,FBXO8,FBXW11,FEM1C,GCLC,GSK3B,HERC2,HIPK2,HSP90B1,ITCH,KCTD17,KCTD21,KIF14,KLHDC10,KLHL15,KLHL20,KLHL3,LACE1,LAMP2,LTN1…
GO:BP	protein ubiquitination	GO:0016567	0.000239264	3.62112	428	3019	152	12651	ABCB11,ABL1,AKT1,AMFR,ANAPC7,ANGPT1,ANKIB1,ANKRD9,APPBP2,ARIH1,ARRDC4,ASB1,ASB4,ATG5,AXIN1,BAG5,BCL2,BMI1,BRAP,BRCA1,BTRC,CAV1,CBL,CBLL1,CBX8,CDC23,CDC27,CDC73,CNOT4,CRBN,CUL1,CUL3,DCAF12,DCAF17,DTL,DTX3L,DTX4,FAM107A,FANCC,FANCF,FBXL17,FBXL2,FBXL3,FBXL5,FBXL7,FBXO30,FBXO32,FBXO45,FBXW11,FRMD4A,GCLC,HECTD1,HERC2,ITCH,KIAA1024,KLHL15,KLHL20,KLHL21,KLHL22,KLHL24,KLHL3,LONRF2,LTN1,MAPK9,MIB1,MIB2,MT…
GO:BP	cellular homeostasis	GO:0019725	0.000241104	3.6178	377	3019	137	12651	ABL1,ADCY5,ADRA2A,ALPL,ANK2,ANKRD9,ANO6,AP3B1,APLNR,APP,AQP11,ARF1,ATG5,ATP2A2,ATP2A3,ATP2B4,ATP6AP2,ATP6V1A,AXL,BAG3,BCL2,CALM1,CAPN3,CAV1,CCDC47,CFL2,CFTR,CHD7,CHMP2B,CLIC4,CYB561,CYBRD1,DGAT2,DLD,EDN1,EDNRA,EFNA5,EGLN1,F2R,FASLG,FGF2,FSHR,FXN,GCG,GCLC,GCM2,GPR12,GPR173,HEPHL1,HK2,HMOX1,HTR2C,IBTK,IREB2,ITPR1,KCNMA1,KCTD17,KCTD7,KLF15,LAMP2,LIN28A,LRRC8A,LRRC8D,MAPK1,MTM1,NCOA4,NDFIP1,NFE2L2,NG…
GO:BP	vesicle-mediated transport in synapse	GO:0099003	0.00024208	3.61604	116	3019	55	12651	ACTG1,ADRA2A,AP3B1,APBA1,APBA2,ATP2A2,BACE1,BSN,CACNB4,CANX,CHRM2,CHRNA5,CPLX1,CPLX3,CTBP2,DGKI,DNAJC6,DNM2,DNM3,EFNB2,ERC2,FBXL20,GRIN3A,GSK3B,ITSN2,NLGN2,NLGN3,NLGN4X,NRXN1,NRXN3,OPHN1,PCDH17,PFN1,PLAA,PPP3CB,PPP3R1,PRKCB,PSEN1,PTEN,RAB3B,ROCK1,SLC17A6,SLC17A8,SLC18A2,SNCA,STXBP5,STXBP5L,SYNJ1,SYT1,SYT2,SYT4,TBC1D24,UNC13A,VPS35,WNT7A
GO:BP	sensory organ morphogenesis	GO:0090596	0.000247953	3.60563	185	3019	78	12651	AGTPBP1,AQP1,AQP5,BCAR3,BCL2,BCR,CHD7,COL2A1,CRB2,DLX6,EDN1,EDNRA,EPHA2,EPHB1,EPHB2,EYA1,FAM65B,FASLG,FAT3,FBN1,FBN2,FGF2,FGF9,FJX1,FOXI1,FOXL2,FRS2,FRZB,FZD2,FZD3,FZD6,GATA2,GATA3,GBX2,GDF11,GLI3,GNAT2,HCN1,HESX1,HIPK1,HIPK2,HMX2,HOXC13,IGF1,IMPG2,KDR,LRIG3,MAFB,MAN2A1,MAPK1,MFAP2,MFN2,MSX1,NOTCH2,NTN1,NTRK2,OTX1,PAX6,PLS1,PRDM1,PRKCI,PRRX1,RARB,RS1,SDK2,SIX1,SLC1A1,SOBP,STRA6,TBC1D20,TBX2,TBX3,…
GO:BP	macromolecule catabolic process	GO:0009057	0.000256478	3.59095	822	3019	263	12651	ABHD13,ADAM8,ADRA2A,AEN,AGL,AGTPBP1,AKT1,ALKBH5,AMFR,ANAPC7,ANKRD9,ANXA2,APAF1,APPBP2,AQP11,ARIH1,ASCC3,ATM,ATXN3,AURKA,AXIN1,AZIN1,BAG5,BAP1,BCLAF1,BTG2,BTRC,CALCR,CAPN2,CAPN3,CAV1,CBL,CCDC47,CDC27,CDKN1B,CHMP2B,CHMP4B,CHMP5,CLOCK,CNOT10,CNOT4,CNOT6,CNOT6L,CNOT7,CPEB3,CRBN,CTSA,CUL1,CUL3,CYLD,DAZL,DCAF12,DCP2,DDX5,DEDD,DIEXF,DIS3,DTL,DTX3L,E2F1,EDEM1,EDEM3,EGLN1,EPHA4,ERLIN2,EXOSC1,FAF1,FAF2,FAM…
GO:BP	transmembrane receptor protein tyrosine kinase signaling pathway	GO:0007169	0.00025891	3.58685	374	3019	136	12651	ABL1,ADAMTS3,ADRA2A,AFAP1L2,AKT1,ANGPT1,ANGPT2,APLN,BAIAP2L1,BCAR3,BMP2,BMP5,BTC,CASP3,CBL,CCDC88A,CDH13,CPNE3,CR1,CTGF,DDR1,DGKD,DSTYK,EFNA5,EFNB2,EIF4EBP2,EPHA10,EPHA2,EPHA3,EPHA4,EPHA5,EPHA7,EPHA8,EPHB1,EPHB2,EREG,ESM1,FAM20C,FGF1,FGF12,FGF2,FGF5,FGF7,FGF9,FGFR2,FGFR3,FGFRL1,FLRT2,FLT1,FLT4,FOXO1,FRS2,FSHR,FZD4,GAB1,GATA3,GFRA2,GFRAL,GRB2,GREM1,HBEGF,HGF,HHEX,IGF1,IGF1R,IGFBP5,INPP5K,IRS1,ITGB…
GO:BP	hematopoietic or lymphoid organ development	GO:0048534	0.000261778	3.58207	536	3019	183	12651	ABCB10,ABL1,ADAM8,ANGPT1,ANKRD54,ANXA2,AP3B1,APP,ARID4A,ARL11,ASXL1,ATG5,ATM,ATXN1L,AXL,AZI2,BCL11B,BCL2,BCL2L11,BCR,BMI1,CACNB4,CALCR,CASP3,CCR9,CD109,CDC73,CDH17,CDK6,CEBPG,CHD2,CHD7,CNOT4,CREB1,CSF1,CXCR5,DHTKD1,DLL4,DUSP10,EGR1,EGR3,ENTPD7,EPAS1,EPHA2,ETV6,EZH2,F2RL1,FAM20C,FBN1,FGL2,FNIP1,FOS,FOXN1,FSHR,FSTL3,FZD7,GABPA,GATA2,GATA3,GLI3,GLO1,HDAC4,HECTD1,HHEX,HMGB1,HOXA5,HOXA7,HOXB7,IL7,IL8,…
GO:BP	brain development	GO:0007420	0.0002706	3.56767	381	3019	138	12651	ABL1,AGTPBP1,AKT3,APAF1,APP,AQP1,ARX,ATM,ATRN,ATXN1L,AXL,BCL11B,BCL2,BCR,BMI1,BMP2,BMP5,BTBD3,BTG2,CAMTA2,CBLN1,CELF1,CELSR2,CENPF,CEP120,CHD7,CNTN2,CREB1,DCLK1,DIXDC1,DKK1,DLX1,DMRTA2,DNAJC30,DPYSL2,E2F1,EGR2,EMX1,EPHA7,EPHB2,EZH2,FANCC,FBXO45,FBXW11,FGF2,FOXO3,FRS2,FZD3,FZD4,FZD6,GAS8,GATA2,GBX2,GLI3,GRHL1,GSK3B,HESX1,HHEX,HMX2,HOOK3,ID4,IGF2BP1,INHBA,ITGB1,KIF14,KIF27,KRAS,LHX3,LMX1A,LRP8,MAFB…
GO:BP	regionalization	GO:0003002	0.00027464	3.56124	239	3019	95	12651	ACVR2B,ATM,ATP6AP2,AURKA,AXIN1,BHLHE41,BMI1,BMP2,BMPR1B,BMPR2,BTG2,CELSR2,CHSY1,CRB2,DKK1,DLL4,DLX1,DMRT2,DMRTA2,EDN1,EGR2,EMX1,EPB41L5,EPHA4,FGF1,FGF2,FOXA1,FRS2,GBX2,GDF11,GDNF,GLI3,GORAB,GPR161,GREM1,HES2,HEY2,HHEX,HIPK1,HIPK2,HOXA10,HOXA11,HOXA4,HOXA5,HOXA7,HOXB5,HOXB6,HOXB7,HOXC11,HOXC13,HOXC6,HOXC8,HOXD13,HOXD8,LHX3,LRP4,MAFB,MIB1,MSX1,MTF2,NEUROD1,NKX2-5,NOTCH2,NRARP,NRP2,OTX1,PAX2,PAX6,PA…
GO:BP	system process	GO:0003008	0.000300073	3.52277	981	3019	306	12651	ABCC9,ABCG5,ABL1,ACPP,ACTC1,ADARB1,ADCY3,ADCY5,ADORA1,ADORA2A,ADRA1B,ADRB1,AFF2,AGTPBP1,ANGPT1,ANK2,AP3B1,APP,AQP1,AQP2,AQP5,ARG2,ATG5,ATP2A2,ATP2B4,ATP6AP2,ATP8A1,ATXN1L,AXIN1,B3GNT2,BCL2,BCR,BMPR2,BTG2,CACNA1C,CACNA1D,CACNA1G,CACNB2,CACNB4,CACNG2,CALHM3,CALM1,CASP3,CAV1,CBLN1,CCDC50,CCKBR,CCND2,CDKN1B,CGA,CHD7,CHL1,CHMP2B,CHRM2,CHRM5,CHRNA4,CHRNB4,CLCN5,CLIC5,CNGA1,CNGB3,CNTN2,CNTNAP1,COL1A2,CO…
GO:BP	regulation of fat cell differentiation	GO:0045598	0.000319659	3.49531	83	3019	43	12651	AKT1,ASXL1,ASXL2,AXIN1,BBS12,BMP2,CCDC3,CREB1,DLK2,DUSP10,E2F1,FOXO1,FRZB,FTO,GATA2,GATA3,HTR2C,ID4,JDP2,KLF5,LMO3,LRP3,MAPK14,NAPEPLD,RORA,SFRP1,SIRT1,SIX1,SMAD3,SORT1,SOX13,STK3,STK4,SYAP1,TAF8,WDFY2,WISP1,WNT5A,WWTR1,YAP1,ZADH2,ZC3H12A,ZFPM2
GO:BP	urogenital system development	GO:0001655	0.000333577	3.4768	227	3019	91	12651	ACVR2B,ADAMTS6,ANGPT1,AP1B1,AQP1,AQP11,AQP2,ARG2,ARL3,ASXL1,BCL2,BCL2L11,BMP2,C1GALT1,CDKN1B,CENPF,CYP7B1,EDNRA,EFNB2,EPHA4,EPHA7,EPHB2,ESR1,EYA1,FGF1,FGF2,FMN1,FOXA1,FREM2,FRS2,GATA2,GATA3,GCNT1,GDF11,GDNF,GLI3,GREM1,HOXA11,HOXB13,HOXB7,HOXC11,HOXD13,HS2ST1,ID4,JMJD6,KLF15,KLHL3,LGR5,LIN28A,LMX1B,LRP4,MME,NFIA,NOTCH2,NPNT,PAX2,PBX1,PCSK5,PDGFRA,PKD1,PKD2,PLAG1,PLCE1,PRDM1,PTCH1,PTEN,PTPRO,RARB,R…
GO:BP	regulation of MAPK cascade	GO:0043408	0.000338544	3.47038	389	3019	140	12651	ABL1,ADAM8,ADAM9,ADCYAP1,ADRA1B,ADRA2A,ANGPT1,ANKRD6,APP,ATP6AP2,AXIN1,BCAR3,BMP2,BTC,C3ORF33,CAV1,CRKL,CTGF,CYLD,DAG1,DKK1,DNAJC27,DSTYK,DUSP1,DUSP10,DUSP16,DUSP7,DVL2,EDN1,EPHA2,EPHA4,EPHA7,EPHA8,EPHB1,EPHB2,EZH2,F2R,F2RL1,FGB,FGF1,FGF2,FGFR2,FGFR3,FGG,FKTN,FLT1,FLT4,FOXO1,FRS2,FSHR,FZD4,GCG,GFRAL,GPNMB,GRB2,GRM1,HGF,HIPK2,HMGB1,HMGCR,HTR2C,IGF1,IGF1R,INPP5K,ITCH,KDR,KITLG,LAMTOR1,LAMTOR3,LEMD2…
GO:BP	embryonic organ development	GO:0048568	0.000338655	3.47024	256	3019	100	12651	APLNR,ARID2,BCR,BMI1,CDC40,CHD7,CHST11,COL2A1,CRB2,DIEXF,DLX6,ECE1,EDN1,EDNRA,EPHA2,EPHB2,EYA1,FAM65B,FBN1,FBN2,FGF9,FGFR2,FOXI1,FOXL2,FRS2,FRZB,FZD2,FZD3,FZD6,GATA2,GATA3,GBX2,GCM1,GDNF,GLI3,HAND1,HESX1,HHEX,HIPK1,HIPK2,HMX2,HOXA11,HOXA4,HOXA5,HOXA7,HOXB5,HOXB6,HOXB7,HOXC11,IGF1,KDR,KITLG,LBX1,LRIG3,MAFB,MAPK1,MED1,MFAP2,MIB1,MMP16,MSX1,NEUROD1,NKX2-5,NOTCH2,NTN1,OTX1,PAX6,PBX1,PCSK5,PDGFRA,PKD2…
GO:BP	establishment of protein localization	GO:0045184	0.000359627	3.44415	843	3019	268	12651	ABCA1,ABL1,ABRA,ACSL3,ACVR2B,ADAM9,ADCY5,ADCYAP1,ADRA2A,AGK,AKT1,ANGPT1,AP1B1,AP1G1,AP1S2,AP3B1,AP3D1,AP3M1,AP3M2,AP3S2,AP4E1,APBA1,APBB3,APPBP2,APPL2,AQP11,ARFIP1,ARL5A,ARL8A,ARL8B,ARRDC4,BAG3,BAG4,BCAP29,BCR,BET1,C17ORF75,CACNG2,CALCRL,CAV1,CBLN1,CBLN4,CCDC47,CD2AP,CDH1,CENPF,CEP120,CEP135,CFTR,CHM,CHMP2B,CHMP4B,CLOCK,CNTN2,COG3,COPZ1,CORO1C,CORO2B,CPLX1,CPLX3,CTDSPL2,CUBN,DNAJC27,DNM2,DUSP16,E…
GO:BP	neuron death	GO:0070997	0.00037295	3.42835	171	3019	73	12651	ABL1,ADAM8,ADARB1,ADNP,ANGPT1,APAF1,APP,ATM,AXL,BACE1,BCL2,BCL2L1,BCL2L11,CASP3,CASP7,CHL1,CHMP4B,CIT,CNTF,CNTFR,DLX1,EFNB2,EGLN1,EIF2S1,EPHA7,EPHB1,FZD1,GABRA5,GABRB2,GATA3,GDNF,GFRAL,GPNMB,GSK3B,HIPK2,IGF1,IL6ST,KIF14,KRAS,LANCL1,LIG4,MCL1,NCOA7,NGFR,NRBP2,NTRK2,OXR1,PCDHGC5,PICALM,POU4F1,PPARGC1A,PRKCI,PSEN1,RILPL1,ROCK1,SIGMAR1,SIRT1,SIX1,SLC1A1,SLC7A11,SNCA,SPG11,TBC1D24,TFAP2B,TGFB2,THRB,TN…
GO:BP	extrinsic apoptotic signaling pathway	GO:0097191	0.000405374	3.39214	135	3019	61	12651	BAG3,BCL2,BCL2L1,BCL2L11,BMPR1B,BRCA1,CAV1,COL2A1,CYLD,DEDD,EYA1,FAF1,FASLG,FGB,FGFR3,FGG,FOXO3,GCLC,GDNF,GFRAL,GSK3B,HGF,HIPK1,HMOX1,IGF1,IL7,INHBA,ITGAV,KITLG,MCL1,MKNK2,MLLT11,PAK2,PDPK1,PEA15,PHIP,PIK3R1,PPP1CA,PTEN,PTPRC,RB1CC1,RNF41,RPS6KB1,SFRP1,SGK3,SGPP1,SH3RF1,SIAH2,SMAD3,SORT1,STK3,STK4,STRADB,TGFB2,TGFBR1,TIMP3,TNFAIP3,UNC5B,YAP1,ZC3HC1,ZMYND11
GO:BP	positive regulation of molecular function	GO:0044093	0.000414883	3.38207	815	3019	260	12651	ABHD4,ABL1,ABL2,ABR,ABRA,ACVR2B,ADAM8,ADAM9,ADCYAP1,ADRA2A,ADRB1,AKAP5,AKAP6,AKT1,AKTIP,ALS2,AMFR,ANGPT1,ANKRD42,ANTXR1,ANXA2,APAF1,APH1B,APP,ARL1,ARRDC4,ASAP1,ASAP2,ATG14,ATP2A3,ATP2B4,AXIN1,BAMBI,BCAR3,BCL2,BCL2L11,BCR,BDNF,BMP2,BMPR2,BTC,BTRC,C9ORF72,CALM1,CAPN3,CAV1,CCDC88A,CFTR,CLOCK,CORO1C,CRADD,CRTC2,CTBP2,CYCS,DAZAP2,DDR1,DENND1B,DHFR,DKK1,DLC1,DOCK7,DOCK8,DSTYK,DTX3L,DVL2,EBF2,EDN1,EDNRA…
GO:BP	muscle cell proliferation	GO:0033002	0.000425383	3.37122	106	3019	51	12651	AKT1,ANGPT1,APLN,ARID2,BMP2,BMPR2,CALCRL,CDH13,CDKN1B,EDN1,EPHB1,FGF2,FGF9,FOXJ2,GATA6,HBEGF,HEY2,HMOX1,IGF1,IGFBP5,KPNA1,MAPK14,MEF2C,MEF2D,MEGF10,MFN2,MMP2,NKX2-5,NR4A3,P2RY6,PDCD4,PDGFRB,PIM1,PPARGC1A,PTEN,RBPJ,SDC4,SIX1,SMAD1,SMPD3,TBX2,TBX5,TCF7L2,TGFB2,TNFAIP3,TP73,TPM1,TRIB1,XRCC5,YAP1,ZFPM2
GO:BP	negative regulation of cellular protein metabolic process	GO:0032269	0.000451062	3.34576	515	3019	176	12651	ABL1,ADARB1,AKT1,ANGPT1,ANXA2,AQP11,ATG14,ATG5,BAG5,BMP2,BRCA1,BTG2,C9ORF72,CAPN3,CASP3,CAST,CAV1,CD109,CDKN1B,CDKN2D,CNOT10,CNOT6,CNOT6L,CNOT7,CORO1C,CPEB3,CRB2,CRKL,CRTAP,CSTA,CTDSPL,DBNDD2,DCP2,DCUN1D3,DDX6,DGKQ,DKK1,DTX3L,DUSP1,DUSP10,DUSP16,DUSP7,EDN1,EIF2S1,EIF4EBP2,EIF4EBP3,EPHA4,EPHB2,FABP4,FAM129A,FNIP1,FTO,GAS1,GCLC,GGNBP2,GLG1,GREM1,HEXIM1,HGF,HIPK2,HMGCR,IBTK,IGF2BP1,IGFBP5,IMPACT,INP…
GO:BP	cell fate commitment	GO:0045165	0.000530952	3.27494	163	3019	70	12651	ARX,BCL11B,BCL2,BMP2,CASP3,CDC73,DKK1,DLL4,DLX1,DMRTA2,DOCK7,EBF2,EDN1,EDNRA,EPAS1,EYA1,FGF2,FOXA1,FOXN1,FZD7,GAS1,GATA2,GATA3,GATA6,GCM1,GLI3,HEY2,HOXA11,IL7,IRF4,ISL2,ITGB1,JAG2,KDR,LBX1,LHX3,LMO4,MITF,MYOD1,MYT1L,NEUROD1,NKX2-5,NR2E1,ONECUT2,PAX6,PAX7,PITX1,POU4F1,PRDM1,PRRX1,PSEN1,PTCH1,RAG2,RBPJ,RUNX2,SFRP1,SIX1,SMAD1,SMAD5,SMO,SUFU,TBX18,TBX2,TBX3,TBX5,TCF7L2,TLX3,TOX,WNT5A,WNT7A
GO:BP	regulation of system process	GO:0044057	0.00053509	3.27157	258	3019	100	12651	ABCC9,ABCG5,ACPP,ADORA1,ADRA1B,ADRB1,ANK2,APP,ATP2A2,ATP2B4,BMPR2,CACNA1C,CACNA1D,CACNA1G,CACNB2,CALM1,CAV1,CBLN1,CHRM2,CHRNB4,CORIN,CORO2B,CRHBP,CTSC,DOCK4,DOCK5,DSG2,EDN1,EDNRA,EGR2,EHD3,EMP2,EPAS1,F2R,F2RL1,FBXO32,FGB,FGF12,FGG,FMR1,FOXL2,FOXO3,FTO,GJC1,GLS,GRM1,GUCY1A3,HBEGF,HDAC4,HEY2,HOMER1,HRH2,HTR2C,IGF1,IGFBP5,INHBA,INHBB,INPP5K,KBTBD13,KCNJ2,KCNJ5,MTPN,MYL3,NETO1,NEUROD1,NKX2-5,NPNT,NRX…
GO:BP	regulation of protein phosphorylation	GO:0001932	0.00057293	3.2419	612	3019	203	12651	ABL1,ACVR2B,ADAM8,ADAM9,ADARB1,ADCYAP1,ADRA2A,AKT1,AKTIP,ALS2,ANGPT1,ANKRD54,APLNR,APP,ATG14,ATP2B4,AXIN1,BAG4,BCAR3,BCL2,BMP2,BMP3,BMP5,BMPR2,BTC,C9ORF72,CASP3,CAV1,CCDC88A,CCND2,CD109,CDK12,CDKN1B,CDKN2D,CNOT7,CNPPD1,CNTF,CORO1C,CRKL,CTDSPL,DAZAP2,DBNDD2,DGKQ,DKK1,DOCK7,DUSP1,DUSP10,DUSP16,DUSP7,DVL2,EDN1,EFNA5,EMP2,EPHA4,EPHA7,EPHB2,EREG,EZH2,FABP4,FAM129A,FGF1,FGF2,FGF7,FGFR3,FLT1,FLT4,FMR1,F…
GO:BP	immune system development	GO:0002520	0.000668101	3.17516	574	3019	192	12651	ABCB10,ABL1,ADAM8,ANGPT1,ANKRD54,ANXA2,AP3B1,APP,ARID4A,ARL11,ASXL1,ATG5,ATM,ATXN1L,AXL,AZI2,BCL11B,BCL2,BCL2L11,BCR,BMI1,CACNA1C,CACNB4,CALCR,CASP3,CCR9,CD109,CDC73,CDH17,CDK6,CEBPG,CHD2,CHD7,CNOT4,CREB1,CSF1,CXCR5,DHTKD1,DLL4,DUSP10,EGR1,EGR3,ENTPD7,EPAS1,EPHA2,ETV6,EZH2,F2RL1,FAM20C,FBN1,FGL2,FNIP1,FOS,FOXN1,FSHR,FSTL3,FZD7,GABPA,GATA2,GATA3,GLI3,GLO1,HDAC4,HECTD1,HHEX,HMGB1,HOXA5,HOXA7,HOXB7,…
GO:BP	cellular catabolic process	GO:0044248	0.000813199	3.0898	1237	3019	372	12651	AASDHPPT,AASS,ABAT,ABCB11,ABHD4,ABHD6,ACAD11,ACADL,ACADSB,ACER3,ADAM8,ADRA2A,AEN,AGL,AGTPBP1,AIG1,AKT1,ALDH1L2,ALKBH5,AMFR,ANAPC7,ANKRD9,ANXA2,ANXA7,APAF1,APP,APPBP2,AQP11,ARFIP2,ARIH1,ASCC3,ATG13,ATG14,ATG16L1,ATG2B,ATG4A,ATG4C,ATG5,ATM,ATP2A2,ATP2B4,ATXN3,AURKA,AXIN1,BAG3,BAG5,BAP1,BCL2,BCLAF1,BTG2,BTRC,C5ORF51,C9ORF72,CALCR,CALM1,CAPN2,CAV1,CBL,CCDC47,CDADC1,CDC27,CHMP2B,CHMP4B,CHMP5,CLOCK,CNO…
GO:BP	cellular chemical homeostasis	GO:0055082	0.000965366	3.01531	327	3019	120	12651	ABL1,ADCY5,ADRA2A,ANK2,ANKRD9,AP3B1,APLNR,APP,AQP11,ARF1,ATG5,ATP2A2,ATP2A3,ATP2B4,ATP6AP2,ATP6V1A,BCL2,CALM1,CAPN3,CAV1,CCDC47,CFTR,CHD7,CLIC4,CYB561,CYBRD1,DGAT2,EDN1,EDNRA,EFNA5,EGLN1,F2R,FASLG,FGF2,FSHR,FXN,GCG,GCM2,GPR12,GPR173,HEPHL1,HK2,HMOX1,HTR2C,IBTK,IREB2,ITPR1,KCNMA1,KCTD17,KCTD7,KLF15,LIN28A,LRRC8D,MAPK1,NCOA4,NDFIP1,NGFR,NOX1,NOX4,NPTN,PDPK1,PIK3R1,PKD2,PLA2G6,PPP3CB,PRKAA2,PRKCB,PR…
GO:BP	sensory system development	GO:0048880	0.000998759	3.00054	251	3019	97	12651	ACVR2B,AGTPBP1,ANGPTL7,AQP1,AQP5,BCAR3,BCL11B,BCL2,BMPR1B,BMPR2,CACNA1C,CDKN1B,CHD7,CHRDL1,CLIC4,CRB2,DLL4,DLX1,EPHA2,EPHB1,EPHB2,FASLG,FAT3,FBN1,FBN2,FGF2,FGF9,FJX1,FOXL2,FREM2,FRS2,FZD4,GATA3,GDF11,GLI3,GNAT2,GNB1,HCN1,HESX1,HIPK1,HIPK2,HMGB1,IMPG2,INHBA,JMJD6,KDR,KRT12,MAB21L1,MAF,MAN2A1,MED1,MEIS2,MFAP2,MFN2,MITF,NEUROD1,NF2,NHS,NOTCH2,NPHP4,NR2E1,NTRK2,PAX6,PDGFRA,PHOX2B,PKNOX1,POU4F1,POU4F2…
GO:BP	positive regulation of transport	GO:0051050	0.00102997	2.98718	447	3019	155	12651	ABCA1,ABCA5,ABCB11,ABL1,ACSL3,ADAM9,AKAP6,AKT1,ANGPT1,ANKFY1,ANO6,ANXA2,AP1G1,APBB3,APLN,APLNR,APPL2,ATG5,ATP8A1,AZIN1,BAG3,BCR,BMP2,CACNA1D,CACNA1G,CACNB2,CALM1,CAPN3,CAV1,CBL,CBLL1,CD2AP,CD47,CDH1,CFTR,CHCHD10,CLASP1,CREB1,CTDSPL2,CYP19A1,DENND5B,DGKD,EDEM1,EDN1,EDNRA,EFCAB7,EHD3,EPHB2,F2R,F2RL1,FASLG,FGB,FGF12,FGG,FHL1,FMR1,FOXL2,FRMD4A,GCG,GLI3,GPR173,GREM1,GSK3B,HOMER1,IGF1,IL2RB,INHBB,INPP5…
GO:BP	protein transport	GO:0015031	0.00105122	2.97831	768	3019	245	12651	ABCA1,ABRA,ACSL3,ACVR2B,ADAM9,ADCY5,ADCYAP1,ADRA2A,AGK,AKT1,ANGPT1,AP1B1,AP1G1,AP1S2,AP3B1,AP3D1,AP3M1,AP3M2,AP3S2,AP4E1,APBA1,APBB3,APPBP2,APPL2,AQP11,ARFIP1,ARL5A,ARL8A,ARL8B,ARRDC4,BAG3,BAG4,BCAP29,BCR,BET1,C17ORF75,CACNG2,CALCRL,CAV1,CBLN1,CBLN4,CD2AP,CDH1,CENPF,CFTR,CHM,CHMP2B,CHMP4B,CLOCK,COG3,COPZ1,CPLX1,CPLX3,CTDSPL2,CUBN,DNAJC27,DNM2,DUSP16,E2F3,EDEM1,EDNRA,EFCAB7,EFNA5,EGR2,EIF5A2,F2R,F…
GO:BP	embryo development ending in birth or egg hatching	GO:0009792	0.00105831	2.97539	248	3019	96	12651	ABL1,AKIRIN2,APAF1,ATM,ATP6AP2,BMI1,BMP5,BMPR2,CASP3,CHST11,COL2A1,CRB2,DKK1,DLX1,DMRT2,ECE1,EDN1,EDNRA,EPB41L5,EPHA2,EPHA4,EYA1,FGF9,FGFR2,FOXA1,FXN,FZD1,FZD2,FZD3,FZD6,GATA3,GBX2,GCM1,GLI3,GORAB,GPR161,GRHL1,HECTD1,HOXA11,HOXA4,HOXA5,HOXA7,HOXB5,HOXB6,HOXB7,HOXC11,HOXC6,IGF1,ITPK1,LMO4,LRP6,LUZP1,MAPK9,MIB1,MMP16,NKX2-5,NOLC1,NRARP,PAX2,PAX6,PAX7,PBX1,PCDH8,PCSK5,PDGFRA,PKD1,PKD2,PLXNA2,POFUT1,…
GO:BP	negative regulation of cell adhesion	GO:0007162	0.00106012	2.97465	147	3019	64	12651	ABL1,ADORA2A,AJAP1,AKT1,ANGPT1,ANGPT2,AP1AR,ARG2,BMP2,CASK,CASP3,CBLL1,CDH1,CDH13,CORO1C,CORO2B,DLC1,DUSP1,EFNA5,EPB41L5,EPHA4,EPHB2,FAM107A,FAM65B,FGL2,FZD4,FZD7,GLI3,GPNMB,HOXA7,ILDR2,IRF1,ITCH,KANK1,MMP2,NDFIP1,NF2,NRARP,PAG1,PDE3B,PDE5A,PELI1,PHLDB2,PIK3R1,PLXNA4,PPARA,PPM1F,PTEN,PTPN11,PTPRC,RC3H1,SDC4,SEMA4D,SEMA6A,SH2B3,SOCS6,SPOCK1,SPRY4,SWAP70,TNFRSF21,UBASH3B,VSIG4,WNK1,ZC3H12A
GO:BP	axon guidance	GO:0007411	0.00108091	2.96621	132	3019	59	12651	APP,ARX,B3GNT2,BCL11B,BMPR1B,BMPR2,CHL1,CNTN2,CNTN4,DPYSL2,DPYSL5,ECE1,EDN1,EDNRA,EFNA5,EFNB2,EGR2,EMB,EPHA2,EPHA4,EPHA7,EPHA8,EPHB1,EPHB2,ETV1,FLRT2,FOXP1,FZD3,GATA3,GBX2,GDNF,GLI3,ISL2,ISPD,KIF5C,LHX3,LHX4,LMX1A,NEXN,NFASC,NFIB,NGFR,NPTN,NRP2,NTN1,PAX6,PLXNA4,POU4F2,PRTG,PTPRO,RNF165,ROBO1,SEMA3D,SEMA5A,UNC5B,UNC5D,USP33,VAX1,WNT5A
GO:BP	cellular macromolecule catabolic process	GO:0044265	0.00109398	2.96099	703	3019	227	12651	AEN,AGTPBP1,AKT1,ALKBH5,AMFR,ANAPC7,ANKRD9,ANXA2,APAF1,APPBP2,AQP11,ARIH1,ASCC3,ATM,ATXN3,AURKA,AXIN1,BAG5,BAP1,BCLAF1,BTG2,BTRC,CALCR,CAPN2,CAV1,CBL,CCDC47,CDC27,CHMP2B,CHMP4B,CHMP5,CLOCK,CNOT10,CNOT4,CNOT6,CNOT6L,CNOT7,CPEB3,CRBN,CUL1,CUL3,CYLD,DAZL,DCAF12,DCP2,DDX5,DIS3,DTL,DTX3L,E2F1,EDEM1,EDEM3,EPHA4,ERLIN2,EXOSC1,FAF1,FAF2,FAM46C,FBXL17,FBXL2,FBXL20,FBXL3,FBXL5,FBXL7,FBXO31,FBXO45,FBXO8,FBX…
GO:BP	cell morphogenesis involved in differentiation	GO:0000904	0.00117151	2.93125	427	3019	149	12651	ABL1,ADARB1,ANTXR1,AP1AR,APP,ARX,ATRN,AXL,B3GNT2,BCL11B,BCL2,BDNF,BMPR1B,BMPR2,BTBD3,C1GALT1C1,C9ORF72,CAPRIN1,CDHR1,CHL1,CLIC4,CNP,CNTN2,CNTN4,CNTNAP1,CORO1C,CREB1,CRKL,DBN1,DCLK1,DIP2B,DKK1,DOCK5,DOCK7,DPYSL2,DPYSL5,ECE1,EDN1,EDNRA,EFNA5,EFNB2,EGR2,EMB,EPB41L5,EPHA2,EPHA4,EPHA7,EPHA8,EPHB1,EPHB2,ETV1,FAM65B,FAT3,FBXO45,FLRT2,FOXP1,FZD3,FZD4,FZD7,GATA3,GBX2,GDNF,GLI3,GORASP1,ISL2,ISPD,ITGAV,ITGB…
GO:BP	negative regulation of cell death	GO:0060548	0.00119351	2.92317	532	3019	179	12651	ABL1,ACTC1,ADAM8,ADNP,ADNP2,AIFM2,AKT1,ANGPT1,ARG2,ATG5,AURKA,AXL,BAG3,BAG5,BCL11B,BCL2,BCL2L1,BMI1,BRCA1,BTC,CAPN3,CASP3,CAST,CAV1,CBL,CDC73,CDK1,CDKN1B,CHL1,CHMP2B,CHMP4B,CHMP5,CHST11,CNTF,CNTFR,COL2A1,DKK1,DLX1,DOCK8,DSTYK,EGR3,EYA1,FAM46B,FGB,FGF2,FGG,FHL2,FLT4,FNIP1,FOXO1,FXN,FZD1,FZD3,GABRA5,GABRB2,GATA2,GATA3,GATA6,GCG,GCLC,GDNF,GFRAL,GLI3,GLO1,GPAM,GPNMB,GREM1,GRIA4,GSK3B,HEY2,HGF,HIPK2,H…
GO:BP	regulation of transferase activity	GO:0051338	0.00123355	2.90884	476	3019	163	12651	ABL1,ACVR2B,ADAM8,ADAM9,ADARB1,ADCYAP1,ADRA2A,AKT1,ALS2,ANGPT1,ANKRD54,APP,ARRDC4,ATG14,ATP2B4,AXIN1,BMP2,BMPR2,BTC,BTRC,CASP3,CAV1,CCDC88A,CCND2,CDK12,CDKN1B,CDKN2D,CNPPD1,CORO1C,DAZAP2,DBNDD2,DDR1,DKK1,DSTYK,DTX3L,DUSP1,DUSP10,DUSP16,DUSP7,DVL2,EDN1,EIF4A2,EMP2,EPHA2,EPHA4,EPHA7,EPHA8,EPHB2,EREG,EZH2,FABP4,FGF1,FGF2,FGFR2,FGFR3,FLT1,FZD4,GCG,GGNBP2,GINS3,GREM1,GRM5,HBEGF,HEXIM1,HGF,HMBOX1,HMGA2…
GO:BP	response to stress	GO:0006950	0.001249	2.90344	2010	3019	572	12651	ABCA1,ABCB10,ABCC9,ABL1,ACER3,ACTG1,ACTR3,ACTR5,ADAM8,ADAM9,ADAMTS5,ADIPOR2,ADNP2,ADORA1,ADORA2A,ADRA2A,ADRB1,AEN,AFAP1L2,AGBL5,AJAP1,AKAP1,AKIRIN2,AKT1,AKT3,ALKBH5,ALS2,AMFR,ANKRD42,ANKRD6,ANO6,ANXA2,AP1G1,AP3B1,APAF1,APP,APPL2,AQP1,AQP11,AQP2,AQP4,AQP5,ARG2,ARHGEF10L,ARID2,ARNT,ARPP21,ASCC3,ATG13,ATG14,ATG16L1,ATG5,ATM,ATP2A2,ATP2A3,ATP2B4,ATR,ATXN3,AURKA,AXIN1,AXL,BAG3,BAG5,BAP1,BCL2,BCL2L1,BC…
GO:BP	chordate embryonic development	GO:0043009	0.00125557	2.90116	239	3019	93	12651	ABL1,APAF1,ATM,ATP6AP2,BMI1,BMP5,BMPR2,CASP3,CHST11,COL2A1,CRB2,DKK1,DLX1,DMRT2,ECE1,EDN1,EDNRA,EPB41L5,EPHA2,EPHA4,EYA1,FGF9,FGFR2,FOXA1,FZD1,FZD2,FZD3,FZD6,GATA3,GBX2,GCM1,GLI3,GORAB,GPR161,GRHL1,HECTD1,HOXA11,HOXA4,HOXA5,HOXA7,HOXB5,HOXB6,HOXB7,HOXC11,HOXC6,IGF1,ITPK1,LMO4,LRP6,LUZP1,MIB1,MMP16,NKX2-5,NOLC1,NRARP,PAX2,PAX6,PAX7,PBX1,PCDH8,PCSK5,PDGFRA,PKD1,PKD2,PLXNA2,POFUT1,POGLUT1,PRRX1,PSEN…
GO:BP	regulation of catabolic process	GO:0009894	0.00131585	2.88079	561	3019	187	12651	ABCB11,ABHD4,ADAM8,ADRA2A,AGTPBP1,AKT1,ALKBH5,ANXA2,APAF1,APP,AQP11,ATG13,ATG14,ATG16L1,ATG5,ATM,ATP2B4,AURKA,AXIN1,AZIN1,BAG3,BAG5,BCL2,BTG2,BTRC,C9ORF72,CALCR,CAV1,CDKN1B,CHMP4B,CNOT6,CNOT6L,CNOT7,CPEB3,CTSA,DAZL,DCAF12,DCP2,DEDD,DRAM2,DTL,DTX3L,E2F1,EGLN1,EPHA4,ERCC4,FAF1,FAM46C,FBXL2,FBXL20,FBXL5,FEZ2,FMR1,FOXO1,FOXO3,FTO,FYCO1,GCLC,GDNF,GGA3,GPR137B,GRIN2A,GSK3B,HDAC4,HIPK2,HMGB1,HMGCR,HMOX1…
GO:BP	eye development	GO:0001654	0.0014041	2.8526	246	3019	95	12651	ACVR2B,AGTPBP1,ANGPTL7,AQP1,AQP5,BCAR3,BCL11B,BCL2,BMPR1B,BMPR2,CACNA1C,CDKN1B,CHD7,CHRDL1,CLIC4,CRB2,DLL4,DLX1,EPHA2,EPHB1,EPHB2,FASLG,FAT3,FBN1,FBN2,FGF2,FGF9,FJX1,FOXL2,FREM2,FRS2,FZD4,GATA3,GDF11,GLI3,GNAT2,GNB1,HCN1,HESX1,HIPK1,HIPK2,HMGB1,IMPG2,INHBA,JMJD6,KDR,KRT12,MAB21L1,MAF,MAN2A1,MED1,MEIS2,MFAP2,MFN2,MITF,NEUROD1,NF2,NHS,NOTCH2,NPHP4,NR2E1,NTRK2,PAX6,PDGFRA,PKNOX1,POU4F2,PRDM1,PRKCI,P…
GO:BP	response to organonitrogen compound	GO:0010243	0.00142149	2.84725	449	3019	155	12651	ABAT,ABCC9,ADCY5,ADORA1,ADORA2A,AKAP6,AKT1,ALPL,AMFR,APP,APPL2,AQP11,AQP9,ATP2B4,BAIAP2L1,BCAR3,BCL2L1,BRCA1,CACNA1B,CAPN2,CASP3,CASP7,CAV1,CCDC47,CDH1,CDH13,CFTR,CHMP5,CIB2,COL1A2,CPEB3,CPEB4,CREB1,DENND4C,DGKQ,DNMT3A,EDEM1,EDEM3,EDN1,EDNRA,EGR1,EIF4EBP2,EPHA4,ERLIN2,EZH2,FAF2,FOXO1,GABPA,GABRG2,GNB5,GNRHR,GRB2,GRIN1,GRIN2A,GRM5,HADHA,HCN1,HCN2,HLCS,HOMER1,HSP90B1,HTR1F,HTR2C,IGF1,IGF1R,IGFBP5,I…
GO:BP	striated muscle tissue development	GO:0014706	0.00149529	2.82527	133	3019	59	12651	ACTC1,ARID2,ATG5,BMP2,BMP5,CENPF,CHD7,CREB1,DKK1,DLL4,DSG2,EDN1,EDNRA,EFNB2,EGLN1,EYA1,FGF2,FGF9,FHL2,FRS2,FZD7,GATA6,GJC1,GREM1,HAND1,HDAC4,HEY2,IGF1,ITGB1,MAPK14,MED1,MEF2C,MYL3,NKX2-5,NOX4,PDGFRA,PIM1,POU4F1,PTEN,RARB,RBPJ,RYR2,SGCB,SGCD,SIK1,SLC9A1,SMAD1,SMAD3,TBX18,TBX2,TBX3,TBX5,TGFB2,TNNI1,TP73,TPM1,WNT5A,YAP1,ZFPM2
GO:BP	regulation of response to stress	GO:0080134	0.00154032	2.81239	684	3019	221	12651	ABL1,ACTG1,ADAM8,ADORA1,ADORA2A,ADRA2A,AJAP1,AKIRIN2,AMFR,ANKRD6,ANO6,ANXA2,AP1G1,APP,APPL2,AQP11,ARG2,ARID2,ATG5,ATM,ATP2B4,ATR,AXIN1,AXL,BAG5,BAP1,BCL2L1,BCLAF1,BCR,BMP2,BRCA1,CADM1,CASK,CAV1,CCDC117,CD109,CD200R1,CD226,CD47,CDNF,CEBPG,CLASP1,CLDN1,CLOCK,CNOT7,CNTF,CORO2B,CRHBP,CTGF,CTSC,CYLD,DDX5,DHFR,DTX3L,DUSP1,DUSP10,DUSP16,DYRK1A,EFHD1,ELMOD2,EPC2,EPHA4,EPHB1,EPHB2,ERCC4,EREG,ESR1,EYA1,EYA…
GO:BP	secretion by cell	GO:0032940	0.00158586	2.79974	415	3019	145	12651	ABCA1,ACVR2B,ADAM9,ADCY5,ADCYAP1,ADRA2A,AP1G1,APBA1,APBA2,APBB3,AQP1,ARFIP1,ATP2A2,ATP9A,AXL,BACE1,BCR,BMP2,CACNA1G,CACNB4,CBLN1,CBLN4,CD2AP,CFTR,CGA,CHD7,CHRM2,CHRNA5,CLASP1,CLOCK,CPLX1,CPLX3,CREB1,CRHBP,CTBP2,CYP19A1,DGKI,EDN1,EFNA5,ERC2,EXOC4,EXOC8,F2R,F2RL1,FBXL20,FGB,FGF7,FGG,FOXL2,FRMD4A,FZD4,G6PC2,GATA3,GCG,GPR173,GRIN3A,GSK3B,HMGCR,HNF4A,HTR2C,IGF1,ILDR2,INHBA,INHBB,IRS1,KCNJ11,KDM5B,KRT2…
GO:BP	hemopoiesis	GO:0030097	0.00164364	2.78419	513	3019	173	12651	ABCB10,ABL1,ADAM8,ANGPT1,ANKRD54,ANXA2,AP3B1,APP,ARID4A,ARL11,ASXL1,ATG5,ATM,ATXN1L,AXL,AZI2,BCL11B,BCL2,BCR,BMI1,CALCR,CASP3,CCR9,CD109,CDC73,CDH17,CDK6,CEBPG,CHD2,CHD7,CNOT4,CREB1,CSF1,DHTKD1,DLL4,DUSP10,EGR1,EGR3,ENTPD7,EPAS1,EPHA2,ETV6,EZH2,F2RL1,FAM20C,FBN1,FGL2,FNIP1,FOS,FOXN1,FSHR,FSTL3,FZD7,GABPA,GATA2,GATA3,GLI3,GLO1,HDAC4,HECTD1,HHEX,HMGB1,HOXA5,HOXA7,HOXB7,IL7,IL8,INHBA,INPP5D,IREB2,IR…
GO:BP	visual system development	GO:0150063	0.00175441	2.75587	247	3019	95	12651	ACVR2B,AGTPBP1,ANGPTL7,AQP1,AQP5,BCAR3,BCL11B,BCL2,BMPR1B,BMPR2,CACNA1C,CDKN1B,CHD7,CHRDL1,CLIC4,CRB2,DLL4,DLX1,EPHA2,EPHB1,EPHB2,FASLG,FAT3,FBN1,FBN2,FGF2,FGF9,FJX1,FOXL2,FREM2,FRS2,FZD4,GATA3,GDF11,GLI3,GNAT2,GNB1,HCN1,HESX1,HIPK1,HIPK2,HMGB1,IMPG2,INHBA,JMJD6,KDR,KRT12,MAB21L1,MAF,MAN2A1,MED1,MEIS2,MFAP2,MFN2,MITF,NEUROD1,NF2,NHS,NOTCH2,NPHP4,NR2E1,NTRK2,PAX6,PDGFRA,PKNOX1,POU4F2,PRDM1,PRKCI,P…
GO:BP	ear development	GO:0043583	0.00186203	2.73001	155	3019	66	12651	ATG5,BCL2,BCL2L11,BCR,BMP2,BMP5,CDKN1B,CHD7,COL2A1,DLX6,ECE1,EDN1,EDNRA,EPHA4,EPHB2,EYA1,FAM65B,FGF2,FGF9,FOXI1,FREM2,FRZB,FZD2,FZD3,FZD6,GABRA5,GABRB2,GATA2,GATA3,GBX2,GLI3,HESX1,HEY2,HMX2,IGF1,JAG2,LGR5,LHX3,LRIG3,LRTOMT,MAF,MAFB,MAPK1,MSX1,NEUROD1,NTN1,OTX1,PAFAH1B1,PCDH15,PHOX2B,PLS1,PRRX1,PTPN11,RARB,RBPJ,RDH10,SDC4,SIX1,SOBP,STRA6,TBX2,TBX3,TRIP11,TSHZ1,USH1G,WNT5A
GO:BP	striated muscle cell differentiation	GO:0051146	0.00190207	2.72077	152	3019	65	12651	ACTC1,ACTG1,ADAMTS5,AKT1,ATG5,BCL2,BHLHE41,BMP2,CAPN2,CAPN3,CFL2,CNTNAP1,DKK1,EDN1,EFNB2,EZH2,FAM65B,FHL2,FRS2,FZD7,GATA6,GREM1,HDAC4,HEY2,HOMER1,IGF1,IGFBP5,ITGB1,KLF5,KRAS,LMOD3,MAPK14,MEF2C,MSX1,MYL9,MYOD1,MYOZ1,NFATC2,NKX2-5,NLN,NOX4,PDGFRA,PPP3CB,RARB,RBM38,RBPJ,RCAN1,SGCB,SGCD,SIK1,SKI,SLC9A1,SMO,SMYD1,SMYD3,SORT1,SPAG9,SPG11,TBX18,TBX3,TBX5,TMEM182,TMOD1,TPM1,XK
GO:BP	cardiac muscle tissue development	GO:0048738	0.00204076	2.69021	122	3019	55	12651	ACTC1,ARID2,ATG5,BMP2,BMP5,CHD7,CREB1,DKK1,DLL4,DSG2,EDN1,EDNRA,EFNB2,EGLN1,FGF2,FGF9,FHL2,FRS2,FZD7,GATA6,GJC1,GREM1,HAND1,HEY2,IGF1,ITGB1,MAPK14,MED1,MEF2C,MYL3,NKX2-5,NOX4,PDGFRA,PIM1,POU4F1,PTEN,RARB,RBPJ,RYR2,SGCB,SGCD,SIK1,SLC9A1,SMAD1,TBX18,TBX2,TBX3,TBX5,TGFB2,TNNI1,TP73,TPM1,WNT5A,YAP1,ZFPM2
GO:BP	neuron projection guidance	GO:0097485	0.00205637	2.6869	134	3019	59	12651	APP,ARX,B3GNT2,BCL11B,BMPR1B,BMPR2,CHL1,CNTN2,CNTN4,DPYSL2,DPYSL5,ECE1,EDN1,EDNRA,EFNA5,EFNB2,EGR2,EMB,EPHA2,EPHA4,EPHA7,EPHA8,EPHB1,EPHB2,ETV1,FLRT2,FOXP1,FZD3,GATA3,GBX2,GDNF,GLI3,ISL2,ISPD,KIF5C,LHX3,LHX4,LMX1A,NEXN,NFASC,NFIB,NGFR,NPTN,NRP2,NTN1,PAX6,PLXNA4,POU4F2,PRTG,PTPRO,RNF165,ROBO1,SEMA3D,SEMA5A,UNC5B,UNC5D,USP33,VAX1,WNT5A
GO:BP	intracellular transport	GO:0046907	0.00209438	2.67894	884	3019	275	12651	ABCA1,ABRA,AGK,AGTPBP1,AKT1,AKTIP,ALKBH5,ALS2,ANGPT1,ANK1,ANKFY1,ANKRD50,ANKRD54,ANXA2,AP1AR,AP1B1,AP1G1,AP1S2,AP3B1,AP3D1,AP3M1,AP3M2,AP3S2,AP4E1,APBA1,APP,APPBP2,APPL2,AQP11,ARFIP1,ARL1,ARL3,ARL4C,ARL5A,ARL8A,ATG14,ATP2A2,ATP2A3,ATP9A,ATXN1,AXIN1,BACH2,BAG3,BAG4,BBS12,BCAP29,BCL2,BCL2L1,BCL2L11,BCR,C17ORF75,C9ORF72,CACNG2,CCDC88A,CCDC93,CDH1,CEP120,CHCHD10,CHM,CHMP2B,CHMP4B,CHMP5,COG3,COPZ1,COR…
GO:BP	leukocyte differentiation	GO:0002521	0.0021143	2.67483	321	3019	117	12651	ABL1,ADAM8,ANXA2,AP3B1,APP,ATG5,ATM,AXL,AZI2,BCL11B,BCL2,BMI1,CALCR,CCR9,CD109,CDH17,CDK6,CEBPG,CHD7,CREB1,CSF1,DLL4,DUSP10,EGR1,EGR3,ENTPD7,EPHA2,EZH2,F2RL1,FAM20C,FBN1,FGL2,FNIP1,FOS,FOXN1,FSHR,FSTL3,FZD7,GATA2,GATA3,GLI3,GLO1,HDAC4,HECTD1,HHEX,HOXA7,IL7,INPP5D,IREB2,IRF1,IRF4,ITGB8,ITPKB,JAG2,JMJD6,KAT7,KITLG,L3MBTL3,LIG4,LMBR1L,MAFB,MALT1,MAPK14,MED1,MITF,NDFIP1,NFAM1,NHEJ1,NOTCH2,NRARP,OSTM1…
GO:BP	positive regulation of cell migration	GO:0030335	0.00219251	2.65906	291	3019	108	12651	ABL1,ACTG1,ADAM8,ADAM9,ADRA2A,AKT1,AKT3,ANGPT1,ANO6,APP,AQP1,ATM,ATP8A1,BAG4,BCL2,BMP2,BMPR2,CAV1,CBLL1,CDH13,CLASP1,CLDN1,CPNE3,CRKL,DOCK4,DOCK5,DOCK7,DOCK8,EDN1,EPB41L5,EPHA2,EPHA4,EPHB2,F2R,F2RL1,FAM107A,FAM110C,FAM65B,FGF1,FGF2,FGF7,FLT1,FLT4,FZD4,GATA2,GATA3,GPNMB,HAS2,HBEGF,HGF,HMOX1,IGF1,IGF1R,IGFBP5,ITGAV,ITGB1,ITGB3,KDR,KITLG,LGR6,LRRC15,LYVE1,MAPK1,MAPRE2,NEDD9,NR4A3,NTRK3,ONECUT2,P2RX4…
GO:BP	ion homeostasis	GO:0050801	0.00221547	2.65453	328	3019	119	12651	ABL1,ALPL,ANK2,ANKH,ANKRD9,AP3B1,APLNR,APP,AQP11,ARF1,ATG5,ATP2A2,ATP2A3,ATP2B4,ATP6AP2,ATP6V1A,BCL2,CA12,CALM1,CAPN3,CAV1,CCDC47,CCKBR,CFTR,CHD7,CIB2,CLIC4,CNNM4,CORIN,CYB561,CYBRD1,EDN1,EDNRA,EGLN1,EPAS1,F2R,FASLG,FBXL5,FGF2,FXN,GCM2,GLS,GPR12,HEPHL1,HMOX1,HTR2C,IBTK,IREB2,ITPR1,KCNMA1,KCTD17,KCTD7,KDR,KLHL3,MAPK1,MLLT6,NCOA4,NDFIP1,NOX1,NPTN,PDK4,PDPK1,PICALM,PKD2,PRKCB,PRKCE,PSEN1,PTPRC,RAB38…
GO:BP	anterior/posterior pattern specification	GO:0009952	0.00260237	2.58463	150	3019	64	12651	ACVR2B,ATM,ATP6AP2,AURKA,BHLHE41,BMI1,BMP2,BMPR2,BTG2,CELSR2,CRB2,DKK1,DMRT2,EPB41L5,EPHA4,FRS2,GBX2,GDF11,GLI3,HES2,HEY2,HHEX,HIPK1,HIPK2,HOXA10,HOXA11,HOXA4,HOXA5,HOXA7,HOXB5,HOXB6,HOXB7,HOXC11,HOXC13,HOXC6,HOXC8,HOXD13,HOXD8,MIB1,MSX1,NEUROD1,NRARP,OTX1,PAX2,PAX6,PBX1,PCDH8,PCSK5,PCSK6,PGAP1,PLXNA2,POFUT1,POGLUT1,PSEN1,RBPJ,SCMH1,SFRP1,SMAD3,SMO,SSBP3,TBX3,TMED2,TSHZ1,WNT5A
GO:BP	synapse organization	GO:0050808	0.00262758	2.58044	226	3019	88	12651	ABL1,ALS2,APP,BAIAP2,BDNF,BSN,CACNB4,CACNG2,CAMKV,CAPRIN1,CBLN1,CBLN4,CDH8,CHCHD10,CHRDL1,CLSTN2,CNTN2,CNTNAP1,DBN1,DGKB,DKK1,EFNA5,EGLN1,EPHA4,EPHA7,EPHB1,EPHB2,FBXO45,FLRT2,FZD1,GABRA1,GABRA2,GABRB2,GABRG2,GDNF,GLRB,GPC6,GRM5,IL1RAP,LGI2,LMX1A,LRP4,LRP8,LRRTM2,MAPK14,NFASC,NFIA,NLGN2,NLGN3,NLGN4X,NPTN,NRP2,NRXN1,NRXN3,NTN1,NTNG2,NTRK2,PAFAH1B1,PALM,PCDH17,PCDHGC5,PCLO,PFN1,PPFIA2,PSEN1,PTEN,PTP…
GO:BP	regulation of cellular catabolic process	GO:0031329	0.00266174	2.57483	474	3019	161	12651	ABCB11,ABHD4,ADAM8,ADRA2A,AGTPBP1,AKT1,ALKBH5,ANXA2,APAF1,APP,AQP11,ATG13,ATG14,ATG16L1,ATG5,ATM,ATP2B4,AURKA,AXIN1,BAG3,BAG5,BCL2,BTG2,BTRC,C9ORF72,CALCR,CAV1,CHMP4B,CNOT6,CNOT6L,CNOT7,CPEB3,CTSA,DAZL,DCAF12,DCP2,DRAM2,DTX3L,E2F1,EPHA4,ERCC4,FAF1,FAM46C,FBXL2,FBXL5,FEZ2,FMR1,FOXO1,FOXO3,FTO,FYCO1,GCLC,GDNF,GPR137B,GSK3B,HIPK2,HMGB1,HMOX1,HSPB8,IGF1,IGF2BP1,IGF2BP3,IRS1,ITCH,KDR,LARP1,LIN28B,MAPK…
GO:BP	vesicle-mediated transport	GO:0016192	0.00285078	2.54504	935	3019	288	12651	AAK1,ABCA1,ABL1,ACSL3,ACTG1,ADRA2A,AKTIP,ALS2,ANGPT1,ANK1,ANKFY1,ANKRD50,ANXA2,AP1AR,AP1B1,AP1G1,AP1S2,AP3B1,AP3D1,AP3M1,AP3M2,AP3S2,AP4E1,APBA1,APBA2,APLN,APP,APPL2,ARF1,ARFGEF2,ARFIP1,ARHGAP12,ARL1,ARL3,ARL4C,ARL5A,ATG14,ATG5,ATP2A2,ATP9A,AXL,BACE1,BCAP29,BCR,BICD2,BSN,C17ORF75,C9ORF72,CACNA1G,CACNB4,CACNG2,CALCRL,CANX,CAV1,CBL,CBLL1,CCDC93,CD47,CDH13,CFTR,CHMP2B,CHMP4B,CHMP5,CHRM2,CHRNA5,CLASP…
GO:BP	regulation of protein kinase activity	GO:0045859	0.00285362	2.5446	360	3019	128	12651	ABL1,ACVR2B,ADAM8,ADAM9,ADARB1,ADCYAP1,ADRA2A,AKT1,ALS2,ANGPT1,ANKRD54,APP,ATP2B4,AXIN1,BMP2,BMPR2,BTC,CASP3,CAV1,CCDC88A,CCND2,CDK12,CDKN1B,CDKN2D,CNPPD1,CORO1C,DAZAP2,DBNDD2,DKK1,DUSP1,DUSP10,DUSP16,DUSP7,DVL2,EDN1,EMP2,EPHA4,EPHB2,EREG,EZH2,FABP4,FGF1,FGF2,FLT1,FZD4,GCG,GGNBP2,GREM1,GRM5,HBEGF,HEXIM1,HGF,HMGA2,HMGB1,HMGCR,IGF1,INPP5K,ITGB3,KAT2B,KIF14,KITLG,LRP6,LRP8,MALT1,MAP2K1,MAP3K7,MAPRE3…
GO:BP	negative regulation of apoptotic process	GO:0043066	0.00288265	2.54021	464	3019	158	12651	ABL1,ACTC1,ADAM8,ADNP,AKT1,ANGPT1,ARG2,ATG5,AURKA,AXL,BAG3,BAG5,BCL11B,BCL2,BCL2L1,BMI1,BRCA1,BTC,CAPN3,CASP3,CAST,CAV1,CBL,CDC73,CDK1,CDKN1B,CHL1,CHST11,CNTF,CNTFR,COL2A1,DKK1,DLX1,DOCK8,DSTYK,EGR3,EYA1,FAM46B,FGB,FGG,FHL2,FLT4,FNIP1,FOXO1,FXN,FZD3,GABRA5,GABRB2,GATA2,GATA3,GATA6,GCG,GCLC,GDNF,GFRAL,GLI3,GLO1,GPAM,GREM1,GRIA4,GSK3B,HEY2,HGF,HIPK2,HMGA2,HMOX1,HSP90B1,HSPD1,IGF1,IGF1R,IL2RB,IL6ST,…
GO:BP	regulation of extrinsic apoptotic signaling pathway	GO:2001236	0.00297307	2.52679	91	3019	44	12651	BCL2,BCL2L1,BMPR1B,BRCA1,CAV1,COL2A1,CYLD,EYA1,FAF1,FGB,FGG,GCLC,GDNF,GFRAL,GSK3B,HGF,HMOX1,IGF1,IL7,INHBA,ITGAV,MCL1,PAK2,PEA15,PHIP,PPP1CA,PTEN,PTPRC,RB1CC1,RPS6KB1,SFRP1,SGK3,SH3RF1,SIAH2,STK3,STK4,STRADB,TGFBR1,TIMP3,TNFAIP3,UNC5B,YAP1,ZC3HC1,ZMYND11
GO:BP	cellular component organization	GO:0016043	0.00303625	2.51766	3805	3019	1019	12651	AAK1,ABCA1,ABCA5,ABI2,ABL1,ABL2,ABLIM1,ABLIM2,ACAN,ACAP3,ACSL3,ACTC1,ACTG1,ACTR3,ACTR5,ACTR6,ADAM9,ADAMTS2,ADAMTS5,ADAMTSL2,ADARB1,ADCYAP1,ADNP2,AFF2,AGK,AGTPBP1,AHCTF1,AIFM2,AKT1,AKT3,AKTIP,ALS2,ALS2CL,AMOT,AMOTL1,ANAPC7,ANGPT1,ANGPTL7,ANKFY1,ANO3,ANO6,ANP32E,ANTXR1,ANXA2,AP1AR,AP3B1,APAF1,APBA1,APLN,APLNR,APP,APPL2,AQP1,AQP11,AQP2,AQP4,AQP5,ARC,ARF1,ARFGEF2,ARFIP2,ARHGAP12,ARHGAP26,ARHGAP28,ARH…
GO:BP	secretion	GO:0046903	0.0030955	2.50927	475	3019	161	12651	ABCA1,ABCB11,ACSL3,ACVR2B,ADAM9,ADCY5,ADCYAP1,ADORA1,ADRA2A,AP1G1,APBA1,APBA2,APBB3,AQP1,AQP5,ARFIP1,ATG5,ATP2A2,ATP9A,AXL,BACE1,BCR,BMP2,CACNA1G,CACNB4,CBLN1,CBLN4,CCKBR,CD2AP,CELSR2,CFTR,CGA,CHD7,CHRM2,CHRM5,CHRNA5,CLASP1,CLOCK,CORIN,CPLX1,CPLX3,CREB1,CRHBP,CTBP2,CYP19A1,DGKI,EDN1,EFNA5,ERC2,EXOC4,EXOC8,F2R,F2RL1,FBXL20,FGB,FGF7,FGG,FOXL2,FRMD4A,FZD4,G6PC2,GATA3,GCG,GPR173,GRIN3A,GSK3B,HMGCR,HN…
GO:BP	positive regulation of developmental growth	GO:0048639	0.00344209	2.46318	100	3019	47	12651	AKT1,ARX,BCL2,BDNF,BMPR2,CAPN3,CELF1,CHD7,CREB1,DBN1,EDN1,EFNA5,FGF2,FGF9,FOXS1,GATA6,GPAM,HEY2,IGF1,IL7,ITSN2,MAPK14,MTM1,MYOD1,NTN1,NTRK2,PIM1,PLAA,PLCB1,PLS1,POU4F2,PPIB,RAB11A,RAG2,RBPJ,RIMS2,SEMA4D,SERP1,SMO,SMURF1,SYT1,SYT2,SYT4,TBX2,TBX5,YAP1,ZFPM2
GO:BP	epithelial tube morphogenesis	GO:0060562	0.00345096	2.46206	211	3019	83	12651	ABL1,APAF1,APLNR,BCL2,BMP2,BMP5,CASP3,CLIC4,DLL4,EDN1,EDNRA,EFNB2,EPHA4,EPHA7,EYA1,FGF1,FGF2,FMN1,FOXA1,FZD1,FZD2,FZD3,FZD6,GATA3,GBX2,GDNF,GLI3,GNA13,GREM1,HAND1,HECTD1,HESX1,HHEX,HOXA11,HOXA5,HOXB7,HS2ST1,KDR,KLHL3,KRAS,LBX1,LGR5,LMO4,LUZP1,MIB1,NKX2-5,NOTCH2,NPNT,NRARP,PAX2,PBX1,PIK3CD,PKD1,PKD2,PPP1CA,PPP3R1,PSEN1,PTCH1,RALA,RBPJ,RDH10,RGMA,RHOB,RYR2,SDC4,SFRP1,SHROOM3,SIX1,SMAD3,SMO,SOX4,STA…
GO:BP	positive regulation of catalytic activity	GO:0043085	0.00373679	2.4275	590	3019	193	12651	ABHD4,ABL1,ABL2,ABR,ACVR2B,ADAM8,ADAM9,ADCYAP1,ADRA2A,ADRB1,AKAP5,AKT1,ALS2,ANGPT1,ANTXR1,APAF1,APH1B,ARL1,ARRDC4,ASAP1,ASAP2,ATG14,ATP2A3,ATP2B4,AXIN1,BCAR3,BCL2,BCL2L11,BCR,BMP2,BMPR2,BTC,BTRC,C9ORF72,CALM1,CAV1,CCDC88A,CORO1C,CRADD,CYCS,DAZAP2,DDR1,DENND1B,DHFR,DKK1,DLC1,DOCK7,DOCK8,DSTYK,DTX3L,DVL2,EDN1,EGLN3,ELMOD2,EMP2,EPHA2,EPHA4,EPHA7,EPHA8,EREG,EVI5L,EZH2,F2R,F2RL1,FASLG,FGF1,FGF2,FGFR2,…
GO:BP	catabolic process	GO:0009056	0.00431771	2.36475	1415	3019	414	12651	AASDHPPT,AASS,ABAT,ABCB11,ABHD13,ABHD4,ABHD6,ACAD11,ACADL,ACADSB,ACER3,ADAM8,ADRA2A,AEN,AGL,AGTPBP1,AIG1,AKR1D1,AKT1,ALDH1L2,ALKBH5,AMFR,ANAPC7,ANKRD9,ANXA2,ANXA7,APAF1,APP,APPBP2,AQP11,ARFIP2,ARIH1,ASCC3,ATG13,ATG14,ATG16L1,ATG2B,ATG4A,ATG4C,ATG5,ATM,ATP2A2,ATP2B4,ATXN3,AURKA,AXIN1,AZIN1,BAG3,BAG5,BAP1,BCL2,BCLAF1,BTG2,BTRC,C5ORF51,C9ORF72,CALCR,CALM1,CAPN2,CAPN3,CAV1,CBL,CCDC47,CDADC1,CDC27,CDK…
GO:BP	nitrogen compound metabolic process	GO:0006807	0.00498498	2.30234	6665	3019	1708	12651	AAK1,AASDHPPT,AASS,ABAT,ABCA1,ABCB10,ABCB11,ABCE1,ABHD13,ABL1,ABL2,ABLIM2,ABRA,ACADSB,ACAN,ACER3,ACLY,ACPP,ACSL3,ACTR3,ACTR5,ACVR2B,ACVRL1,ADAM19,ADAM22,ADAM23,ADAM8,ADAM9,ADAMTS19,ADAMTS2,ADAMTS3,ADAMTS4,ADAMTS5,ADAMTS6,ADARB1,ADAT2,ADCY2,ADCY3,ADCY5,ADCY9,ADCYAP1,ADK,ADNP,ADPRH,ADRA2A,ADSL,AEN,AFAP1L2,AFF2,AGBL5,AGK,AGTPBP1,AHR,AK3,AK4,AKIRIN2,AKT1,AKT3,AKTIP,ALDH1L2,ALG14,ALKBH5,ALPK3,ALPL,ALS…
GO:BP	inorganic ion homeostasis	GO:0098771	0.00513682	2.28931	319	3019	115	12651	ABL1,ALPL,ANK2,ANKH,ANKRD9,AP3B1,APLNR,APP,AQP11,ARF1,ATG5,ATP2A2,ATP2A3,ATP2B4,ATP6AP2,ATP6V1A,BCL2,CA12,CALM1,CAPN3,CAV1,CCDC47,CCKBR,CFTR,CHD7,CIB2,CLIC4,CNNM4,CORIN,CYB561,CYBRD1,EDN1,EDNRA,EGLN1,EPAS1,F2R,FASLG,FBXL5,FGF2,FXN,GCM2,GPR12,HEPHL1,HMOX1,HTR2C,IBTK,IREB2,ITPR1,KCNMA1,KCTD17,KCTD7,KDR,MAPK1,MLLT6,NCOA4,NDFIP1,NOX1,NPTN,PDK4,PDPK1,PICALM,PKD2,PRKCB,PRKCE,PSEN1,PTPRC,RAB38,RAB7A,RYR…
GO:BP	negative regulation of multicellular organismal process	GO:0051241	0.00520214	2.28382	521	3019	173	12651	ABCG5,ABHD6,ACVR2B,ADAMTS5,ADORA1,ADRB1,AMOT,ANGPT1,ANGPT2,ANGPTL7,ANXA2,APPL2,ARG2,ATG5,ATP2A2,ATP2B4,BCL2,BCR,BMP2,BMPR2,CALCR,CBLN1,CD2AP,CDK6,CDKN1B,CGA,CHSY1,CORO1C,CRHBP,CTSC,DAAM2,DICER1,DIP2B,DKK1,DLL4,DLX1,DOCK4,DOCK5,DUSP10,EPHA2,EPHA4,EPHA7,EPHB2,F2RL1,FASLG,FBN1,FGB,FGF2,FGG,FGL2,FOXA1,FOXJ2,FRS2,FRZB,FSHR,FSTL3,FXN,FZD7,GATA2,GATA3,GATA6,GLI3,GORASP1,GPNMB,GREM1,GUCY1A3,HDAC4,HEY2,HG…
GO:BP	neuron apoptotic process	GO:0051402	0.00537013	2.27001	128	3019	56	12651	ADAM8,ADARB1,ADNP,ANGPT1,APAF1,APP,ATM,AXL,BACE1,BCL2,BCL2L1,BCL2L11,CASP3,CASP7,CHL1,CIT,CNTF,CNTFR,DLX1,EPHA7,GABRA5,GABRB2,GATA3,GDNF,GFRAL,HIPK2,IGF1,IL6ST,KIF14,KRAS,LANCL1,LIG4,MCL1,NGFR,NRBP2,NTRK2,OXR1,PCDHGC5,POU4F1,PPARGC1A,PRKCI,PSEN1,ROCK1,SIGMAR1,SIX1,SLC1A1,SNCA,SPG11,TFAP2B,TGFB2,THRB,TNFRSF21,TP63,TRPC5,UNC5B,USP53
GO:BP	response to organic cyclic compound	GO:0014070	0.00543642	2.26469	350	3019	124	12651	ABAT,ABCC9,ADCY3,ADCY5,ADORA1,ADORA2A,AKAP6,ALPL,AQP9,ATP2B4,BCL2,BCL2L1,BMP2,BRCA1,BTRC,CASP3,CASP7,CAV1,CDH1,CDKN1B,CFTR,CIB2,CLOCK,COLEC12,CREB1,CRHBP,CYP7B1,DDX17,DDX5,DGKQ,DNMT3A,EFNA5,ESR1,EZH2,FBXO32,FIBIN,FOXA1,FSHR,GABPA,GABRG2,GNB5,GRAMD1B,HCN1,HCN2,HLCS,HMGB1,HOMER1,HSP90B1,HTR1F,HTR2C,IGFBP5,IMPACT,INPP5K,ITPR2,KCNJ11,KLF9,LARP1,LCOR,LMO3,LRP6,MAPK1,MED1,MN1,MYOD1,NCOA2,NEDD4,NR3C1,NR…
GO:BP	osteoclast differentiation	GO:0030316	0.00559623	2.2521	62	3019	33	12651	ANXA2,CALCR,CD109,CREB1,CSF1,EPHA2,FAM20C,FBN1,FOS,FSHR,FSTL3,GLO1,INPP5D,IREB2,MAFB,MAPK14,MITF,NOTCH2,OSTM1,PAFAH1B1,PIK3R1,POU4F1,POU4F2,SFRP1,SH3PXD2A,SNX10,TFRC,TNFRSF11B,TNFSF11,TOB2,TRAF6,UBASH3B,WISP1
GO:BP	behavior	GO:0007610	0.00585344	2.23259	347	3019	123	12651	ABAT,ADAM22,ADARB1,ADCY3,ADCY5,ADORA2A,ADRB1,AFF2,AGTPBP1,AKT1,ALS2,APBA1,APBA2,APP,ATP8A1,ATXN1L,ATXN3,BBIP1,BBS12,BCL2,BTG2,CACNB4,CCND2,CHD7,CHL1,CHRNA4,CHRNA5,CHRNB4,CNP,CNTN2,CRBN,CREB1,CRHBP,CSMD1,DGKI,DKK1,EGR1,EGR2,EIF4EBP2,EPHA4,EPHB2,ETV1,FBXL20,FGF12,FSHR,FXN,FZD4,GABRA5,GABRG2,GATM,GFRAL,GLI3,GLRB,GRIA1,GRID1,GRIN2A,GRM1,GRM5,HIPK2,HMGCR,HOMER1,HTR1D,HTR2C,ITGB1,KRAS,LMX1A,MEIS2,MME,M…
GO:BP	cation homeostasis	GO:0055080	0.00592885	2.22703	313	3019	113	12651	ABL1,ALPL,ANK2,ANKH,ANKRD9,AP3B1,APLNR,APP,AQP11,ARF1,ATG5,ATP2A2,ATP2A3,ATP2B4,ATP6AP2,ATP6V1A,BCL2,CALM1,CAPN3,CAV1,CCDC47,CCKBR,CFTR,CHD7,CIB2,CLIC4,CNNM4,CORIN,CYB561,CYBRD1,EDN1,EDNRA,EGLN1,EPAS1,F2R,FASLG,FBXL5,FGF2,FXN,GCM2,GPR12,HEPHL1,HMOX1,HTR2C,IBTK,IREB2,ITPR1,KCNMA1,KCTD17,KCTD7,KDR,MAPK1,MLLT6,NCOA4,NDFIP1,NOX1,NPTN,PDK4,PDPK1,PICALM,PKD2,PRKCB,PRKCE,PSEN1,PTPRC,RAB38,RAB7A,RYR2,SCA…
GO:BP	positive regulation of phosphate metabolic process	GO:0045937	0.00599618	2.22212	483	3019	162	12651	ABL1,ACSL3,ACVR2B,ADAM8,ADAM9,ADCYAP1,ADRA2A,AKT1,AKTIP,ALS2,ANGPT1,APLNR,APP,ATG14,ATP2B4,AXIN1,BAG4,BCAR3,BCL2,BMP2,BMP3,BMP5,BMPR2,BTC,CALM1,CAV1,CCDC88A,CNTF,CRKL,DAZAP2,DDR1,DGKQ,DKK1,DLC1,DOCK7,DSTYK,DVL2,EDN1,EFNA5,EMP2,EPHA2,EPHA4,EPHA7,EPHA8,EREG,EZH2,FAM129A,FGF1,FGF2,FGF7,FGFR2,FGFR3,FLT1,FLT4,FMR1,FNIP1,FNIP2,FZD1,FZD4,FZD7,GCG,GPNMB,GREM1,GRM5,HBEGF,HGF,HIPK2,HMGA2,HMGB1,HTR2C,IGF1,I…
GO:BP	positive regulation of phosphorus metabolic process	GO:0010562	0.00599618	2.22212	483	3019	162	12651	ABL1,ACSL3,ACVR2B,ADAM8,ADAM9,ADCYAP1,ADRA2A,AKT1,AKTIP,ALS2,ANGPT1,APLNR,APP,ATG14,ATP2B4,AXIN1,BAG4,BCAR3,BCL2,BMP2,BMP3,BMP5,BMPR2,BTC,CALM1,CAV1,CCDC88A,CNTF,CRKL,DAZAP2,DDR1,DGKQ,DKK1,DLC1,DOCK7,DSTYK,DVL2,EDN1,EFNA5,EMP2,EPHA2,EPHA4,EPHA7,EPHA8,EREG,EZH2,FAM129A,FGF1,FGF2,FGF7,FGFR2,FGFR3,FLT1,FLT4,FMR1,FNIP1,FNIP2,FZD1,FZD4,FZD7,GCG,GPNMB,GREM1,GRM5,HBEGF,HGF,HIPK2,HMGA2,HMGB1,HTR2C,IGF1,I…
GO:BP	negative regulation of programmed cell death	GO:0043069	0.00647976	2.18844	480	3019	161	12651	ABL1,ACTC1,ADAM8,ADNP,AIFM2,AKT1,ANGPT1,ARG2,ATG5,AURKA,AXL,BAG3,BAG5,BCL11B,BCL2,BCL2L1,BMI1,BRCA1,BTC,CAPN3,CASP3,CAST,CAV1,CBL,CDC73,CDK1,CDKN1B,CHL1,CHST11,CNTF,CNTFR,COL2A1,DKK1,DLX1,DOCK8,DSTYK,EGR3,EYA1,FAM46B,FGB,FGG,FHL2,FLT4,FNIP1,FOXO1,FXN,FZD3,GABRA5,GABRB2,GATA2,GATA3,GATA6,GCG,GCLC,GDNF,GFRAL,GLI3,GLO1,GPAM,GREM1,GRIA4,GSK3B,HEY2,HGF,HIPK2,HMGA2,HMOX1,HSP90B1,HSPD1,IGF1,IGF1R,IL2RB,…
GO:BP	regulation of secretion	GO:0051046	0.00654347	2.18419	300	3019	109	12651	ABCB11,ACSL3,ADAM9,ADCY5,ADORA1,ADRA2A,AP1G1,APBA1,APBA2,APBB3,ARFIP1,ATG5,ATP2A2,ATP9A,BACE1,BCR,BMP2,CACNA1G,CACNB4,CD2AP,CFTR,CHD7,CHRM2,CHRNA5,CLASP1,CLOCK,CORIN,CPLX3,CREB1,CRHBP,CYP19A1,DGKI,EDN1,EFNA5,F2R,F2RL1,FBXL20,FGB,FGG,FOXL2,FRMD4A,G6PC2,GCG,GPR173,GRIN3A,GSK3B,HMGCR,HNF4A,HTR2C,IGF1,INHBA,INHBB,IRS1,KCNJ11,KDM5B,KRT20,MYOM1,NLGN2,NRXN3,OPRM1,PFN1,PLA2G6,PLA2R1,PNKD,PPP3CB,PRKCB,PRK…
GO:BP	response to nitrogen compound	GO:1901698	0.0074009	2.13072	488	3019	163	12651	ABAT,ABCC9,ADCY5,ADORA1,ADORA2A,AKAP6,AKT1,ALPL,AMFR,APP,APPL2,AQP11,AQP9,ATP2B4,BAIAP2L1,BCAR3,BCL2L1,BRCA1,CACNA1B,CAPN2,CASP3,CASP7,CAV1,CCDC47,CDH1,CDH13,CFTR,CHMP5,CHRM2,CIB2,COL1A2,COLEC12,CPEB3,CPEB4,CREB1,DENND4C,DGKQ,DNMT3A,EDEM1,EDEM3,EDN1,EDNRA,EGR1,EIF4EBP2,EPHA4,ERLIN2,EZH2,FAF2,FOXO1,GABPA,GABRG2,GNB5,GNRHR,GRB2,GRIA1,GRIN1,GRIN2A,GRM5,GSTM3,HADHA,HCN1,HCN2,HLCS,HOMER1,HSP90B1,HTR1F…
GO:BP	positive regulation of cell differentiation	GO:0045597	0.0074009	2.13072	488	3019	163	12651	ABCB10,ABL1,ACVR2B,ADAM8,AKT1,ANKRD54,AP3B1,ASB4,ASXL2,AURKA,BAMBI,BCL2,BDNF,BEND6,BMP2,BMPR1B,BMPR2,CAMTA2,CAPRIN1,CCDC3,CPNE1,CRB2,CREB1,CRKL,CSF1,CTGF,DBN1,DKK1,DLX1,DMRTA2,DOCK5,DUSP10,EDN1,EFNA5,EFNB2,EGR2,EGR3,EPHB2,EZH2,FAM20C,FAM46A,FBN2,FGF2,FOS,FOXA1,FOXN1,FRZB,FZD3,GATA2,GATA3,GATA6,GDNF,GLI3,GREM1,GSK3B,HIF1AN,HMGB1,HOXA11,HOXA5,HTR2C,IGF1,IL6ST,IL7,IMPACT,INHBA,INPP5D,ITGB3,ITPKB,JUN…
GO:BP	cellular cation homeostasis	GO:0030003	0.00778776	2.10859	254	3019	95	12651	ABL1,ANK2,ANKRD9,AP3B1,APLNR,APP,AQP11,ARF1,ATG5,ATP2A2,ATP2A3,ATP2B4,ATP6AP2,ATP6V1A,BCL2,CALM1,CAPN3,CAV1,CCDC47,CFTR,CHD7,CLIC4,CYB561,CYBRD1,EDN1,EDNRA,EGLN1,F2R,FASLG,FGF2,FXN,GCM2,GPR12,HEPHL1,HMOX1,HTR2C,IBTK,IREB2,ITPR1,KCNMA1,KCTD17,KCTD7,MAPK1,NCOA4,NDFIP1,NOX1,NPTN,PDPK1,PKD2,PRKCB,PRKCE,PSEN1,PTPRC,RAB38,RAB7A,RYR2,SCARA5,SLC10A7,SLC11A1,SLC1A1,SLC1A3,SLC24A2,SLC24A4,SLC30A2,SLC30A4,S…
GO:BP	organonitrogen compound catabolic process	GO:1901565	0.00884919	2.0531	779	3019	243	12651	AASDHPPT,AASS,ABAT,ABHD13,ACADSB,ACER3,ADAM8,ADRA2A,AGTPBP1,AKT1,ALDH1L2,AMFR,ANAPC7,ANKRD9,ANXA2,APPBP2,AQP11,ARIH1,ASCC3,ATM,ATP2B4,ATXN3,AURKA,AXIN1,AZIN1,BAG5,BAP1,BTRC,CAPN2,CAPN3,CAV1,CBL,CCDC47,CDADC1,CDC27,CDKN1B,CHMP2B,CHMP4B,CHMP5,CLOCK,CNOT4,CRBN,CTSA,CUL1,CUL3,CYLD,DCAF12,DEDD,DIEXF,DIO2,DLD,DPYD,DTL,DTX3L,ECE1,EDEM1,EDEM3,EGLN1,ENTPD4,ENTPD7,EPHA4,ERLIN2,ETFA,FAF1,FAF2,FBXL17,FBXL2,F…
GO:BP	regulation of cell projection organization	GO:0031344	0.00917756	2.03727	312	3019	112	12651	ABL2,ACAP3,ACTR3,AKT1,ATG5,BAG5,BDNF,BMP5,BMPR2,CAPRIN1,CAV1,CBFA2T2,CCDC88A,CCP110,CDC42EP1,CDC42EP3,CDC42EP4,CEP120,CEP135,CNTF,CNTN2,CORO1C,DAAM2,DBN1,DCDC2,DEF8,DIP2B,DKK1,DPYSL2,DPYSL3,EFNA5,EFNB2,EPHA2,EPHA3,EPHA4,EPHA7,EPHB2,EVI5L,F2RL1,FAM110C,FAM134C,FAM65B,FAT3,FMR1,FNBP1L,FUT9,FZD4,GATA3,GDI1,GORASP1,KANK1,KCTD17,KIF24,KLF5,LPAR1,LRP4,LRP8,MAP2K1,MARK1,MARK2,MBOAT1,NCKIPSD,NCS1,NEGR1,N…
GO:BP	organ growth	GO:0035265	0.009309	2.0311	94	3019	44	12651	ACVR2B,AKT1,ARID2,ARX,BCL2,BCL2L11,BNC2,CGA,EDN1,ESR1,FGF2,FGF7,FGF9,FXN,GATA6,HEY2,IGF1,IL7,MAPK14,NKX2-5,PIM1,PLAG1,PTEN,PTHLH,PTPN11,RAG2,RARB,RBPJ,SERP1,SMAD1,SMO,SMPD3,STC1,STK3,STK4,TBX2,TBX5,TGFB2,TGFBR2,TMEM38B,TP73,WWC2,YAP1,ZFPM2
GO:BP	positive regulation of cell motility	GO:2000147	0.00948871	2.02279	302	3019	109	12651	ABL1,ACTG1,ADAM8,ADAM9,ADRA2A,AKT1,AKT3,ANGPT1,ANO6,APP,AQP1,ATM,ATP8A1,BAG4,BCL2,BMP2,BMPR2,CAV1,CBLL1,CCDC25,CDH13,CLASP1,CLDN1,CPNE3,CRKL,DOCK4,DOCK5,DOCK7,DOCK8,EDN1,EPB41L5,EPHA2,EPHA4,EPHB2,F2R,F2RL1,FAM107A,FAM110C,FAM65B,FGF1,FGF2,FGF7,FLT1,FLT4,FZD4,GATA2,GATA3,GPNMB,HAS2,HBEGF,HGF,HMOX1,IGF1,IGF1R,IGFBP5,ITGAV,ITGB1,ITGB3,KDR,KITLG,LGR6,LRRC15,LYVE1,MAPK1,MAPRE2,NEDD9,NR4A3,NTRK3,ONECUT…
GO:CC	cytoplasm	GO:0005737	6.31008e-19	18.2	6231	2927	1733	12096	AASDHPPT,AASS,ABAT,ABCA1,ABCA5,ABCB10,ABCC9,ABCE1,ABCG2,ABHD13,ABHD4,ABHD6,ABI2,ABL1,ABLIM2,ABRA,ACAD11,ACADSB,ACER3,ACLY,ACSL3,ACSL4,ACTC1,ACTG1,ACTR3,ACTR5,ACVR2B,ADAM19,ADAM8,ADARB1,ADCY2,ADD3,ADHFE1,ADK,ADRA1B,ADRA2A,ADRB1,ADSL,AEN,AFAP1L2,AGBL5,AGK,AGL,AGPAT3,AGPAT4,AGPAT5,AGPS,AGTPBP1,AHCTF1,AHCYL2,AIFM2,AK3,AK4,AKAP1,AKAP12,AKAP6,AKR1D1,AKT1,AKTIP,ALDH1L2,ALKBH5,ALPL,ALS2,AMFR,AMMECR1,AMOT…
GO:CC	nucleoplasm	GO:0005654	1.87066e-14	13.728	2411	2927	746	12096	ABHD4,ABI2,ABL1,ACLY,ADAMTS4,ADARB1,ADK,AEN,AFF1,AFF2,AFF4,AKIRIN2,AKT1,ALDH1L2,ALKBH5,AMMECR1,AMOT,ANP32E,APPBP2,ARID2,ARID3B,ARID4A,ARIH1,ARL3,ARL4A,ARMC8,ARNT,ARNTL,ASXL2,ATAD2,ATAD2B,ATM,ATP10D,ATP6V1A,ATR,ATXN1,ATXN1L,ATXN7,ATXN7L3,AURKA,BAALC,BACH2,BAHD1,BAIAP2L1,BAP1,BBX,BCAS2,BCL11A,BCL2,BCLAF1,BCORL1,BDNF,BDP1,BEND3,BMI1,BMPR2,BNC2,BRAP,BRCA1,BRPF3,BTAF1,C1ORF109,C5ORF51,CAMK2N2,CBX5,CBX…
GO:CC	intracellular membrane-bounded organelle	GO:0043231	3.67019e-11	10.4353	6865	2927	1836	12096	AASS,ABAT,ABCA1,ABCA5,ABCB10,ABCE1,ABCG2,ABHD4,ABHD6,ABI2,ABL1,ACAD11,ACADSB,ACER3,ACLY,ACSL3,ACSL4,ACTG1,ACTR3,ACTR5,ACTR6,ADAM19,ADAM8,ADAMTS4,ADARB1,ADCYAP1R1,ADD3,ADHFE1,ADK,ADNP,ADNP2,ADRA1B,ADRB1,AEN,AFF1,AFF2,AFF4,AGBL5,AGFG1,AGK,AGL,AGPAT3,AGPAT4,AGPAT5,AGPS,AGTPBP1,AHCTF1,AHCYL2,AIFM2,AK3,AK4,AKAP1,AKAP6,AKIRIN2,AKT1,ALDH1L2,ALKBH5,ALPL,ALS2,AMFR,AMMECR1,AMOT,AMOTL1,ANAPC7,ANKFY1,ANKRD42…
GO:CC	cell junction	GO:0030054	1.40492e-10	9.85235	983	2927	336	12096	ABCB11,ABHD6,ACAN,ACTC1,ACTG1,ACTR3,ADAM22,ADAM23,ADD3,ADORA1,ADRA2A,ADRB1,AHI1,AJAP1,AKT1,ALS2,AMOT,AMOTL1,APBA1,APBA2,APP,ARHGAP26,ASAP1,ATP2A2,BACE1,BAIAP2,BCAR3,BCR,BMPR2,BSN,C9ORF72,CACNA1C,CACNA1G,CACNB2,CACNB4,CACNG2,CALB2,CAMK2N2,CAMKV,CAPN5,CAPRIN1,CASK,CAV1,CBLN1,CBLN4,CCDC85A,CD2AP,CDC42EP4,CDC42SE1,CDH1,CDH17,CDH6,CDH8,CHRM2,CHRNA2,CHRNA4,CHRNA5,CHRNB3,CHRNB4,CIB2,CLASP1,CLDN1,CLDN10,…
GO:CC	membrane-bounded organelle	GO:0043227	6.44302e-10	9.19091	7139	2927	1892	12096	AASS,ABAT,ABCA1,ABCA5,ABCB10,ABCE1,ABCG2,ABHD4,ABHD6,ABI2,ABL1,ACAD11,ACADSB,ACER3,ACLY,ACPP,ACSL3,ACSL4,ACTG1,ACTR3,ACTR5,ACTR6,ADAM19,ADAM8,ADAMTS4,ADARB1,ADCY3,ADCY5,ADCYAP1R1,ADD3,ADHFE1,ADK,ADNP,ADNP2,ADRA1B,ADRB1,AEN,AFF1,AFF2,AFF4,AGBL5,AGFG1,AGK,AGL,AGPAT3,AGPAT4,AGPAT5,AGPS,AGTPBP1,AHCTF1,AHCYL2,AHI1,AIFM2,AK3,AK4,AKAP1,AKAP6,AKIRIN2,AKT1,ALDH1L2,ALKBH5,ALPL,ALS2,AMFR,AMMECR1,AMOT,AMOTL1…
GO:CC	cytosol	GO:0005829	3.14187e-09	8.50281	2145	2927	646	12096	AASDHPPT,ABCE1,ABHD4,ABI2,ABL1,ACLY,ADARB1,ADK,ADSL,AFAP1L2,AGBL5,AGTPBP1,AHCYL2,AIFM2,AKAP12,AKR1D1,AKT1,ALKBH5,ALS2,ANKFY1,ANKRD9,ANO6,ANXA2,AP1AR,AP1B1,AP1G1,APAF1,APBB3,ARF1,ARFGAP2,ARFGEF2,ARFIP1,ARHGAP5,ARHGEF10L,ARID4A,ARL4A,ARL4C,ARMC8,ASCC3,ATG13,ATP6V1A,ATXN1,ATXN10,ATXN2L,ATXN7,AURKA,BAALC,BACH2,BAG3,BAG4,BAG5,BAIAP2,BAIAP2L1,BAP1,BBX,BCL2,BCL2L1,BCL2L15,BCR,BICD2,BNIP2,BOLA1,BRAP,BRWD…
GO:CC	intracellular anatomical structure	GO:0005622	1.00867e-08	7.99625	8984	2927	2311	12096	AASDHPPT,AASS,ABAT,ABCA1,ABCA5,ABCB10,ABCC9,ABCE1,ABCG2,ABHD13,ABHD4,ABHD6,ABI2,ABL1,ABLIM2,ABRA,ACAD11,ACADSB,ACER3,ACLY,ACSL3,ACSL4,ACTBL2,ACTC1,ACTG1,ACTR3,ACTR5,ACTR6,ACVR2B,ADAM19,ADAM8,ADAMTS4,ADARB1,ADCY2,ADCY5,ADCYAP1R1,ADD3,ADHFE1,ADK,ADNP,ADNP2,ADRA1B,ADRA2A,ADRB1,ADSL,AEN,AFAP1L2,AFF1,AFF2,AFF4,AGBL5,AGFG1,AGK,AGL,AGPAT3,AGPAT4,AGPAT5,AGPS,AGTPBP1,AHCTF1,AHCYL2,AHI1,AIFM2,AK3,AK4,AKAP1…
GO:CC	synapse	GO:0045202	3.69725e-07	6.43212	595	2927	210	12096	ABHD6,ACAN,ACTC1,ACTG1,ADAM22,ADAM23,ADD3,ADORA1,ADRA2A,ADRB1,ALS2,APBA1,APBA2,APP,ASAP1,ATP2A2,BACE1,BAIAP2,BCR,BMPR2,BSN,C9ORF72,CACNA1C,CACNA1G,CACNB2,CACNB4,CACNG2,CALB2,CAMK2N2,CAMKV,CAPN5,CAPRIN1,CBLN1,CBLN4,CDH8,CHRM2,CHRNA2,CHRNA4,CHRNA5,CHRNB3,CHRNB4,CIB2,CLSTN2,CNKSR2,CNTN2,CPEB4,CPLX1,CPLX3,CTBP2,DARS,DBN1,DCLK1,DGKB,DGKI,DLGAP1,DLGAP4,DNAJC6,DNM2,DNM3,EFNA5,EFNB2,EGLN1,EIF2S1,EIF3A,EP…
GO:CC	plasma membrane	GO:0005886	4.86889e-07	6.31257	2646	2927	762	12096	ABCA1,ABCB11,ABCC9,ABCG2,ABCG5,ABHD6,ABRA,ACPP,ADAM22,ADAM23,ADAM8,ADCY2,ADCY3,ADCY5,ADCY9,ADD3,ADIPOR2,ADK,ADORA1,ADORA2A,ADRA1B,ADRA2A,ADRB1,AFAP1L2,AIFM2,AJAP1,AKAP12,AKAP5,AKT1,AKTIP,ALPL,AMOT,AMOTL1,AMPH,ANGPT1,ANK1,ANK2,ANKH,ANO5,ANO6,ANTXR1,ANXA2,AP1S2,APBA1,APBA2,APCDD1,APCDD1L,APLNR,APP,APPL2,AQP1,AQP11,AQP2,AQP4,AQP5,AQP9,ARC,ARFGAP2,ARHGAP12,ARID2,ARID4A,ARL4A,ARL4C,ARRDC4,ATP10D,ATP2B…
GO:CC	endomembrane system	GO:0012505	2.5536e-06	5.59285	2130	2927	623	12096	ABCA1,ABCA5,ABHD6,ACER3,ACSL3,ADAM19,ADAM8,ADRA1B,ADRB1,AGPAT3,AGPAT4,AGPAT5,AHCTF1,AKAP6,ALKBH5,ALS2,AMFR,ANKFY1,ANXA2,ANXA7,AP1AR,AP1B1,AP1G1,AP1S2,AP3M1,APBA1,APBA2,APP,APPL2,AQP11,AQP2,AQP5,ARF1,ARFGAP2,ARFGEF2,ARFIP1,ARFIP2,ARHGAP5,ARL1,ARL3,ARL5A,ARRDC4,ATG14,ATG16L1,ATP10B,ATP10D,ATP2A2,ATP2A3,ATP6AP2,ATP6V1A,ATP8A1,ATP8B4,ATP9A,ATR,B3GALT2,B4GALNT3,B4GALT1,B4GALT4,BACE1,BCAP29,BCL2,BCL2L1…
GO:CC	organelle	GO:0043226	7.41894e-06	5.12966	8110	2927	2088	12096	AASS,ABAT,ABCA1,ABCA5,ABCB10,ABCC9,ABCE1,ABCG2,ABHD4,ABHD6,ABI2,ABL1,ABLIM2,ABRA,ACAD11,ACADSB,ACER3,ACLY,ACPP,ACSL3,ACSL4,ACTBL2,ACTC1,ACTG1,ACTR3,ACTR5,ACTR6,ADAM19,ADAM22,ADAM8,ADAMTS4,ADARB1,ADCY3,ADCY5,ADCYAP1R1,ADD3,ADHFE1,ADK,ADNP,ADNP2,ADRA1B,ADRB1,AEN,AFF1,AFF2,AFF4,AGBL5,AGFG1,AGK,AGL,AGPAT3,AGPAT4,AGPAT5,AGPS,AGTPBP1,AHCTF1,AHCYL2,AHI1,AIFM2,AK3,AK4,AKAP1,AKAP6,AKIRIN2,AKT1,ALDH1L2,ALK…
GO:CC	nucleus	GO:0005634	1.11199e-05	4.9539	4516	2927	1222	12096	ABHD4,ABI2,ABL1,ACAD11,ACLY,ACTR3,ACTR5,ACTR6,ADAM19,ADAMTS4,ADARB1,ADD3,ADK,ADNP,ADNP2,ADRA1B,AEN,AFF1,AFF2,AFF4,AGBL5,AGL,AGPAT3,AGPAT5,AGPS,AGTPBP1,AHCTF1,AKAP6,AKIRIN2,AKT1,ALDH1L2,ALKBH5,ALS2,AMMECR1,AMOT,AMOTL1,ANAPC7,ANKRD42,ANKRD54,ANKRD6,ANP32E,ANXA2,ANXA7,APAF1,APBB2,APBB3,APP,APPBP2,APPL2,ARID1A,ARID2,ARID3B,ARID4A,ARIH1,ARL3,ARL4A,ARMC8,ARNT,ARNTL,ASCC3,ASXL1,ASXL2,ATAD2,ATAD2B,ATM,AT…
GO:CC	Golgi apparatus	GO:0005794	3.32504e-05	4.4782	780	2927	254	12096	ABCA1,ACER3,ACSL3,ADAM19,ALKBH5,AMFR,AP1AR,AP1B1,AP1G1,AP1S2,AP3M1,APBA1,APP,ARF1,ARFGAP2,ARFGEF2,ARFIP1,ARFIP2,ARL1,ARL3,ARL5A,ATP8A1,ATP9A,ATR,B3GALT2,B4GALNT3,B4GALT1,B4GALT4,BACE1,BET1,BICD2,C17ORF75,CABP7,CALN1,CALU,CAPN2,CASC4,CAV1,CBL,CCDC88A,CDH1,CEPT1,CHST1,CHST11,CHST3,CHST7,CHSY1,CHSY3,CLASP1,CLCN5,CLINT1,COG3,COG5,COMMD9,COPZ1,CSGALNACT1,CUBN,CUL3,CUX1,DACH1,DENND4C,DNM2,DOCK4,DRAM2,D…
GO:CC	nuclear lumen	GO:0031981	3.614e-05	4.44201	2879	2927	807	12096	ABHD4,ABI2,ABL1,ACLY,ACTR5,ADAMTS4,ADARB1,ADD3,ADK,AEN,AFF1,AFF2,AFF4,AGPAT5,AGPS,AGTPBP1,AHCTF1,AKIRIN2,AKT1,ALDH1L2,ALKBH5,AMMECR1,AMOT,ANP32E,APPBP2,ARID2,ARID3B,ARID4A,ARIH1,ARL3,ARL4A,ARMC8,ARNT,ARNTL,ASXL2,ATAD2,ATAD2B,ATM,ATP10D,ATP6V1A,ATR,ATXN1,ATXN1L,ATXN7,ATXN7L3,AURKA,BAALC,BACH2,BAHD1,BAIAP2L1,BAP1,BBX,BCAS2,BCL11A,BCL2,BCLAF1,BCORL1,BDNF,BDP1,BEND3,BMI1,BMPR2,BNC2,BNIP2,BRAP,BRCA1,B…
GO:CC	cell periphery	GO:0071944	5.87171e-05	4.23124	2949	2927	823	12096	ABCA1,ABCB11,ABCC9,ABCG2,ABCG5,ABHD6,ABRA,ACAN,ACPP,ADAM22,ADAM23,ADAM8,ADAMTS2,ADAMTS5,ADAMTSL2,ADCY2,ADCY3,ADCY5,ADCY9,ADD3,ADIPOR2,ADK,ADORA1,ADORA2A,ADRA1B,ADRA2A,ADRB1,AFAP1L2,AIFM2,AJAP1,AKAP12,AKAP5,AKT1,AKTIP,ALPL,AMOT,AMOTL1,AMPH,ANGPT1,ANGPT2,ANK1,ANK2,ANKH,ANO5,ANO6,ANTXR1,ANXA2,AP1S2,APBA1,APBA2,APCDD1,APCDD1L,APLNR,APP,APPL2,AQP1,AQP11,AQP2,AQP4,AQP5,AQP9,ARC,ARFGAP2,ARFIP2,ARHGAP12,…
GO:CC	intracellular organelle	GO:0043229	0.000210838	3.67605	7906	2927	2027	12096	AASS,ABAT,ABCA1,ABCA5,ABCB10,ABCC9,ABCE1,ABCG2,ABHD4,ABHD6,ABI2,ABL1,ABLIM2,ABRA,ACAD11,ACADSB,ACER3,ACLY,ACSL3,ACSL4,ACTBL2,ACTC1,ACTG1,ACTR3,ACTR5,ACTR6,ADAM19,ADAM8,ADAMTS4,ADARB1,ADCY5,ADCYAP1R1,ADD3,ADHFE1,ADK,ADNP,ADNP2,ADRA1B,ADRB1,AEN,AFF1,AFF2,AFF4,AGBL5,AGFG1,AGK,AGL,AGPAT3,AGPAT4,AGPAT5,AGPS,AGTPBP1,AHCTF1,AHCYL2,AHI1,AIFM2,AK3,AK4,AKAP1,AKAP6,AKIRIN2,AKT1,ALDH1L2,ALKBH5,ALPL,ALS2,AMFR…
GO:CC	glutamatergic synapse	GO:0098978	0.000652431	3.18547	185	2927	75	12096	ABHD6,ACAN,ACTC1,ADAM22,ADAM23,APBA1,BCR,BSN,CACNB4,CACNG2,CAMKV,CBLN1,CDH8,CLSTN2,CPLX1,CTBP2,DBN1,DGKB,DGKI,DLGAP4,EFNB2,EGLN1,EPHA4,EPHA7,EPHB1,EPHB2,ERC2,FBXL20,FBXO45,FZD4,GRIA1,GRID1,GRIK3,GRIN2A,GRIN3A,GRM1,GSK3B,GUCY1A3,HOMER1,IL1RAP,ITGB1,ITGB3,KPNA1,MAPK14,NETO1,NRP2,NRXN1,NTNG2,OPHN1,PAK2,PCDH17,PFN1,PLAT,PLCB1,PPM1H,PPP2R2A,PPP3CB,PPP3R1,PRKAR2B,PSD2,PTPRD,PTPRO,PURA,RAB11A,RNF19A,RPL…
GO:CC	membrane-enclosed lumen	GO:0031974	0.000653528	3.18474	3105	2927	853	12096	ABHD4,ABI2,ABL1,ACLY,ACTR5,ADAMTS4,ADARB1,ADD3,ADK,AEN,AFF1,AFF2,AFF4,AGK,AGPAT5,AGPS,AGTPBP1,AHCTF1,AK3,AK4,AKIRIN2,AKT1,ALDH1L2,ALKBH5,ALPL,AMMECR1,AMOT,ANP32E,APP,APPBP2,ARID2,ARID3B,ARID4A,ARIH1,ARL3,ARL4A,ARMC8,ARNT,ARNTL,ASXL2,ATAD2,ATAD2B,ATM,ATP10D,ATP6V1A,ATR,ATXN1,ATXN1L,ATXN3,ATXN7,ATXN7L3,AURKA,BAALC,BACH2,BAHD1,BAIAP2L1,BAP1,BBX,BCAS2,BCL11A,BCL2,BCLAF1,BCORL1,BDNF,BDP1,BEND3,BMI1,BM…
GO:CC	organelle lumen	GO:0043233	0.000653528	3.18474	3105	2927	853	12096	ABHD4,ABI2,ABL1,ACLY,ACTR5,ADAMTS4,ADARB1,ADD3,ADK,AEN,AFF1,AFF2,AFF4,AGK,AGPAT5,AGPS,AGTPBP1,AHCTF1,AK3,AK4,AKIRIN2,AKT1,ALDH1L2,ALKBH5,ALPL,AMMECR1,AMOT,ANP32E,APP,APPBP2,ARID2,ARID3B,ARID4A,ARIH1,ARL3,ARL4A,ARMC8,ARNT,ARNTL,ASXL2,ATAD2,ATAD2B,ATM,ATP10D,ATP6V1A,ATR,ATXN1,ATXN1L,ATXN3,ATXN7,ATXN7L3,AURKA,BAALC,BACH2,BAHD1,BAIAP2L1,BAP1,BBX,BCAS2,BCL11A,BCL2,BCLAF1,BCORL1,BDNF,BDP1,BEND3,BMI1,BM…
GO:CC	intracellular organelle lumen	GO:0070013	0.000653528	3.18474	3105	2927	853	12096	ABHD4,ABI2,ABL1,ACLY,ACTR5,ADAMTS4,ADARB1,ADD3,ADK,AEN,AFF1,AFF2,AFF4,AGK,AGPAT5,AGPS,AGTPBP1,AHCTF1,AK3,AK4,AKIRIN2,AKT1,ALDH1L2,ALKBH5,ALPL,AMMECR1,AMOT,ANP32E,APP,APPBP2,ARID2,ARID3B,ARID4A,ARIH1,ARL3,ARL4A,ARMC8,ARNT,ARNTL,ASXL2,ATAD2,ATAD2B,ATM,ATP10D,ATP6V1A,ATR,ATXN1,ATXN1L,ATXN3,ATXN7,ATXN7L3,AURKA,BAALC,BACH2,BAHD1,BAIAP2L1,BAP1,BBX,BCAS2,BCL11A,BCL2,BCLAF1,BCORL1,BDNF,BDP1,BEND3,BMI1,BM…
GO:CC	cytoplasmic vesicle	GO:0031410	0.000737879	3.13201	868	2927	271	12096	ABCA1,ABCA5,ABHD6,ACTG1,ADAM8,ADRB1,ALS2,AMOT,AMOTL1,ANKFY1,ANKRD9,ANXA2,ANXA7,AP1AR,AP1G1,AP1S2,AP3M1,APBA1,APBA2,APP,APPBP2,APPL2,AQP2,AQP5,ARFGEF2,ARRDC4,ATG14,ATG16L1,ATP10B,ATP6AP2,ATP6V1A,ATP8A1,ATP8B4,ATP9A,AXIN1,BACE1,C17ORF75,C9ORF72,CALCR,CALCRL,CAV1,CCDC88A,CDC42EP4,CFTR,CHMP2B,CHMP4B,CHMP5,CLCN4,CLCN5,CLIP1,COPZ1,CORO1C,CPLX3,CRHBP,CUBN,CYB561,DENND4C,DGKQ,DLD,DTX3L,ECE1,EHD3,EMP2,ENT…
GO:CC	intracellular vesicle	GO:0097708	0.000914226	3.03895	870	2927	271	12096	ABCA1,ABCA5,ABHD6,ACTG1,ADAM8,ADRB1,ALS2,AMOT,AMOTL1,ANKFY1,ANKRD9,ANXA2,ANXA7,AP1AR,AP1G1,AP1S2,AP3M1,APBA1,APBA2,APP,APPBP2,APPL2,AQP2,AQP5,ARFGEF2,ARRDC4,ATG14,ATG16L1,ATP10B,ATP6AP2,ATP6V1A,ATP8A1,ATP8B4,ATP9A,AXIN1,BACE1,C17ORF75,C9ORF72,CALCR,CALCRL,CAV1,CCDC88A,CDC42EP4,CFTR,CHMP2B,CHMP4B,CHMP5,CLCN4,CLCN5,CLIP1,COPZ1,CORO1C,CPLX3,CRHBP,CUBN,CYB561,DENND4C,DGKQ,DLD,DTX3L,ECE1,EHD3,EMP2,ENT…
GO:CC	vesicle	GO:0031982	0.00117459	2.93011	946	2927	291	12096	ABCA1,ABCA5,ABHD6,ACPP,ACTG1,ADAM8,ADRB1,AKT1,ALS2,AMOT,AMOTL1,ANKFY1,ANKRD9,ANO5,ANXA2,ANXA7,AP1AR,AP1G1,AP1S2,AP3M1,APBA1,APBA2,APP,APPBP2,APPL2,AQP1,AQP2,AQP5,ARFGEF2,ARRDC4,ATG14,ATG16L1,ATP10B,ATP6AP2,ATP6V1A,ATP8A1,ATP8B4,ATP9A,AXIN1,BACE1,C17ORF75,C9ORF72,CALCR,CALCRL,CALM1,CAV1,CCDC88A,CD2AP,CDC42EP4,CFTR,CHMP2B,CHMP4B,CHMP5,CLCN4,CLCN5,CLIP1,COPZ1,CORO1C,CPLX3,CRHBP,CUBN,CYB561,DENND4C,D…
GO:CC	organelle membrane	GO:0031090	0.00120311	2.91969	1301	2927	386	12096	ABCB10,ABCG2,ABHD6,ACAD11,ACER3,ACPP,ADAM8,ADCY3,ADRA1B,AGK,AGPAT3,AGPAT4,AGPAT5,AHCTF1,AIFM2,AKAP6,ALPL,AMFR,ANKFY1,ANXA2,ANXA7,AP1G1,AP1S2,AP3M1,APPBP2,APPL2,AQP2,AQP5,ARFGEF2,ARFIP1,ARFIP2,ATCAY,ATG14,ATG16L1,ATP10B,ATP2A2,ATP2A3,ATP5S,ATP6AP2,ATP6V1A,ATP6V1B2,ATP6V1C1,ATP8A1,ATP9A,ATXN3,B3GALT2,B4GALNT3,B4GALT1,B4GALT4,BBIP1,BCL2,BCL2L1,BET1,BRAP,CABP7,CALN1,CALU,CANX,CAV1,CCDC47,CCND2,CDHR1,…
GO:CC	bounding membrane of organelle	GO:0098588	0.00192555	2.71544	644	2927	207	12096	ABHD6,ACER3,ADAM8,ADCY3,AGPAT4,AIFM2,ANKFY1,ANXA2,ANXA7,AP1G1,AP1S2,APPL2,ARFGEF2,ARFIP1,ATG14,ATG16L1,ATP10B,ATP6AP2,ATP6V1A,ATP6V1B2,ATP6V1C1,ATP9A,B3GALT2,B4GALT4,BBIP1,BCL2,BCL2L1,BET1,CAV1,CDHR1,CFTR,CHMP2B,CHMP4B,CHMP5,CHST1,CHST11,CHST3,CHST7,CLCN4,CLCN5,CNGA1,COPZ1,CORO1C,CPLX3,CUX1,CYB561,DHCR7,EFCAB7,EHD3,ENTPD4,EPHA4,EPHB1,FAR1,FKTN,FNIP1,FOXO3,FUT10,FZD7,GABRA2,GDAP1,GLG1,GOLGA3,GOLIM…
GO:CC	vesicle membrane	GO:0012506	0.00213689	2.67022	322	2927	115	12096	ABHD6,ACPP,ADAM8,ANKFY1,ANXA2,ANXA7,AP1G1,AP1S2,AP3M1,APPBP2,APPL2,AQP5,ATG16L1,ATP10B,ATP6AP2,ATP9A,CAV1,CFTR,CHMP2B,CHMP4B,CHMP5,CLCN4,CLCN5,CLIP1,COPZ1,CORO1C,CPLX3,CYB561,DGKQ,EHD3,ENTPD7,EPHA4,EPHB1,FNDC3A,FZD7,GABRA2,GRB2,GRIA1,ITPR1,IYD,KDELR2,LAMP2,LAMTOR1,LAMTOR3,LEPROT,MON2,MYO1B,NCK1,NECAP1,NECAP2,NTRK2,OSBPL6,PIKFYVE,PIP5K1C,PTPRN2,RAB11A,RAB11FIP4,RAB14,RAB15,RAB27A,RAB38,RAB3B,RAB5B…
GO:CC	neuron projection	GO:0043005	0.00342611	2.4652	488	2927	162	12096	ABHD13,ACAP3,ADAM22,ADORA1,AGTPBP1,AHCYL2,ALS2,AP3M1,APBA2,APP,AQP1,ARL3,ASAP1,ATCAY,ATXN10,AURKA,BACE1,BAIAP2,BCL11B,BCR,BMPR2,BSN,C9ORF72,CACNA1C,CACNA1G,CD2AP,CDH13,CDH8,CDHR1,CHL1,CIB2,CNGA1,CNGB3,CNTF,CNTN2,CNTN4,CNTNAP1,CPEB3,CPEB4,DBN1,DIP2B,DOCK4,DPYSL2,DYRK1A,ELOVL5,EPHA2,EPHA4,EPHA7,EPHA8,EPHB1,EPHB2,ESPNL,EXOC4,FAM126A,FAM161A,FAM65B,FAT3,FBXW11,FMR1,FZD3,FZD4,GABRA1,GABRA2,GABRA5,GABR…
GO:CC	ion channel complex	GO:0034702	0.00380701	2.41942	170	2927	68	12096	ABCC9,ABHD6,AKAP6,ANO6,CACNA1B,CACNA1C,CACNA1D,CACNA1E,CACNA1G,CACNB2,CACNB3,CACNB4,CACNG2,CACNG7,CALM1,CFTR,CHRNA2,CHRNA4,CHRNA5,CHRNB4,GABRA1,GABRG2,GLRA3,GLRB,GRIA1,GRIA3,GRIN1,GRIN2A,GRIN3A,HCN1,HCN2,KCNA4,KCNA6,KCNAB1,KCNC1,KCNG3,KCNIP4,KCNJ11,KCNJ2,KCNJ3,KCNJ5,KCNK1,KCNMA1,KCNQ3,KCNQ5,KCNS1,KCNS2,KCNV1,LRRC8A,LRRC8B,LRRC8C,LRRC8D,OLFM3,OSTM1,PDE4D,PKD1,PKD2,RYR2,SCN1A,SCN2B,SCN3A,SCN4B,SCN5…
GO:CC	cytoplasmic vesicle membrane	GO:0030659	0.00705081	2.15176	312	2927	110	12096	ABHD6,ADAM8,ANKFY1,ANXA2,ANXA7,AP1G1,AP1S2,AP3M1,APPBP2,APPL2,AQP5,ATG16L1,ATP10B,ATP6AP2,ATP9A,CAV1,CFTR,CHMP2B,CHMP4B,CHMP5,CLCN4,CLCN5,CLIP1,COPZ1,CORO1C,CPLX3,CYB561,EHD3,ENTPD7,EPHA4,EPHB1,FZD7,GABRA2,GRIA1,ITPR1,IYD,KDELR2,LAMP2,LAMTOR1,LAMTOR3,LEPROT,MON2,MYO1B,NECAP1,NECAP2,NTRK2,OSBPL6,PIKFYVE,PIP5K1C,PTPRN2,RAB11A,RAB11FIP4,RAB14,RAB15,RAB27A,RAB38,RAB3B,RAB5B,RAB5C,RAB7A,RAB9B,RAP2B,RH…
GO:CC	endosome	GO:0005768	0.00806699	2.09329	459	2927	152	12096	ABCA1,ABCA5,ABHD6,ADRB1,ALS2,ANKFY1,ANXA2,AP1AR,AP1G1,APP,APPL2,AQP2,ARFGEF2,ARRDC4,ATG16L1,ATP10B,ATP6AP2,ATP9A,BACE1,C9ORF72,CALCRL,CAV1,CFTR,CHMP2B,CHMP4B,CHMP5,CLCN4,CLCN5,CLIP1,CORO1C,CUBN,DGKQ,DTX3L,ECE1,EHD3,EPHA3,EPHA4,EPHB1,EXOC8,F2R,F2RL1,FAM21C,FYCO1,FZD7,GPR107,GPR161,GRB2,GRIA1,HMGB1,HSPD1,ITCH,KCNK1,KDR,LAMP2,LAMTOR1,LAMTOR3,LEPROT,LPAR1,LRP6,M6PR,MCOLN2,MIB2,MLC1,MME,MON2,MTM1,MYO1…
KEGG	MAPK signaling pathway	KEGG:04010	4.44237e-06	5.35239	249	1280	105	4831	AKT1,AKT3,ANGPT1,ANGPT2,BDNF,CACNA1B,CACNA1C,CACNA1D,CACNA1E,CACNA1G,CACNA2D2,CACNB2,CACNB3,CACNB4,CACNG2,CASP3,CHUK,CRKL,CSF1,DUSP1,DUSP10,DUSP16,DUSP3,DUSP5,DUSP7,EFNA5,ELK4,EPHA2,EREG,FASLG,FGF1,FGF2,FGF5,FGF7,FGF9,FGFR2,FGFR3,FLT1,FLT4,FOS,GNG12,GRB2,HGF,HSPA2,IGF1,IGF1R,IL1R1,IL1RAP,JUND,KDR,KITLG,KRAS,LAMTOR3,MAP2K1,MAP3K1,MAP3K14,MAP3K7,MAP3K8,MAPK1,MAPK14,MAPK9,MAPT,MAX,MEF2C,MKNK2,MRAS,M…
KEGG	Wnt signaling pathway	KEGG:04310	0.00559	2.25259	140	1280	59	4831	AXIN1,BAMBI,BTRC,CAMK2G,CCND2,CSNK2A1,CTBP2,CUL1,DAAM1,DAAM2,DKK1,DKK2,DVL2,FBXW11,FRZB,FZD1,FZD2,FZD3,FZD4,FZD6,FZD7,GSK3B,LGR5,LRP6,MAP3K7,MAPK9,NFATC2,NFATC3,NKD1,NLK,PLCB1,PPP3CB,PPP3CC,PPP3R1,PRICKLE2,PRKCA,PRKCB,PSEN1,RAC2,RHOA,RNF43,ROCK2,RSPO1,SFRP1,SFRP4,SFRP5,SMAD3,TBL1XR1,TCF7,TCF7L1,TCF7L2,TLE4,VANGL1,WISP1,WNT1,WNT5A,WNT5B,WNT7A,ZNRF3
KEGG	FoxO signaling pathway	KEGG:04068	0.00663727	2.17801	120	1280	52	4831	AKT1,AKT3,ATM,BCL2L11,CCND2,CCNG2,CDKN1B,CDKN2B,CHUK,FASLG,FBXO32,FOXG1,FOXO1,FOXO3,G6PC2,GABARAPL1,GABARAPL2,GRB2,GRM1,HOMER1,IGF1,IGF1R,IRS1,IRS2,KRAS,MAP2K1,MAPK1,MAPK14,MAPK9,NLK,NRAS,PCK2,PDPK1,PIK3CD,PIK3R1,PIK3R3,PRKAA2,PRKAB2,PTEN,RAG1,RAG2,RBL2,S1PR4,SETD7,SGK3,SIRT1,SMAD3,SOS1,STK4,TGFB2,TGFBR1,TGFBR2
REAC	Neuronal System	REAC:R-GGA-112316	6.20056e-06	5.20757	222	1490	102	5310	ABAT,ABCC9,ADCY2,ADCY3,ADCY5,APBA1,ARHGEF9,CACNA1E,CACNA2D2,CACNB2,CACNB4,CACNG2,CAMK2G,CASK,CPLX1,CREB1,DLGAP1,DLGAP2,DLGAP4,EPB41L1,EPB41L5,GABBR2,GABRA1,GABRA2,GABRA4,GABRA5,GABRB2,GJC1,GLRB,GLS,GNAI1,GNB2,GNB5,GNG10,GNG12,GNG2,GRIA1,GRIA2,GRIA3,GRIA4,GRIK1,GRIK3,GRIN1,GRIN2A,GRIN3A,GRIP1,GRM1,GRM5,HCN1,HCN2,HOMER1,IL1RAP,KCNA4,KCNAB1,KCNC1,KCNG3,KCNH1,KCNH6,KCNH7,KCNH8,KCNJ11,KCNJ16,KCNJ2,KCN…
REAC	Membrane Trafficking	REAC:R-GGA-199991	0.00520166	2.28386	387	1490	148	5310	AAK1,ACTG1,ACTR3,AGFG1,AGPAT3,AKT1,ALS2,ALS2CL,ANKRD28,AP1B1,AP1G1,AP1S2,AP3B1,AP4E1,APP,ARF1,ARFIP2,ARL1,ARPC3,ARPC5,BET1,BTC,CAPZA1,CBL,CD4,CFTR,CHM,CHMP2B,CHMP4B,CHRM2,CLINT1,COG3,COG5,COPS2,COPZ1,CPD,CTSC,DCTN4,DCTN5,DENND1B,DENND4C,DENND5B,DNAJC6,DNM2,DNM3,DYNC1LI1,DYNC1LI2,EPS15,EREG,F8,FNBP1L,GABARAPL2,GAPVD1,GDI1,GGA2,GGA3,GJA3,GJB2,GJC1,GNS,GOLGA1,GORASP1,GOSR1,GOSR2,GRB2,GRIA1,HBEGF,HPS…
TF	Factor: E2F; motif: GGCGSG; match class: 1	TF:M00803_1	2.0374e-49	48.6909	7071	3760	1992	16778	AAK1,AASDHPPT,AASS,ABCE1,ABCG2,ABHD13,ABHD6,ABI2,ABLIM2,ACAD11,ACADL,ACAP2,ACLY,ACSL3,ACSL4,ACTC1,ACTG1,ACTR3,ACTR5,ACVR2B,ADAM22,ADAM9,ADAMTS19,ADAMTS2,ADAMTS3,ADAMTS5,ADAMTSL2,ADARB1,ADAT2,ADCY2,ADCY5,ADCY9,ADCYAP1,ADIPOR2,ADK,ADRA2A,ADRB1,ADSL,AFF2,AGAP3,AGBL5,AGFG1,AGGF1,AGL,AGPAT4,AGPAT5,AGPS,AHCTF1,AIG1,AK3,AK4,AKAP1,AKIRIN2,AKNA,AKR1D1,AKT3,ALDH1L2,ALG14,ALKBH5,ALPL,AMMECR1,AMPD3,AMPH,ANAP…
TF	Factor: E2F; motif: GGCGSG	TF:M00803	2.74685e-31	30.5612	9266	3760	2401	16778	AAK1,AASDHPPT,AASS,ABCA1,ABCE1,ABCG2,ABHD13,ABHD6,ABI2,ABLIM2,ACAD11,ACADL,ACAP2,ACAP3,ACLY,ACSL3,ACSL4,ACTC1,ACTG1,ACTR3,ACTR5,ACTR6,ACVR2B,ACVRL1,ADAM19,ADAM22,ADAM9,ADAMTS19,ADAMTS2,ADAMTS3,ADAMTS5,ADAMTSL2,ADARB1,ADAT2,ADCY2,ADCY3,ADCY5,ADCY9,ADCYAP1,ADIPOR2,ADK,ADORA1,ADRA2A,ADRB1,ADSL,AFAP1L2,AFF2,AGAP3,AGBL5,AGFG1,AGGF1,AGL,AGPAT4,AGPAT5,AGPS,AHCTF1,AIFM2,AIG1,AK3,AK4,AKAP1,AKAP12,AKIRIN2,…
TF	Factor: AP2; motif: GCCYGSGGSN; match class: 1	TF:M08867_1	3.50178e-31	30.4557	3911	3760	1160	16778	AAK1,AASS,ABHD13,ABI2,ABLIM2,ACAP2,ACLY,ACSL4,ACTC1,ACTG1,ACTR3,ADAM22,ADAM9,ADAMTS19,ADAMTS2,ADAMTS3,ADAMTS5,ADCY2,ADCY5,ADCY9,ADIPOR2,ADRA2A,ADSL,AFAP1L2,AFF1,AFF2,AGAP3,AGBL5,AGFG1,AGPAT4,AGPAT5,AGPS,AK3,AK4,AKAP1,AKR1D1,AKT3,ALG14,ALKBH5,AMMECR1,AMPD3,ANKIB1,ANKRD52,ANKRD9,ANXA7,AP1AR,AP1S2,AP3S2,APCDD1L,APLN,APP,AQP11,ARF1,ARFGEF2,ARFIP1,ARG2,ARHGAP26,ARHGEF12,ARHGEF37,ARL3,ARL4A,ARL4C,ARL8B…
TF	Factor: E2F-4; motif: NTTTCSCGCC; match class: 1	TF:M07380_1	1.23937e-30	29.9068	4728	3760	1357	16778	AAK1,AASDHPPT,AASS,ABCB11,ABCE1,ABCG2,ABI2,ABR,ACAP2,ACLY,ACTC1,ACTR3,ACTR5,ACTR6,ADAM22,ADAMTS3,ADARB1,ADCY5,ADCY9,ADCYAP1,ADHFE1,ADK,ADNP,ADRA2A,ADRB1,AGAP3,AGBL5,AGFG1,AGGF1,AGL,AGPAT4,AGPAT5,AGPS,AHCTF1,AK4,AKAP1,AKIRIN2,AKT3,ALG14,ALKBH5,ALPL,AMMECR1,AMPD3,ANAPC7,ANKIB1,ANKRD29,ANKRD33B,ANKRD52,ANKRD9,AP1AR,AP1S2,AP3D1,AP3S2,AP4E1,APAF1,APBA1,APCDD1L,APLNR,APP,APPBP2,ARFGAP2,ARFIP2,ARG2,ARHG…
TF	Factor: AP2; motif: GCCYGSGGSN	TF:M08867	1.10814e-28	27.9554	7732	3760	2047	16778	AAK1,AASS,ABAT,ABCA1,ABCA5,ABCG5,ABHD13,ABHD6,ABHD8,ABI2,ABLIM2,ACAD11,ACADL,ACAP2,ACLY,ACSL4,ACSL6,ACTC1,ACTG1,ACTR3,ACTR6,ACVR2B,ADAM22,ADAM9,ADAMTS19,ADAMTS2,ADAMTS3,ADAMTS5,ADAMTSL2,ADAT2,ADCY2,ADCY5,ADCY9,ADCYAP1,ADIPOR2,ADK,ADNP,ADORA2A,ADRA2A,ADRB1,ADSL,AEN,AFAP1L2,AFF1,AFF2,AGAP3,AGBL5,AGFG1,AGGF1,AGPAT4,AGPAT5,AGPS,AHCTF1,AIFM2,AJAP1,AK3,AK4,AKAP1,AKIRIN2,AKR1B10,AKR1D1,AKT3,ALDH1L2,ALG1…
TF	Factor: Sp1; motif: NGGGGCGGGGN; match class: 1	TF:M07395_1	1.10496e-27	26.9567	4095	3760	1189	16778	AAK1,AASDHPPT,ABCE1,ABI2,ACAP2,ACAP3,ACLY,ACSL3,ACSL4,ACTG1,ADAMTS19,ADAMTS5,ADAMTSL2,ADARB1,ADCY5,ADCY9,ADCYAP1,ADHFE1,ADK,ADORA1,ADRA2A,ADRB1,AFAP1L2,AGAP3,AGBL5,AGFG1,AHCTF1,AK4,AKAP1,AKIRIN2,AKT3,ALDH1L2,ALKBH5,AMPD3,ANAPC7,ANKIB1,ANKRD29,ANKRD9,ANO6,AP1AR,AP1B1,AP1S2,AP3D1,AP3S2,AP4E1,APBB3,APCDD1,APH1B,APLN,APP,ARFIP2,ARG2,ARHGEF12,ARID4A,ARL4A,ARL4C,ARL5B,ARL8A,ARL8B,ARNT,ARPC5,ARRDC4,ARSJ…
TF	Factor: Sp1; motif: GGGGCGGGGC	TF:M00931	2.82645e-27	26.5488	6777	3760	1822	16778	AAK1,AASDHPPT,ABCA1,ABCA5,ABCE1,ABHD6,ABI2,ABLIM2,ABR,ACAP2,ACAP3,ACLY,ACSL3,ACSL4,ACTG1,ACTR3,ACTR6,ACVR2B,ADAM19,ADAM22,ADAM9,ADAMTS19,ADAMTS4,ADAMTS5,ADAMTSL2,ADARB1,ADAT2,ADCY3,ADCY5,ADCY9,ADCYAP1,ADCYAP1R1,ADHFE1,ADK,ADORA1,ADRA2A,ADRB1,ADSL,AFAP1L2,AFF2,AGAP3,AGBL5,AGFG1,AGGF1,AGL,AGPAT4,AGPAT5,AGPS,AHCTF1,AIG1,AK3,AK4,AKAP1,AKIRIN2,AKNA,AKR1D1,AKT3,AKTIP,ALDH1L2,ALKBH5,ALPL,AMMECR1,AMPD3,A…
TF	Factor: Churchill; motif: CGGGNN; match class: 1	TF:M00986_1	3.88371e-27	26.4108	8497	3760	2210	16778	AAK1,AASDHPPT,AASS,ABCA1,ABCA5,ABCE1,ABCG2,ABCG5,ABHD13,ABHD6,ABHD8,ABI2,ABLIM2,ABR,ACAD11,ACADL,ACAP2,ACAP3,ACLY,ACSL3,ACSL4,ACTC1,ACTG1,ACTR3,ACVR2B,ACVRL1,ADAM22,ADAM9,ADAMTS19,ADAMTS2,ADAMTS3,ADAMTS4,ADAMTS5,ADAMTSL2,ADAT2,ADCY2,ADCY3,ADCY5,ADCY9,ADCYAP1,ADCYAP1R1,ADIPOR2,ADK,ADORA1,ADRA1B,ADRA2A,ADRB1,ADSL,AFAP1L2,AFF1,AFF2,AGAP3,AGBL5,AGFG1,AGL,AGPAT4,AGPAT5,AHCTF1,AIFM2,AIG1,AK3,AK4,AKAP1,…
TF	Factor: Sp1; motif: NGGGGCGGGGN	TF:M07395	1.09206e-26	25.9618	7057	3760	1883	16778	AAK1,AASDHPPT,ABCA5,ABCE1,ABHD6,ABI2,ABR,ACAP2,ACAP3,ACLY,ACSL3,ACSL4,ACTG1,ACTR3,ACTR6,ACVR2B,ADAM19,ADAM22,ADAM9,ADAMTS19,ADAMTS4,ADAMTS5,ADAMTSL2,ADARB1,ADAT2,ADCY3,ADCY5,ADCY9,ADCYAP1,ADCYAP1R1,ADHFE1,ADK,ADORA1,ADRA2A,ADRB1,ADSL,AFAP1L2,AFF1,AFF2,AGAP3,AGBL5,AGFG1,AGGF1,AGL,AGPAT4,AGPAT5,AGPS,AHCTF1,AIG1,AK3,AK4,AKAP1,AKIRIN2,AKNA,AKR1D1,AKT3,AKTIP,ALDH1L2,ALKBH5,ALPL,AMMECR1,AMPD3,AMPH,ANAP…
TF	Factor: E2F-4; motif: NTTTCSCGCC	TF:M07380	1.76308e-26	25.7537	8302	3760	2163	16778	AAK1,AASDHPPT,AASS,ABCA1,ABCB11,ABCE1,ABCG2,ABCG5,ABHD8,ABI2,ABR,ABRA,ACAD11,ACAP2,ACLY,ACTBL2,ACTC1,ACTG1,ACTR3,ACTR5,ACTR6,ADAM22,ADAM9,ADAMTS19,ADAMTS2,ADAMTS3,ADAMTS4,ADARB1,ADCY2,ADCY5,ADCY9,ADCYAP1,ADHFE1,ADIPOR2,ADK,ADNP,ADPRH,ADRA2A,ADRB1,ADSL,AFF2,AGAP3,AGBL5,AGFG1,AGGF1,AGL,AGPAT4,AGPAT5,AGPS,AHCTF1,AIFM2,AIG1,AK3,AK4,AKAP1,AKAP13,AKIRIN2,AKNA,AKR1D1,AKT1,AKT3,ALG14,ALKBH5,ALPL,AMMECR1,…
TF	Factor: Sp1; motif: NNGGGGCGGGGNN	TF:M00932	2.61779e-25	24.5821	6676	3760	1788	16778	AAK1,AASDHPPT,ABCA1,ABCA5,ABCE1,ABI2,ABLIM2,ABR,ACAP2,ACAP3,ACLY,ACSL3,ACSL4,ACTG1,ACTR3,ACTR6,ACVR2B,ADAM19,ADAM22,ADAM9,ADAMTS19,ADAMTS4,ADAMTS5,ADAMTSL2,ADARB1,ADAT2,ADCY3,ADCY5,ADCY9,ADCYAP1,ADCYAP1R1,ADHFE1,ADK,ADORA1,ADRA2A,ADRB1,ADSL,AFAP1L2,AFF2,AGAP3,AGBL5,AGFG1,AGGF1,AGL,AGPAT4,AGPAT5,AGPS,AHCTF1,AIG1,AK3,AK4,AKAP1,AKIRIN2,AKNA,AKR1D1,AKT3,AKTIP,ALDH1L2,ALKBH5,ALPL,AMMECR1,AMPD3,AMPH,AN…
TF	Factor: Sp1; motif: NGGGGGCGGGGYN	TF:M00196	2.58882e-22	21.5869	6655	3760	1766	16778	AAK1,AASDHPPT,ABCA5,ABCE1,ABI2,ABLIM2,ABR,ACAP2,ACAP3,ACLY,ACSL3,ACSL4,ACTG1,ACTR3,ACTR6,ACVR2B,ADAM19,ADAM22,ADAM9,ADAMTS19,ADAMTS4,ADAMTS5,ADAMTSL2,ADARB1,ADAT2,ADCY3,ADCY5,ADCY9,ADCYAP1,ADCYAP1R1,ADHFE1,ADK,ADORA1,ADRB1,ADSL,AFAP1L2,AFF2,AGAP3,AGBL5,AGFG1,AGGF1,AGL,AGPAT4,AGPAT5,AGPS,AHCTF1,AIG1,AK3,AK4,AKAP1,AKIRIN2,AKNA,AKR1D1,AKT3,AKTIP,ALDH1L2,ALKBH5,ALPL,AMMECR1,AMPD3,AMPH,ANAPC7,ANKIB1,A…
TF	Factor: E2F-1; motif: TTGGCGCGRAANNGNM	TF:M00938	7.54274e-22	21.1225	5293	3760	1446	16778	ABCA1,ABCE1,ABCG2,ABHD13,ABI2,ACAD11,ACAP2,ACAP3,ACLY,ACSL3,ACSL4,ACTC1,ACTG1,ACTR3,ACTR5,ACVR2B,ADAM22,ADAM9,ADAMTS3,ADAMTS5,ADARB1,ADCY2,ADCY5,ADCY9,ADHFE1,ADK,ADRA2A,AFF2,AGAP3,AGFG1,AGGF1,AGK,AGL,AGPAT5,AHCTF1,AIFM2,AK3,AK4,AKAP1,AKIRIN2,AKNA,AKT3,AKTIP,ALDH1L2,ALG14,ALKBH5,AMPH,ANAPC7,ANGPT2,ANKIB1,ANKRD54,ANKRD6,ANKRD9,ANO6,ANP32E,ANXA7,AP1AR,AP1S2,AP3M2,AP4E1,APBB3,APCDD1,APCDD1L,APH1B,APL…
TF	Factor: Sp1; motif: GGGGCGGGGC; match class: 1	TF:M00931_1	1.27461e-21	20.8946	3725	3760	1068	16778	AAK1,ABCE1,ABI2,ACAP2,ACLY,ACSL3,ACTG1,ACTR3,ADAMTS19,ADAMTSL2,ADARB1,ADAT2,ADCY5,ADCY9,ADK,ADORA1,ADRA2A,ADRB1,AFAP1L2,AGAP3,AGBL5,AGFG1,AGPAT4,AGPAT5,AK4,AKAP1,AKIRIN2,AKT3,ALDH1L2,ALKBH5,AMPD3,ANAPC7,ANKIB1,ANKRD29,ANKRD9,ANO6,ANXA7,AP1B1,AP1S2,AP3D1,AP3S2,APH1B,APLN,APP,ARF1,ARFIP2,ARG2,ARHGEF12,ARID4A,ARL4A,ARL4C,ARL5B,ARL8A,ARL8B,ARNT,ARPC5,ARRDC4,ARSJ,ARX,ASAP2,ASPH,ASXL1,ATAD2,ATAD2B,ATG1…
TF	Factor: E2F-4; motif: GCGGGAAANA; match class: 1	TF:M02090_1	1.92898e-21	20.7147	4467	3760	1247	16778	AASDHPPT,ABCA5,ABCB11,ABCE1,ABHD13,ACAP2,ACLY,ACSL4,ACTG1,ACTR3,ACTR6,ADAM22,ADAMTS2,ADAMTS3,ADAMTS5,ADARB1,ADCY5,ADCY9,ADCYAP1,ADORA1,ADRA2A,ADSL,AFAP1L2,AFF1,AFF2,AGAP3,AGBL5,AGFG1,AGGF1,AGPAT4,AGPAT5,AGPS,AHCTF1,AK4,AKIRIN2,AKT3,ALDH1L2,ALG14,ALKBH5,ALPL,AMMECR1,ANGPT2,ANKIB1,ANKRD33B,ANKRD52,ANKRD9,ANO6,AP1S2,AP3D1,APAF1,APBA1,APCDD1L,APLN,APLNR,APP,APPBP2,AQP2,ARF1,ARFGEF2,ARG2,ARHGAP24,ARID…
TF	Factor: Sp1; motif: NNGGGGCGGGGNN; match class: 1	TF:M00932_1	1.76725e-19	18.7527	3641	3760	1036	16778	AAK1,ABCA5,ABCE1,ABI2,ACAP2,ACLY,ACSL3,ACTG1,ADAMTS19,ADARB1,ADAT2,ADCY5,ADCY9,ADCYAP1R1,ADK,ADORA1,ADRB1,AFAP1L2,AGAP3,AGBL5,AGFG1,AGPAT5,AHCTF1,AK4,AKAP1,AKIRIN2,AKT3,ALDH1L2,ALKBH5,AMPD3,ANAPC7,ANKIB1,ANKRD29,ANKRD9,ANO6,ANXA7,AP1B1,AP1S2,AP3D1,AP3S2,APH1B,APLN,APP,ARF1,ARFIP2,ARG2,ARHGEF12,ARID4A,ARL4A,ARL4C,ARL5B,ARL8A,ARL8B,ARNT,ARRDC4,ARSJ,ARX,ASAP2,ASPH,ASXL1,ATAD2,ATAD2B,ATG14,ATG4A,ATM,…
TF	Factor: E2F-4; motif: GCGGGAAANA	TF:M02090	5.84543e-19	18.2332	8713	3760	2210	16778	AAK1,AASDHPPT,ABCA5,ABCB11,ABCE1,ABCG2,ABCG5,ABHD13,ABLIM1,ABLIM2,ABR,ACAP2,ACAP3,ACLY,ACPP,ACSL4,ACTC1,ACTG1,ACTR3,ACTR5,ACTR6,ACVR2B,ADAM19,ADAM22,ADAM9,ADAMTS19,ADAMTS2,ADAMTS3,ADAMTS4,ADAMTS5,ADAMTS6,ADAMTSL2,ADARB1,ADCY2,ADCY5,ADCY9,ADCYAP1,ADCYAP1R1,ADHFE1,ADIPOR2,ADK,ADORA1,ADRA1B,ADRA2A,ADRB1,ADSL,AFAP1L2,AFF1,AFF2,AGAP3,AGBL5,AGFG1,AGGF1,AGL,AGPAT4,AGPAT5,AGPS,AHCTF1,AIG1,AK4,AKAP1,AKAP1…
TF	Factor: Sp1; motif: NGGGGGCGGGGYN; match class: 1	TF:M00196_1	1.17332e-17	16.9306	3617	3760	1020	16778	AAK1,AASDHPPT,ABCE1,ABI2,ACAP2,ACLY,ACSL3,ACTG1,ACVR2B,ADAMTS19,ADARB1,ADAT2,ADCY5,ADCY9,ADHFE1,ADK,ADORA1,ADRB1,AFAP1L2,AGAP3,AGBL5,AGFG1,AGPAT5,AHCTF1,AK4,AKAP1,AKIRIN2,AKT3,ALDH1L2,ALKBH5,AMPD3,ANAPC7,ANKIB1,ANKRD29,ANKRD9,ANO6,ANXA7,AP1B1,AP1S2,AP3D1,AP3S2,APH1B,APLN,APP,ARF1,ARFIP2,ARG2,ARID4A,ARL4A,ARL4C,ARL5B,ARL8A,ARL8B,ARNT,ARRDC4,ARSJ,ARX,ASAP2,ASPH,ASXL1,ATAD2,ATAD2B,ATG14,ATG4A,ATM,AT…
TF	Factor: E2F-1; motif: NNNSSCGCSAANN	TF:M07250	1.53346e-17	16.8143	6667	3760	1739	16778	AAK1,AASS,ABCE1,ABHD13,ABI2,ABR,ACADL,ACAP2,ACLY,ACSL3,ACTC1,ACTG1,ACTR3,ACVR2B,ADAM22,ADAMTS3,ADAMTSL2,ADARB1,ADAT2,ADCY2,ADCY3,ADCY5,ADCY9,ADCYAP1,ADCYAP1R1,ADIPOR2,ADK,ADRA2A,ADSL,AFF2,AFF4,AGAP3,AGBL5,AGFG1,AGGF1,AGL,AHCTF1,AK3,AK4,AKAP1,AKAP12,AKIRIN2,AKR1D1,ALG14,ALKBH5,AMFR,AMMECR1,AMPD3,ANAPC7,ANGPT2,ANKIB1,ANKRD52,ANKRD9,ANO6,ANP32E,AP1AR,AP1B1,AP1S2,AP3D1,AP3M2,AP3S2,AP4E1,APBB3,APCDD1,…
TF	Factor: E2F-1; motif: NNNSSCGCSAANN; match class: 1	TF:M07250_1	1.95656e-17	16.7085	2887	3760	839	16778	AAK1,AASS,ABCE1,ABI2,ACAP2,ACLY,ACTC1,ACTR3,ACVR2B,ADAM22,ADAMTS3,ADCY2,ADCY5,ADCY9,ADCYAP1,ADIPOR2,ADK,ADRA2A,ADSL,AFF2,AGAP3,AGGF1,AGL,AKAP1,AKIRIN2,ALG14,ALKBH5,AMMECR1,AMPD3,ANAPC7,ANGPT2,ANKRD52,ANKRD9,AP1AR,AP3S2,APBB3,APCDD1L,APP,AQP11,ARFIP2,ARG2,ARID4A,ARL11,ARL5B,ARL8B,ARMC8,ARNTL,ARPC5,ARX,ASAP2,ATAD2B,ATG16L1,ATG2B,ATG4A,ATG4C,ATM,ATP5G3,ATP6V1A,ATP8A1,ATPIF1,ATRN,ATXN1L,AURKA,B3GALNT…
TF	Factor: Sp1; motif: CCCCGCCCCN	TF:M00933	3.74135e-17	16.427	6019	3760	1587	16778	AASDHPPT,ABCB5,ABCE1,ABHD6,ABI2,ABR,ACAP2,ACAP3,ACER3,ACLY,ACSL3,ACTG1,ACTR3,ACTR6,ACVR2B,ADAM19,ADAM22,ADAMTS19,ADAMTS4,ADAMTS5,ADAMTSL2,ADARB1,ADCY3,ADCY5,ADCY9,ADCYAP1R1,ADK,ADORA1,ADRB1,ADSL,AFAP1L2,AFF2,AGAP3,AGFG1,AGGF1,AGL,AGPAT5,AHCTF1,AIG1,AK4,AKAP1,AKIRIN2,AKNA,AKR1D1,AKT3,AKTIP,ALKBH5,ALPL,AMMECR1,AMPD3,AMPH,ANAPC7,ANK1,ANKIB1,ANKRD29,ANKRD52,ANKRD6,ANKRD9,ANO6,ANXA7,AP1AR,AP1B1,AP1S2,…
TF	Factor: AP-2alpha; motif: NSCCNCRGGSN	TF:M07348	5.61109e-17	16.251	5813	3760	1538	16778	AAK1,AASS,ABAT,ABCA5,ABHD13,ABHD8,ABI2,ABLIM1,ABLIM2,ABRA,ACAD11,ACAN,ACAP2,ACSL4,ACSL6,ACTC1,ACTG1,ACTR3,ACVR2B,ADAM8,ADAM9,ADAMTS2,ADAMTS3,ADAMTSL2,ADCY2,ADCY3,ADCY5,ADCY9,ADCYAP1,ADIPOR2,ADRA2A,ADRB1,ADSL,AFAP1L2,AFF1,AFF2,AGFG1,AGGF1,AGPAT4,AGPAT5,AGPS,AJAP1,AK3,AK4,AKAP1,AKIRIN2,AKNA,AKR1D1,AKT3,ALG14,ALKBH5,AMMECR1,AMPD3,AMPH,ANGPT2,ANK1,ANKRD29,ANKRD33B,ANKRD42,ANKRD52,ANKRD9,ANO6,ANXA7,AP…
TF	Factor: E2F1; motif: NNNNNGCGSSAAAN	TF:M08874	2.85489e-15	14.5444	4563	3760	1233	16778	AAK1,AASS,ABCB11,ABCE1,ABCG2,ABCG5,ABHD13,ACAP2,ACAP3,ACER3,ACLY,ACSL4,ACTC1,ACTG1,ACTR3,ACTR6,ACVR2B,ADAM22,ADAMTS19,ADAMTS5,ADAMTSL2,ADARB1,ADCY3,ADCY9,ADIPOR2,ADK,ADRA2A,ADRB1,ADSL,AFF1,AGAP3,AGFG1,AGGF1,AGL,AGPS,AKIRIN2,AKNA,AKT3,AKTIP,ALDH1L2,ALG14,AMMECR1,AMOTL1,AMPD3,ANAPC7,ANGPT1,ANGPT2,ANKRD49,ANKRD52,ANKRD54,ANO6,ANXA2,ANXA7,AP3D1,AP3M1,APAF1,APBB3,APP,APPBP2,AQP11,AQP4,ARFGAP2,ARG2,ARH…
TF	Factor: E2F-1; motif: TTGGCGCGRAANNGNM; match class: 1	TF:M00938_1	5.5652e-15	14.2545	2001	3760	603	16778	ABCE1,ACLY,ACTC1,ADAM22,ADAMTS3,ADCY2,ADCY5,ADK,ADRA2A,AFF2,AGAP3,AGPAT5,AKAP1,AKT3,AKTIP,ALG14,AMPH,ANGPT2,ANKIB1,ANO6,ANXA7,AP1S2,AP3M2,APCDD1,APCDD1L,AQP4,ARG2,ARHGEF6,ARL8A,ARL8B,ARNTL,ARX,ATAD2,ATAD2B,ATG16L1,ATG2B,ATG4A,ATG4C,ATP2A2,ATP2A3,ATP8A1,ATPIF1,ATXN10,ATXN1L,ATXN7L1,ATXN7L3,B3GALNT1,B3GNT2,B4GALT1,BAG4,BAIAP2L1,BCAT1,BCL11A,BCL2L11,BCORL1,BEND6,BHLHE41,BMI1,BRAP,BRCA1,BRWD1,BTG1,C1…
TF	Factor: E2F-1; motif: TTTSGCGS	TF:M00431	2.29197e-13	12.6398	4347	3760	1169	16778	AASS,ABCB11,ABCE1,ABHD13,ABI2,ABR,ACAP2,ACAP3,ACLY,ACTC1,ACTR3,ADAM22,ADAMTSL2,ADARB1,ADCY5,ADCY9,ADIPOR2,ADK,ADRA2A,ADRB1,ADSL,AFF2,AFF4,AGAP3,AGFG1,AGGF1,AGPS,AHCTF1,AKAP12,AKIRIN2,AKR1D1,ALKBH5,AMMECR1,ANAPC7,ANGPT1,ANGPT2,ANKRD9,ANO6,ANP32E,ANXA2,AP1AR,AP1B1,AP3S2,APBB3,APCDD1,APCDD1L,APP,AQP11,AQP4,ARFGAP2,ARFIP2,ARG2,ARHGEF12,ARID2,ARID4A,ARIH1,ARL3,ARL8B,ARNTL,ARX,ASB1,ATG14,ATG16L1,ATG2B,…
TF	Factor: E2F; motif: NNTTTCGCGCN	TF:M08875	7.83859e-13	12.1058	3689	3760	1008	16778	AAK1,AASS,ABCB11,ABCE1,ABCG2,ABHD13,ACAP3,ACER3,ACLY,ACSL4,ACTC1,ACTR3,ACVR2B,ADAM22,ADAMTS5,ADAMTSL2,ADARB1,ADCY3,ADCY9,ADCYAP1,ADK,ADRA2A,ADRB1,ADSL,AFF2,AGFG1,AGGF1,AGL,AGPS,AKAP1,AKIRIN2,AKNA,AKR1D1,ALG14,AMMECR1,AMOTL1,AMPD3,ANAPC7,ANGPT1,ANGPT2,ANO6,ANXA2,AP1AR,AP3D1,APBB3,APP,APPBP2,AQP11,AQP4,ARG2,ARHGEF12,ARHGEF3,ARL11,ARL5B,ARL8A,ARL8B,ARNTL,ARPC5,ARX,ASAP2,ASB1,ASCC3,ASXL1,ATAD2,ATG14,…
TF	Factor: Sp1; motif: GGGGCGGGGT	TF:M00008	2.29386e-12	11.6394	6274	3760	1612	16778	ABCA1,ABCC9,ABCE1,ABHD6,ABHD8,ABI2,ABLIM2,ACAD11,ACADL,ACAP2,ACAP3,ACER3,ACLY,ACSL3,ACSL4,ACSL6,ACTG1,ACTR3,ACTR6,ACVR2B,ADAM22,ADAMTS19,ADAMTS2,ADAMTS4,ADARB1,ADAT2,ADCY5,ADCY9,ADCYAP1,ADCYAP1R1,ADHFE1,ADK,ADORA1,ADPRH,ADRB1,ADSL,AFAP1L2,AGAP3,AGFG1,AGGF1,AGL,AGPAT4,AGPAT5,AGPS,AHCTF1,AIG1,AK4,AKAP1,AKAP13,AKIRIN2,AKNA,AKR1B10,AKR1D1,AKT3,AKTIP,ALG14,ALKBH5,ALPK3,AMPD3,AMPH,ANAPC7,ANGPTL2,ANKFY1…
TF	Factor: Pax-5; motif: RRMSWGANWYCTNRAGCGKRACSRYNSM; match class: 1	TF:M00144_1	9.99435e-12	11.0002	6662	3760	1696	16778	AASDHPPT,AASS,ABAT,ABCA1,ABCA5,ABCE1,ABCG2,ABHD6,ACADL,ACAP2,ACLY,ACSL3,ACTG1,ACTR3,ACTR6,ADAM19,ADAM8,ADAMTS2,ADAMTS3,ADAMTS5,ADAMTSL2,ADARB1,ADAT2,ADCY2,ADCY3,ADCY5,ADCY9,ADCYAP1,ADD3,ADK,ADORA1,ADRA2A,ADRB1,ADSL,AEN,AFF1,AFF2,AGAP3,AGBL5,AGFG1,AHCTF1,AIFM2,AIG1,AK4,AKAP1,AKAP12,AKNA,AKT3,ALG14,ALPL,AMFR,AMPD3,AMPH,ANGPT2,ANKIB1,ANKRD33B,ANKRD42,ANKRD52,ANKRD9,ANO6,AP1AR,AP1S2,AP3D1,APBA1,APBB2…
TF	Factor: SP1; motif: GGGGYGGGGNS	TF:M01303	1.28627e-11	10.8907	5177	3760	1352	16778	ABAT,ABCA1,ABCA5,ABCE1,ABHD6,ABI2,ABR,ACAD11,ACAP3,ACLY,ACTG1,ACTR6,ACVR2B,ACVRL1,ADAM19,ADAM22,ADAMTS19,ADAMTS4,ADAMTS5,ADAMTSL2,ADARB1,ADCY3,ADCY5,ADCY9,ADCYAP1R1,ADIPOR2,ADK,ADORA1,ADRB1,ADSL,AFAP1L2,AGAP3,AGFG1,AGGF1,AGPAT3,AHCTF1,AK4,AKAP1,AKAP12,AKIRIN2,AKNA,AKR1D1,AKT3,AKTIP,ALKBH5,ALPL,AMMECR1,AMPD3,AMPH,ANAPC7,ANGPT2,ANKIB1,ANKRD29,ANKRD52,ANKRD6,ANKRD9,ANO6,ANXA7,AP1AR,AP1B1,AP1S2,AP3D1…
TF	Factor: AP-2alpha; motif: NSCCNCRGGSN; match class: 1	TF:M07348_1	3.60944e-11	10.4426	1981	3760	578	16778	AASS,ABLIM2,ACSL6,ACTG1,ACTR3,ADAM9,ADAMTS2,ADAMTS3,ADCY5,ADCY9,ADIPOR2,ADRA2A,ADSL,AFF2,AK3,AK4,AKR1D1,AKT3,ALKBH5,AMPD3,AMPH,ANKRD52,ARF1,ARFIP1,ARG2,ARNTL,ATAD2,ATG16L1,ATG5,ATG7,ATP5S,ATP8A1,ATP9A,ATRNL1,ATXN10,ATXN1L,ATXN7L3,B3GNT2,B4GALT1,BACE1,BAMBI,BBIP1,BCL11A,BCL2L11,BCL7A,BICD2,BNIP2,BRWD1,BSN,BSPRY,C11ORF87,C16ORF72,C3ORF70,CABLES2,CACNA1D,CACNA1E,CACNA1G,CAMK2N2,CASK,CBLN1,CBX8,CCDC1…
TF	Factor: E2F-1; motif: NKTSSCGC	TF:M00428	8.03219e-11	10.0952	5504	3760	1422	16778	AASS,ABCE1,ABCG2,ABHD13,ABI2,ABR,ACAP2,ACLY,ACSL3,ACTBL2,ACTC1,ACTG1,ACTR3,ACTR6,ADAMTS3,ADAMTS5,ADAMTSL2,ADARB1,ADCY2,ADCY3,ADCY5,ADCY9,ADCYAP1,ADIPOR2,ADK,ADRA2A,ADRB1,ADSL,AFF2,AGAP3,AGBL5,AGFG1,AGGF1,AGK,AGPAT5,AKAP1,AKAP12,AKIRIN2,AKR1D1,ALKBH5,AMMECR1,AMPH,ANAPC7,ANGPT2,ANKIB1,ANKRD52,ANKRD9,ANO6,ANP32E,AP1AR,AP1B1,AP3D1,AP3M2,AP3S2,APAF1,APBB3,APCDD1,APH1B,APP,AQP11,AQP4,ARFGAP2,ARFGEF2,AR…
TF	Factor: E2F-1; motif: NTTSGCGG	TF:M00430	8.22084e-10	9.08508	5397	3760	1389	16778	AAK1,AASS,ABCA5,ABCB11,ABCE1,ABCG5,ABHD13,ABI2,ABLIM2,ACAD11,ACADL,ACAP2,ACLY,ACSL4,ACTC1,ACTR3,ACVR2B,ADAM22,ADAMTS2,ADAMTSL2,ADAT2,ADCY2,ADCYAP1,ADCYAP1R1,ADIPOR2,ADK,ADSL,AFAP1L2,AFF2,AFF4,AGAP3,AGGF1,AGPAT5,AHCTF1,AK4,AKIRIN2,AKNA,AKR1D1,ALKBH5,AMMECR1,AMPD3,ANKIB1,ANKRD52,ANKRD9,ANXA7,AP1AR,AP1B1,AP1S2,AP3M2,AP3S2,APCDD1,APCDD1L,APH1B,APP,AQP11,AQP4,ARFGEF2,ARHGAP12,ARID2,ARID4A,ARL11,ARL4A,…
TF	Factor: Pax-5; motif: RRMSWGANWYCTNRAGCGKRACSRYNSM	TF:M00144	8.53627e-10	9.06873	11294	3760	2708	16778	AASDHPPT,AASS,ABAT,ABCA1,ABCA5,ABCB10,ABCE1,ABCG2,ABCG5,ABHD6,ABHD8,ABI2,ABLIM2,ABR,ACAD11,ACADL,ACADSB,ACAP2,ACAP3,ACLY,ACSL3,ACTC1,ACTG1,ACTR3,ACTR5,ACTR6,ACVR2B,ADAM19,ADAM8,ADAM9,ADAMTS19,ADAMTS2,ADAMTS3,ADAMTS4,ADAMTS5,ADAMTSL2,ADARB1,ADAT2,ADCY2,ADCY3,ADCY5,ADCY9,ADCYAP1,ADD3,ADHFE1,ADIPOR2,ADK,ADNP,ADNP2,ADORA1,ADORA2A,ADRA2A,ADRB1,ADSL,AEN,AFAP1L2,AFF1,AFF2,AFF4,AGAP3,AGBL5,AGFG1,AGGF1,AG…
TF	Factor: E2F-1; motif: TWSGCGCGAAAAYKR	TF:M00024	2.99264e-09	8.52395	6424	3760	1621	16778	ABAT,ABCA1,ABCB11,ABCB5,ABCE1,ABCG2,ABHD13,ABL1,ACAP2,ACAP3,ACER3,ACSL3,ACSL4,ACTC1,ACTG1,ACTR3,ACTR6,ACVR2B,ADAM22,ADAMTS2,ADAMTS3,ADAMTSL2,ADAT2,ADCY2,ADCY3,ADCYAP1,ADNP2,ADPRH,ADRA1B,AFF1,AFF2,AGAP3,AGGF1,AGK,AGL,AGPAT3,AGPAT4,AGPS,AGTPBP1,AHCTF1,AHCYL2,AHI1,AKAP1,AKAP12,AKAP13,AKNA,AKR1D1,AKT3,ALDH1L2,AMFR,AMMECR1,AMOT,AMOTL1,AMPD3,AMPH,ANAPC7,ANGPT1,ANGPTL2,ANK2,ANKH,ANKIB1,ANKRD28,ANKRD42,A…
TF	Factor: Churchill; motif: CGGGNN	TF:M00986	4.29545e-09	8.36699	11172	3760	2676	16778	AAK1,AASDHPPT,AASS,ABAT,ABCA1,ABCA5,ABCB5,ABCE1,ABCG2,ABCG5,ABHD13,ABHD6,ABHD8,ABI2,ABLIM2,ABR,ACAD11,ACADL,ACAP2,ACAP3,ACER3,ACLY,ACSL3,ACSL4,ACSL6,ACTC1,ACTG1,ACTR3,ACTR5,ACTR6,ACVR2B,ACVRL1,ADAM19,ADAM22,ADAM9,ADAMTS19,ADAMTS2,ADAMTS3,ADAMTS4,ADAMTS5,ADAMTSL2,ADARB1,ADAT2,ADCY2,ADCY3,ADCY5,ADCY9,ADCYAP1,ADCYAP1R1,ADHFE1,ADIPOR2,ADK,ADNP,ADORA1,ADPRH,ADRA1B,ADRA2A,ADRB1,ADSL,AEN,AFAP1L2,AFF1,AF…
TF	Factor: Sp1; motif: GGGGCGGGGT; match class: 1	TF:M00008_1	8.5173e-09	8.0697	2650	3760	729	16778	ABCA1,ABCE1,ABI2,ABLIM2,ACTG1,ACTR3,ACTR6,ADARB1,ADCY9,ADK,ADRB1,ADSL,AFAP1L2,AGAP3,AGPAT4,AGPAT5,AK4,AKNA,AKR1D1,AKT3,ALKBH5,AMPD3,AMPH,ANKIB1,ANKRD29,ANKRD9,ANO6,ANXA7,AP1B1,AP1S2,APH1B,APP,ARF1,ARFGEF2,ARG2,ARID4A,ARL1,ARL4A,ARL5B,ARMC8,ARNT,ARNTL,ARRDC4,ARX,ASAP2,ASPH,ASXL1,ATAD2,ATG14,ATG4A,ATP5G3,ATP6V1A,ATP9A,ATR,ATXN1L,ATXN7L3,B4GALT1,BAG3,BAIAP2L1,BAMBI,BAP1,BCAP29,BCL2L1,BCL2L11,BCORL1,…
TF	Factor: Sp1; motif: CCCCGCCCCN; match class: 1	TF:M00933_1	1.78391e-08	7.74863	3018	3760	816	16778	ABCE1,ABI2,ACLY,ACTG1,ADAMTS19,ADAMTS4,ADAMTSL2,ADARB1,ADCY5,ADCY9,ADCYAP1R1,ADK,ADRB1,AFAP1L2,AFF2,AGAP3,AGFG1,AHCTF1,AK4,AKAP1,AKIRIN2,AKT3,ALKBH5,AMPD3,ANAPC7,ANKIB1,ANKRD29,ANKRD9,ANO6,AP1B1,AP1S2,AP3D1,AP3S2,APH1B,APLN,APP,ARF1,ARFIP2,ARG2,ARHGEF10L,ARID4A,ARL4A,ARL5B,ARL8B,ARNT,ARRDC4,ARSJ,ARX,ASAP2,ASPH,ASXL1,ATAD2,ATCAY,ATG4A,ATP2A3,ATP5G3,ATP6V1A,ATP6V1C2,ATP9A,ATPIF1,ATRN,ATRNL1,ATXN1L,…
TF	Factor: E2F; motif: TTTSGCGSG	TF:M00939	3.95959e-08	7.40235	3929	3760	1031	16778	AASS,ABCE1,ABHD13,ABI2,ACADL,ACAP2,ACLY,ACTC1,ACTR3,ADAMTSL2,ADAT2,ADCY2,ADCY5,ADCY9,ADIPOR2,ADK,ADRA2A,ADSL,AFF1,AFF2,AFF4,AGAP3,AGFG1,AGGF1,AK4,AKIRIN2,AKR1D1,ALKBH5,ALPL,AMOT,AMPD3,AMPH,ANAPC7,ANGPT2,ANK2,ANKRD9,ANO6,ANP32E,AP1AR,AP3M2,AP3S2,APBB3,APCDD1,APCDD1L,APP,AQP11,AQP4,ARFGAP2,ARFIP2,ARG2,ARID4A,ARIH1,ARL11,ARL3,ARL8B,ARNTL,ARX,ASAP2,ASPH,ATAD2,ATG14,ATG16L1,ATG2B,ATG4A,ATG4C,ATG5,ATM,…
TF	Factor: E2F; motif: NKCGCGCSAAAN	TF:M00920	2.44983e-07	6.61086	3367	3760	891	16778	ABCE1,ABHD13,ABI2,ACAP2,ACLY,ACTC1,ACTR3,ADAMTSL2,ADAT2,ADCY2,ADCY5,ADCY9,ADIPOR2,ADK,ADRA2A,ADSL,AFF1,AFF2,AFF4,AGAP3,AGFG1,AGGF1,AK4,AKIRIN2,AKR1D1,ALKBH5,ALPL,AMOT,AMPD3,ANAPC7,ANGPT2,ANK2,ANKRD33B,ANKRD9,ANO6,ANP32E,AP3S2,APBB3,APCDD1,APCDD1L,APP,AQP11,AQP4,ARFGAP2,ARFIP2,ARG2,ARID3B,ARID4A,ARL11,ARL3,ARL8B,ARNTL,ASAP2,ASPH,ATG16L1,ATG2B,ATG5,ATM,ATP2A3,ATP2B4,ATP5G3,ATP6V1A,ATP8A1,ATRNL1,ATX…
TF	Factor: E2F-1; motif: TTTSGCGCGMNR	TF:M00516	3.09134e-07	6.50985	4228	3760	1094	16778	AASS,ABCE1,ABHD13,ABI2,ABLIM2,ABR,ACAP2,ACLY,ACSL3,ACTBL2,ACTC1,ACTR3,ADAMTS3,ADAMTSL2,ADARB1,ADCY2,ADCY5,ADCY9,ADCYAP1,ADIPOR2,ADK,ADRA2A,ADSL,AFF1,AFF2,AFF4,AGAP3,AGFG1,AGL,AK4,AKAP1,AKAP12,AKIRIN2,AKR1D1,ALKBH5,ALPL,AMMECR1,AMOT,AMPD3,ANAPC7,ANGPT2,ANK2,ANKIB1,ANKRD33B,ANKRD9,ANO6,ANP32E,AP1AR,AP1B1,AP3S2,APBB3,APCDD1,APCDD1L,APP,AQP11,AQP4,ARFGAP2,ARFIP2,ARG2,ARHGEF12,ARID3B,ARID4A,ARIH1,ARL1…
TF	Factor: E2F-1; motif: NTTSGCGG; match class: 1	TF:M00430_1	3.14427e-06	5.50248	1508	3760	430	16778	ABCE1,ACVR2B,ADAMTS2,ADCYAP1,ADIPOR2,AFF2,AGGF1,AHCTF1,AKIRIN2,AKR1D1,AMMECR1,ANKRD52,ANXA7,AP1AR,AP1B1,AP3S2,APCDD1,APCDD1L,APP,ARID2,ARID4A,ARL11,ARMC8,ARNTL,ARSJ,ASAP2,ASCC3,ATG4C,ATP2A3,ATRNL1,ATXN1L,B3GALNT1,B3GNT2,B4GALNT3,BAALC,BACH2,BAG3,BCL11A,BCL2,BCL2L11,BCL7A,BEND4,BMI1,BRF1,BRIX1,C17ORF75,C5ORF51,CABP7,CALN1,CAMKK2,CANX,CBLN1,CBX8,CCDC47,CCDC88A,CCP110,CD47,CDCA7,CDCP1,CDK19,CEBPG,CE…
TF	Factor: E2F-1; motif: TTTSGCGS; match class: 1	TF:M00431_1	3.8277e-06	5.41706	1072	3760	319	16778	ABCE1,ACAP2,ACTC1,ADAM22,ADARB1,ADCY9,ADRA2A,AFF2,AGAP3,AGGF1,ANGPT2,AP1AR,APBB3,AQP11,ARG2,ARID4A,ARL8B,ARNTL,ATG14,ATG2B,ATG4C,ATP5G3,ATRN,BAIAP2L1,BCL11A,BCL2L1,BEND4,BMP5,BRAP,BRCA1,BRWD1,C15ORF61,CALCA,CASC4,CBLN1,CCDC85A,CCDC88A,CDC42EP4,CDC6,CDCA7,CDK5R1,CDNF,CEBPG,CERK,CERS2,CHRDL1,CISD1,CKAP4,CLCC1,CLGN,CMTM4,CNN3,CNPPD1,COLEC12,CORO2B,CREB1,CRLF3,CS,CSNK1G1,CSTF1,CTGF,CTSA,CTTNBP2NL,CYB…
TF	Factor: E2F; motif: NCSCGCSAAAN	TF:M00919	5.14023e-06	5.28902	3629	3760	942	16778	ABCE1,ABHD13,ABI2,ACADL,ACAP2,ACLY,ACTC1,ACTR3,ADAMTSL2,ADAT2,ADCY2,ADCY5,ADCY9,ADIPOR2,ADK,ADRA2A,ADSL,AFF1,AFF2,AFF4,AGAP3,AGFG1,AGGF1,AK4,AKR1D1,ALKBH5,ALPL,AMOT,AMPD3,ANAPC7,ANGPT2,ANK2,ANKRD33B,ANKRD9,ANO6,ANP32E,AP1AR,AP3M2,AP3S2,APBB3,APCDD1,APCDD1L,APP,AQP11,AQP4,ARFGAP2,ARFIP2,ARG2,ARID4A,ARIH1,ARL11,ARL3,ARL8B,ARNTL,ASAP2,ASPH,ATG14,ATG16L1,ATG2B,ATG4A,ATG5,ATM,ATP2A3,ATP2B4,ATP5G3,ATP6…
TF	Factor: E2F-1; motif: TWSGCGCGAAAAYKR; match class: 1	TF:M00024_1	9.53869e-06	5.02051	1657	3760	464	16778	ABCA1,ABCB11,ACAP2,ACAP3,ACER3,ACVR2B,ADAM22,ADCY2,AFF1,AFF2,AGGF1,AGK,AGPAT3,AGPAT4,AGTPBP1,AHCYL2,AMPD3,ANGPT1,ANO3,AP1S2,AP3M2,APP,AQP4,ARC,ARFGEF2,ARHGAP35,ARHGEF12,ARID3B,ARID4A,ASB4,ATAD2,ATG16L1,ATRN,ATRNL1,ATXN7L1,B3GNT2,BACH2,BAIAP2L1,BAZ2B,BBIP1,BCL11A,BEND4,BMP3,BNIP3L,BRWD1,BRWD3,BTBD3,C14ORF39,C15ORF62,C16ORF72,C1GALT1,C1QTNF3,CALCR,CALM1,CAMK2G,CAMKK2,CAND1,CBLN1,CBX5,CCDC25,CCDC3,C…
TF	Factor: E2F; motif: TTTSGCGSG	TF:M00918	1.32198e-05	4.87877	3252	3760	849	16778	AASDHPPT,ABCE1,ABHD13,ABI2,ABLIM2,ACAP2,ACLY,ACTR3,ADAMTSL2,ADAT2,ADCY2,ADCY5,ADCY9,ADIPOR2,ADK,ADRA2A,ADSL,AFF1,AFF2,AFF4,AGAP3,AGFG1,AK4,AKR1D1,ALG14,ALKBH5,AMOT,AMPD3,AMPH,ANAPC7,ANK2,ANKRD9,ANP32E,ANXA7,AP1AR,AP3S2,APCDD1,APCDD1L,APLNR,APP,AQP11,AQP4,ARF1,ARFGAP2,ARFIP2,ARG2,ARL11,ARL3,ARL8A,ARL8B,ARMC8,ARNTL,ASAP2,ASPH,ATAD2,ATG14,ATG16L1,ATG2B,ATM,ATP2A3,ATP2B4,ATP5G3,ATP6V1A,ATPIF1,ATRNL1,…
TF	Factor: E2F; motif: TTTSGCGC	TF:M00050	1.62916e-05	4.78804	4583	3760	1161	16778	ABCB11,ABCE1,ABLIM2,ACAP2,ACAP3,ACER3,ACSL4,ACTR3,ACVR2B,ADAM22,ADAMTS5,ADAMTSL2,ADARB1,ADCY2,ADCY9,ADIPOR2,ADK,ADRB1,ADSL,AFF1,AFF2,AFF4,AGAP3,AGGF1,AGL,AGPS,AGTPBP1,AK4,AKR1D1,AKTIP,ALDH1L2,ALG14,ALPL,AMOT,AMOTL1,AMPD3,AMPH,ANAPC7,ANGPT1,ANGPT2,ANK2,ANKRD52,ANKRD54,ANXA2,ANXA7,AP1AR,AP3D1,AP3M1,AP4E1,APAF1,APCDD1,APCDD1L,APLNR,APP,AQP11,AQP4,ARF1,ARFGAP2,ARHGEF10L,ARHGEF6,ARID3B,ARL11,ARL4A,ARL…
TF	Factor: Cdx-1; motif: TTTATK	TF:M02086	2.35531e-05	4.62795	11496	3760	2712	16778	AAK1,AASDHPPT,AASS,ABAT,ABCA1,ABCA5,ABCB10,ABCB11,ABCB5,ABCE1,ABCG2,ABCG5,ABHD4,ABHD6,ABHD8,ABI2,ABL1,ABL2,ABLIM1,ABLIM2,ABRA,ACAD11,ACADL,ACADSB,ACAN,ACAP2,ACAP3,ACER3,ACPP,ACSL3,ACSL4,ACSL6,ACTBL2,ACTR3,ACTR5,ACTR6,ACVR2B,ADAM19,ADAM22,ADAM23,ADAM9,ADAMTS19,ADAMTS2,ADAMTS3,ADAMTSL2,ADARB1,ADAT2,ADCY2,ADCY5,ADCY9,ADCYAP1,ADCYAP1R1,ADD3,ADHFE1,ADIPOR2,ADK,ADNP,ADNP2,ADORA2A,ADPRH,ADRA1B,ADRB1,ADS…
TF	Factor: E2F1; motif: NNNNNGCGSSAAAN; match class: 1	TF:M08874_1	4.6176e-05	4.33558	1175	3760	339	16778	ABCE1,ACVR2B,ADAM22,ADARB1,ADSL,AFF1,AGFG1,AGGF1,AGL,AMMECR1,ANO6,APBB3,AQP11,AQP4,ARG2,ARID3B,ARNTL,ASAP2,ATAD2,ATG16L1,ATG2B,ATM,ATP2A2,ATXN10,B3GALNT1,BAG4,BAIAP2L1,BCL11A,BCL2L1,BHLHE41,BMP8A,BRCA1,BRWD1,BSDC1,BTC,CALCR,CCDC88A,CD47,CDC6,CDCA7,CDNF,CERK,CERS6,CHM,CHRDL1,CNOT7,CNTF,COBLL1,COIL,CREB1,CRLF3,CRTC2,CSDC2,CTGF,CTNND1,DCAF10,DCK,DCP2,DDX41,DGKI,DIAPH3,DLX1,DMRT1,DMRT2,DNAJC30,DUSP10…
TF	Factor: E2F; motif: NNTTTCGCGCN; match class: 1	TF:M08875_1	0.000295336	3.52968	883	3760	260	16778	ABCE1,ACTR3,ACVR2B,ADARB1,AGGF1,AGL,ALG14,ANGPT2,ANO6,APBB3,APP,APPBP2,AQP11,ARG2,ARNTL,ATAD2,ATG16L1,ATM,B3GALNT1,BAG5,BAIAP2L1,BCL2L1,BCORL1,BEND4,BMI1,BMP8A,BRCA1,BRWD1,BSDC1,C1QL2,CALCA,CALCR,CANX,CDC6,CDCA7,CDNF,CERK,CERS6,CHRDL1,CLDN1,CNOT7,CNPPD1,CNTF,CPSF6,CREB1,CRLF3,CSTF1,CTGF,DACH1,DCAF10,DCP2,DDX41,DGKI,DIAPH3,DLAT,DLX1,DLX6,DMRT2,DNAJC30,DTD1,DUSP10,E2F1,E2F6,E2F7,EHD3,EIF2A,EIF3J,EI…
TF	Factor: E2F; motif: TTTSGCGC; match class: 1	TF:M00050_1	0.00042055	3.37618	965	3760	280	16778	ABCE1,ABLIM2,ACTR3,ADAM22,ADARB1,AFF1,AFF2,AGL,AK4,AMPD3,AP1AR,APCDD1L,ARID3B,ARNTL,ARSJ,ATG16L1,ATP2A2,ATRN,ATXN10,AUTS2,AXL,AZI2,BEND4,BICD2,BTC,C14ORF39,CBLL1,CBLN1,CCNJL,CD47,CDCA7,CDK1,CDKN2B,CERS2,CERS6,CHST9,CNPPD1,CNTF,COBLL1,COMMD10,COPZ1,CRHBP,CSDC2,CSNK1G1,CSNK1G2,CTDSPL,CTGF,DAPP1,DCK,DCP2,DGKI,DHTKD1,DLX1,DMRT1,DPY19L4,DPYSL3,E2F1,E2F7,EBF3,EFNB2,EIF2A,EIF2S2,EIF4H,ELK3,ELL2,ELOF1,EM…
TF	Factor: E2F-1; motif: NKTSSCGC; match class: 1	TF:M00428_1	0.00046792	3.32983	1961	3760	526	16778	ABCG2,ABHD13,ACLY,ACSL3,ACTR3,ADAMTS3,ADARB1,ADIPOR2,ADK,ADRA2A,AGAP3,AGFG1,AKAP1,AKIRIN2,AKR1D1,ALKBH5,ANGPT2,ANKRD9,AP1AR,AP3S2,APBB3,APP,AQP11,ARFIP2,ARG2,ARID4A,ARIH1,ARL4A,ARL8B,ARNT,ARNTL,ATG16L1,ATG2B,ATG4A,ATG4C,ATM,ATP5G3,ATP6V1A,ATP8A1,ATPIF1,ATRN,AZIN1,BAG4,BAG5,BCL2L1,BEND4,BEND6,BET1,BRAP,BRCA1,BRWD1,BZW1,C15ORF61,C1QL2,CADM1,CASC4,CBL,CBLL1,CCDC117,CCDC85A,CDC40,CDC6,CDCA7,CDH1,CDK1…
TF	Factor: E2F; motif: TTTSGCGSG; match class: 1	TF:M00918_1	0.000708167	3.14986	567	3760	176	16778	ABI2,ACAP2,ADCY5,AFF2,AGAP3,AK4,AMPD3,APCDD1L,ARG2,ATP5G3,BCL2L1,BEND4,BRCA1,BRWD1,CASC4,CBLN1,CCDC85A,CD47,CDC6,CDCA7,CDK12,CKAP4,CNN3,CNPPD1,CPNE3,CSNK1G1,CTGF,DAPP1,DCP2,DLAT,DLL4,DLST,DMRT1,DNAJC27,DPYSL3,DTL,DUSP1,E2F1,E2F6,E2F7,EBF3,EIF1AX,EIF2S2,EIF4H,ELK3,ENTPD4,ENTPD7,EPC2,EZH2,FBXO46,FBXO48,FGF9,GABARAPL1,GABPA,GABPB1,GALNT10,GLO1,GPR88,GRIA1,GTPBP1,HHEX,HMGN1,HNRNPH3,HOXB7,HOXD13,HSPD1…
TF	Factor: FOXD3; motif: NAWTGTTTRTTT	TF:M00130	0.00092227	3.03514	3254	3760	832	16778	ABCA1,ABCB10,ABCB11,ABCB5,ABCC9,ABCE1,ABCG2,ABLIM1,ABLIM2,ABRA,ACADSB,ACER3,ACSL4,ACTBL2,ACVR2B,ADAM19,ADAMTS19,ADCY5,ADCYAP1,ADD3,ADHFE1,ADNP,ADORA2A,ADRA1B,AEN,AGGF1,AGPAT3,AHCYL2,AHI1,AHR,AKAP12,AKAP13,AKT1,ALS2,ALS2CL,AMFR,AMOT,AMPH,ANGPTL2,ANKFY1,ANKH,ANKRD34B,ANKRD42,ANKRD49,ANKS3,ANO3,ANO5,AP3B1,AP3D1,AP3M1,AP3M2,AP4E1,APAF1,APBA2,APOLD1,ARHGAP12,ARHGAP28,ARHGEF9,ARNT,ARPP21,ASB4,ASCC3,ATG…
TF	Factor: IRF4; motif: MNNRAAANGAAA	TF:M08886	0.00110668	2.95598	2923	3760	753	16778	AASS,ABCA5,ABCB5,ABCC9,ABRA,ACPP,ACSL4,ACTC1,ACVR2B,ADAMTS3,ADAMTS5,ADARB1,ADCYAP1,ADCYAP1R1,ADNP2,ADSL,AFF2,AFF4,AGK,AGPAT3,AGPAT4,AGTPBP1,AHCTF1,AHR,AIFM2,AKAP12,AKAP6,ALS2,ALS2CL,AMFR,AMMECR1,ANAPC7,ANGPT1,ANGPT2,ANGPTL2,ANGPTL7,ANK1,ANKRD28,ANKRD50,ANO3,ANTXR1,AP3B1,AP3M2,APOLD1,APPBP2,ARC,ARHGAP12,ARHGAP28,ARHGEF10L,ARHGEF12,ARHGEF3,ARID1A,ARL4C,ARL8B,ARMC2,ARSJ,ARX,ASAP1,ASCC3,ASXL2,ATG13,A…
TF	Factor: HNF3; motif: NNNNNTRTTTRYTYWNKN	TF:M01012	0.00137034	2.86317	2143	3760	566	16778	ABCB5,ABCE1,ABCG2,ABLIM1,ACSL4,ACTBL2,ACTC1,ADAMTS19,ADCYAP1R1,ADHFE1,ADSL,AFF2,AGAP1,AGK,AK3,AKAP1,AKAP12,AKAP13,AKAP6,ALS2CL,ANGPTL2,ANK1,ANK2,ANKRD28,ANKRD6,ANKS3,ANO3,APAF1,APOLD1,APPL2,ARHGAP12,ARHGAP28,ARNT,ARNTL,ARPP21,ASCC3,ATG13,ATG14,ATG4A,ATP10B,ATP10D,ATP5G3,ATP6V1A,ATP6V1C2,ATXN7,B3GALT2,B3GAT1,BACH2,BCAR3,BCL2L11,BDP1,BEND3,BET1,BLCAP,BOLL,BRIX1,BRWD3,C17ORF75,C1ORF109,C4ORF19,CACNG…
TF	Factor: E2F-1; motif: TTTSGCGCGMNR; match class: 1	TF:M00516_1	0.001557	2.80771	967	3760	277	16778	ABCE1,ABI2,ACAP2,ACTBL2,ADAMTS3,ADRA2A,AFF2,AK4,ANGPT2,APBB3,APCDD1L,AQP11,AQP4,ARG2,ARIH1,ARL8B,ARNTL,ATM,ATP5G3,ATRN,BCL2L1,BCORL1,BEND4,BEND6,BRCA1,BRWD1,C17ORF80,CACNA1E,CASC4,CBLN1,CCDC85A,CD47,CDC6,CDCA7,CDK5R1,CDNF,CERS2,CHMP4B,CHRDL1,CHST11,CKAP4,CLCN5,CLGN,CLIC4,CNN3,CNPPD1,CREB1,CRLF3,CSDC2,CSNK1G1,CSTF1,CTGF,DAPP1,DDX41,DDX5,DIAPH3,DIP2A,DLAT,DLL4,DLST,DLX1,DMRT1,DMRT2,DNMT3A,DPYSL2,DT…
TF	Factor: E2F; motif: NCSCGCSAAAN; match class: 1	TF:M00919_1	0.00296337	2.52821	683	3760	203	16778	ABCE1,ABI2,ACAP2,ADRA2A,AFF2,AGAP3,AK4,ALKBH5,AMPD3,APBB3,APCDD1L,ARG2,ARL8B,ARNTL,ATM,ATP5G3,ATRNL1,BEND4,BRCA1,BRWD1,CASC4,CBLN1,CCDC85A,CD47,CDC6,CDCA7,CDK12,CKAP4,CNN3,CNPPD1,CSNK1G1,CSTF1,CTGF,DAPP1,DCAF5,DCP2,DLAT,DLL4,DLST,DLX1,DNAJC27,DNMT3A,DPYSL2,DPYSL3,DTL,DUSP1,E2F1,E2F6,E2F7,EBF3,EIF1AX,ELK3,ENTPD4,ENTPD7,EPAS1,EZH2,FBXO46,FBXO48,FZD2,GABARAPL1,GABPB1,GRIA1,GTPBP1,H2AFX,HDAC4,HHEX,HM…
TF	Factor: E2F; motif: TTTSGCGSG; match class: 1	TF:M00939_1	0.00417236	2.37962	784	3760	228	16778	ABCE1,ACAP2,ADCY5,ADRA2A,AFF2,AGAP3,AK4,ALKBH5,AMPD3,APBB3,APCDD1L,ARG2,ARL8B,ARNTL,ATP5G3,ATRNL1,BEND4,BRCA1,BRWD1,C17ORF80,CASC4,CBLN1,CCDC85A,CD47,CDC6,CDCA7,CDK12,CDNF,CHRDL1,CKAP4,CNN3,CNPPD1,CSNK1G1,CSTF1,CTGF,DAPP1,DCAF5,DCP2,DDX41,DLAT,DLL4,DLST,DLX1,DMRT1,DNAJC27,DNMT3A,DPYSL3,DTL,DUSP1,E2F1,E2F6,E2F7,EBF3,EIF1AX,ELK3,ENTPD4,ENTPD7,EPAS1,EZH2,FAM104A,FBXO46,FBXO48,FGF9,FOXO1,FZD2,GABARAP…
TF	Factor: C/EBP; motif: NNATTGCNNAANNN	TF:M00190	0.00730583	2.13633	5175	3760	1268	16778	AASDHPPT,ABCA5,ABCB11,ABCC9,ABCE1,ABCG2,ABCG5,ABHD4,ABL2,ACADSB,ACAN,ACAP2,ACPP,ACSL6,ACVR2B,ADAM23,ADAMTS19,ADAMTS6,ADCY9,ADCYAP1R1,ADNP2,ADORA2A,ADRA1B,AEN,AFF4,AGAP1,AGK,AGL,AGPAT4,AGPS,AHCYL2,AHR,AKAP13,AKAP6,AKR1B10,ALG14,ALPL,ALS2CL,AMPD3,ANGPTL2,ANK1,ANKFY1,ANKH,ANKRD33B,ANKS3,ANO5,ANP32E,ANTXR1,ANXA2,AP1AR,AP3M2,AP4E1,APBB2,APPBP2,APPL2,AQP1,AQP2,AQP4,AQP5,ARHGAP12,ARHGAP24,ARHGAP26,ARHGA…
TF	Factor: Hoxa9; motif: NTTAAWTAMA	TF:M07457	0.00745939	2.1273	3783	3760	946	16778	ABAT,ABCA5,ABCC9,ABCG5,ACADSB,ACER3,ACSL3,ACSL6,ACTR5,ADAM23,ADAMTS2,ADARB1,ADCYAP1,ADCYAP1R1,ADIPOR2,ADNP2,ADRA1B,AEN,AFAP1L2,AGAP1,AGPAT3,AGPAT4,AGPAT5,AHCYL2,AHI1,AK3,AKAP6,AKIRIN2,AKTIP,ALS2,AMFR,AMPD3,ANAPC7,ANGPTL2,ANK2,ANKRD50,ANKS3,ANTXR1,ANXA2,AP1G1,AP3D1,AP3M1,AP3M2,AQP1,AQP11,ARHGAP28,ARHGEF9,ARID1A,ARL4C,ARMC8,ARPC3,ASCC3,ATF7,ATG13,ATG16L1,ATG4C,ATP10D,ATP13A3,ATP5G3,ATP6V1B2,ATP6V1C…
